# Supplementary material for: Identification of distinct tumor cell populations and key genetic mechanisms through single cell sequencing in hepatoblastoma
Source: Commun Biol. 2021 Sep 8;4:1049. doi: 10.1038/s42003-021-02562-8 (PMC8426487; doi:10.1038/s42003-021-02562-8)
Supplement: Supplementary file 4 — Supplementary Data 1 [file 42003_2021_2562_MOESM4_ESM.xlsx]

## Sheet: Sequencing Quality
	Mean			Median			Percentile (25%)			Percentile (75%)
sample	nCount_RNA	nFeature_RNA	percent.mt	nCount_RNA	nFeature_RNA	percent.mt	nCount_RNA	nFeature_RNA	percent.mt	nCount_RNA	nFeature_RNA	percent.mt
hb17-background	3794.56	1581.29	6.77	2445	1307	7.17	1408	878	5.07	4904	2063	8.76
hb17-pdx	6200.71	3135.15	0.46	5019	2921	0.32	3614.5	2311	0.23	7199.25	3702.25	0.47
hb17-tumor	6755.98	3052.27	0.77	5519.5	2912	0.56	3497.5	2145	0.4	8250	3744	0.89
hb30-pdx	4843.68	2571.88	0.5	3755	2425.5	0.27	1491	1097	0.17	6195.75	3471	0.65
hb30-tumor	4439.63	2238.87	0.54	3672	2185	0.3	1218	868	0.18	6331	3224	0.84
hb53-background	9713.33	3139.3	0.18	8584	3210	0.11	4375.5	2150.5	0.07	12821.5	3988	0.19
hb53-tumor	7718.99	3058.27	0.95	5951	2958	0.49	2522	1621.25	0.29	10345.2	4120.75	1.31
Note: nCount_RNA: number of UMIs; nFeature_RNA: number of unique genes; percent.mt: Percentage of mitochondrial gene UMIs
