# Supplementary material for: Identification of distinct tumor cell populations and key genetic mechanisms through single cell sequencing in hepatoblastoma
Source: Commun Biol. 2021 Sep 8;4:1049. doi: 10.1038/s42003-021-02562-8 (PMC8426487; doi:10.1038/s42003-021-02562-8)
Supplement: Supplementary file 5 — Supplementary Data 2 [file 42003_2021_2562_MOESM5_ESM.xlsx]

## Sheet: marker genes
1. Markers coming from Aizarani et al. (Aizarani, Nadim, et al. "A human liver cell atlas reveals heterogeneity and epithelial progenitors." Nature 572.7768 (2019): 199-204.)
Markers	Cell class
KRT7	Cholangiocyte
KRT19	Cholangiocyte
TFF2	Cholangiocyte
SCGB3A1	Cholangiocyte
FXYD2	Cholangiocyte
DEFB1	Cholangiocyte
CD24	Cholangiocyte
EPCAM	Cholangiocyte
EPCAM	﻿EPCAM+ cells and cholangiocytes
KRT18	﻿EPCAM+ cells and cholangiocytes
KRT7	﻿EPCAM+ cells and cholangiocytes
KRT19	﻿EPCAM+ cells and cholangiocytes
SOX9	﻿EPCAM+ cells and cholangiocytes
CFTR	﻿EPCAM+ cells and cholangiocytes
FLT1	Endothelial cells
PECAM1	Endothelial cells
CLEC4G	﻿Liver sinusoidal Endothelial cells
CLEC4M	﻿Liver sinusoidal Endothelial cells
VWF	﻿Macrovascular Endothelial cells
CD34	﻿Macrovascular Endothelial cells
ACTA2	Stellate cell
COL1A1	Stellate cell
COL1A2	Stellate cell
TAGLN	Stellate cell
COL3A1	Stellate cell
SPARC	Stellate cell
ALB	common feature (high in hepatocyte)
TF	hepatocyte
CYP3A4	hepatocyte
CYP2E1	hepatocyte
APOB	hepatocyte
ASGR1	hepatocyte
PCK1	hepatocyte
HP	hepatocyte
ASS1	hepatocyte
APOE	hepatocyte
PTPRC	immune cells
IGKC	immune cells (high in B cell)
MZB1	B cell
KLRB1	NK,NKT and T cells
CD8A	NK,NKT and T cells
CD3E	NK,NKT and T cells
CD68	Inflammatory monocyte/macrophage
S100A8	Inflammatory monocyte/macrophage
S100A9	Inflammatory monocyte/macrophage
LYZ	Inflammatory monocyte/macrophage
VCAN	Inflammatory monocyte/macrophage
IL18	Inflammatory monocyte/macrophage
CD74	Inflammatory monocyte/macrophage
CD68	Kupffer cells
CD5L	Kupffer cells
MARCO	Kupffer cells
VSIG4	Kupffer cells
CPVL	Kupffer cells
CD163	Kupffer cells
VCAM1	Kupffer cells
CD163	Kupffer cells
MAFB	Kupffer cells
VSIG4	Kupffer cells
2. Other markers used in the paper
Markers	Cell class
ADGRE1	Kuppfer cells
CD68	Kuppfer cells
CLEC4F	Kuppfer cells
KRT19	hepatoblasts, cholangiocytes
KRT7	cholangiocytes
ACTA2	Stellate cells (HSC)
CRYAB	Stellate cells (HSC)
SPP1	Stellate cells (HSC)
PRNP	Stellate cells (HSC)
GFAP	quiescent HSC
ACTA2	activated HSC
SERPINE1	Stellate cells (perisinusoidal cells)
PECAM1	endothelial cells
KRT8	hepatocytes
KRT18	hepatocytes
CCL5	imflammatory cells
KRT19	Cholangiocytes
EPCAM	Cholangiocytes
SOX9	Cholangiocytes and periportal hepatocytes
SPP1	Cholangiocytes and injured hepatocytes

## Sheet: cell cycle genes
S genes and G2M genes used to calculate cell cycle scores in Fig.4
S genes	G2M genes
MCM5	HMGB2
PCNA	CDK1
TYMS	NUSAP1
FEN1	UBE2C
MCM2	BIRC5
MCM4	TPX2
RRM1	TOP2A
UNG	NDC80
GINS2	CKS2
MCM6	NUF2
CDCA7	CKS1B
DTL	MKI67
PRIM1	TMPO
UHRF1	CENPF
MLF1IP	TACC3
HELLS	FAM64A
RFC2	SMC4
RPA2	CCNB2
NASP	CKAP2L
RAD51AP1	CKAP2
GMNN	AURKB
WDR76	BUB1
SLBP	KIF11
CCNE2	ANP32E
UBR7	TUBB4B
POLD3	GTSE1
MSH2	KIF20B
ATAD2	HJURP
RAD51	CDCA3
RRM2	HN1
CDC45	CDC20
CDC6	TTK
EXO1	CDC25C
TIPIN	KIF2C
DSCC1	RANGAP1
BLM	NCAPD2
CASP8AP2	DLGAP5
USP1	CDCA2
CLSPN	CDCA8
POLA1	ECT2
CHAF1B	KIF23
BRIP1	HMMR
E2F8	AURKA
	PSRC1
	ANLN
	LBR
	CKAP5
	CENPE
	CTCF
	NEK2
	G2E3
	GAS2L3
	CBX5
	CENPA
