# Supplementary material for: Identification of distinct tumor cell populations and key genetic mechanisms through single cell sequencing in hepatoblastoma
Source: Commun Biol. 2021 Sep 8;4:1049. doi: 10.1038/s42003-021-02562-8 (PMC8426487; doi:10.1038/s42003-021-02562-8)
Supplement: Supplementary file 6 — Supplementary Data 3 [file 42003_2021_2562_MOESM6_ESM.xlsx]

## Sheet: Cell annotations (integration)
	nCount_RNA	nFeature_RNA	percent.mt	sample_group	sample	Cell.class	Cell.class_concise	RNA_snn_res.0.5	RNA_snn_res.1	RNA_snn_res.2
hb17-background_AAACCCAGTACGGTTT-1	6579	2180	8.26873	background	hb17-background	Hepatocyte	Hep	8	14	26
hb17-background_AAACCCATCGAGTCCG-1	5347	1968	9.63157	background	hb17-background	Hepatocyte	Hep	8	14	26
hb17-background_AAACCCATCGTTGCCT-1	11950	3560	9.03766	background	hb17-background	Hepatocyte	Hep	8	14	26
hb17-background_AAACGAATCTCATTTG-1	7642	2564	1.66187	background	hb17-background	Hepatocyte	Hep	5	6	3
hb17-background_AAACGCTAGGCTCAAG-1	3122	1420	9.25689	background	hb17-background	Hepatic Stellate cell	HSC	8	14	15
hb17-background_AAAGAACGTGTCATTG-1	3338	1666	3.68484	background	hb17-background	Hepatocyte	Hep	5	6	3
hb17-background_AAAGAACTCATGGTAC-1	3745	1771	8.01068	background	hb17-background	Hepatocyte	Hep	1	3	18
hb17-background_AAAGGATCACCAAATC-1	3806	1845	4.25644	background	hb17-background	Hepatocyte	Hep	5	6	3
hb17-background_AAAGGGCGTCCTTTGC-1	4477	2016	1.89859	background	hb17-background	Hepatocyte	Hep	5	12	10
hb17-background_AAAGGTACACTCAGAT-1	4650	1821	6.83871	background	hb17-background	Hepatocyte	Hep	8	14	26
hb17-background_AAAGGTATCCTTATGT-1	6883	2562	2.62967	background	hb17-background	Hepatocyte	Hep	5	6	3
hb17-background_AAAGGTATCTCGTGGG-1	936	617	9.50855	background	hb17-background	Endothelial cell	Endo	6	9	31
hb17-background_AAAGTGAAGTAGTCTC-1	3174	1583	6.14367	background	hb17-background	Hepatocyte	Hep	5	12	10
hb17-background_AAATGGAAGCACTAAA-1	5677	2350	6.05954	background	hb17-background	Hepatocyte	Hep	5	12	10
hb17-background_AAATGGAAGCCTATCA-1	1198	837	5.34224	background	hb17-background	Endothelial cell	Endo	6	9	9
hb17-background_AACAAAGCACCTGCGA-1	4861	2220	6.35672	background	hb17-background	Hepatocyte	Hep	10	15	20
hb17-background_AACAAAGGTACACGTT-1	5792	2287	7.21685	background	hb17-background	Hepatocyte	Hep	5	6	3
hb17-background_AACAACCAGGGCGAGA-1	2711	1525	3.68868	background	hb17-background	Endothelial cell	Endo	6	9	9
hb17-background_AACAACCCACACCTTC-1	2516	1115	9.22099	background	hb17-background	Hepatocyte	Hep	8	14	38
hb17-background_AACAAGAAGTGGTGAC-1	2327	1100	9.92694	background	hb17-background	Kupffer cell	Kupffer	7	10	19
hb17-background_AACAGGGAGGTTAAAC-1	13275	3496	9.98117	background	hb17-background	Hepatocyte	Hep	8	14	26
hb17-background_AACCAACGTTCCTAGA-1	1994	1260	6.46941	background	hb17-background	Kupffer cell	Kupffer	7	10	19
hb17-background_AACCACATCAGAGCAG-1	1148	670	9.84321	background	hb17-background	Endothelial cell	Endo	6	9	31
hb17-background_AACCATGAGCCGTTGC-1	1850	1100	7.45946	background	hb17-background	Endothelial cell	Endo	6	9	9
hb17-background_AACCATGGTGCAATAA-1	3048	1454	4.13386	background	hb17-background	Hepatocyte	Hep	1	3	2
hb17-background_AACCCAAGTACCCGCA-1	5387	2186	2.85873	background	hb17-background	Hepatocyte	Hep	5	12	10
hb17-background_AACCTGAGTCACAATC-1	8228	2817	1.61643	background	hb17-background	Hepatocyte	Hep	5	6	3
hb17-background_AACCTGATCATGCATG-1	1432	971	5.65642	background	hb17-background	Endothelial cell	Endo	6	9	9
hb17-background_AACCTTTAGCCGTTGC-1	3055	1339	8.11784	background	hb17-background	Hepatocyte	Hep	8	14	26
hb17-background_AACCTTTCACAGAGCA-1	902	609	9.4235	background	hb17-background	Endothelial cell	Endo	6	9	31
hb17-background_AACCTTTCACTGGCCA-1	1510	957	6.22517	background	hb17-background	Endothelial cell	Endo	6	9	9
hb17-background_AACCTTTCAGGCACTC-1	1520	990	6.25	background	hb17-background	Endothelial cell	Endo	6	9	9
hb17-background_AACCTTTGTCCTTAAG-1	4801	2033	2.89523	background	hb17-background	Hepatocyte	Hep	9	7	18
hb17-background_AACCTTTGTGGTCTTA-1	7275	2819	4.43986	background	hb17-background	Hepatocyte	Hep	5	6	3
hb17-background_AACGAAACAGGGCTTC-1	1383	859	9.54447	background	hb17-background	Endothelial cell	Endo	6	9	9
hb17-background_AACTTCTAGATCGCTT-1	1092	667	9.06593	background	hb17-background	Hepatocyte	Hep	1	13	13
hb17-background_AACTTCTTCCTGCCAT-1	2745	1388	4.15301	background	hb17-background	Hepatocyte	Hep	5	6	3
hb17-background_AAGAACACATGATGCT-1	1737	1019	9.61428	background	hb17-background	Endothelial cell	Endo	6	9	9
hb17-background_AAGACTCCACAATTCG-1	13861	3868	9.53034	background	hb17-background	Hepatocyte	Hep	8	14	26
hb17-background_AAGATAGAGTGATGGC-1	1415	669	9.54064	background	hb17-background	Hepatocyte	Hep	8	14	38
hb17-background_AAGATAGTCTTCCCGA-1	4944	2337	5.2589	background	hb17-background	Endothelial cell	Endo	6	9	9
hb17-background_AAGCATCTCTGGGCCA-1	1960	1110	6.83673	background	hb17-background	Endothelial cell	Endo	6	9	9
hb17-background_AAGCCATCAGCGTGCT-1	3948	1735	6.61094	background	hb17-background	Hepatocyte	Hep	8	14	26
hb17-background_AAGCCATTCACATCAG-1	1056	694	8.99621	background	hb17-background	Endothelial cell	Endo	6	9	9
hb17-background_AAGCGAGAGCGGACAT-1	1400	841	6.42857	background	hb17-background	Hepatocyte	Hep	3	2	1
hb17-background_AAGCGTTAGAAGCCTG-1	1812	1096	5.57395	background	hb17-background	Endothelial cell	Endo	6	9	9
hb17-background_AAGCGTTAGAAGGTAG-1	2362	1258	5.16511	background	hb17-background	Hepatocyte	Hep	1	13	13
hb17-background_AAGCGTTAGGAGGGTG-1	4308	2039	8.10121	background	hb17-background	Endothelial cell	Endo	13	19	33
hb17-background_AAGCGTTTCCTGCCAT-1	809	574	8.40544	background	hb17-background	Endothelial cell	Endo	6	9	9
hb17-background_AAGCGTTTCTTCCAGC-1	1863	1185	6.65593	background	hb17-background	Endothelial cell	Endo	6	9	9
hb17-background_AAGGAATAGTTACTCG-1	2099	1255	3.38256	background	hb17-background	Hepatic Stellate cell	HSC	10	15	20
hb17-background_AAGGAATGTCCTCATC-1	2468	1445	6.48298	background	hb17-background	Endothelial cell	Endo	6	9	9
hb17-background_AAGGAATTCTGCTCTG-1	1588	901	6.3602	background	hb17-background	Hepatocyte	Hep	5	12	15
hb17-background_AAGGTAACACTCCGAG-1	2255	1272	7.051	background	hb17-background	Endothelial cell	Endo	6	9	9
hb17-background_AAGTACCAGATAGTCA-1	1581	941	9.80392	background	hb17-background	Endothelial cell	Endo	6	9	31
hb17-background_AAGTACCGTAGCTTAC-1	1204	804	8.22259	background	hb17-background	Kupffer cell	Kupffer	7	10	19
hb17-background_AAGTACCGTGGGCTTC-1	2890	1549	7.71626	background	hb17-background	Hepatocyte	Hep	1	13	13
hb17-background_AAGTACCTCTGAGTCA-1	5948	2812	9.3813	background	hb17-background	Kupffer cell	Kupffer	7	10	21
hb17-background_AAGTCGTAGACCGCCT-1	4042	2032	2.22662	background	hb17-background	Hepatocyte	Hep	5	12	10
hb17-background_AAGTCGTCAATCACGT-1	13694	4212	4.52023	background	hb17-background	Hepatocyte	Hep	5	12	10
hb17-background_AAGTGAAAGAACGTGC-1	4766	2062	9.81956	background	hb17-background	B cell	B	7	10	19
hb17-background_AAGTGAAGTGATCGTT-1	857	515	6.88448	background	hb17-background	Hepatocyte	Hep	3	2	1
hb17-background_AAGTGAATCTGCATAG-1	1982	1217	9.68718	background	hb17-background	Endothelial cell	Endo	6	9	9
hb17-background_AAGTTCGGTTAATGAG-1	1012	625	8.89328	background	hb17-background	Hepatocyte	Hep	8	14	38
hb17-background_AAGTTCGTCGCTGACG-1	5375	2065	1.82326	background	hb17-background	Hepatocyte	Hep	5	6	3
hb17-background_AATAGAGAGCCGTCGT-1	2214	1169	4.65221	background	hb17-background	Hepatocyte	Hep	5	6	3
hb17-background_AATCACGGTTGTACGT-1	1482	876	9.85155	background	hb17-background	Endothelial cell	Endo	6	9	31
hb17-background_AATCGTGGTTTCGATG-1	7160	2545	2.6257	background	hb17-background	Hepatocyte	Hep	5	6	3
hb17-background_AATGAAGCATAGATCC-1	22854	4965	7.64418	background	hb17-background	Hepatocyte	Hep	8	14	26
hb17-background_AATGAAGTCACCATAG-1	19912	4733	4.94677	background	hb17-background	Hepatocyte	Hep	5	6	3
hb17-background_AATGAAGTCACTGATG-1	2433	1213	9.04233	background	hb17-background	Hepatocyte	Hep	8	14	15
hb17-background_AATGACCCAGCTTCGG-1	4949	2136	5.01111	background	hb17-background	Hepatocyte	Hep	5	6	3
hb17-background_AATGCCAAGGCACGAT-1	11216	3230	3.22753	background	hb17-background	Hepatocyte	Hep	5	6	3
hb17-background_AATGGCTCATCGCTGG-1	4909	2171	9.73722	background	hb17-background	Hepatocyte	Hep	8	14	26
hb17-background_AATTCCTGTATTGAGA-1	1437	791	9.8817	background	hb17-background	Hepatocyte	Hep	1	13	13
hb17-background_AATTCCTTCGGCGATC-1	4081	1867	2.08282	background	hb17-background	Endothelial cell	Endo	6	9	9
hb17-background_AATTTCCAGCGCCATC-1	2904	1467	5.13085	background	hb17-background	Hepatocyte	Hep	5	6	3
hb17-background_AATTTCCCAAGCGCAA-1	1551	896	6.96325	background	hb17-background	Hepatocyte	Hep	1	13	13
hb17-background_AATTTCCGTCTTTCTA-1	1496	878	4.47861	background	hb17-background	Hepatocyte	Hep	3	2	1
hb17-background_AATTTCCGTGTTAGCT-1	5294	2093	5.6479	background	hb17-background	Hepatocyte	Hep	5	6	3
hb17-background_ACAAAGACACTTGTCC-1	5694	2229	3.07341	background	hb17-background	Hepatocyte	Hep	5	6	3
hb17-background_ACAAAGACATGAAAGT-1	9133	2851	9.62444	background	hb17-background	Hepatocyte	Hep	8	14	26
hb17-background_ACAAAGATCGCAGTCG-1	1012	583	9.68379	background	hb17-background	Endothelial cell	Endo	6	9	31
hb17-background_ACAACCAAGACACACG-1	960	636	9.16667	background	hb17-background	Endothelial cell	Endo	6	9	31
hb17-background_ACAAGCTTCACGTCCT-1	1421	943	8.65588	background	hb17-background	Endothelial cell	Endo	6	9	9
hb17-background_ACACAGTGTTAGGAGC-1	2047	1134	8.30484	background	hb17-background	Endothelial cell	Endo	6	9	9
hb17-background_ACACCAAAGGGTACAC-1	5227	2345	8.24565	background	hb17-background	Kupffer cell	Kupffer	7	10	21
hb17-background_ACACCAACAATCGCCG-1	1632	1040	7.35294	background	hb17-background	Endothelial cell	Endo	6	9	9
hb17-background_ACACCAATCCAGTGCG-1	1194	721	8.79397	background	hb17-background	Endothelial cell	Endo	6	9	31
hb17-background_ACACGCGCAGTAGTTC-1	11514	3271	8.99774	background	hb17-background	Hepatocyte	Hep	8	14	26
hb17-background_ACACGCGGTACTAGCT-1	10948	3338	2.44794	background	hb17-background	Hepatocyte	Hep	5	6	3
hb17-background_ACAGCCGAGCCTCAGC-1	7907	2498	1.49235	background	hb17-background	Hepatocyte	Hep	5	6	3
hb17-background_ACATCCCAGGCCACCT-1	2823	1604	8.53702	background	hb17-background	Endothelial cell	Endo	6	9	9
hb17-background_ACATCCCGTTGGACTT-1	10845	3172	1.46611	background	hb17-background	Hepatocyte	Hep	5	6	3
hb17-background_ACATCGATCGGAGATG-1	1564	962	3.90026	background	hb17-background	Endothelial cell	Endo	6	9	9
hb17-background_ACATGCACAAAGAGTT-1	1132	714	9.62898	background	hb17-background	Endothelial cell	Endo	6	9	31
hb17-background_ACATGCATCTGAACGT-1	6778	2876	9.92918	background	hb17-background	Kupffer cell	Kupffer	6	23	40
hb17-background_ACATTTCTCGTAACTG-1	4599	1828	7.89302	background	hb17-background	Hepatocyte	Hep	8	14	26
hb17-background_ACCAAACTCATCGCCT-1	1101	751	8.81017	background	hb17-background	Endothelial cell	Endo	6	9	9
hb17-background_ACCAACAAGGAGCAAA-1	5413	2130	9.14465	background	hb17-background	Hepatocyte	Hep	8	14	26
hb17-background_ACCAACACAGAGGTAC-1	2138	1150	9.63517	background	hb17-background	Endothelial cell	Endo	6	9	9
hb17-background_ACCAACAGTCATAGTC-1	6060	2362	3.11881	background	hb17-background	Hepatocyte	Hep	5	12	10
hb17-background_ACCACAAAGCGTACAG-1	6285	2241	6.34845	background	hb17-background	Hepatocyte	Hep	8	14	26
hb17-background_ACCACAAGTCAATGGG-1	1214	745	8.97858	background	hb17-background	Endothelial cell	Endo	6	9	9
hb17-background_ACCATTTCAAGTCATC-1	2672	1432	5.5015	background	hb17-background	Hepatocyte	Hep	1	3	26
hb17-background_ACCATTTCACCAGCCA-1	3639	1666	4.50673	background	hb17-background	Hepatocyte	Hep	5	12	10
hb17-background_ACCATTTGTAGCTGTT-1	1016	649	9.05512	background	hb17-background	Kupffer cell	Kupffer	7	10	19
hb17-background_ACCATTTGTGGTAACG-1	1601	1063	7.55778	background	hb17-background	Proliferative hepatocyte	Prolif Hep	11	17	22
hb17-background_ACCATTTGTTTCGCTC-1	7945	2881	4.34235	background	hb17-background	Hepatocyte	Hep	5	12	10
hb17-background_ACCCAAAAGTCTGGTT-1	1259	723	9.84909	background	hb17-background	Kupffer cell	Kupffer	7	10	19
hb17-background_ACCCAAACACATTCGA-1	1393	851	9.69131	background	hb17-background	B cell	B	11	17	22
hb17-background_ACCCAAACAGGTTCGC-1	1541	985	7.26801	background	hb17-background	T cell_NK cell	T/NK	11	17	22
hb17-background_ACCCTCAAGTATAACG-1	876	591	9.13242	background	hb17-background	Endothelial cell	Endo	6	9	31
hb17-background_ACCCTTGAGGTAGTAT-1	1980	1099	9.79798	background	hb17-background	Endothelial cell	Endo	6	9	9
hb17-background_ACCGTTCGTTAGGAGC-1	2796	1527	6.15165	background	hb17-background	Endothelial cell	Endo	6	9	9
hb17-background_ACCGTTCTCACCCTTG-1	15388	4030	3.24279	background	hb17-background	Hepatocyte	Hep	5	12	10
hb17-background_ACCGTTCTCCCTATTA-1	2581	1282	9.76366	background	hb17-background	B cell	B	11	17	22
hb17-background_ACCTACCAGGGAGTTC-1	5282	2138	8.15979	background	hb17-background	Hepatocyte	Hep	8	14	26
hb17-background_ACCTGAAAGAGTACCG-1	3105	1690	4.41224	background	hb17-background	Hepatocyte	Hep	13	19	30
hb17-background_ACCTGAAGTATGAGGC-1	5316	2151	3.00978	background	hb17-background	Hepatocyte	Hep	5	12	10
hb17-background_ACCTGTCAGATGGGCT-1	6825	2312	7.41392	background	hb17-background	Hepatocyte	Hep	8	14	26
hb17-background_ACCTGTCGTCAATGGG-1	1206	706	9.20398	background	hb17-background	Endothelial cell	Endo	7	10	19
hb17-background_ACGATCACAGAGCCCT-1	2418	1369	4.21836	background	hb17-background	Hepatocyte	Hep	1	8	12
hb17-background_ACGATCAGTGCAAGAC-1	1278	773	9.38967	background	hb17-background	Endothelial cell	Endo	6	9	9
hb17-background_ACGATGTGTGGCGTAA-1	1073	688	9.87884	background	hb17-background	Endothelial cell	Endo	6	9	9
hb17-background_ACGCACGAGCAGAAAG-1	1282	803	8.58034	background	hb17-background	Endothelial cell	Endo	6	9	9
hb17-background_ACGCACGAGCGTTCCG-1	1396	886	9.74212	background	hb17-background	Endothelial cell	Endo	6	9	9
hb17-background_ACGCACGTCTACCAGA-1	3286	1636	3.95618	background	hb17-background	Hepatocyte	Hep	5	6	10
hb17-background_ACGGAAGAGCTATCCA-1	1202	691	5.74043	background	hb17-background	Hepatocyte	Hep	5	12	10
hb17-background_ACGGAAGCAATGTGGG-1	3949	1807	3.41859	background	hb17-background	Hepatocyte	Hep	5	6	10
hb17-background_ACGGAAGCATCAGCGC-1	1106	754	8.04702	background	hb17-background	Hepatic Stellate cell	HSC	10	15	20
hb17-background_ACGGAAGGTAAGGCCA-1	1749	1108	5.6032	background	hb17-background	Endothelial cell	Endo	6	9	9
hb17-background_ACGGGTCAGCTCGACC-1	10596	3093	8.93733	background	hb17-background	Hepatocyte	Hep	8	14	26
hb17-background_ACGGTCGAGACTTCAC-1	2197	1151	6.09923	background	hb17-background	Hepatocyte	Hep	3	2	1
hb17-background_ACGTAACAGGTTCCAT-1	1129	724	8.94597	background	hb17-background	Endothelial cell	Endo	6	9	9
hb17-background_ACGTAACCATACCATG-1	2181	1106	3.71389	background	hb17-background	Endothelial cell	Endo	6	9	9
hb17-background_ACGTAACGTGAGGAAA-1	7086	2729	3.96557	background	hb17-background	Hepatocyte	Hep	5	6	3
hb17-background_ACGTAACTCAAGGCTT-1	862	519	7.5406	background	hb17-background	Hepatocyte	Hep	8	14	38
hb17-background_ACGTAACTCCGTTTCG-1	1362	826	9.32452	background	hb17-background	T cell_NK cell	T/NK	11	17	22
hb17-background_ACGTACAAGCTCGAAG-1	835	582	9.7006	background	hb17-background	Endothelial cell	Endo	6	9	9
hb17-background_ACGTACAGTGCTGCAC-1	1063	686	9.97178	background	hb17-background	Endothelial cell	Endo	6	9	31
hb17-background_ACGTACAGTTAGCTAC-1	1767	1127	9.62083	background	hb17-background	T cell_NK cell	T/NK	6	9	9
hb17-background_ACGTACAGTTGTGGCC-1	1124	739	9.69751	background	hb17-background	Endothelial cell	Endo	6	9	9
hb17-background_ACGTCCTCAAAGGCTG-1	2009	1151	6.12245	background	hb17-background	Hepatic Stellate cell	HSC	10	15	20
hb17-background_ACGTCCTGTGTTCGAT-1	2204	1105	8.39383	background	hb17-background	Hepatocyte	Hep	5	6	3
hb17-background_ACGTTCCTCACTGTCC-1	1520	874	8.94737	background	hb17-background	Hepatocyte	Hep	1	13	13
hb17-background_ACTATCTAGCTTGTTG-1	1326	760	7.84314	background	hb17-background	Hepatocyte	Hep	8	14	38
hb17-background_ACTATCTCACACAGAG-1	1817	996	7.20969	background	hb17-background	Hepatocyte	Hep	1	13	13
hb17-background_ACTATGGAGCCGGAAT-1	2950	1489	6.0678	background	hb17-background	Hepatocyte	Hep	5	6	3
hb17-background_ACTATGGCACATCATG-1	12145	3616	5.56608	background	hb17-background	Hepatocyte	Hep	5	6	3
hb17-background_ACTATGGCAGGCAATG-1	3950	1915	2.70886	background	hb17-background	Hepatocyte	Hep	5	6	3
hb17-background_ACTATGGTCACGGGAA-1	2215	1190	5.37246	background	hb17-background	Hepatocyte	Hep	3	2	1
hb17-background_ACTATTCGTCTAGTGT-1	3105	1513	5.86151	background	hb17-background	Hepatocyte	Hep	5	6	3
hb17-background_ACTATTCTCCGACATA-1	19233	4059	0.800707	background	hb17-background	Hepatocyte	Hep	5	6	3
hb17-background_ACTATTCTCGGAGCAA-1	1300	819	9.92308	background	hb17-background	Endothelial cell	Endo	6	9	9
hb17-background_ACTCCCAAGAGTCTTC-1	2379	1312	3.40479	background	hb17-background	Hepatocyte	Hep	9	7	18
hb17-background_ACTCCCAGTCCGATCG-1	1085	699	9.40092	background	hb17-background	Kupffer cell	Kupffer	7	10	19
hb17-background_ACTCCCAGTGACAACG-1	8437	2651	9.65983	background	hb17-background	Hepatocyte	Hep	8	14	26
hb17-background_ACTCCCAGTTGCCATA-1	1315	770	9.65779	background	hb17-background	Endothelial cell	Endo	6	9	31
hb17-background_ACTCTCGGTCTTGAGT-1	4291	1959	1.74784	background	hb17-background	Hepatocyte	Hep	5	6	3
hb17-background_ACTCTCGGTGACTAAA-1	4386	1842	3.41997	background	hb17-background	Hepatocyte	Hep	5	12	10
hb17-background_ACTCTCGTCATTGCCC-1	4671	2157	7.1505	background	hb17-background	Endothelial cell	Endo	13	19	33
hb17-background_ACTGCAAAGTCGTCTA-1	6779	2673	5.28101	background	hb17-background	Hepatocyte	Hep	5	12	10
hb17-background_ACTGTCCCAGCGTATT-1	1109	732	9.28765	background	hb17-background	Endothelial cell	Endo	6	9	31
hb17-background_ACTGTCCTCAAGCCCG-1	3986	1931	3.86352	background	hb17-background	Hepatocyte	Hep	5	6	3
hb17-background_ACTGTGAAGCGTTACT-1	4822	2006	2.55081	background	hb17-background	Hepatocyte	Hep	5	12	10
hb17-background_ACTTAGGAGGGTTTCT-1	6209	2426	6.36173	background	hb17-background	Hepatocyte	Hep	8	14	26
hb17-background_ACTTATCTCCTACGGG-1	2045	1052	8.55746	background	hb17-background	Endothelial cell	Endo	7	10	19
hb17-background_ACTTCCGGTACAACGG-1	841	560	9.98811	background	hb17-background	Endothelial cell	Endo	6	9	31
hb17-background_ACTTCCGGTGGTCTGC-1	1721	916	7.0308	background	hb17-background	Hepatocyte	Hep	1	13	13
hb17-background_ACTTCCGTCGGACAAG-1	2273	1015	9.01892	background	hb17-background	Endothelial cell	Endo	10	15	20
hb17-background_ACTTCGCTCAGCAATC-1	965	646	9.32642	background	hb17-background	Endothelial cell	Endo	6	9	9
hb17-background_ACTTTCAAGTCTAGAA-1	13556	4066	4.83181	background	hb17-background	Hepatocyte	Hep	13	19	30
hb17-background_ACTTTCACAGTTTGGT-1	3262	1673	4.59841	background	hb17-background	Hepatocyte	Hep	5	12	10
hb17-background_ACTTTGTAGCCTGTGC-1	1773	1132	6.03497	background	hb17-background	Endothelial cell	Endo	6	9	9
hb17-background_ACTTTGTCACAGTATC-1	1804	940	9.7561	background	hb17-background	Hepatocyte	Hep	1	13	13
hb17-background_ACTTTGTCATAGATGA-1	845	569	9.11243	background	hb17-background	Endothelial cell	Endo	6	9	31
hb17-background_ACTTTGTTCTATCGCC-1	6108	2249	8.39882	background	hb17-background	Hepatocyte	Hep	8	14	26
hb17-background_AGAAATGAGCACTAAA-1	7760	2595	4.57474	background	hb17-background	Hepatocyte	Hep	5	6	10
hb17-background_AGAAATGAGTCGGCAA-1	1787	1092	8.28204	background	hb17-background	Hepatocyte	Hep	7	10	19
hb17-background_AGAAATGTCTCGCGTT-1	866	595	8.77598	background	hb17-background	Endothelial cell	Endo	6	9	31
hb17-background_AGAACAAAGTTACGAA-1	3802	2052	3.31405	background	hb17-background	Kupffer cell	Kupffer	7	10	21
hb17-background_AGAACCTAGCCTGAGA-1	4072	1750	7.93222	background	hb17-background	Hepatocyte	Hep	5	6	3
hb17-background_AGAACCTGTTAAGACA-1	5279	1978	9.22523	background	hb17-background	Hepatocyte	Hep	8	14	26
hb17-background_AGAACCTTCATTCACT-1	10196	3675	8.27776	background	hb17-background	Hepatocyte	Hep	8	14	26
hb17-background_AGAAGCGAGGTACTGG-1	5326	1947	9.50056	background	hb17-background	Hepatocyte	Hep	8	14	26
hb17-background_AGAAGCGCACACAGAG-1	2418	1485	7.9818	background	hb17-background	T cell_NK cell	T/NK	11	17	22
hb17-background_AGAAGCGGTAGCGATG-1	2666	1233	7.72693	background	hb17-background	Endothelial cell	Endo	6	9	9
hb17-background_AGAAGCGGTTTGGCTA-1	6703	2372	6.16142	background	hb17-background	Hepatocyte	Hep	1	3	2
hb17-background_AGAAGCGTCACAAGGG-1	7019	2607	6.43966	background	hb17-background	Hepatocyte	Hep	5	12	10
hb17-background_AGAAGTATCCTGGGAC-1	4446	1884	2.78902	background	hb17-background	Hepatocyte	Hep	5	6	3
hb17-background_AGACAAAAGCACTCTA-1	6139	2319	1.74295	background	hb17-background	Hepatocyte	Hep	5	6	3
hb17-background_AGACAAACAATTCTCT-1	10182	3607	7.23826	background	hb17-background	Cholangiocyte	Cho	5	12	10
hb17-background_AGACACTAGAAATGGG-1	6520	2541	2.69939	background	hb17-background	Hepatocyte	Hep	5	6	3
hb17-background_AGACACTTCAAACCTG-1	4953	2389	6.78377	background	hb17-background	Kupffer cell	Kupffer	7	10	21
hb17-background_AGACACTTCCTTCTTC-1	1528	851	8.31152	background	hb17-background	Hepatocyte	Hep	1	13	13
hb17-background_AGACAGGTCAGACCTA-1	4313	1867	2.38813	background	hb17-background	Hepatocyte	Hep	5	6	3
hb17-background_AGACCATAGGCTAACG-1	5143	1911	7.56368	background	hb17-background	Hepatocyte	Hep	8	14	26
hb17-background_AGACCCGGTTGCCATA-1	5828	2198	3.92931	background	hb17-background	Hepatocyte	Hep	5	6	3
hb17-background_AGACTCAGTGACTCTA-1	4781	1819	8.76386	background	hb17-background	Hepatocyte	Hep	8	14	26
hb17-background_AGAGAATCACCTGATA-1	3883	1616	2.93587	background	hb17-background	Hepatocyte	Hep	5	6	3
hb17-background_AGAGAGCAGTGGACTG-1	2087	1037	6.85194	background	hb17-background	Hepatocyte	Hep	9	7	18
hb17-background_AGAGAGCAGTTGAAAC-1	1165	672	8.15451	background	hb17-background	Hepatocyte	Hep	7	14	38
hb17-background_AGAGAGCGTAGACTGG-1	2876	1463	3.58136	background	hb17-background	Hepatocyte	Hep	5	6	3
hb17-background_AGAGAGCGTTCATCTT-1	7808	3047	2.22848	background	hb17-background	Hepatocyte	Hep	5	6	3
hb17-background_AGAGAGCGTTTGGGTT-1	2573	1260	8.86125	background	hb17-background	Hepatocyte	Hep	8	14	15
hb17-background_AGAGCAGCACGGTGTC-1	4833	1956	8.87647	background	hb17-background	Hepatocyte	Hep	1	3	26
hb17-background_AGAGCCCCAACACAGG-1	1280	707	9.29688	background	hb17-background	Hepatocyte	Hep	8	14	38
hb17-background_AGAGCCCCAACTGGTT-1	11139	3455	3.68076	background	hb17-background	Hepatocyte	Hep	5	6	3
hb17-background_AGAGCCCCATCGCCTT-1	16202	4115	8.09777	background	hb17-background	Hepatocyte	Hep	8	14	26
hb17-background_AGAGCCCGTGGTCTTA-1	1177	747	9.85556	background	hb17-background	Endothelial cell	Endo	6	9	9
hb17-background_AGATAGAGTAGAGGAA-1	3976	1842	7.21831	background	hb17-background	Hepatocyte	Hep	5	12	10
hb17-background_AGATAGAGTCCGGATC-1	5733	2783	8.89587	background	hb17-background	Endothelial cell	Endo	6	9	9
hb17-background_AGATCGTAGCTGTCCG-1	3073	1530	4.55581	background	hb17-background	Hepatocyte	Hep	1	3	2
hb17-background_AGATGAAGTATGTGTC-1	1309	757	5.80596	background	hb17-background	Hepatocyte	Hep	5	6	3
hb17-background_AGATGCTAGGTGCCTC-1	16387	3944	9.35498	background	hb17-background	Hepatocyte	Hep	8	14	26
hb17-background_AGATGCTGTCGTACTA-1	1263	783	9.97625	background	hb17-background	Endothelial cell	Endo	6	9	9
hb17-background_AGCATCAGTGGTTCTA-1	1271	803	9.59874	background	hb17-background	Endothelial cell	Endo	6	9	31
hb17-background_AGCATCATCATCGCCT-1	1274	830	9.02669	background	hb17-background	Endothelial cell	Endo	6	9	9
hb17-background_AGCCACGAGTCGAAGC-1	2148	1288	6.14525	background	hb17-background	Endothelial cell	Endo	6	9	9
hb17-background_AGCCAGCCATCCTAAG-1	3501	1768	7.91203	background	hb17-background	Endothelial cell	Endo	6	9	9
hb17-background_AGCCAGCTCAATCCGA-1	2828	1654	8.94625	background	hb17-background	Kupffer cell	Kupffer	7	10	19
hb17-background_AGCGATTGTTGTGTAC-1	1324	830	9.81873	background	hb17-background	Endothelial cell	Endo	6	9	9
hb17-background_AGCGCTGCACGTTCGG-1	2689	1500	8.92525	background	hb17-background	Kupffer cell	Kupffer	7	10	21
hb17-background_AGCTACAGTCACGTGC-1	6120	2286	1.97712	background	hb17-background	Hepatocyte	Hep	5	6	3
hb17-background_AGCTTCCAGGTCGTGA-1	5442	1953	7.77288	background	hb17-background	Hepatocyte	Hep	8	14	26
hb17-background_AGCTTCCCAGATGCGA-1	2352	1095	8.41837	background	hb17-background	Hepatocyte	Hep	8	14	38
hb17-background_AGCTTCCGTCCTGGTG-1	8452	3000	6.9451	background	hb17-background	Hepatocyte	Hep	8	14	26
hb17-background_AGGAAATGTAGGTACG-1	1161	750	9.73299	background	hb17-background	B cell	B	11	17	22
hb17-background_AGGAAATGTCGTTATG-1	946	568	6.76533	background	hb17-background	Hepatocyte	Hep	8	14	38
hb17-background_AGGAAATTCGCGATCG-1	4510	2223	7.07317	background	hb17-background	Kupffer cell	Kupffer	7	10	21
hb17-background_AGGAATACAAAGACTA-1	2539	1284	6.77432	background	hb17-background	Hepatocyte	Hep	3	2	1
hb17-background_AGGAATACATTCTTCA-1	5292	2226	7.33182	background	hb17-background	Hepatocyte	Hep	8	14	26
hb17-background_AGGACGACACTGCGAC-1	4850	2037	4.30928	background	hb17-background	Hepatocyte	Hep	5	6	3
hb17-background_AGGACGAGTGTTTGCA-1	2411	1105	9.04189	background	hb17-background	Hepatocyte	Hep	8	14	15
hb17-background_AGGACGATCAGGTAAA-1	1193	768	8.96899	background	hb17-background	Endothelial cell	Endo	6	9	9
hb17-background_AGGACGATCCACACAA-1	1647	1108	8.136	background	hb17-background	T cell_NK cell	T/NK	11	17	22
hb17-background_AGGACTTAGAGCCGAT-1	1146	726	9.5986	background	hb17-background	Endothelial cell	Endo	6	9	9
hb17-background_AGGACTTCAAGGTCAG-1	3570	1575	8.71148	background	hb17-background	Hepatocyte	Hep	8	14	15
hb17-background_AGGACTTCACCATTCC-1	2345	1223	6.65245	background	hb17-background	Endothelial cell	Endo	6	9	9
hb17-background_AGGAGGTAGGAAGTCC-1	2204	1301	9.02904	background	hb17-background	Kupffer cell	Kupffer	7	10	21
hb17-background_AGGATAACAACCGGAA-1	10769	3314	6.62086	background	hb17-background	Hepatocyte	Hep	8	14	26
hb17-background_AGGATAACACAATGAA-1	1350	912	7.92593	background	hb17-background	Hepatic Stellate cell	HSC	10	15	20
hb17-background_AGGATAATCCCAATAG-1	14028	3888	7.52067	background	hb17-background	Hepatocyte	Hep	8	14	26
hb17-background_AGGCATTAGCAGGCAT-1	2827	1379	8.63106	background	hb17-background	Hepatocyte	Hep	8	12	13
hb17-background_AGGCATTAGCGCCGTT-1	891	567	9.31538	background	hb17-background	Endothelial cell	Endo	6	9	31
hb17-background_AGGCATTGTGCTTCAA-1	10797	3365	7.48356	background	hb17-background	Hepatocyte	Hep	8	14	26
hb17-background_AGGCATTGTGGATGAC-1	6690	2627	3.09417	background	hb17-background	Hepatocyte	Hep	5	6	3
hb17-background_AGGCTGCAGACCAACG-1	1377	878	8.49673	background	hb17-background	Endothelial cell	Endo	6	9	9
hb17-background_AGGCTGCGTCGCAACC-1	6164	2342	7.122	background	hb17-background	Hepatocyte	Hep	8	14	26
hb17-background_AGGCTGCTCTAAGAAG-1	3605	1413	8.37725	background	hb17-background	Hepatocyte	Hep	8	14	38
hb17-background_AGGGCTCTCCAAGGGA-1	1158	746	8.54922	background	hb17-background	Endothelial cell	Endo	6	9	9
hb17-background_AGGGTCCAGGCACGAT-1	1013	705	8.19348	background	hb17-background	B cell	B	11	17	22
hb17-background_AGGGTCCGTGGGCTCT-1	1549	1010	8.00516	background	hb17-background	Endothelial cell	Endo	6	9	9
hb17-background_AGGGTTTAGGCGTTAG-1	1450	848	9.44828	background	hb17-background	Kupffer cell	Kupffer	7	10	19
hb17-background_AGGGTTTCAAGAGATT-1	6106	2297	7.79561	background	hb17-background	Hepatocyte	Hep	8	14	26
hb17-background_AGGGTTTCACGTGAGA-1	1486	869	9.28668	background	hb17-background	Hepatic Stellate cell	HSC	10	15	20
hb17-background_AGGTAGGTCAGCTTCC-1	1981	1071	6.86522	background	hb17-background	Hepatocyte	Hep	5	12	10
hb17-background_AGGTCATCACGTATAC-1	5233	2240	3.8219	background	hb17-background	Hepatocyte	Hep	5	6	3
hb17-background_AGGTCATCAGTATGAA-1	6239	2336	2.11572	background	hb17-background	Hepatocyte	Hep	5	6	3
hb17-background_AGGTCATTCCGCGATG-1	13951	3869	6.78804	background	hb17-background	Hepatocyte	Hep	8	14	26
hb17-background_AGGTCTAGTGAAAGTT-1	6376	2455	3.60728	background	hb17-background	Hepatocyte	Hep	5	6	3
hb17-background_AGGTGTTCATTGCTGA-1	1399	885	9.57827	background	hb17-background	Endothelial cell	Endo	6	9	9
hb17-background_AGGTGTTTCTCCTACG-1	2798	1296	7.32666	background	hb17-background	Hepatocyte	Hep	5	12	10
hb17-background_AGGTTACAGCCTCAGC-1	4749	2062	5.15898	background	hb17-background	Hepatocyte	Hep	5	12	10
hb17-background_AGGTTACCATAGCACT-1	4684	2134	4.86763	background	hb17-background	Hepatocyte	Hep	5	6	3
hb17-background_AGGTTACTCGTAGCTA-1	1300	705	9.69231	background	hb17-background	Hepatocyte	Hep	8	13	13
hb17-background_AGTAACCTCTGTAACG-1	8524	2933	6.32332	background	hb17-background	Hepatocyte	Hep	8	14	26
hb17-background_AGTACCACACTCTCGT-1	1670	968	2.21557	background	hb17-background	Hepatocyte	Hep	1	7	7
hb17-background_AGTACTGTCCTAAACG-1	7315	2591	1.20301	background	hb17-background	Hepatocyte	Hep	5	6	3
hb17-background_AGTAGCTAGCGCACAA-1	10083	3532	8.34077	background	hb17-background	Hepatocyte	Hep	13	19	26
hb17-background_AGTAGCTTCACCACAA-1	7535	2952	3.02588	background	hb17-background	Hepatocyte	Hep	5	6	3
hb17-background_AGTAGTCGTATCCCAA-1	3965	1673	9.60908	background	hb17-background	Hepatocyte	Hep	8	14	26
hb17-background_AGTAGTCGTCGCAGTC-1	969	642	9.08153	background	hb17-background	Hepatic Stellate cell	HSC	10	15	20
hb17-background_AGTCAACTCATTTGCT-1	3868	1772	4.57601	background	hb17-background	Hepatocyte	Hep	5	12	10
hb17-background_AGTCACACAGTAGAGC-1	1577	891	9.57514	background	hb17-background	Hepatocyte	Hep	8	14	38
hb17-background_AGTCATGCAGCAGTCC-1	1912	1014	7.79289	background	hb17-background	Hepatocyte	Hep	1	13	13
hb17-background_AGTCTCCGTGGAACAC-1	1793	1125	4.90798	background	hb17-background	Endothelial cell	Endo	6	9	9
hb17-background_AGTGATCAGTGCTCGC-1	1032	656	9.78682	background	hb17-background	Endothelial cell	Endo	6	9	31
hb17-background_AGTGATCTCAGAATAG-1	2331	1153	7.29301	background	hb17-background	Hepatocyte	Hep	1	13	13
hb17-background_AGTGTTGAGCGTCAGA-1	1125	796	8.53333	background	hb17-background	Endothelial cell	Endo	6	9	9
hb17-background_AGTGTTGAGGAGATAG-1	5164	2004	8.811	background	hb17-background	Hepatocyte	Hep	8	14	26
hb17-background_AGTGTTGCAACGAGGT-1	4027	1607	9.5853	background	hb17-background	Hepatocyte	Hep	8	14	26
hb17-background_AGTGTTGCACATTGTG-1	3202	1436	5.90256	background	hb17-background	Hepatocyte	Hep	5	12	10
hb17-background_AGTTAGCCACGCTGCA-1	1827	1207	6.07553	background	hb17-background	T cell_NK cell	T/NK	11	17	22
hb17-background_AGTTAGCTCGTTAGAC-1	1263	732	9.97625	background	hb17-background	Endothelial cell	Endo	6	9	9
hb17-background_AGTTCCCAGAGAGGTA-1	1335	799	7.34082	background	hb17-background	Hepatocyte	Hep	5	12	10
hb17-background_AGTTCCCAGTTTGTCG-1	1040	687	9.23077	background	hb17-background	Endothelial cell	Endo	6	9	9
hb17-background_AGTTCCCCAGTTAGGG-1	4020	1919	7.48756	background	hb17-background	Kupffer cell	Kupffer	7	10	21
hb17-background_AGTTCCCTCAGTCTTT-1	2585	1429	5.02901	background	hb17-background	Endothelial cell	Endo	6	9	9
hb17-background_AGTTCGACAACCCTCT-1	1937	1051	7.38255	background	hb17-background	Hepatocyte	Hep	1	13	13
hb17-background_ATACCGACACGTAGAG-1	2186	1312	5.48948	background	hb17-background	Kupffer cell	Kupffer	7	10	21
hb17-background_ATACCGAGTGGGCTTC-1	3643	1667	7.13698	background	hb17-background	Hepatocyte	Hep	1	3	2
hb17-background_ATACCTTAGGGTTAAT-1	962	673	7.17256	background	hb17-background	Endothelial cell	Endo	6	9	9
hb17-background_ATACCTTCAGCTTTGA-1	1004	668	9.76096	background	hb17-background	Endothelial cell	Endo	6	9	9
hb17-background_ATACCTTGTCCCACGA-1	15262	4130	6.17219	background	hb17-background	Hepatocyte	Hep	8	14	26
hb17-background_ATACTTCTCCTGCCAT-1	6283	2475	3.3901	background	hb17-background	Hepatocyte	Hep	5	6	3
hb17-background_ATAGACCCACGTCTCT-1	2941	1545	4.9643	background	hb17-background	Hepatocyte	Hep	5	12	10
hb17-background_ATAGAGACACGCGCTA-1	4011	1703	8.05285	background	hb17-background	Hepatocyte	Hep	8	14	26
hb17-background_ATAGGCTCAATCTGCA-1	2127	1304	6.86413	background	hb17-background	Endothelial cell	Endo	6	9	9
hb17-background_ATAGGCTTCAGCCTTC-1	981	623	9.78593	background	hb17-background	Hepatic Stellate cell	HSC	10	15	20
hb17-background_ATAGGCTTCCGCAACG-1	5555	2252	2.19622	background	hb17-background	Hepatocyte	Hep	5	6	3
hb17-background_ATATCCTCAAAGCTCT-1	7154	2273	1.49567	background	hb17-background	Hepatocyte	Hep	5	6	3
hb17-background_ATATCCTGTGAGCCAA-1	1043	666	9.77948	background	hb17-background	Endothelial cell	Endo	6	9	31
hb17-background_ATCACAGCAAGCCCAC-1	1586	855	7.81841	background	hb17-background	Hepatocyte	Hep	8	14	38
hb17-background_ATCACGAAGATACATG-1	1833	1150	7.74686	background	hb17-background	Endothelial cell	Endo	6	9	9
hb17-background_ATCACGAAGTCATAGA-1	1265	744	9.32806	background	hb17-background	Hepatic Stellate cell	HSC	10	15	20
hb17-background_ATCACGAAGTGTAGAT-1	1352	919	7.39645	background	hb17-background	Endothelial cell	Endo	6	9	9
hb17-background_ATCACGAGTATCGATC-1	1852	1119	9.55724	background	hb17-background	Endothelial cell	Endo	6	9	9
hb17-background_ATCACGATCCATCTAT-1	899	600	8.3426	background	hb17-background	Hepatic Stellate cell	HSC	10	15	20
hb17-background_ATCAGGTAGATTGACA-1	927	545	9.70874	background	hb17-background	Endothelial cell	Endo	7	10	19
hb17-background_ATCAGGTAGTTGTCGT-1	923	617	9.85915	background	hb17-background	Endothelial cell	Endo	6	9	31
hb17-background_ATCAGGTGTGCCTGCA-1	962	627	9.87526	background	hb17-background	Endothelial cell	Endo	6	9	31
hb17-background_ATCCACCTCTCTAGGA-1	1911	1058	5.80848	background	hb17-background	Hepatocyte	Hep	5	6	3
hb17-background_ATCCATTCAAAGAACT-1	1288	810	7.53106	background	hb17-background	Hepatocyte	Hep	1	13	13
hb17-background_ATCCCTGTCAGCAGAG-1	8251	2974	3.02994	background	hb17-background	Hepatocyte	Hep	5	6	3
hb17-background_ATCCCTGTCCTACGAA-1	4279	2051	8.76373	background	hb17-background	Kupffer cell	Kupffer	7	10	21
hb17-background_ATCCGTCAGAATGTTG-1	1340	866	8.80597	background	hb17-background	Endothelial cell	Endo	6	9	9
hb17-background_ATCCGTCGTCTGTGCG-1	4894	1937	8.29587	background	hb17-background	Hepatocyte	Hep	1	13	13
hb17-background_ATCCGTCTCAAGTGTC-1	7022	2408	1.32441	background	hb17-background	Hepatocyte	Hep	5	6	3
hb17-background_ATCCTATCACGCCAGT-1	2370	1272	2.827	background	hb17-background	Hepatocyte	Hep	5	6	3
hb17-background_ATCCTATGTCACTCGG-1	4492	1982	4.80855	background	hb17-background	Hepatocyte	Hep	5	6	3
hb17-background_ATCGATGAGCAACAGC-1	3345	1658	5.02242	background	hb17-background	Hepatocyte	Hep	5	6	3
hb17-background_ATCGATGAGCAGTACG-1	1846	980	8.17985	background	hb17-background	Hepatocyte	Hep	1	13	13
hb17-background_ATCGATGTCCTAAACG-1	1182	780	6.93739	background	hb17-background	Endothelial cell	Endo	6	9	9
hb17-background_ATCGCCTAGTAGATCA-1	2819	1475	7.16566	background	hb17-background	Hepatocyte	Hep	1	13	13
hb17-background_ATCGCCTCACGCTGAC-1	3664	1401	9.71616	background	hb17-background	Hepatocyte	Hep	8	14	38
hb17-background_ATCGCCTGTGGGTCAA-1	7321	2815	2.86846	background	hb17-background	Hepatocyte	Hep	5	6	3
hb17-background_ATCGCCTGTGTGAGCA-1	1296	835	9.41358	background	hb17-background	Endothelial cell	Endo	6	9	9
hb17-background_ATCGCCTTCTACACTT-1	5685	2672	6.40281	background	hb17-background	Kupffer cell	Kupffer	7	10	21
hb17-background_ATCGGATAGCGAGTAC-1	3427	1657	3.00554	background	hb17-background	Hepatocyte	Hep	5	6	3
hb17-background_ATCGGATGTACAATAG-1	1002	661	9.38124	background	hb17-background	Endothelial cell	Endo	6	9	9
hb17-background_ATCGGATGTATTGACC-1	4606	1875	6.94746	background	hb17-background	Hepatocyte	Hep	8	14	26
hb17-background_ATCGGATTCTTCCCAG-1	5118	1936	8.24541	background	hb17-background	Hepatocyte	Hep	8	14	26
hb17-background_ATCGGCGAGTTCTACG-1	4023	1687	8.84912	background	hb17-background	Hepatocyte	Hep	8	14	26
hb17-background_ATCGTAGAGAACTTCC-1	4769	2063	3.54372	background	hb17-background	Hepatocyte	Hep	5	6	3
hb17-background_ATCGTAGGTACAGAAT-1	6390	2495	3.33333	background	hb17-background	Hepatocyte	Hep	5	12	10
hb17-background_ATCGTAGGTGACACGA-1	3249	1747	4.12435	background	hb17-background	Endothelial cell	Endo	6	9	9
hb17-background_ATCGTAGTCCCAATAG-1	1793	1143	6.97156	background	hb17-background	Endothelial cell	Endo	6	9	9
hb17-background_ATCGTCCCAGATCCAT-1	4844	1986	8.09249	background	hb17-background	Hepatocyte	Hep	8	14	26
hb17-background_ATCGTCCCAGGCTACC-1	1328	869	8.96084	background	hb17-background	Endothelial cell	Endo	6	9	9
hb17-background_ATCTCTAAGAACTCCT-1	6179	2497	6.08513	background	hb17-background	Hepatocyte	Hep	5	6	3
hb17-background_ATCTCTAGTTGAATCC-1	912	557	8.00439	background	hb17-background	Hepatocyte	Hep	8	14	38
hb17-background_ATCTCTATCCAAGCTA-1	1962	1259	7.39042	background	hb17-background	Endothelial cell	Endo	6	9	9
hb17-background_ATCTTCACACTGTGTA-1	3724	1772	2.68528	background	hb17-background	Hepatocyte	Hep	1	7	7
hb17-background_ATGAAAGAGGCGTCCT-1	1678	1063	8.10489	background	hb17-background	Endothelial cell	Endo	6	9	9
hb17-background_ATGAAAGTCATCACAG-1	1177	767	9.00595	background	hb17-background	Endothelial cell	Endo	6	9	9
hb17-background_ATGAGGGTCCGGCAGT-1	6963	2676	2.2835	background	hb17-background	Hepatocyte	Hep	5	6	3
hb17-background_ATGAGGGTCTTGGATG-1	3525	1677	7.00709	background	hb17-background	Hepatocyte	Hep	8	14	26
hb17-background_ATGAGTCCATCGATAC-1	12078	3592	8.78457	background	hb17-background	Hepatocyte	Hep	8	14	26
hb17-background_ATGAGTCGTCTTTCTA-1	2657	1415	8.80693	background	hb17-background	Endothelial cell	Endo	6	9	9
hb17-background_ATGCATGAGGAATGTT-1	7264	2706	9.89813	background	hb17-background	Hepatocyte	Hep	8	14	26
hb17-background_ATGGAGGAGGGTCAAC-1	5795	2072	9.14582	background	hb17-background	Hepatocyte	Hep	8	14	26
hb17-background_ATGGATCTCCGGTAGC-1	1031	742	6.30456	background	hb17-background	Kupffer cell	Kupffer	7	10	19
hb17-background_ATGGGAGAGTAGCAAT-1	9976	3330	5.91419	background	hb17-background	Hepatocyte	Hep	5	12	10
hb17-background_ATGGGAGAGTGGATTA-1	6012	2473	4.29142	background	hb17-background	Hepatocyte	Hep	5	12	10
hb17-background_ATGGTTGGTAACAAGT-1	1186	758	5.31197	background	hb17-background	Kupffer cell	Kupffer	7	10	19
hb17-background_ATGGTTGGTAGGGAGG-1	806	574	8.56079	background	hb17-background	Endothelial cell	Endo	6	9	31
hb17-background_ATGGTTGGTTCCGCTT-1	1524	966	8.79265	background	hb17-background	Endothelial cell	Endo	6	9	9
hb17-background_ATGTCCCTCGTGGAAG-1	1642	1009	7.12546	background	hb17-background	Kupffer cell	Kupffer	7	10	19
hb17-background_ATTACCTCACCCTTAC-1	8657	2896	3.26903	background	hb17-background	Hepatocyte	Hep	5	12	10
hb17-background_ATTACCTCAGCGTACC-1	11893	3725	1.56395	background	hb17-background	Hepatocyte	Hep	5	6	3
hb17-background_ATTACCTGTAAGTTAG-1	5000	2045	5.8	background	hb17-background	Hepatocyte	Hep	1	3	2
hb17-background_ATTACTCCAACTTGGT-1	2571	1291	7.11785	background	hb17-background	Hepatocyte	Hep	8	14	26
hb17-background_ATTACTCTCACCCATC-1	2656	1433	9.82681	background	hb17-background	Kupffer cell	Kupffer	7	10	21
hb17-background_ATTACTCTCATTATCC-1	1197	801	8.43776	background	hb17-background	Endothelial cell	Endo	6	9	9
hb17-background_ATTACTCTCTTGGAAC-1	4010	1883	5.16209	background	hb17-background	Hepatocyte	Hep	5	12	10
hb17-background_ATTATCCAGAACTCCT-1	3155	1729	3.77179	background	hb17-background	Kupffer cell	Kupffer	7	10	21
hb17-background_ATTATCCGTCTCTCAC-1	849	671	5.18257	background	hb17-background	T cell_NK cell	T/NK	11	17	22
hb17-background_ATTCACTAGCAGAAAG-1	9722	3040	8.15676	background	hb17-background	Hepatocyte	Hep	8	14	26
hb17-background_ATTCACTCAATTGCGT-1	2453	1273	6.60416	background	hb17-background	Hepatocyte	Hep	1	13	13
hb17-background_ATTCAGGAGTGATAAC-1	4411	1921	4.26207	background	hb17-background	Hepatocyte	Hep	5	6	3
hb17-background_ATTCAGGTCCTAGCCT-1	1181	774	9.90686	background	hb17-background	Endothelial cell	Endo	6	9	9
hb17-background_ATTCATCCAGAGGCTA-1	7438	2728	6.41301	background	hb17-background	Hepatocyte	Hep	5	12	10
hb17-background_ATTCATCGTCTGTGTA-1	4106	1776	4.11593	background	hb17-background	Hepatocyte	Hep	5	12	10
hb17-background_ATTCATCTCTCGCCTA-1	2097	1324	7.53457	background	hb17-background	T cell_NK cell	T/NK	11	17	22
hb17-background_ATTCCATAGCAACTCT-1	1296	814	2.9321	background	hb17-background	B cell	B	11	17	22
hb17-background_ATTCCATCACCAGGTC-1	832	588	7.8125	background	hb17-background	B cell	B	11	17	22
hb17-background_ATTCCCGAGGACAGTC-1	5784	2590	8.62725	background	hb17-background	Hepatocyte	Hep	13	19	30
hb17-background_ATTCCCGGTCCCTGAG-1	1483	947	7.2151	background	hb17-background	Endothelial cell	Endo	6	9	9
hb17-background_ATTCCTAAGTAGTCAA-1	1214	682	7.743	background	hb17-background	Kupffer cell	Kupffer	7	10	19
hb17-background_ATTCGTTTCAGACTGT-1	5930	2382	7.57167	background	hb17-background	Hepatocyte	Hep	5	6	10
hb17-background_ATTCTTGAGCCTTTCC-1	1919	1189	5.10683	background	hb17-background	Endothelial cell	Endo	6	9	9
hb17-background_ATTGGGTCATACCACA-1	10913	3122	2.40081	background	hb17-background	Hepatocyte	Hep	5	12	10
hb17-background_ATTGGGTTCATAGGCT-1	1351	878	7.03183	background	hb17-background	Kupffer cell	Kupffer	7	10	19
hb17-background_ATTGTTCCACGACAAG-1	1875	1079	5.17333	background	hb17-background	Hepatocyte	Hep	5	6	3
hb17-background_ATTGTTCCAGGACTAG-1	3463	1692	6.98816	background	hb17-background	Hepatocyte	Hep	5	12	10
hb17-background_ATTGTTCCAGTCGGAA-1	5461	2127	2.21571	background	hb17-background	Hepatocyte	Hep	5	6	3
hb17-background_ATTGTTCTCTGCCTCA-1	1598	779	9.32416	background	hb17-background	Endothelial cell	Endo	0	0	15
hb17-background_ATTTCACTCTGTCGTC-1	6800	2489	5.19118	background	hb17-background	Hepatocyte	Hep	8	14	26
hb17-background_ATTTCTGCATTACGGT-1	2109	1242	8.53485	background	hb17-background	Hepatic Stellate cell	HSC	10	15	20
hb17-background_ATTTCTGGTTATGTCG-1	9837	3023	9.91156	background	hb17-background	Hepatocyte	Hep	8	14	26
hb17-background_CAAAGAATCCTCTGCA-1	2172	1313	6.53775	background	hb17-background	Endothelial cell	Endo	6	9	9
hb17-background_CAACAACGTACAAGCG-1	892	598	8.52018	background	hb17-background	Endothelial cell	Endo	6	9	31
hb17-background_CAACAGTCAAATACGA-1	1683	1027	9.80392	background	hb17-background	Endothelial cell	Endo	6	9	9
hb17-background_CAACAGTGTACGATCT-1	6922	2614	6.61658	background	hb17-background	Hepatocyte	Hep	8	14	26
hb17-background_CAACCAACACTCCGGA-1	3609	1646	3.71294	background	hb17-background	Hepatocyte	Hep	5	6	3
hb17-background_CAACCTCGTTACACTG-1	4529	1910	7.24222	background	hb17-background	Hepatocyte	Hep	5	6	3
hb17-background_CAACCTCTCAGCTAGT-1	1213	770	9.97527	background	hb17-background	Endothelial cell	Endo	6	9	31
hb17-background_CAACGATCATTACGGT-1	1502	811	9.32091	background	hb17-background	Hepatocyte	Hep	1	13	13
hb17-background_CAACGGCCACCGAATT-1	17220	4112	6.60859	background	hb17-background	Hepatocyte	Hep	5	12	10
hb17-background_CAACGGCGTACTCGCG-1	3087	1432	7.02948	background	hb17-background	Hepatocyte	Hep	5	6	3
hb17-background_CAACGGCTCATTGGTG-1	8423	2727	9.22474	background	hb17-background	Hepatocyte	Hep	8	14	26
hb17-background_CAACGGCTCCGTGGGT-1	870	530	7.35632	background	hb17-background	Hepatocyte	Hep	1	13	13
hb17-background_CAACGGCTCGAAGCCC-1	2113	1124	5.96309	background	hb17-background	Hepatocyte	Hep	5	6	3
hb17-background_CAAGACTAGAGAGCCT-1	6184	2393	5.74062	background	hb17-background	Hepatocyte	Hep	5	12	10
hb17-background_CAAGAGGAGTCAGCGA-1	6844	2596	7.83168	background	hb17-background	Hepatocyte	Hep	8	14	26
hb17-background_CAAGAGGTCCGAGCTG-1	1042	658	8.73321	background	hb17-background	Endothelial cell	Endo	6	9	9
hb17-background_CAAGGGATCGAACACT-1	2616	1454	8.83028	background	hb17-background	Endothelial cell	Endo	6	9	9
hb17-background_CAAGGGATCGAGATGG-1	1339	749	7.16953	background	hb17-background	Hepatocyte	Hep	8	14	38
hb17-background_CAATACGGTAAGATCA-1	4283	1786	6.28064	background	hb17-background	Hepatocyte	Hep	1	3	2
hb17-background_CAATCGAAGAATTCAG-1	4987	2117	2.28594	background	hb17-background	Hepatocyte	Hep	5	6	3
hb17-background_CAATCGAGTGCCCACA-1	2425	1191	9.1134	background	hb17-background	Hepatocyte	Hep	8	14	26
hb17-background_CAATCGATCGTTATCT-1	1416	979	9.88701	background	hb17-background	B cell	B	11	17	22
hb17-background_CAATCGATCTCTCAAT-1	4620	2049	3.74459	background	hb17-background	Hepatocyte	Hep	5	12	10
hb17-background_CAATCGATCTTGGTGA-1	1586	899	4.28752	background	hb17-background	Hepatocyte	Hep	5	6	3
hb17-background_CAATGACAGGCCTAAG-1	1893	1187	6.4448	background	hb17-background	Endothelial cell	Endo	6	9	9
hb17-background_CAATGACCAGAGAAAG-1	2055	1159	6.76399	background	hb17-background	Endothelial cell	Endo	6	9	9
hb17-background_CAATGACGTGACTATC-1	5100	2123	9.64706	background	hb17-background	Endothelial cell	Endo	6	9	9
hb17-background_CAATGACGTGCATGAG-1	1695	925	8.61357	background	hb17-background	Hepatic Stellate cell	HSC	8	14	38
hb17-background_CAATGACTCCTAGAGT-1	6793	2443	3.88635	background	hb17-background	Hepatocyte	Hep	5	12	10
hb17-background_CAATTTCAGGTAGCCA-1	6652	2349	3.38244	background	hb17-background	Hepatocyte	Hep	5	12	10
hb17-background_CACAACATCCGCTGTT-1	13991	3886	9.8206	background	hb17-background	Hepatocyte	Hep	8	14	26
hb17-background_CACACAAGTCTACATG-1	6476	2443	1.83755	background	hb17-background	Hepatocyte	Hep	5	6	3
hb17-background_CACACAATCCCTCATG-1	11428	3631	5.29401	background	hb17-background	Hepatocyte	Hep	5	6	3
hb17-background_CACAGATCATGACAGG-1	1697	1038	9.48733	background	hb17-background	Endothelial cell	Endo	6	9	9
hb17-background_CACAGGCGTTCTTAGG-1	865	572	8.55491	background	hb17-background	Endothelial cell	Endo	6	9	31
hb17-background_CACAGGCTCGGCTGGT-1	1449	932	8.62664	background	hb17-background	Endothelial cell	Endo	6	9	9
hb17-background_CACATGACAGGATTCT-1	1288	879	6.21118	background	hb17-background	Kupffer cell	Kupffer	7	10	21
hb17-background_CACATGATCCCGAAAT-1	2869	1449	4.5312	background	hb17-background	Hepatocyte	Hep	5	6	3
hb17-background_CACCAAAAGACTCATC-1	2189	1283	9.54774	background	hb17-background	Hepatic Stellate cell	HSC	10	15	20
hb17-background_CACCAAAGTGCGTTTA-1	1408	891	8.09659	background	hb17-background	Endothelial cell	Endo	6	9	9
hb17-background_CACCGTTCATCCGATA-1	14874	3684	8.12155	background	hb17-background	Hepatocyte	Hep	8	14	26
hb17-background_CACCGTTGTTAGGACG-1	7328	2783	2.40175	background	hb17-background	Hepatocyte	Hep	13	19	33
hb17-background_CACCGTTTCTCTCGCA-1	1629	1097	4.41989	background	hb17-background	Endothelial cell	Endo	6	9	9
hb17-background_CACGAATAGGTGGCTA-1	2192	1099	7.93796	background	hb17-background	Hepatocyte	Hep	5	12	10
hb17-background_CACGAATGTGTTGATC-1	9158	3219	2.05285	background	hb17-background	Hepatocyte	Hep	5	6	3
hb17-background_CACGGGTGTTCGAAGG-1	967	630	8.9969	background	hb17-background	Endothelial cell	Endo	6	9	31
hb17-background_CACGGGTTCGCTGACG-1	1723	950	8.76378	background	hb17-background	Endothelial cell	Endo	7	10	19
hb17-background_CACGTGGAGTAGTCCT-1	4057	1862	2.11979	background	hb17-background	Hepatocyte	Hep	5	6	3
hb17-background_CACGTGGCAAGGGTCA-1	7401	2512	5.41819	background	hb17-background	Hepatocyte	Hep	8	14	26
hb17-background_CACGTTCGTGATAGAT-1	1136	740	8.4507	background	hb17-background	Endothelial cell	Endo	6	9	9
hb17-background_CACTAAGAGAATCGAT-1	2970	1479	6.53199	background	hb17-background	Hepatocyte	Hep	5	6	3
hb17-background_CACTGGGGTTGCCTAA-1	2040	1244	6.76471	background	hb17-background	Endothelial cell	Endo	6	9	9
hb17-background_CACTGGGTCAAATGAG-1	4547	1929	8.92896	background	hb17-background	Hepatocyte	Hep	8	14	26
hb17-background_CACTGTCAGAACTGAT-1	3731	1906	7.42428	background	hb17-background	Kupffer cell	Kupffer	7	10	19
hb17-background_CACTTCGTCCCTTGGT-1	5027	2319	3.54088	background	hb17-background	Kupffer cell	Kupffer	7	10	21
hb17-background_CACTTCGTCGGCGATC-1	1027	692	9.25024	background	hb17-background	Endothelial cell	Endo	6	9	9
hb17-background_CAGAGCCAGACCATGG-1	1219	807	8.94176	background	hb17-background	Endothelial cell	Endo	6	9	9
hb17-background_CAGAGCCAGACGATAT-1	2210	1214	4.29864	background	hb17-background	Hepatocyte	Hep	5	6	3
hb17-background_CAGAGCCTCGCTACAA-1	2569	1298	4.16504	background	hb17-background	Hepatocyte	Hep	1	8	7
hb17-background_CAGATACCAACCGCCA-1	1783	1108	8.91755	background	hb17-background	Endothelial cell	Endo	6	9	9
hb17-background_CAGATCAAGAGGGCGA-1	1917	1143	6.05112	background	hb17-background	Endothelial cell	Endo	6	9	9
hb17-background_CAGATCAAGATTCGCT-1	4104	1860	9.52729	background	hb17-background	Kupffer cell	Kupffer	7	10	19
hb17-background_CAGATCACAGTAGAAT-1	1385	845	9.74729	background	hb17-background	Endothelial cell	Endo	6	9	9
hb17-background_CAGATCAGTAACAGTA-1	2542	1222	5.35012	background	hb17-background	Hepatocyte	Hep	3	2	1
hb17-background_CAGATCATCTAACGCA-1	2185	1182	4.11899	background	hb17-background	Hepatocyte	Hep	5	6	3
hb17-background_CAGCAATAGGGCGAGA-1	1633	1029	5.81751	background	hb17-background	Endothelial cell	Endo	6	9	9
hb17-background_CAGCAATAGTTCACTG-1	1124	776	8.54093	background	hb17-background	Hepatic Stellate cell	HSC	10	15	20
hb17-background_CAGCAATGTGTACATC-1	866	606	9.1224	background	hb17-background	Endothelial cell	Endo	6	9	9
hb17-background_CAGCACGAGAGCCCAA-1	1551	931	5.28691	background	hb17-background	Hepatocyte	Hep	9	7	18
hb17-background_CAGCACGAGCAAGCCA-1	1376	867	8.86628	background	hb17-background	Endothelial cell	Endo	6	9	31
hb17-background_CAGCACGCAAGTGACG-1	12069	4235	5.84141	background	hb17-background	Cholangiocyte	Cho	9	7	18
hb17-background_CAGCACGCAGCGTGCT-1	1218	785	9.2775	background	hb17-background	Endothelial cell	Endo	6	9	9
hb17-background_CAGCACGTCACGAACT-1	962	670	9.97921	background	hb17-background	Endothelial cell	Endo	6	9	9
hb17-background_CAGCAGCCATCATCTT-1	4147	1839	3.76176	background	hb17-background	Hepatocyte	Hep	5	6	10
hb17-background_CAGCAGCCATCGTGGC-1	2355	1384	4.67091	background	hb17-background	Endothelial cell	Endo	6	9	9
hb17-background_CAGCCAGTCCTTCGAC-1	2739	1515	4.8923	background	hb17-background	Hepatocyte	Hep	5	6	3
hb17-background_CAGCGTGGTGGACCAA-1	2998	1297	7.37158	background	hb17-background	Hepatocyte	Hep	8	14	15
hb17-background_CAGGCCATCTACTGCC-1	4691	1808	9.57152	background	hb17-background	Hepatocyte	Hep	8	14	26
hb17-background_CAGGCCATCTCTGAGA-1	1880	1170	7.5	background	hb17-background	Endothelial cell	Endo	6	9	9
hb17-background_CAGGGCTAGGTGATCG-1	6487	2498	6.44366	background	hb17-background	Hepatocyte	Hep	8	14	26
hb17-background_CAGGGCTAGTAGCCAG-1	1371	918	5.9081	background	hb17-background	Endothelial cell	Endo	6	9	9
hb17-background_CAGGGCTGTGACCTGC-1	2800	1521	4.32143	background	hb17-background	Endothelial cell	Endo	6	9	9
hb17-background_CAGGGCTTCGAAGCCC-1	7199	2514	0.902903	background	hb17-background	Hepatocyte	Hep	9	7	18
hb17-background_CAGGTATGTTTCTTAC-1	2450	1312	3.59184	background	hb17-background	Hepatocyte	Hep	5	6	3
hb17-background_CAGGTATTCGGCTGTG-1	3196	1437	8.10388	background	hb17-background	Hepatocyte	Hep	8	14	26
hb17-background_CAGTGCGAGACCAACG-1	1039	704	8.95091	background	hb17-background	Endothelial cell	Endo	6	9	31
hb17-background_CAGTGCGTCGCAGTTA-1	5439	2185	7.88748	background	hb17-background	Hepatocyte	Hep	5	6	10
hb17-background_CAGTGCGTCGGATAAA-1	924	660	8.11688	background	hb17-background	Endothelial cell	Endo	6	9	9
hb17-background_CAGTTCCCAGAGACTG-1	1207	806	9.7763	background	hb17-background	Endothelial cell	Endo	6	9	9
hb17-background_CATAAGCGTTCAGCTA-1	3777	1847	3.99788	background	hb17-background	Hepatocyte	Hep	5	6	3
hb17-background_CATAAGCTCTTTCAGT-1	9865	3025	4.16624	background	hb17-background	Hepatocyte	Hep	5	12	10
hb17-background_CATACAGAGTTAGTGA-1	1354	847	8.56721	background	hb17-background	Endothelial cell	Endo	6	9	9
hb17-background_CATACAGGTACAGCGA-1	1136	724	9.24296	background	hb17-background	T cell_NK cell	T/NK	11	17	22
hb17-background_CATACAGTCCGGACGT-1	18937	4507	4.93742	background	hb17-background	Hepatocyte	Hep	5	6	3
hb17-background_CATACCCCAAGTCATC-1	5631	2565	4.3154	background	hb17-background	Kupffer cell	Kupffer	7	10	21
hb17-background_CATACCCGTACTCAAC-1	859	553	9.19674	background	hb17-background	Endothelial cell	Endo	6	9	31
hb17-background_CATACCCTCGAGGCAA-1	4067	2143	8.80256	background	hb17-background	Kupffer cell	Kupffer	7	10	19
hb17-background_CATACCCTCTCGTGAA-1	6062	2405	9.66678	background	hb17-background	Hepatocyte	Hep	8	14	26
hb17-background_CATAGACCAGCTGAGA-1	17509	4264	8.58416	background	hb17-background	Hepatocyte	Hep	8	14	26
hb17-background_CATAGACGTTGGGACA-1	2415	1298	6.00414	background	hb17-background	Hepatocyte	Hep	8	14	26
hb17-background_CATCCACAGCGGACAT-1	1211	760	9.90917	background	hb17-background	Hepatic Stellate cell	HSC	10	15	20
hb17-background_CATCCACTCGCCACTT-1	1177	777	8.32625	background	hb17-background	Endothelial cell	Endo	6	9	9
hb17-background_CATCCCACACCAGCGT-1	997	681	8.82648	background	hb17-background	Hepatic Stellate cell	HSC	10	15	20
hb17-background_CATCCCACACGATAGG-1	6363	2448	1.6816	background	hb17-background	Hepatocyte	Hep	5	6	3
hb17-background_CATCCGTGTGGATACG-1	1600	847	7.5	background	hb17-background	Hepatocyte	Hep	1	13	13
hb17-background_CATCCGTTCTGCGGGT-1	1393	798	9.04523	background	hb17-background	Endothelial cell	Endo	6	9	9
hb17-background_CATCGCTCAACCAACT-1	1671	1059	7.95931	background	hb17-background	Kupffer cell	Kupffer	7	10	21
hb17-background_CATCGGGCACCAGCCA-1	6857	2433	2.91673	background	hb17-background	Hepatocyte	Hep	5	6	3
hb17-background_CATCGGGCATGAGGGT-1	2346	1257	5.49872	background	hb17-background	Hepatocyte	Hep	1	13	13
hb17-background_CATCGGGTCGTTACCC-1	1128	770	7.89007	background	hb17-background	Endothelial cell	Endo	6	9	9
hb17-background_CATCGGGTCTAAACGC-1	13035	3664	5.35481	background	hb17-background	Hepatocyte	Hep	5	6	3
hb17-background_CATCGTCAGAGCATAT-1	1084	777	4.61255	background	hb17-background	Endothelial cell	Endo	6	9	9
hb17-background_CATCGTCTCACGGGCT-1	2706	1356	5.76497	background	hb17-background	Hepatocyte	Hep	1	3	13
hb17-background_CATCGTCTCGAACCAT-1	1878	1146	9.53142	background	hb17-background	Kupffer cell	Kupffer	7	10	19
hb17-background_CATCGTCTCGGAGTGA-1	4246	1990	8.45502	background	hb17-background	Kupffer cell	Kupffer	7	10	21
hb17-background_CATGAGTAGACCGTTT-1	8734	3065	5.14083	background	hb17-background	Hepatocyte	Hep	5	6	3
hb17-background_CATGAGTCAGCCGTTG-1	3230	1543	5.85139	background	hb17-background	Hepatocyte	Hep	1	12	10
hb17-background_CATGAGTTCCATCTAT-1	8959	2878	2.8463	background	hb17-background	Hepatocyte	Hep	5	6	3
hb17-background_CATGCAATCATTGGTG-1	1769	1011	6.89655	background	hb17-background	T cell_NK cell	T/NK	11	17	22
hb17-background_CATGCAATCGCCGTGA-1	1200	711	9.5	background	hb17-background	Hepatic Stellate cell	HSC	10	15	20
hb17-background_CATGCCTTCACCATGA-1	970	611	8.86598	background	hb17-background	Endothelial cell	Endo	6	9	31
hb17-background_CATGCGGAGTCTGGAG-1	4938	2164	2.7339	background	hb17-background	Hepatocyte	Hep	5	12	10
hb17-background_CATGCGGCAGACCAAG-1	3102	1523	4.64217	background	hb17-background	Hepatocyte	Hep	5	6	3
hb17-background_CATGCGGTCAAATGCC-1	1275	806	9.72549	background	hb17-background	Endothelial cell	Endo	6	9	31
hb17-background_CATGGATAGATCCAAA-1	9048	3015	7.04023	background	hb17-background	Hepatocyte	Hep	5	6	26
hb17-background_CATGGATCACAGTCAT-1	2087	1193	5.74988	background	hb17-background	T cell_NK cell	T/NK	11	17	22
hb17-background_CATGGATGTGTATACC-1	2081	1132	7.88083	background	hb17-background	Hepatocyte	Hep	5	12	10
hb17-background_CATTCCGAGAGTGAAG-1	1256	857	5.33439	background	hb17-background	Endothelial cell	Endo	6	9	9
hb17-background_CATTCCGAGTAAACAC-1	3425	1702	4.40876	background	hb17-background	Endothelial cell	Endo	6	9	9
hb17-background_CATTGAGTCACACGAT-1	803	530	9.96264	background	hb17-background	Kupffer cell	Kupffer	7	10	19
hb17-background_CATTGCCCAGAGGTTG-1	1241	699	7.01048	background	hb17-background	Hepatocyte	Hep	1	13	13
hb17-background_CATTGTTAGCACTCAT-1	7920	2712	7.56313	background	hb17-background	Hepatocyte	Hep	5	6	3
hb17-background_CATTGTTAGGTTCATC-1	1171	773	8.8813	background	hb17-background	Endothelial cell	Endo	6	9	9
hb17-background_CATTGTTCAAGATTGA-1	2024	1263	6.9664	background	hb17-background	Endothelial cell	Endo	6	9	9
hb17-background_CCAAGCGCATAACCCA-1	5368	2081	7.35842	background	hb17-background	Hepatocyte	Hep	5	12	10
hb17-background_CCAATGAGTGAGTGAC-1	1476	980	4.60705	background	hb17-background	Endothelial cell	Endo	6	9	9
hb17-background_CCACAAAAGTAGAGTT-1	1033	680	9.97096	background	hb17-background	Endothelial cell	Endo	6	9	31
hb17-background_CCACAAAGTGGTCCCA-1	1249	818	8.2466	background	hb17-background	Endothelial cell	Endo	6	9	9
hb17-background_CCACAAATCCGATCGG-1	960	649	7.8125	background	hb17-background	Endothelial cell	Endo	6	9	31
hb17-background_CCACACTCAAGAGTTA-1	5804	2124	9.21778	background	hb17-background	Hepatocyte	Hep	8	14	26
hb17-background_CCACACTTCACTGTTT-1	3789	1624	7.20507	background	hb17-background	Hepatocyte	Hep	5	6	3
hb17-background_CCACCATAGAAGTATC-1	5771	2218	7.0525	background	hb17-background	Hepatocyte	Hep	8	14	26
hb17-background_CCACCATCAGTTACCA-1	4047	1930	5.8809	background	hb17-background	Endothelial cell	Endo	6	9	9
hb17-background_CCACCATGTTTGCCGG-1	5134	2181	2.70744	background	hb17-background	Hepatocyte	Hep	5	6	10
hb17-background_CCACTTGAGCACACCC-1	1676	1020	8.23389	background	hb17-background	Endothelial cell	Endo	6	9	9
hb17-background_CCACTTGGTAGGTTTC-1	11120	3168	7.94065	background	hb17-background	Hepatocyte	Hep	8	14	26
hb17-background_CCACTTGTCTGTGTGA-1	4591	2069	4.44348	background	hb17-background	Hepatocyte	Hep	5	6	10
hb17-background_CCACTTGTCTTCCAGC-1	1255	742	8.5259	background	hb17-background	Hepatic Stellate cell	HSC	10	15	20
hb17-background_CCATAAGTCAAGCCTA-1	4517	1920	8.03631	background	hb17-background	Hepatocyte	Hep	8	14	26
hb17-background_CCATCACAGTCATCGT-1	1914	1126	9.40439	background	hb17-background	Endothelial cell	Endo	6	9	9
hb17-background_CCATCACTCATGACAC-1	1072	669	9.42164	background	hb17-background	Endothelial cell	Endo	6	9	31
hb17-background_CCCAACTAGGGCTGAT-1	3264	1649	5.88235	background	hb17-background	Hepatocyte	Hep	8	14	26
hb17-background_CCCATTGGTGGCCTCA-1	5124	2097	6.65496	background	hb17-background	Hepatocyte	Hep	1	3	26
hb17-background_CCCATTGGTTAGGCTT-1	1304	826	7.97546	background	hb17-background	Endothelial cell	Endo	6	9	9
hb17-background_CCCGAAGGTTGATGTC-1	2745	1462	4.77231	background	hb17-background	Hepatocyte	Hep	5	6	3
hb17-background_CCCGAAGTCCGATGCG-1	9237	3331	8.7366	background	hb17-background	Hepatocyte	Hep	8	14	26
hb17-background_CCCGGAAAGTGTACAA-1	7312	2691	5.48414	background	hb17-background	Hepatocyte	Hep	8	14	26
hb17-background_CCCTAACGTTATCTGG-1	3647	1615	7.18399	background	hb17-background	Hepatocyte	Hep	8	14	26
hb17-background_CCCTGATAGACCTTTG-1	3620	1927	6.68508	background	hb17-background	Kupffer cell	Kupffer	7	10	21
hb17-background_CCCTGATAGCGTGTTT-1	13819	3699	8.43042	background	hb17-background	Hepatocyte	Hep	8	14	26
hb17-background_CCCTGATGTGTTGCCG-1	2127	1152	4.13728	background	hb17-background	Hepatocyte	Hep	1	13	13
hb17-background_CCGAACGCAATTGCAC-1	8136	2763	3.35546	background	hb17-background	Hepatocyte	Hep	5	12	10
hb17-background_CCGAACGGTGCGAGTA-1	5142	2143	7.5457	background	hb17-background	Hepatocyte	Hep	8	14	26
hb17-background_CCGATCTAGAAACCCG-1	1411	794	5.59887	background	hb17-background	Hepatocyte	Hep	1	13	13
hb17-background_CCGATCTTCTCTAGGA-1	8184	3075	6.64712	background	hb17-background	Hepatocyte	Hep	8	14	26
hb17-background_CCGGACATCGCGATCG-1	1181	816	5.58848	background	hb17-background	Endothelial cell	Endo	6	9	9
hb17-background_CCGGACATCTAACGGT-1	1788	1123	5.81655	background	hb17-background	Endothelial cell	Endo	6	9	9
hb17-background_CCGGGTACATTCACCC-1	1069	715	9.54163	background	hb17-background	Endothelial cell	Endo	6	9	9
hb17-background_CCGGTAGGTGAATTGA-1	2526	1273	4.23595	background	hb17-background	Hepatocyte	Hep	5	6	3
hb17-background_CCGGTGACAGCGTGCT-1	3384	1864	4.63948	background	hb17-background	Endothelial cell	Endo	6	9	9
hb17-background_CCGTAGGGTGAAAGTT-1	1228	806	9.52769	background	hb17-background	Cholangiocyte	Cho	9	22	36
hb17-background_CCGTAGGTCTACGCAA-1	2527	1426	9.25999	background	hb17-background	Kupffer cell	Kupffer	7	10	21
hb17-background_CCGTGAGGTGCCTGAC-1	1395	827	9.67742	background	hb17-background	T cell_NK cell	T/NK	11	17	22
hb17-background_CCGTGAGGTTTCGTAG-1	4433	1768	6.78998	background	hb17-background	Hepatocyte	Hep	8	14	26
hb17-background_CCGTGAGTCAACTTTC-1	917	629	8.17884	background	hb17-background	Endothelial cell	Endo	6	9	31
hb17-background_CCGTGAGTCGGTTAGT-1	2518	1141	9.80937	background	hb17-background	Hepatocyte	Hep	1	13	13
hb17-background_CCGTTCATCGAGCCAC-1	2136	1012	8.98876	background	hb17-background	Hepatocyte	Hep	5	12	10
hb17-background_CCTAACCTCAGCCTTC-1	24962	5026	6.53393	background	hb17-background	Hepatocyte	Hep	5	14	26
hb17-background_CCTATCGCAAACTCTG-1	3020	1455	5.69536	background	hb17-background	Hepatic Stellate cell	HSC	10	15	20
hb17-background_CCTCACAGTCATCGCG-1	2026	1224	5.77493	background	hb17-background	Endothelial cell	Endo	6	9	9
hb17-background_CCTCACATCTTAATCC-1	9455	2983	9.03226	background	hb17-background	Hepatocyte	Hep	8	14	26
hb17-background_CCTCAGTCAACAGCTT-1	1382	776	7.38061	background	hb17-background	Hepatocyte	Hep	8	14	38
hb17-background_CCTCATGTCACTTGTT-1	2934	1721	7.80504	background	hb17-background	Endothelial cell	Endo	6	9	9
hb17-background_CCTCCAAAGAAGGCTC-1	1289	857	8.22343	background	hb17-background	Endothelial cell	Endo	6	9	9
hb17-background_CCTCCAACATGATCTG-1	3727	1688	5.31258	background	hb17-background	Hepatocyte	Hep	5	6	3
hb17-background_CCTCCAAGTGCGAGTA-1	1974	1013	8.25735	background	hb17-background	Hepatocyte	Hep	8	14	38
hb17-background_CCTCCTCAGCAGCAGT-1	3164	1548	5.72061	background	hb17-background	Hepatocyte	Hep	5	6	3
hb17-background_CCTCCTCGTATCTTCT-1	3271	1757	7.24549	background	hb17-background	Kupffer cell	Kupffer	7	10	19
hb17-background_CCTCCTCTCACTTGTT-1	2781	1393	3.38008	background	hb17-background	Hepatocyte	Hep	5	6	3
hb17-background_CCTCTCCAGGGACAGG-1	881	566	5.10783	background	hb17-background	Hepatocyte	Hep	1	13	13
hb17-background_CCTCTCCAGTCACTAC-1	988	693	7.69231	background	hb17-background	Endothelial cell	Endo	6	9	9
hb17-background_CCTCTCCCAACAGTGG-1	1329	875	6.47103	background	hb17-background	Hepatic Stellate cell	HSC	10	15	20
hb17-background_CCTCTCCCACGACGCT-1	1744	953	7.22477	background	hb17-background	Hepatocyte	Hep	1	13	13
hb17-background_CCTCTCCGTCGTCATA-1	7412	2384	9.26875	background	hb17-background	Hepatocyte	Hep	8	14	26
hb17-background_CCTCTCCGTGTGTCGC-1	1597	1090	7.01315	background	hb17-background	T cell_NK cell	T/NK	11	17	22
hb17-background_CCTCTCCTCTTGGCTC-1	5079	2195	2.55956	background	hb17-background	Endothelial cell	Endo	6	9	9
hb17-background_CCTGCATAGAGCTGAC-1	6387	2558	2.01973	background	hb17-background	Hepatocyte	Hep	5	6	3
hb17-background_CCTTCAGCACTAAACC-1	1990	1262	6.78392	background	hb17-background	Kupffer cell	Kupffer	7	10	21
hb17-background_CCTTCAGCAGACCCGT-1	855	580	9.7076	background	hb17-background	Endothelial cell	Endo	6	9	31
hb17-background_CCTTCAGCAGCCCACA-1	14962	4246	8.18072	background	hb17-background	Hepatocyte	Hep	13	19	33
hb17-background_CCTTCAGGTGCAACGA-1	2297	1421	5.05007	background	hb17-background	Endothelial cell	Endo	6	9	9
hb17-background_CCTTGTGTCGAACACT-1	9146	2986	3.4988	background	hb17-background	Hepatocyte	Hep	5	6	3
hb17-background_CCTTTGGTCAGTGATC-1	1249	816	9.20737	background	hb17-background	Lymphatic	Lymphatic	6	9	31
hb17-background_CGAAGGACAGACAATA-1	6016	2337	3.74003	background	hb17-background	Hepatocyte	Hep	5	6	10
hb17-background_CGAAGTTCAAGCGAAC-1	1317	849	7.21336	background	hb17-background	Endothelial cell	Endo	6	9	9
hb17-background_CGAAGTTCACATTCGA-1	2243	1270	3.20999	background	hb17-background	Hepatocyte	Hep	5	6	3
hb17-background_CGAAGTTCACCCTGAG-1	6102	2398	2.55654	background	hb17-background	Hepatocyte	Hep	5	6	3
hb17-background_CGACAGCCAACACAGG-1	2108	1234	7.9222	background	hb17-background	Hepatic Stellate cell	HSC	10	15	20
hb17-background_CGAGAAGGTTCATCGA-1	2346	1365	8.26939	background	hb17-background	Endothelial cell	Endo	6	9	9
hb17-background_CGAGAAGTCGGACAAG-1	2043	1250	6.90162	background	hb17-background	Endothelial cell	Endo	6	9	9
hb17-background_CGAGGCTAGAATTTGG-1	1627	927	9.95698	background	hb17-background	Hepatocyte	Hep	5	14	26
hb17-background_CGAGGCTCAATGTGGG-1	13575	3871	7.13076	background	hb17-background	Hepatocyte	Hep	5	12	10
hb17-background_CGAGTGCCAGCTAACT-1	1293	870	7.57927	background	hb17-background	Endothelial cell	Endo	6	9	9
hb17-background_CGAGTGCTCGGACTGC-1	6377	2367	1.72495	background	hb17-background	Hepatocyte	Hep	5	6	3
hb17-background_CGATGCGCACGGGCTT-1	6915	2781	3.00795	background	hb17-background	Hepatocyte	Hep	5	6	3
hb17-background_CGATGCGGTCAGGTGA-1	1271	829	9.04799	background	hb17-background	Endothelial cell	Endo	6	9	9
hb17-background_CGATGCGTCTGCTAGA-1	1120	697	9.10714	background	hb17-background	Endothelial cell	Endo	6	9	9
hb17-background_CGATGGCAGTCCGCCA-1	1061	721	8.85957	background	hb17-background	Endothelial cell	Endo	6	9	9
hb17-background_CGATGGCGTGTGTGTT-1	1010	672	9.0099	background	hb17-background	Endothelial cell	Endo	6	9	9
hb17-background_CGCATGGAGTAAATGC-1	1166	735	9.94854	background	hb17-background	Endothelial cell	Endo	6	9	9
hb17-background_CGCATGGTCGATTGAC-1	1256	796	8.59873	background	hb17-background	Endothelial cell	Endo	6	9	9
hb17-background_CGCCAGAAGGCTTAAA-1	6912	2563	3.19734	background	hb17-background	Hepatocyte	Hep	5	6	3
hb17-background_CGCCAGATCAACCTCC-1	3452	1642	9.93627	background	hb17-background	B cell	B	7	10	19
hb17-background_CGCCAGATCGTAGGGA-1	849	581	9.54064	background	hb17-background	Endothelial cell	Endo	6	9	31
hb17-background_CGCCATTTCAAGCCCG-1	2469	1341	4.33374	background	hb17-background	Hepatocyte	Hep	5	6	3
hb17-background_CGCCATTTCATGCTAG-1	2131	1119	7.69592	background	hb17-background	Hepatocyte	Hep	1	13	13
hb17-background_CGCGTGAAGCCGAACA-1	1832	1078	7.04148	background	hb17-background	Endothelial cell	Endo	6	9	9
hb17-background_CGGAACCCAACCCGCA-1	6745	2590	5.5152	background	hb17-background	Hepatocyte	Hep	8	14	26
hb17-background_CGGAACCTCCCGAATA-1	10880	3376	9.32904	background	hb17-background	Hepatocyte	Hep	8	14	26
hb17-background_CGGAATTAGATGGCAC-1	1406	905	7.39687	background	hb17-background	Endothelial cell	Endo	6	9	9
hb17-background_CGGACACCACGCACCA-1	9400	3144	6.14894	background	hb17-background	Hepatocyte	Hep	8	14	26
hb17-background_CGGACACCATCTGGGC-1	10822	3108	8.30715	background	hb17-background	Hepatocyte	Hep	8	14	26
hb17-background_CGGACACCATGTTCAG-1	1515	986	7.06271	background	hb17-background	Kupffer cell	Kupffer	7	10	21
hb17-background_CGGAGAAAGTGGCGAT-1	2967	1521	5.69599	background	hb17-background	Hepatocyte	Hep	5	12	10
hb17-background_CGGAGAAGTCCTGTTC-1	2461	1302	9.42706	background	hb17-background	Hepatocyte	Hep	5	6	3
hb17-background_CGGAGAAGTTCGGTTA-1	1447	952	6.63442	background	hb17-background	T cell_NK cell	T/NK	11	17	22
hb17-background_CGGCAGTAGTACAGCG-1	3137	1597	2.4227	background	hb17-background	Hepatocyte	Hep	9	7	18
hb17-background_CGGGACTAGCCAAGCA-1	1067	705	8.80975	background	hb17-background	Endothelial cell	Endo	6	9	9
hb17-background_CGGGACTCAAAGGAGA-1	1335	862	6.81648	background	hb17-background	Endothelial cell	Endo	6	9	31
hb17-background_CGGGACTCATTGGCAT-1	8448	2784	2.18987	background	hb17-background	Hepatocyte	Hep	5	6	3
hb17-background_CGGGACTGTGTTAGCT-1	1178	736	6.87606	background	hb17-background	Hepatic Stellate cell	HSC	10	15	20
hb17-background_CGGGCATAGCAAACAT-1	27525	5416	6.21617	background	hb17-background	Hepatocyte	Hep	5	6	3
hb17-background_CGGGTCAGTGAGCTCC-1	845	549	9.11243	background	hb17-background	Endothelial cell	Endo	6	9	31
hb17-background_CGGGTGTGTCTGTGAT-1	5960	2241	4.59732	background	hb17-background	Hepatocyte	Hep	5	6	3
hb17-background_CGGGTGTTCCTCCACA-1	10351	3054	1.02406	background	hb17-background	Hepatocyte	Hep	5	6	3
hb17-background_CGGTCAGGTTAGTCGT-1	1502	933	8.7217	background	hb17-background	Endothelial cell	Endo	6	9	9
hb17-background_CGGTCAGGTTTAGAGA-1	5228	2340	4.66718	background	hb17-background	Hepatocyte	Hep	9	7	18
hb17-background_CGTAATGAGTATAGGT-1	2263	1214	8.30756	background	hb17-background	Endothelial cell	Endo	6	9	9
hb17-background_CGTAGTACAGAGGGTT-1	5593	2119	9.86948	background	hb17-background	Hepatocyte	Hep	8	14	26
hb17-background_CGTAGTAGTGGACAGT-1	904	581	8.07522	background	hb17-background	Hepatic Stellate cell	HSC	10	15	20
hb17-background_CGTCAAAAGGTAATCA-1	1709	1073	7.13868	background	hb17-background	Endothelial cell	Endo	6	9	9
hb17-background_CGTCAAATCTGAGAGG-1	6988	2516	6.65426	background	hb17-background	Hepatocyte	Hep	5	6	3
hb17-background_CGTCCATAGATACAGT-1	2734	1379	6.91295	background	hb17-background	Hepatocyte	Hep	5	12	13
hb17-background_CGTCCATAGCTGACCC-1	11577	3523	7.92952	background	hb17-background	Hepatocyte	Hep	8	14	26
hb17-background_CGTGAATGTTCCGGTG-1	1755	928	8.88889	background	hb17-background	Hepatocyte	Hep	1	13	13
hb17-background_CGTGATACAGAACCGA-1	6162	2530	2.58033	background	hb17-background	Hepatocyte	Hep	5	7	3
hb17-background_CGTGATAGTACACTCA-1	2687	1321	8.44808	background	hb17-background	Hepatocyte	Hep	5	12	10
hb17-background_CGTGCTTAGACGTCGA-1	3740	1653	8.90374	background	hb17-background	Hepatocyte	Hep	8	14	26
hb17-background_CGTGCTTGTAGTCGTT-1	6921	2366	7.7301	background	hb17-background	Hepatocyte	Hep	5	12	26
hb17-background_CGTGTCTGTCGCACGT-1	4375	2041	1.46286	background	hb17-background	Hepatocyte	Hep	5	6	3
hb17-background_CGTTAGAAGCGGCTCT-1	1048	682	8.11069	background	hb17-background	Endothelial cell	Endo	6	9	9
hb17-background_CGTTAGACACTCACTC-1	1111	782	7.56076	background	hb17-background	Endothelial cell	Endo	6	9	9
hb17-background_CGTTAGATCGAGAGCA-1	4179	2051	2.96722	background	hb17-background	Hepatocyte	Hep	5	12	10
hb17-background_CGTTCTGCACCTGCTT-1	7063	2511	4.41739	background	hb17-background	Hepatocyte	Hep	5	12	10
hb17-background_CGTTCTGGTCGCTTAA-1	3161	1594	6.89655	background	hb17-background	Hepatocyte	Hep	1	3	2
hb17-background_CGTTCTGTCTAAGGAA-1	853	588	5.15826	background	hb17-background	Hepatocyte	Hep	3	2	1
hb17-background_CTAACCCCAAATAAGC-1	2115	1166	4.11348	background	hb17-background	Hepatocyte	Hep	1	3	2
hb17-background_CTAACCCCACATCCCT-1	3671	2045	3.97712	background	hb17-background	Endothelial cell	Endo	10	15	20
hb17-background_CTAACTTGTCTTCGAA-1	4977	2225	6.42958	background	hb17-background	T cell_NK cell	T/NK	13	19	30
hb17-background_CTAAGTGAGATGAAGG-1	4015	1875	2.73973	background	hb17-background	Hepatocyte	Hep	5	6	3
hb17-background_CTAAGTGGTCGAGATG-1	4932	1979	9.87429	background	hb17-background	Hepatocyte	Hep	8	14	26
hb17-background_CTAAGTGTCTCAATCT-1	1356	885	7.9646	background	hb17-background	Endothelial cell	Endo	6	9	9
hb17-background_CTACAGAGTCAATGGG-1	3681	1863	5.70497	background	hb17-background	Endothelial cell	Endo	6	9	9
hb17-background_CTACATTCATGTTACG-1	1151	767	9.81755	background	hb17-background	Endothelial cell	Endo	6	9	9
hb17-background_CTACATTTCTCACGAA-1	19205	4003	1.15074	background	hb17-background	Hepatocyte	Hep	5	6	3
hb17-background_CTACCCACACGGTCTG-1	5408	2240	5.43639	background	hb17-background	Hepatocyte	Hep	5	6	3
hb17-background_CTACCCACAGTTGGTT-1	1467	864	5.65781	background	hb17-background	Hepatocyte	Hep	1	13	13
hb17-background_CTACCTGTCGGCCAAC-1	4467	1892	1.05216	background	hb17-background	Hepatocyte	Hep	5	6	3
hb17-background_CTACCTGTCTGTCCGT-1	2482	1316	6.52699	background	hb17-background	Hepatocyte	Hep	5	6	3
hb17-background_CTACGGGAGCCACTCG-1	4896	2123	5.82108	background	hb17-background	Hepatocyte	Hep	1	3	2
hb17-background_CTACGGGCAAGTATAG-1	2524	1220	8.59746	background	hb17-background	Hepatocyte	Hep	5	6	3
hb17-background_CTAGACAAGCCGAACA-1	1420	914	9.15493	background	hb17-background	Endothelial cell	Endo	6	9	9
hb17-background_CTAGGTAGTGATATAG-1	2937	1383	4.42629	background	hb17-background	Hepatocyte	Hep	5	6	3
hb17-background_CTAGGTATCGCCAGTG-1	1006	677	8.74751	background	hb17-background	Endothelial cell	Endo	6	9	31
hb17-background_CTATAGGCACCGGCTA-1	2464	1315	5.27597	background	hb17-background	Hepatocyte	Hep	5	12	10
hb17-background_CTATAGGGTAGGTAGC-1	5517	2284	2.33823	background	hb17-background	Hepatocyte	Hep	5	6	3
hb17-background_CTATAGGGTTTGTGGT-1	2004	942	9.63074	background	hb17-background	Hepatocyte	Hep	8	14	38
hb17-background_CTATCCGCACCTAAAC-1	7593	2736	3.83248	background	hb17-background	Hepatocyte	Hep	5	12	10
hb17-background_CTATCCGCATACAGGG-1	11121	3310	5.08048	background	hb17-background	Hepatocyte	Hep	5	6	3
hb17-background_CTATCTACAACTACGT-1	11293	3353	6.62357	background	hb17-background	Hepatocyte	Hep	8	14	26
hb17-background_CTATCTAGTATTAAGG-1	2236	1357	7.15564	background	hb17-background	Endothelial cell	Endo	6	9	9
hb17-background_CTCAACCAGACCAAGC-1	1104	701	9.69203	background	hb17-background	Endothelial cell	Endo	6	9	9
hb17-background_CTCAACCCATCGATGT-1	8365	2593	6.77824	background	hb17-background	Hepatocyte	Hep	8	14	26
hb17-background_CTCAACCGTCACTACA-1	2704	1463	7.13757	background	hb17-background	Hepatic Stellate cell	HSC	10	15	20
hb17-background_CTCAACCGTCGAACAG-1	3725	1638	6.36242	background	hb17-background	Hepatocyte	Hep	8	14	26
hb17-background_CTCAAGAGTGTCCGTG-1	2234	1132	6.44584	background	hb17-background	Hepatocyte	Hep	5	12	10
hb17-background_CTCAAGATCACATACG-1	861	581	9.29152	background	hb17-background	Hepatic Stellate cell	HSC	10	15	20
hb17-background_CTCAATTAGTTACGAA-1	1262	884	6.6561	background	hb17-background	Hepatic Stellate cell	HSC	10	15	20
hb17-background_CTCAATTGTGACACGA-1	2139	1157	8.69565	background	hb17-background	Endothelial cell	Endo	6	9	9
hb17-background_CTCACTGGTGATCATC-1	1791	1143	6.70017	background	hb17-background	Endothelial cell	Endo	6	9	9
hb17-background_CTCACTGTCGGTATGT-1	1281	798	6.79157	background	hb17-background	Hepatocyte	Hep	1	13	13
hb17-background_CTCAGAACATCCGTTC-1	2037	1077	2.60187	background	hb17-background	Hepatocyte	Hep	5	6	3
hb17-background_CTCAGTCCACGTGTGC-1	1213	657	7.9967	background	hb17-background	Hepatocyte	Hep	8	14	38
hb17-background_CTCATCGAGGGCAATC-1	9242	2792	9.58667	background	hb17-background	Hepatocyte	Hep	8	14	26
hb17-background_CTCATCGGTAGTGTGG-1	4126	2028	4.33834	background	hb17-background	Hepatocyte	Hep	5	6	3
hb17-background_CTCATCGGTTGCTCAA-1	1843	1113	6.18557	background	hb17-background	Endothelial cell	Endo	6	9	9
hb17-background_CTCATGCCATGCCGGT-1	3989	1759	7.16972	background	hb17-background	Hepatocyte	Hep	1	3	2
hb17-background_CTCATGCTCGTCGACG-1	3647	1679	6.66301	background	hb17-background	Hepatocyte	Hep	8	14	26
hb17-background_CTCCAACAGGCTGGAT-1	4619	1857	8.01039	background	hb17-background	Hepatocyte	Hep	8	14	26
hb17-background_CTCCAACGTAGTCTTG-1	1421	895	9.21886	background	hb17-background	Endothelial cell	Endo	6	9	9
hb17-background_CTCCAACGTCAGTCGC-1	929	599	9.68784	background	hb17-background	Endothelial cell	Endo	6	9	31
hb17-background_CTCCAACTCTATACGG-1	3330	1571	8.22823	background	hb17-background	Hepatocyte	Hep	5	6	3
hb17-background_CTCCACAAGATGAAGG-1	1276	813	9.24765	background	hb17-background	B cell	B	11	17	22
hb17-background_CTCCACATCTCGCAGG-1	3920	1719	5.9949	background	hb17-background	Hepatocyte	Hep	5	12	10
hb17-background_CTCCATGCACATACTG-1	1700	1036	8.05882	background	hb17-background	Endothelial cell	Endo	6	9	9
hb17-background_CTCCATGGTGTCTTCC-1	1275	820	4.94118	background	hb17-background	Hepatocyte	Hep	1	13	13
hb17-background_CTCCCAAGTTGGAGGT-1	5351	2108	7.23229	background	hb17-background	Hepatocyte	Hep	8	14	26
hb17-background_CTCCCTCGTCTTACAG-1	7366	2641	7.27668	background	hb17-background	Hepatocyte	Hep	8	14	26
hb17-background_CTCCCTCTCTCTCAAT-1	1436	902	9.12256	background	hb17-background	Endothelial cell	Endo	6	9	9
hb17-background_CTCCTCCAGGCGTCCT-1	2114	1254	1.51372	background	hb17-background	Endothelial cell	Endo	6	9	9
hb17-background_CTCCTCCCACCGTCGA-1	7609	2529	1.34052	background	hb17-background	Hepatocyte	Hep	5	6	3
hb17-background_CTCCTCCTCACCCTTG-1	2641	1454	6.92919	background	hb17-background	Endothelial cell	Endo	6	9	33
hb17-background_CTCCTCCTCTTGGGCG-1	2111	1310	5.82662	background	hb17-background	Kupffer cell	Kupffer	7	10	21
hb17-background_CTCTCAGCAAGTGGAC-1	884	592	9.72851	background	hb17-background	Endothelial cell	Endo	6	9	31
hb17-background_CTCTCAGTCGATACGT-1	2887	1442	5.74991	background	hb17-background	Hepatocyte	Hep	5	6	3
hb17-background_CTCTCGACATGGGTTT-1	4537	1832	2.3143	background	hb17-background	Hepatocyte	Hep	1	3	26
hb17-background_CTGAATGAGACGTCCC-1	3191	1638	7.55249	background	hb17-background	Endothelial cell	Endo	6	9	9
hb17-background_CTGAATGCATTCACCC-1	2369	1303	3.96792	background	hb17-background	Endothelial cell	Endo	6	9	9
hb17-background_CTGAATGGTATCTTCT-1	11986	3719	5.16436	background	hb17-background	Hepatocyte	Hep	5	6	3
hb17-background_CTGAGCGCAGAGGCTA-1	1686	995	8.95611	background	hb17-background	Endothelial cell	Endo	6	9	9
hb17-background_CTGAGCGCAGTGTATC-1	3380	1683	4.82249	background	hb17-background	Hepatocyte	Hep	1	3	2
hb17-background_CTGAGCGTCCTCTCGA-1	2140	1291	2.80374	background	hb17-background	Endothelial cell	Endo	6	9	9
hb17-background_CTGAGGCAGCTAAGTA-1	1656	951	5.07246	background	hb17-background	Hepatocyte	Hep	1	13	13
hb17-background_CTGAGGCCACCTGAAT-1	3585	1530	8.31241	background	hb17-background	Hepatocyte	Hep	8	14	26
hb17-background_CTGAGGCCAGGCAATG-1	1160	661	8.7069	background	hb17-background	Hepatocyte	Hep	8	14	38
hb17-background_CTGATCCTCATCCTGC-1	14616	4101	2.48358	background	hb17-background	Hepatocyte	Hep	5	6	3
hb17-background_CTGATCCTCTCGTCAC-1	1998	1173	9.30931	background	hb17-background	Kupffer cell	Kupffer	7	10	19
hb17-background_CTGCAGGTCGTCGACG-1	4189	1880	3.03175	background	hb17-background	Hepatocyte	Hep	5	6	3
hb17-background_CTGCATCAGGCAGGGA-1	1329	846	8.35214	background	hb17-background	Endothelial cell	Endo	6	9	9
hb17-background_CTGCATCAGTACAGCG-1	1273	837	8.16968	background	hb17-background	Endothelial cell	Endo	6	9	9
hb17-background_CTGCATCCACAGCTTA-1	1224	799	8.33333	background	hb17-background	Endothelial cell	Endo	6	9	9
hb17-background_CTGCCTAAGCAAACAT-1	1078	717	9.6475	background	hb17-background	Endothelial cell	Endo	6	9	31
hb17-background_CTGCCTAAGGACATCG-1	1583	1044	6.5698	background	hb17-background	Endothelial cell	Endo	6	9	9
hb17-background_CTGCCTACAAGATCCT-1	1811	1127	8.89012	background	hb17-background	Endothelial cell	Endo	6	9	9
hb17-background_CTGCCTAGTGCTCTCT-1	2508	1322	7.13716	background	hb17-background	Hepatocyte	Hep	1	13	13
hb17-background_CTGCCTATCCCTAGGG-1	2768	1449	8.02023	background	hb17-background	Endothelial cell	Endo	6	9	9
hb17-background_CTGCCTATCGCGCCAA-1	1645	1037	6.50456	background	hb17-background	T cell_NK cell	T/NK	11	17	22
hb17-background_CTGCGAGAGCGACTTT-1	3695	1859	5.2774	background	hb17-background	Kupffer cell	Kupffer	13	19	30
hb17-background_CTGCGAGGTAGGAGTC-1	1894	1177	6.91658	background	hb17-background	Endothelial cell	Endo	6	9	9
hb17-background_CTGCTCACAACAGCTT-1	7676	2854	3.93434	background	hb17-background	Hepatocyte	Hep	5	12	10
hb17-background_CTGCTCACAATTGCAC-1	2464	1268	8.92857	background	hb17-background	Endothelial cell	Endo	6	9	9
hb17-background_CTGCTCACACTCTGCT-1	1434	906	7.04324	background	hb17-background	Kupffer cell	Kupffer	7	10	19
hb17-background_CTGCTCACAGGTGTGA-1	1724	1089	5.74246	background	hb17-background	Endothelial cell	Endo	6	9	9
hb17-background_CTGCTCAGTATGCAAA-1	1341	742	9.54512	background	hb17-background	Kupffer cell	Kupffer	7	10	19
hb17-background_CTGCTCAGTGTTTGCA-1	1467	770	9.40695	background	hb17-background	Hepatocyte	Hep	8	14	38
hb17-background_CTGCTCATCCCATAAG-1	1850	1104	6.97297	background	hb17-background	Hepatic Stellate cell	HSC	10	15	20
hb17-background_CTGGACGAGTCTGGAG-1	1704	971	9.91784	background	hb17-background	Endothelial cell	Endo	6	9	9
hb17-background_CTGGACGGTCAGTTTG-1	6764	2279	9.28445	background	hb17-background	Hepatocyte	Hep	8	14	26
hb17-background_CTGGCAGCAGCGATTT-1	6915	2672	7.08604	background	hb17-background	Hepatocyte	Hep	8	14	26
hb17-background_CTGGCAGCAGCTATAC-1	1079	716	9.82391	background	hb17-background	Endothelial cell	Endo	6	9	9
hb17-background_CTGGCAGCATTGCTGA-1	1729	933	4.3956	background	hb17-background	Hepatocyte	Hep	1	3	2
hb17-background_CTGGTCTGTCTGGTTA-1	1592	982	8.22864	background	hb17-background	Endothelial cell	Endo	6	9	9
hb17-background_CTGTACCTCGCTGTTC-1	4372	2184	8.18847	background	hb17-background	Endothelial cell	Endo	10	23	40
hb17-background_CTGTAGAGTGCACAAG-1	2072	1014	9.7973	background	hb17-background	Hepatocyte	Hep	8	14	15
hb17-background_CTGTAGATCCACCCTA-1	3067	1553	4.79296	background	hb17-background	Hepatocyte	Hep	5	12	10
hb17-background_CTGTATTCAAGCAGGT-1	3589	1769	2.28476	background	hb17-background	Hepatocyte	Hep	5	7	10
hb17-background_CTGTATTCACAGTGAG-1	1941	1011	8.80989	background	hb17-background	Hepatocyte	Hep	8	14	15
hb17-background_CTGTATTGTACCACGC-1	3355	1547	2.89121	background	hb17-background	Hepatocyte	Hep	5	6	3
hb17-background_CTGTATTTCTGCCTCA-1	1553	902	8.75724	background	hb17-background	Hepatocyte	Hep	8	14	26
hb17-background_CTGTGAAAGGTTACCT-1	2077	1144	5.39239	background	hb17-background	Hepatocyte	Hep	5	6	3
hb17-background_CTGTGGGCACTCAGAT-1	3205	1590	5.95944	background	hb17-background	Hepatocyte	Hep	7	10	19
hb17-background_CTGTGGGTCGTAACAC-1	4197	1817	7.05266	background	hb17-background	Hepatocyte	Hep	5	12	10
hb17-background_CTGTGGGTCTGCTCTG-1	911	592	9.76948	background	hb17-background	Endothelial cell	Endo	6	9	31
hb17-background_CTTACCGAGGAGACCT-1	1236	794	8.73786	background	hb17-background	Endothelial cell	Endo	6	9	9
hb17-background_CTTAGGAAGGTCATCT-1	6811	2286	9.7783	background	hb17-background	Hepatocyte	Hep	8	14	26
hb17-background_CTTAGGATCCCTGTTG-1	9006	2994	7.95026	background	hb17-background	Hepatocyte	Hep	8	14	26
hb17-background_CTTCAATCATCGATAC-1	4240	1765	5.56604	background	hb17-background	Hepatocyte	Hep	5	6	3
hb17-background_CTTCAATTCATGGATC-1	2816	1443	6.14347	background	hb17-background	Hepatocyte	Hep	5	12	10
hb17-background_CTTCCGACAACAACAA-1	14366	3717	6.92608	background	hb17-background	Hepatocyte	Hep	5	14	26
hb17-background_CTTCCGACAATTGGTC-1	3018	1417	7.35586	background	hb17-background	Hepatocyte	Hep	5	6	3
hb17-background_CTTCCGAGTATCCCAA-1	6714	2658	1.45964	background	hb17-background	Endothelial cell	Endo	6	9	9
hb17-background_CTTCCTTCACATTCTT-1	6228	2253	2.66538	background	hb17-background	Hepatocyte	Hep	5	6	3
hb17-background_CTTCGGTGTTACGGAG-1	1325	738	9.35849	background	hb17-background	Hepatocyte	Hep	10	15	20
hb17-background_CTTCTAAAGTGCGTCC-1	1251	812	6.47482	background	hb17-background	Endothelial cell	Endo	6	9	9
hb17-background_CTTCTAAGTTGTATGC-1	4652	2335	5.67498	background	hb17-background	Kupffer cell	Kupffer	7	10	21
hb17-background_CTTGAGAGTCGAATGG-1	2176	1113	9.88051	background	hb17-background	Hepatocyte	Hep	8	13	13
hb17-background_CTTGATTAGGCACTAG-1	1749	1031	9.54831	background	hb17-background	Endothelial cell	Endo	6	9	9
hb17-background_CTTGATTGTAGCTTGT-1	2392	1337	8.65385	background	hb17-background	Endothelial cell	Endo	6	9	9
hb17-background_CTTTCAACACGTACAT-1	1585	922	8.83281	background	hb17-background	Hepatocyte	Hep	3	2	1
hb17-background_CTTTCGGGTAACGGTG-1	2123	1314	4.38059	background	hb17-background	Endothelial cell	Endo	6	9	9
hb17-background_CTTTCGGGTTATGGTC-1	6783	2470	4.39334	background	hb17-background	Hepatocyte	Hep	5	6	3
hb17-background_CTTTCGGTCTTCTGTA-1	1096	743	8.39416	background	hb17-background	Endothelial cell	Endo	6	9	9
hb17-background_GAAACCTAGCCAAGCA-1	2097	1078	7.86838	background	hb17-background	Hepatocyte	Hep	1	13	13
hb17-background_GAAACCTAGTTTGTCG-1	7167	2657	2.1906	background	hb17-background	Hepatocyte	Hep	5	6	10
hb17-background_GAAACCTTCCATCTGC-1	1953	1202	6.75883	background	hb17-background	Endothelial cell	Endo	6	9	9
hb17-background_GAAACCTTCTGGGCGT-1	810	547	9.75309	background	hb17-background	Hepatic Stellate cell	HSC	10	15	20
hb17-background_GAAATGAAGGTTACCT-1	30672	5680	7.05203	background	hb17-background	Hepatocyte	Hep	8	14	26
hb17-background_GAAATGAGTTCGGGTC-1	1556	1013	7.77635	background	hb17-background	B cell	B	11	17	22
hb17-background_GAAATGATCATGCATG-1	1123	724	8.81567	background	hb17-background	Endothelial cell	Endo	6	9	9
hb17-background_GAACACTAGACATATG-1	3761	1602	2.79181	background	hb17-background	Hepatocyte	Hep	5	6	3
hb17-background_GAACACTAGCGGATCA-1	1055	702	8.90995	background	hb17-background	Endothelial cell	Endo	6	9	9
hb17-background_GAACACTCACAACCGC-1	838	518	5.48926	background	hb17-background	Hepatocyte	Hep	1	13	13
hb17-background_GAACGTTTCTATTTCG-1	5637	2179	8.07167	background	hb17-background	Hepatocyte	Hep	8	14	26
hb17-background_GAAGCCCAGTTCCTGA-1	1837	1073	8.60098	background	hb17-background	Endothelial cell	Endo	6	9	31
hb17-background_GAAGCCCGTTTCACTT-1	1222	789	8.83797	background	hb17-background	Endothelial cell	Endo	6	9	9
hb17-background_GAAGGACCAATAGTCC-1	3733	1818	4.07179	background	hb17-background	Hepatocyte	Hep	1	8	12
hb17-background_GAAGGACCAGCATCTA-1	8919	3072	7.52326	background	hb17-background	Hepatocyte	Hep	8	14	26
hb17-background_GAAGGACGTTGAGGAC-1	7133	2756	5.69185	background	hb17-background	Hepatocyte	Hep	5	6	3
hb17-background_GAAGGGTCAAGCAGGT-1	8764	3092	6.24144	background	hb17-background	Hepatocyte	Hep	5	12	10
hb17-background_GAAGGGTTCGCACGGT-1	895	555	8.15642	background	hb17-background	Hepatocyte	Hep	8	14	38
hb17-background_GAAGTAAAGTGGATTA-1	3234	1605	6.70996	background	hb17-background	Hepatocyte	Hep	5	12	10
hb17-background_GAAGTAACAATGGGTG-1	3530	1905	6.06232	background	hb17-background	Endothelial cell	Endo	6	9	9
hb17-background_GAAGTAAGTATTTCTC-1	3171	1793	5.14033	background	hb17-background	Cholangiocyte	Cho	9	7	36
hb17-background_GAAGTAAGTTGTTGAC-1	4265	1763	2.86049	background	hb17-background	Hepatocyte	Hep	5	6	3
hb17-background_GAATAGAGTCTTACAG-1	1669	1113	8.50809	background	hb17-background	B cell	B	11	17	22
hb17-background_GAATCACAGACGACTG-1	8387	2822	5.6993	background	hb17-background	Hepatocyte	Hep	5	12	10
hb17-background_GAATCACAGCGTTAGG-1	9434	2864	9.55056	background	hb17-background	Hepatocyte	Hep	8	14	26
hb17-background_GAATCACGTAGGACCA-1	1255	802	7.17131	background	hb17-background	Endothelial cell	Endo	6	9	9
hb17-background_GAATCACGTGAGACCA-1	1038	649	6.84008	background	hb17-background	Kupffer cell	Kupffer	7	10	19
hb17-background_GACACGCCAGGAATAT-1	1489	914	5.43989	background	hb17-background	Hepatocyte	Hep	5	12	10
hb17-background_GACACGCTCATTCCTA-1	1132	785	7.15548	background	hb17-background	Kupffer cell	Kupffer	7	10	19
hb17-background_GACAGCCCACGCGTGT-1	8826	2872	9.97054	background	hb17-background	Hepatocyte	Hep	8	14	26
hb17-background_GACAGCCTCGAGAGCA-1	1597	912	6.51221	background	hb17-background	Hepatocyte	Hep	1	13	13
hb17-background_GACATCACAAGAGTGC-1	1415	883	9.82332	background	hb17-background	Endothelial cell	Endo	6	9	31
hb17-background_GACATCACATGGAAGC-1	8088	2611	8.44461	background	hb17-background	Hepatocyte	Hep	8	14	26
hb17-background_GACATCATCTAAGCCA-1	1328	867	9.56325	background	hb17-background	Endothelial cell	Endo	6	9	9
hb17-background_GACCAATAGAGCCATG-1	3751	1696	2.87923	background	hb17-background	Hepatocyte	Hep	5	12	10
hb17-background_GACCAATAGATTGAGT-1	7024	2465	9.04043	background	hb17-background	Hepatocyte	Hep	8	14	26
hb17-background_GACCAATAGCTCTATG-1	2189	1184	5.43627	background	hb17-background	Hepatocyte	Hep	1	13	7
hb17-background_GACCAATCAGTGGCTC-1	12119	3527	8.58982	background	hb17-background	Hepatocyte	Hep	8	14	26
hb17-background_GACCAATGTATCCTCC-1	30741	5833	8.36993	background	hb17-background	Hepatocyte	Hep	8	14	26
hb17-background_GACCCAGAGCCTATCA-1	1045	690	9.85646	background	hb17-background	Endothelial cell	Endo	6	9	9
hb17-background_GACCCAGAGTACAACA-1	1985	1197	5.39043	background	hb17-background	Hepatic Stellate cell	HSC	10	15	20
hb17-background_GACCCAGTCGTTGTTT-1	6384	2036	1.11216	background	hb17-background	Hepatocyte	Hep	5	6	3
hb17-background_GACCCTTAGACCGTTT-1	1451	881	3.37698	background	hb17-background	Hepatocyte	Hep	1	13	13
hb17-background_GACCCTTAGATTAGTG-1	10538	3521	3.26438	background	hb17-background	Hepatocyte	Hep	5	6	3
hb17-background_GACCCTTGTCGTTCAA-1	1918	1202	8.13347	background	hb17-background	T cell_NK cell	T/NK	11	17	22
hb17-background_GACCCTTGTCTCGACG-1	3434	1685	7.92079	background	hb17-background	Hepatocyte	Hep	1	3	2
hb17-background_GACCCTTTCCGCTGTT-1	1716	937	9.79021	background	hb17-background	Endothelial cell	Endo	6	9	9
hb17-background_GACCGTGAGTACTCGT-1	7796	2870	8.86352	background	hb17-background	Hepatocyte	Hep	8	14	26
hb17-background_GACCTTCAGGTTGGTG-1	2019	1110	7.67707	background	hb17-background	Hepatocyte	Hep	9	7	18
hb17-background_GACCTTCCAATTCTCT-1	4676	2125	4.59795	background	hb17-background	Endothelial cell	Endo	6	9	9
hb17-background_GACCTTCGTGTCATGT-1	1039	712	7.02599	background	hb17-background	Endothelial cell	Endo	6	9	9
hb17-background_GACGCTGTCCTACGGG-1	805	544	9.56522	background	hb17-background	Endothelial cell	Endo	6	9	31
hb17-background_GACGCTGTCCTCGCAT-1	1104	685	9.96377	background	hb17-background	Endothelial cell	Endo	6	9	31
hb17-background_GACGTTAAGAGGGTGG-1	3420	1648	3.94737	background	hb17-background	Hepatocyte	Hep	5	6	3
hb17-background_GACGTTAAGTCTTGGT-1	1854	1157	7.87487	background	hb17-background	Endothelial cell	Endo	6	9	9
hb17-background_GACGTTACACTGGAAG-1	825	574	7.27273	background	hb17-background	Kupffer cell	Kupffer	7	10	19
hb17-background_GACTATGCAAGTCATC-1	3056	1417	3.66492	background	hb17-background	Hepatocyte	Hep	5	6	3
hb17-background_GACTATGTCCTGCCAT-1	9401	2745	9.89256	background	hb17-background	Hepatocyte	Hep	8	14	26
hb17-background_GACTCAATCGTGGGAA-1	3739	1731	3.04894	background	hb17-background	Hepatocyte	Hep	5	6	3
hb17-background_GACTCAATCGTTCGCT-1	1118	742	8.40787	background	hb17-background	Endothelial cell	Endo	6	9	9
hb17-background_GACTCTCTCTTAAGGC-1	824	547	8.85922	background	hb17-background	Endothelial cell	Endo	6	9	31
hb17-background_GAGAAATCATTGCTGA-1	3079	1528	7.56739	background	hb17-background	Hepatocyte	Hep	1	13	13
hb17-background_GAGAAATGTCACCTTC-1	1107	645	9.66576	background	hb17-background	Hepatocyte	Hep	8	14	38
hb17-background_GAGAAATGTGATTCAC-1	2378	1278	5.13036	background	hb17-background	Hepatocyte	Hep	5	12	10
hb17-background_GAGACCCAGCTCTTCC-1	4009	1769	6.68496	background	hb17-background	Hepatocyte	Hep	1	3	2
hb17-background_GAGACCCGTTGGACCC-1	1707	950	9.90041	background	hb17-background	Hepatocyte	Hep	0	11	8
hb17-background_GAGACTTAGGTCTACT-1	1279	840	9.5387	background	hb17-background	Endothelial cell	Endo	6	9	9
hb17-background_GAGACTTTCTGACAGT-1	4874	2071	3.32376	background	hb17-background	Hepatocyte	Hep	5	6	3
hb17-background_GAGAGGTCATTAAAGG-1	2445	1273	6.70757	background	hb17-background	Hepatocyte	Hep	5	6	3
hb17-background_GAGAGGTTCGTAGAGG-1	1904	1233	7.45798	background	hb17-background	B cell	B	11	17	22
hb17-background_GAGATGGAGAAGGTAG-1	3264	1796	9.68137	background	hb17-background	Kupffer cell	Kupffer	7	10	21
hb17-background_GAGATGGAGGCCACTC-1	6006	2379	9.07426	background	hb17-background	Hepatocyte	Hep	5	12	10
hb17-background_GAGATGGCATATGCGT-1	3436	1512	8.20722	background	hb17-background	Hepatocyte	Hep	8	14	15
hb17-background_GAGCCTGGTAACGTTC-1	1912	1074	3.39958	background	hb17-background	Hepatocyte	Hep	5	12	10
hb17-background_GAGCTGCAGTTCACTG-1	4455	1889	8.28283	background	hb17-background	Hepatocyte	Hep	8	14	26
hb17-background_GAGCTGCCACGGTGTC-1	13196	3521	1.56866	background	hb17-background	Hepatocyte	Hep	5	6	3
hb17-background_GAGCTGCGTAATCAGA-1	1283	733	7.40452	background	hb17-background	Hepatocyte	Hep	1	13	13
hb17-background_GAGCTGCGTAGTTAGA-1	1690	1073	6.68639	background	hb17-background	Endothelial cell	Endo	6	9	9
hb17-background_GAGGCCTCACGGCCAT-1	982	671	2.54582	background	hb17-background	Hepatocyte	Hep	1	13	7
hb17-background_GAGGCCTTCAATGCAC-1	2041	1249	5.73248	background	hb17-background	Endothelial cell	Endo	6	9	9
hb17-background_GAGGGATGTAGCCCTG-1	1320	842	8.71212	background	hb17-background	Hepatic Stellate cell	HSC	10	15	20
hb17-background_GAGGGATGTATCAGCT-1	4583	1846	9.88436	background	hb17-background	Hepatocyte	Hep	8	14	26
hb17-background_GAGGGATGTTTCGTAG-1	4638	1855	8.58129	background	hb17-background	Hepatocyte	Hep	8	14	26
hb17-background_GAGTCATCATGGTGGA-1	1665	976	6.72673	background	hb17-background	Hepatocyte	Hep	1	13	13
hb17-background_GAGTCATTCGATTTCT-1	1522	979	5.58476	background	hb17-background	Endothelial cell	Endo	6	9	9
hb17-background_GAGTCTACACTAGGCC-1	2141	1159	5.51144	background	hb17-background	Endothelial cell	Endo	6	9	9
hb17-background_GAGTCTAGTGTCCTAA-1	4266	1954	5.90717	background	hb17-background	Hepatocyte	Hep	5	12	10
hb17-background_GAGTGAGAGCTACTAC-1	1971	1218	6.03754	background	hb17-background	Endothelial cell	Endo	6	9	9
hb17-background_GAGTGAGGTCCACGCA-1	8114	2853	4.94208	background	hb17-background	Hepatocyte	Hep	5	12	10
hb17-background_GAGTTACAGAGAGCGG-1	1385	907	9.53069	background	hb17-background	Endothelial cell	Endo	6	9	9
hb17-background_GAGTTGTGTCCGGTCA-1	12234	3552	8.38646	background	hb17-background	Hepatocyte	Hep	8	14	26
hb17-background_GAGTTTGCATTGTACG-1	841	528	9.39358	background	hb17-background	Hepatocyte	Hep	8	14	38
hb17-background_GAGTTTGGTAACGTTC-1	11386	3474	1.96733	background	hb17-background	Hepatocyte	Hep	5	6	3
hb17-background_GAGTTTGGTGAGACGT-1	1993	1098	5.87055	background	hb17-background	Hepatocyte	Hep	1	13	13
hb17-background_GATAGCTAGCGTTAGG-1	5016	2082	6.83812	background	hb17-background	Hepatocyte	Hep	5	12	10
hb17-background_GATAGCTCATGGCTGC-1	4382	1997	3.83387	background	hb17-background	Hepatocyte	Hep	5	6	3
hb17-background_GATCACAGTCCATAGT-1	2060	1098	7.18447	background	hb17-background	Hepatocyte	Hep	5	12	10
hb17-background_GATCAGTAGGTTGAGC-1	853	574	9.4959	background	hb17-background	Endothelial cell	Endo	6	9	31
hb17-background_GATCAGTCAGAATGTA-1	7189	2524	3.61664	background	hb17-background	Hepatocyte	Hep	5	12	10
hb17-background_GATCGTACAACTTGGT-1	9701	2850	9.22585	background	hb17-background	Hepatocyte	Hep	8	14	26
hb17-background_GATGACTCATGGAATA-1	2164	1266	7.62477	background	hb17-background	Endothelial cell	Endo	6	9	9
hb17-background_GATGACTGTAGACAAT-1	12812	3636	9.14767	background	hb17-background	Hepatocyte	Hep	8	14	26
hb17-background_GATGAGGGTTGGGAAC-1	1817	1100	9.24601	background	hb17-background	Hepatocyte	Hep	1	13	13
hb17-background_GATGCTAAGTTTCAGC-1	8252	3011	5.27145	background	hb17-background	Hepatocyte	Hep	5	6	3
hb17-background_GATGCTATCGCCCAGA-1	8096	2597	1.29694	background	hb17-background	Hepatocyte	Hep	5	6	3
hb17-background_GATGGAGTCACCCTTG-1	1860	1131	7.31183	background	hb17-background	Kupffer cell	Kupffer	7	10	21
hb17-background_GATGTTGAGGTCCGAA-1	1358	962	5.52283	background	hb17-background	Endothelial cell	Endo	6	9	9
hb17-background_GATGTTGCACACTTAG-1	2312	1052	8.86678	background	hb17-background	Hepatocyte	Hep	1	13	13
hb17-background_GATGTTGCATCAGCGC-1	3383	1357	9.66598	background	hb17-background	Hepatocyte	Hep	8	14	26
hb17-background_GATGTTGGTATTAAGG-1	2463	1265	5.15631	background	hb17-background	Hepatocyte	Hep	5	6	3
hb17-background_GATGTTGGTATTTCCT-1	4084	1594	8.66797	background	hb17-background	Hepatocyte	Hep	8	14	26
hb17-background_GATGTTGGTCTAATCG-1	1091	766	4.76627	background	hb17-background	Hepatic Stellate cell	HSC	10	15	20
hb17-background_GATGTTGTCATTTCCA-1	5134	2016	7.32372	background	hb17-background	Hepatocyte	Hep	8	14	26
hb17-background_GATGTTGTCCGTAGGC-1	1059	688	9.15958	background	hb17-background	Endothelial cell	Endo	6	9	9
hb17-background_GATTCGAAGATAGGGA-1	4502	1871	8.75167	background	hb17-background	Hepatocyte	Hep	8	14	26
hb17-background_GATTGGTTCATCGCAA-1	1075	721	7.62791	background	hb17-background	Endothelial cell	Endo	6	9	9
hb17-background_GCAACCGTCGACCATA-1	1387	952	8.94016	background	hb17-background	T cell_NK cell	T/NK	11	17	22
hb17-background_GCACATAAGACTCCGC-1	1257	749	5.2506	background	hb17-background	Hepatocyte	Hep	1	13	13
hb17-background_GCACATACACGGAAGT-1	8897	2829	7.39575	background	hb17-background	Hepatocyte	Hep	8	14	26
hb17-background_GCACATATCACGGTCG-1	2666	1296	4.98875	background	hb17-background	Hepatocyte	Hep	5	6	3
hb17-background_GCACGGTAGCAATAAC-1	2046	1183	9.82405	background	hb17-background	Kupffer cell	Kupffer	7	10	19
hb17-background_GCACGGTGTCTTCTAT-1	1498	924	9.9466	background	hb17-background	Hepatic Stellate cell	HSC	10	15	20
hb17-background_GCACGGTTCACCGGGT-1	2008	1146	7.71912	background	hb17-background	Endothelial cell	Endo	6	9	9
hb17-background_GCACTAAAGTGCAACG-1	2489	1329	6.38811	background	hb17-background	Hepatocyte	Hep	13	19	33
hb17-background_GCACTAACAAGCGGAT-1	1748	1071	8.29519	background	hb17-background	Endothelial cell	Endo	6	9	9
hb17-background_GCACTAATCCAACTGA-1	10754	3521	2.80826	background	hb17-background	Hepatocyte	Hep	5	6	3
hb17-background_GCAGCTGTCCAAGGGA-1	4894	2029	5.88476	background	hb17-background	Hepatocyte	Hep	5	6	3
hb17-background_GCAGGCTCAGTTAGGG-1	875	618	9.14286	background	hb17-background	Endothelial cell	Endo	6	9	31
hb17-background_GCAGGCTCATGTTCGA-1	7866	2668	9.64912	background	hb17-background	Hepatocyte	Hep	8	14	26
hb17-background_GCAGTTATCACGGGAA-1	6059	2241	7.04737	background	hb17-background	Hepatocyte	Hep	5	6	3
hb17-background_GCAGTTATCGTGCGAC-1	1629	1071	4.11295	background	hb17-background	Endothelial cell	Endo	6	9	9
hb17-background_GCATCTCAGACCATGG-1	1930	1188	4.87047	background	hb17-background	Endothelial cell	Endo	6	9	9
hb17-background_GCATCTCTCAAGCCGC-1	9560	3046	7.53138	background	hb17-background	Hepatocyte	Hep	8	14	26
hb17-background_GCATTAGAGGCGCTTC-1	2105	1307	8.74109	background	hb17-background	Endothelial cell	Endo	6	9	9
hb17-background_GCATTAGGTCTCGCGA-1	2742	1313	6.45514	background	hb17-background	Hepatocyte	Hep	1	3	2
hb17-background_GCCAACGAGTGGACGT-1	6171	2091	9.90115	background	hb17-background	Hepatocyte	Hep	8	14	26
hb17-background_GCCAGCACACACCGCA-1	3108	1512	3.861	background	hb17-background	Hepatocyte	Hep	5	12	10
hb17-background_GCCAGGTGTGAGTGAC-1	9458	3347	5.51914	background	hb17-background	Hepatocyte	Hep	13	19	33
hb17-background_GCCAGGTTCGTCCTCA-1	1260	835	9.52381	background	hb17-background	Endothelial cell	Endo	6	9	9
hb17-background_GCCAGGTTCTCATTGT-1	2630	1347	2.50951	background	hb17-background	Hepatocyte	Hep	5	6	3
hb17-background_GCCAGTGCATAACCCA-1	1665	928	8.10811	background	hb17-background	Hepatocyte	Hep	5	13	13
hb17-background_GCCAGTGGTAATGATG-1	1490	992	8.25503	background	hb17-background	Endothelial cell	Endo	6	9	9
hb17-background_GCCATGGTCAGATGCT-1	1843	923	4.99186	background	hb17-background	Hepatocyte	Hep	1	13	13
hb17-background_GCCATTCCACTACAGT-1	2891	1615	8.16327	background	hb17-background	Endothelial cell	Endo	6	9	9
hb17-background_GCCATTCGTTCTCAGA-1	1973	1199	7.95743	background	hb17-background	Endothelial cell	Endo	6	9	9
hb17-background_GCCCAGAAGAATAGTC-1	8274	2844	2.82814	background	hb17-background	Hepatocyte	Hep	5	6	3
hb17-background_GCCCAGATCCCAGCGA-1	7758	2478	9.52565	background	hb17-background	Hepatocyte	Hep	8	14	26
hb17-background_GCCCGAAGTACCATAC-1	1916	1120	4.95825	background	hb17-background	Endothelial cell	Endo	6	9	9
hb17-background_GCCCGAAGTGCAACGA-1	1508	862	5.03979	background	hb17-background	Hepatocyte	Hep	1	13	13
hb17-background_GCCCGAATCTCCAATT-1	1036	714	7.62548	background	hb17-background	Endothelial cell	Endo	6	9	9
hb17-background_GCCGATGAGTCATCGT-1	12445	3319	2.27401	background	hb17-background	Hepatocyte	Hep	5	6	3
hb17-background_GCCGTGAGTGTACATC-1	2751	1391	8.39695	background	hb17-background	Kupffer cell	Kupffer	7	10	19
hb17-background_GCCGTGATCGCCTAGG-1	1702	1103	4.81786	background	hb17-background	Endothelial cell	Endo	6	9	9
hb17-background_GCCTGTTAGGTCCCGT-1	3619	1675	4.64217	background	hb17-background	Hepatocyte	Hep	5	12	10
hb17-background_GCCTGTTGTCAGCTTA-1	1363	846	9.31768	background	hb17-background	Endothelial cell	Endo	6	9	9
hb17-background_GCCTGTTTCCGGACGT-1	1130	746	7.07965	background	hb17-background	Endothelial cell	Endo	6	9	9
hb17-background_GCGAGAAGTCTACACA-1	19699	4678	5.58912	background	hb17-background	Hepatocyte	Hep	8	14	26
hb17-background_GCGAGAATCAGGTGTT-1	1265	866	9.09091	background	hb17-background	T cell_NK cell	T/NK	11	17	22
hb17-background_GCGGATCAGGCGTTGA-1	6209	2357	4.50958	background	hb17-background	Hepatocyte	Hep	5	6	3
hb17-background_GCGTGCACATTGAAGA-1	5974	2178	7.93438	background	hb17-background	Hepatocyte	Hep	8	14	26
hb17-background_GCTACAAGTAGTACGG-1	2902	1563	9.68298	background	hb17-background	Kupffer cell	Kupffer	7	10	21
hb17-background_GCTGAATGTCGCTCGA-1	2228	1382	5.25135	background	hb17-background	Endothelial cell	Endo	6	9	9
hb17-background_GCTGAATGTGCCTGCA-1	1605	993	8.59813	background	hb17-background	Endothelial cell	Endo	6	9	9
hb17-background_GCTGAATGTGGTTTGT-1	1994	1064	8.07422	background	hb17-background	Hepatocyte	Hep	1	13	13
hb17-background_GCTGAATTCCATTGCC-1	1415	848	9.46996	background	hb17-background	Endothelial cell	Endo	6	9	31
hb17-background_GCTGAATTCGTTAGTG-1	1135	726	6.78414	background	hb17-background	Kupffer cell	Kupffer	7	10	19
hb17-background_GCTGAATTCTTCCGTG-1	989	722	6.37007	background	hb17-background	Kupffer cell	Kupffer	7	10	19
hb17-background_GCTGCAGAGGCTCACC-1	1736	1008	9.21659	background	hb17-background	Hepatic Stellate cell	HSC	10	15	20
hb17-background_GCTGCAGTCAATCAGC-1	2005	1082	7.03242	background	hb17-background	Hepatocyte	Hep	8	14	26
hb17-background_GCTGGGTAGCCGCTTG-1	5022	1934	9.73716	background	hb17-background	Hepatocyte	Hep	8	14	26
hb17-background_GCTGGGTCAAAGTGTA-1	1200	798	7.25	background	hb17-background	Endothelial cell	Endo	6	9	9
hb17-background_GCTTTCGCAACACAGG-1	4052	1973	4.29418	background	hb17-background	Hepatocyte	Hep	5	12	10
hb17-background_GCTTTCGTCACCTTGC-1	2443	1365	4.13426	background	hb17-background	Hepatocyte	Hep	5	12	10
hb17-background_GCTTTCGTCTCTTAAC-1	2110	1232	4.21801	background	hb17-background	Hepatocyte	Hep	9	7	18
hb17-background_GGAACCCAGACCAACG-1	3589	1883	7.69016	background	hb17-background	Endothelial cell	Endo	6	9	9
hb17-background_GGAACCCCATAGAAAC-1	2036	1225	8.10413	background	hb17-background	Endothelial cell	Endo	6	9	9
hb17-background_GGAACCCGTTAAGACA-1	2560	1442	6.99219	background	hb17-background	Endothelial cell	Endo	6	9	9
hb17-background_GGAACCCTCACACCGG-1	6391	2371	8.04256	background	hb17-background	Hepatocyte	Hep	5	6	26
hb17-background_GGAATCTCAACTGATC-1	1099	617	8.09827	background	hb17-background	Hepatocyte	Hep	8	14	38
hb17-background_GGAATGGCACAGACGA-1	845	568	9.94083	background	hb17-background	Endothelial cell	Endo	6	9	9
hb17-background_GGAATGGCACTACGGC-1	1053	712	8.73694	background	hb17-background	Endothelial cell	Endo	6	9	9
hb17-background_GGAATGGCAGAAATCA-1	1312	808	9.98476	background	hb17-background	Endothelial cell	Endo	6	9	31
hb17-background_GGAGAACAGATGCTTC-1	1946	1183	7.50257	background	hb17-background	Endothelial cell	Endo	6	9	9
hb17-background_GGAGATGCAAGGCAAC-1	7902	2667	5.56821	background	hb17-background	Hepatocyte	Hep	5	12	10
hb17-background_GGAGCAAAGGTTGGAC-1	1154	682	7.45234	background	hb17-background	Hepatocyte	Hep	1	13	13
hb17-background_GGAGCAACAATACAGA-1	2794	1560	6.04868	background	hb17-background	Endothelial cell	Endo	6	9	9
hb17-background_GGAGCAAGTTTACTTC-1	4429	2227	4.85437	background	hb17-background	Kupffer cell	Kupffer	7	10	21
hb17-background_GGAGGATAGTGACACG-1	843	573	8.4223	background	hb17-background	Hepatic Stellate cell	HSC	10	15	20
hb17-background_GGAGGATTCATTTACC-1	9189	3324	6.31189	background	hb17-background	Hepatocyte	Hep	5	6	3
hb17-background_GGAGGTACATAACTCG-1	1204	736	9.63455	background	hb17-background	Endothelial cell	Endo	6	9	9
hb17-background_GGAGGTAGTCAGCTTA-1	10357	3483	5.89939	background	hb17-background	Hepatocyte	Hep	5	6	10
hb17-background_GGAGGTAGTTCAAGGG-1	801	558	9.3633	background	hb17-background	Endothelial cell	Endo	6	9	31
hb17-background_GGATCTAGTCGTATGT-1	2083	1123	6.38502	background	hb17-background	Hepatocyte	Hep	5	12	13
hb17-background_GGATCTATCCACCTCA-1	5142	2110	2.85881	background	hb17-background	Hepatocyte	Hep	5	6	3
hb17-background_GGATGTTAGCGGACAT-1	926	638	9.61123	background	hb17-background	Endothelial cell	Endo	6	9	9
hb17-background_GGATGTTGTGGTCAAG-1	8327	2730	8.8147	background	hb17-background	Hepatocyte	Hep	8	14	26
hb17-background_GGATGTTGTTTGCCGG-1	805	596	4.96894	background	hb17-background	Endothelial cell	Endo	6	9	9
hb17-background_GGCACGTCAGGTCTCG-1	1679	1067	7.26623	background	hb17-background	Endothelial cell	Endo	6	9	9
hb17-background_GGCAGTCGTAGGACTG-1	5971	2295	1.79199	background	hb17-background	Hepatocyte	Hep	5	6	3
hb17-background_GGCGTCAAGCATCCCG-1	2598	1486	5.81216	background	hb17-background	Endothelial cell	Endo	6	9	9
hb17-background_GGCGTCAAGGAGCTGT-1	2494	1451	6.73617	background	hb17-background	Endothelial cell	Endo	6	9	9
hb17-background_GGCTGTGAGTAACGAT-1	911	602	7.57409	background	hb17-background	Hepatocyte	Hep	3	2	1
hb17-background_GGCTGTGTCTAGGAAA-1	1341	880	9.09769	background	hb17-background	Endothelial cell	Endo	6	9	9
hb17-background_GGCTTGGAGTTGAAGT-1	991	666	9.78809	background	hb17-background	Endothelial cell	Endo	6	9	31
hb17-background_GGCTTGGCACAATTCG-1	2789	1427	5.41413	background	hb17-background	Hepatocyte	Hep	1	3	2
hb17-background_GGCTTTCTCACCTGTC-1	988	659	9.21053	background	hb17-background	Endothelial cell	Endo	6	9	9
hb17-background_GGGAAGTAGTAGTCAA-1	6357	2309	4.42032	background	hb17-background	Hepatocyte	Hep	5	6	3
hb17-background_GGGAAGTCACACCTGG-1	6676	2535	1.94727	background	hb17-background	Hepatocyte	Hep	5	6	3
hb17-background_GGGAAGTGTGATCATC-1	1383	899	6.72451	background	hb17-background	Endothelial cell	Endo	6	9	9
hb17-background_GGGACAAAGAGAGGGC-1	2571	1294	3.3839	background	hb17-background	Hepatocyte	Hep	5	6	3
hb17-background_GGGACAATCCGCACTT-1	4793	2168	6.19654	background	hb17-background	Kupffer cell	Kupffer	7	10	21
hb17-background_GGGACCTCACAAGCAG-1	4838	2172	6.57296	background	hb17-background	Hepatocyte	Hep	8	14	26
hb17-background_GGGACCTGTAGCGTCC-1	1044	683	9.29119	background	hb17-background	Endothelial cell	Endo	6	9	9
hb17-background_GGGACCTGTGCACATT-1	2873	1597	9.85033	background	hb17-background	Kupffer cell	Kupffer	7	10	21
hb17-background_GGGACTCAGCTTACGT-1	940	643	9.46809	background	hb17-background	Endothelial cell	Endo	6	9	9
hb17-background_GGGACTCAGTCCGCGT-1	1853	963	9.71398	background	hb17-background	Endothelial cell	Endo	6	9	31
hb17-background_GGGACTCCATCCGAGC-1	4913	2065	1.56727	background	hb17-background	Hepatocyte	Hep	5	6	3
hb17-background_GGGATCCCAGCAGTGA-1	2490	1224	6.18474	background	hb17-background	Hepatocyte	Hep	1	14	15
hb17-background_GGGATGAAGTCCGTCG-1	1480	911	7.09459	background	hb17-background	Endothelial cell	Endo	6	9	9
hb17-background_GGGATGACAGGTTCGC-1	6311	2585	2.29758	background	hb17-background	Hepatocyte	Hep	5	6	3
hb17-background_GGGATGAGTCACAGTT-1	1599	1016	8.69293	background	hb17-background	Endothelial cell	Endo	6	9	9
hb17-background_GGGATGATCTTCCGTG-1	10993	3671	3.80242	background	hb17-background	Hepatocyte	Hep	13	19	33
hb17-background_GGGCCATAGAATTTGG-1	3061	1706	4.73701	background	hb17-background	Endothelial cell	Endo	6	9	9
hb17-background_GGGCCATAGTTGGAGC-1	3908	1715	7.01126	background	hb17-background	Hepatocyte	Hep	8	14	26
hb17-background_GGGCCATCACGGTGCT-1	3089	1504	8.09323	background	hb17-background	Hepatocyte	Hep	5	6	3
hb17-background_GGGCGTTAGGTGCGAT-1	7537	2452	4.40494	background	hb17-background	Hepatocyte	Hep	5	6	3
hb17-background_GGGCGTTCACTTCCTG-1	985	677	7.41117	background	hb17-background	Endothelial cell	Endo	6	9	9
hb17-background_GGGCGTTGTTACAGCT-1	2282	1288	3.46188	background	hb17-background	Hepatocyte	Hep	5	12	10
hb17-background_GGGCTACAGGTTCACT-1	2120	1286	5.66038	background	hb17-background	Endothelial cell	Endo	6	9	9
hb17-background_GGGCTACTCTCTCTAA-1	1485	916	8.28283	background	hb17-background	Endothelial cell	Endo	6	9	9
hb17-background_GGGTATTAGGTACTGG-1	2145	1183	7.13287	background	hb17-background	Hepatocyte	Hep	5	6	3
hb17-background_GGGTATTGTGGAACCA-1	4904	1985	6.46411	background	hb17-background	Hepatocyte	Hep	8	14	26
hb17-background_GGGTATTTCTCAATCT-1	1462	937	7.86594	background	hb17-background	Endothelial cell	Endo	6	9	9
hb17-background_GGGTCACGTCCCAAAT-1	1072	596	6.71642	background	hb17-background	Hepatocyte	Hep	1	13	13
hb17-background_GGGTCTGAGTTCGGTT-1	3645	1727	2.4417	background	hb17-background	Hepatocyte	Hep	5	6	3
hb17-background_GGGTGAAAGCCAAGGT-1	4351	1883	5.47001	background	hb17-background	Hepatocyte	Hep	5	6	3
hb17-background_GGGTGAACAGACCGCT-1	809	572	1.85414	background	hb17-background	Hepatocyte	Hep	9	7	18
hb17-background_GGGTTATAGCCGAATG-1	3873	1813	6.37749	background	hb17-background	Hepatocyte	Hep	5	6	3
hb17-background_GGGTTTACATGTCTAG-1	1468	958	7.90191	background	hb17-background	Endothelial cell	Endo	6	9	9
hb17-background_GGGTTTAGTTGCTTGA-1	1497	856	7.74883	background	hb17-background	Hepatocyte	Hep	1	13	13
hb17-background_GGTAACTCACTCCGGA-1	11912	3755	8.10107	background	hb17-background	Hepatocyte	Hep	8	14	26
hb17-background_GGTAACTTCGCCGTGA-1	1633	1046	7.22596	background	hb17-background	Endothelial cell	Endo	6	9	9
hb17-background_GGTAGAGTCCTGCCAT-1	925	608	6.16216	background	hb17-background	Hepatocyte	Hep	3	2	1
hb17-background_GGTCACGGTGAGATTA-1	2823	1708	8.21821	background	hb17-background	B cell	B	7	10	19
hb17-background_GGTCTGGTCCGGTAGC-1	1215	823	7.98354	background	hb17-background	Endothelial cell	Endo	6	9	9
hb17-background_GGTCTGGTCGGATACT-1	5743	2409	1.89796	background	hb17-background	Hepatocyte	Hep	5	6	3
hb17-background_GGTGAAGAGCTGAGTG-1	1163	789	8.94239	background	hb17-background	Cholangiocyte	Cho	9	22	36
hb17-background_GGTGAAGAGGATGGCT-1	4872	2147	2.50411	background	hb17-background	Hepatocyte	Hep	5	6	3
hb17-background_GGTGATTGTTTCCATT-1	2911	1373	7.28272	background	hb17-background	Hepatocyte	Hep	8	14	26
hb17-background_GGTGATTTCGGCCCAA-1	1946	1190	6.88592	background	hb17-background	Endothelial cell	Endo	6	9	9
hb17-background_GGTGATTTCTCTAGGA-1	11338	3494	6.8266	background	hb17-background	Hepatocyte	Hep	8	14	26
hb17-background_GGTGGCTCAGCGTGCT-1	7248	2489	4.484	background	hb17-background	Hepatocyte	Hep	5	6	3
hb17-background_GGTGGCTGTACACGTT-1	4332	2027	3.60111	background	hb17-background	Hepatocyte	Hep	5	6	2
hb17-background_GGTGTTAAGCTGGAGT-1	1809	1029	5.80431	background	hb17-background	Hepatocyte	Hep	3	2	1
hb17-background_GGTTAACAGCACCTGC-1	20188	4800	4.05687	background	hb17-background	Hepatocyte	Hep	5	6	3
hb17-background_GGTTAACGTGAGTTGG-1	10001	3166	9.05909	background	hb17-background	Hepatocyte	Hep	8	14	26
hb17-background_GGTTAACGTTCCGCGA-1	7942	2862	6.63561	background	hb17-background	Hepatocyte	Hep	8	14	26
hb17-background_GGTTCTCCACAGTCCG-1	12539	3620	6.51567	background	hb17-background	Hepatocyte	Hep	8	14	26
hb17-background_GGTTCTCTCTCTGGTC-1	16265	4077	6.40639	background	hb17-background	Hepatocyte	Hep	5	6	3
hb17-background_GGTTGTAAGGCATCTT-1	7953	2712	1.9238	background	hb17-background	Hepatocyte	Hep	5	6	3
hb17-background_GGTTGTACAAAGGGTC-1	8500	2788	9.38824	background	hb17-background	Hepatocyte	Hep	8	14	26
hb17-background_GTAACACCAACCGGAA-1	886	571	9.59368	background	hb17-background	Endothelial cell	Endo	6	9	31
hb17-background_GTAACACGTCTGCAAT-1	1573	932	8.01017	background	hb17-background	Kupffer cell	Kupffer	7	10	19
hb17-background_GTAACACGTTTGGAGG-1	3510	1700	2.10826	background	hb17-background	Hepatocyte	Hep	5	6	3
hb17-background_GTAACCACAAATACAG-1	3673	1748	6.75197	background	hb17-background	Hepatocyte	Hep	5	12	10
hb17-background_GTAATCGCAAGGTCTT-1	3963	1614	8.27656	background	hb17-background	Hepatocyte	Hep	1	12	13
hb17-background_GTAATCGCAGGTGTTT-1	1206	756	8.95522	background	hb17-background	Endothelial cell	Endo	6	9	9
hb17-background_GTAATCGCATAAGCGG-1	1231	812	9.42323	background	hb17-background	Endothelial cell	Endo	6	9	9
hb17-background_GTAATGCAGGAATCGC-1	2522	1455	4.48057	background	hb17-background	Endothelial cell	Endo	6	9	9
hb17-background_GTAATGCGTCGAAGCA-1	847	619	7.43802	background	hb17-background	Endothelial cell	Endo	6	9	9
hb17-background_GTAATGCTCCTGGGTG-1	2218	1399	5.36519	background	hb17-background	Endothelial cell	Endo	6	9	9
hb17-background_GTACAGTAGATGTTAG-1	1508	946	9.88064	background	hb17-background	Endothelial cell	Endo	6	9	9
hb17-background_GTACAGTCAGCTATAC-1	2382	1366	6.5911	background	hb17-background	Endothelial cell	Endo	6	9	9
hb17-background_GTACAGTCATCCGATA-1	1053	705	9.59164	background	hb17-background	T cell_NK cell	T/NK	11	17	22
hb17-background_GTAGAGGAGCAAATCA-1	1948	1201	6.72485	background	hb17-background	Endothelial cell	Endo	6	9	9
hb17-background_GTAGAGGTCTACCACC-1	3502	1801	5.45403	background	hb17-background	Hepatocyte	Hep	5	6	3
hb17-background_GTAGGAGCAAGGATGC-1	1889	1162	6.35257	background	hb17-background	Endothelial cell	Endo	6	9	9
hb17-background_GTAGGAGTCTGCGGAC-1	4484	1965	3.76896	background	hb17-background	Hepatocyte	Hep	5	6	3
hb17-background_GTAGGTTAGTATAGGT-1	1149	708	7.48477	background	hb17-background	Hepatocyte	Hep	8	14	38
hb17-background_GTAGGTTCACTAGAGG-1	3244	1500	2.62022	background	hb17-background	Hepatocyte	Hep	5	6	3
hb17-background_GTAGGTTGTAGAGACC-1	2176	1097	2.52757	background	hb17-background	Hepatocyte	Hep	3	2	1
hb17-background_GTAGTACGTGCCTTCT-1	4911	2136	2.74893	background	hb17-background	Endothelial cell	Endo	6	9	9
hb17-background_GTATTGGGTATGAGCG-1	2912	1571	4.46429	background	hb17-background	Endothelial cell	Endo	6	9	9
hb17-background_GTATTGGGTCTGCCTT-1	1156	652	9.08304	background	hb17-background	Endothelial cell	Endo	6	9	31
hb17-background_GTATTGGGTGTTTGCA-1	3697	1762	4.86881	background	hb17-background	Hepatocyte	Hep	5	12	10
hb17-background_GTATTTCAGGGACAGG-1	1224	817	7.76144	background	hb17-background	Endothelial cell	Endo	6	9	9
hb17-background_GTATTTCTCAGAATAG-1	3747	1752	2.10835	background	hb17-background	Hepatocyte	Hep	5	6	3
hb17-background_GTATTTCTCCGTTGAA-1	7046	2597	8.65739	background	hb17-background	Hepatocyte	Hep	8	14	26
hb17-background_GTCAAACCATTCAGGT-1	1783	1140	4.37465	background	hb17-background	Endothelial cell	Endo	6	9	9
hb17-background_GTCAAACGTGCCAAGA-1	1002	609	9.98004	background	hb17-background	Hepatocyte	Hep	8	14	38
hb17-background_GTCAAGTGTGCATCTA-1	2854	1609	6.13174	background	hb17-background	Endothelial cell	Endo	6	9	9
hb17-background_GTCACGGAGCTTTCCC-1	1218	780	6.73235	background	hb17-background	Endothelial cell	Endo	6	9	9
hb17-background_GTCACGGCACGTATAC-1	5186	2016	3.0081	background	hb17-background	Hepatocyte	Hep	5	6	3
hb17-background_GTCACTCTCGACACCG-1	10215	2933	2.17327	background	hb17-background	Hepatocyte	Hep	5	6	3
hb17-background_GTCAGCGAGTATGAAC-1	4122	1559	9.46143	background	hb17-background	Hepatocyte	Hep	8	14	38
hb17-background_GTCAGCGGTACATTGC-1	11040	3304	9.94565	background	hb17-background	Hepatocyte	Hep	8	14	26
hb17-background_GTCAGCGGTGAGAGGG-1	1097	722	9.93619	background	hb17-background	Endothelial cell	Endo	6	9	9
hb17-background_GTCATCCGTAGCTTTG-1	16792	4191	3.58504	background	hb17-background	Hepatocyte	Hep	5	6	3
hb17-background_GTCATCCGTCCGCAGT-1	9729	3523	7.70891	background	hb17-background	Hepatocyte	Hep	8	14	26
hb17-background_GTCATGACATGGCCCA-1	1738	1100	5.98389	background	hb17-background	Endothelial cell	Endo	6	9	9
hb17-background_GTCATGATCGTTCCTG-1	2392	1259	9.82441	background	hb17-background	Hepatic Stellate cell	HSC	10	15	20
hb17-background_GTCATTTAGCATATGA-1	877	619	8.09578	background	hb17-background	Endothelial cell	Endo	6	9	9
hb17-background_GTCATTTTCGGCTGGT-1	3484	1616	8.95522	background	hb17-background	Hepatocyte	Hep	8	14	26
hb17-background_GTCCACTGTGGTACAG-1	1437	845	6.75017	background	hb17-background	Hepatocyte	Hep	1	13	13
hb17-background_GTCCTCATCTCTGCTG-1	2977	1610	5.74404	background	hb17-background	Endothelial cell	Endo	6	9	9
hb17-background_GTCGAATCAATGGCAG-1	3062	1668	3.75572	background	hb17-background	Endothelial cell	Endo	6	9	9
hb17-background_GTCGCGACAGGCGTTC-1	1749	951	5.03145	background	hb17-background	Hepatocyte	Hep	1	13	12
hb17-background_GTCGCGACAGTTTCGA-1	896	656	4.12946	background	hb17-background	Hepatic Stellate cell	HSC	10	15	20
hb17-background_GTCGTAAAGCTTCATG-1	1352	803	9.98521	background	hb17-background	Endothelial cell	Endo	6	9	31
hb17-background_GTCGTTCAGTCTTCGA-1	4106	1760	7.50122	background	hb17-background	Hepatocyte	Hep	5	12	10
hb17-background_GTCGTTCCACGTGAGA-1	972	689	6.893	background	hb17-background	Endothelial cell	Endo	6	9	9
hb17-background_GTCGTTCGTCCGTTTC-1	10713	3317	7.37422	background	hb17-background	Hepatocyte	Hep	5	6	3
hb17-background_GTCGTTCGTGGCTCTG-1	2717	1321	9.20132	background	hb17-background	Hepatocyte	Hep	1	3	13
hb17-background_GTCTAGACAAGAAACT-1	901	617	9.101	background	hb17-background	Hepatic Stellate cell	HSC	10	15	20
hb17-background_GTCTCACAGCTATCTG-1	6201	2228	5.48299	background	hb17-background	Hepatocyte	Hep	5	6	10
hb17-background_GTCTCACGTAGCTTTG-1	876	598	9.93151	background	hb17-background	Endothelial cell	Endo	6	9	31
hb17-background_GTCTGTCGTCCTTAAG-1	3587	1484	9.64594	background	hb17-background	Hepatocyte	Hep	8	14	26
hb17-background_GTCTTTAAGCTGTGCC-1	1862	1118	6.39098	background	hb17-background	Endothelial cell	Endo	6	9	9
hb17-background_GTGACGCTCACCTCGT-1	4134	1650	8.24867	background	hb17-background	Hepatocyte	Hep	8	14	26
hb17-background_GTGAGCCTCTACAGGT-1	900	632	7.55556	background	hb17-background	Endothelial cell	Endo	6	9	9
hb17-background_GTGAGGAGTAAGTTGA-1	990	654	8.88889	background	hb17-background	Endothelial cell	Endo	6	9	31
hb17-background_GTGAGGATCCGACAGC-1	8171	2688	1.71338	background	hb17-background	Hepatocyte	Hep	5	6	3
hb17-background_GTGAGTTTCCTACAAG-1	7174	2539	7.54112	background	hb17-background	Hepatocyte	Hep	8	14	26
hb17-background_GTGCAGCCATTGGCAT-1	1412	866	9.56091	background	hb17-background	Endothelial cell	Endo	6	9	9
hb17-background_GTGCGTGAGTGGAAGA-1	1347	887	7.4239	background	hb17-background	Endothelial cell	Endo	6	9	9
hb17-background_GTGCTGGCAGAGGCAT-1	4066	1669	9.17364	background	hb17-background	Hepatocyte	Hep	8	14	26
hb17-background_GTGCTTCCATGACGTT-1	2400	1432	6.875	background	hb17-background	Endothelial cell	Endo	6	9	9
hb17-background_GTGCTTCTCGAGCTGC-1	1030	676	9.61165	background	hb17-background	Endothelial cell	Endo	6	9	31
hb17-background_GTGGAAGGTGTCACAT-1	1113	754	8.3558	background	hb17-background	B cell	B	11	17	22
hb17-background_GTGGAAGGTTTACCTT-1	13747	3594	8.35819	background	hb17-background	Hepatocyte	Hep	8	14	26
hb17-background_GTGGGAACAGTAACCT-1	1911	1170	8.58189	background	hb17-background	Hepatic Stellate cell	HSC	10	15	20
hb17-background_GTGGTTACATCGATCA-1	1718	1059	5.35506	background	hb17-background	Endothelial cell	Endo	6	9	9
hb17-background_GTGGTTATCTCCCAAC-1	2658	1421	9.51843	background	hb17-background	Kupffer cell	Kupffer	7	10	19
hb17-background_GTGTAACTCTGGACCG-1	2135	1070	9.36768	background	hb17-background	Endothelial cell	Endo	0	0	0
hb17-background_GTGTGATCATTGACTG-1	3498	1475	8.31904	background	hb17-background	Hepatocyte	Hep	8	14	26
hb17-background_GTGTGATTCGATTCCC-1	2679	1396	4.3673	background	hb17-background	Hepatocyte	Hep	5	6	3
hb17-background_GTGTGGCCACAGTACT-1	5347	2185	5.96596	background	hb17-background	Hepatocyte	Hep	5	12	10
hb17-background_GTGTGGCGTTCGTAAC-1	1879	1156	7.98297	background	hb17-background	Endothelial cell	Endo	6	9	9
hb17-background_GTGTGGCTCCGTGTAA-1	12644	3770	4.68206	background	hb17-background	Hepatocyte	Hep	5	6	3
hb17-background_GTGTTCCGTCTTTATC-1	2119	1210	4.90798	background	hb17-background	Endothelial cell	Endo	6	9	9
hb17-background_GTGTTCCTCGTCACCT-1	1002	679	8.38323	background	hb17-background	Kupffer cell	Kupffer	7	10	19
hb17-background_GTTACAGAGACTCGAG-1	2058	1214	5.97668	background	hb17-background	Endothelial cell	Endo	6	9	9
hb17-background_GTTACGATCGAGATGG-1	1863	1183	7.13902	background	hb17-background	Hepatic Stellate cell	HSC	10	15	20
hb17-background_GTTAGACCAGCTGTCG-1	4672	2002	4.53767	background	hb17-background	Hepatocyte	Hep	5	3	2
hb17-background_GTTAGACGTGAATAAC-1	3221	1458	9.59329	background	hb17-background	Hepatocyte	Hep	8	14	26
hb17-background_GTTAGTGAGTTCTACG-1	2313	1188	3.63165	background	hb17-background	Hepatocyte	Hep	1	13	12
hb17-background_GTTATGGCAATCTGCA-1	5057	2365	4.64702	background	hb17-background	Hepatocyte	Hep	5	6	3
hb17-background_GTTATGGCATGCCGGT-1	952	591	8.40336	background	hb17-background	Endothelial cell	Endo	6	9	31
hb17-background_GTTCATTGTGTCATGT-1	2017	1299	7.23847	background	hb17-background	Cholangiocyte	Cho	9	22	36
hb17-background_GTTCCGTAGATTAGAC-1	1757	962	7.79738	background	hb17-background	Hepatic Stellate cell	HSC	10	15	20
hb17-background_GTTCCGTAGTTTCGGT-1	4982	1978	9.51425	background	hb17-background	Hepatocyte	Hep	8	14	26
hb17-background_GTTCCGTCATCTTCGC-1	1258	827	8.58506	background	hb17-background	Endothelial cell	Endo	6	9	9
hb17-background_GTTCGCTGTTGCCAAT-1	1410	956	5.53191	background	hb17-background	Hepatic Stellate cell	HSC	10	15	20
hb17-background_GTTCGCTTCCCAGCGA-1	1970	1022	6.14213	background	hb17-background	Hepatocyte	Hep	1	3	2
hb17-background_GTTCTATAGACTAGAT-1	6099	2320	2.80374	background	hb17-background	Hepatocyte	Hep	5	6	3
hb17-background_GTTGAACAGAGAGGGC-1	1381	912	7.53077	background	hb17-background	Endothelial cell	Endo	6	9	9
hb17-background_GTTGAACCAGTACTAC-1	2205	1340	3.1746	background	hb17-background	Endothelial cell	Endo	6	9	9
hb17-background_GTTGAACTCGCTACAA-1	1425	806	9.12281	background	hb17-background	Hepatocyte	Hep	8	14	38
hb17-background_GTTGCGGGTAGTGCGA-1	1811	1151	9.16621	background	hb17-background	B cell	B	11	17	22
hb17-background_GTTGCTCAGTCGGCCT-1	2643	1421	3.48089	background	hb17-background	Hepatocyte	Hep	5	6	3
hb17-background_GTTGCTCCAAATAGCA-1	1580	1019	7.27848	background	hb17-background	Endothelial cell	Endo	6	9	9
hb17-background_GTTGCTCGTACTCCGG-1	4279	1841	4.2767	background	hb17-background	Hepatocyte	Hep	1	3	2
hb17-background_GTTGTAGCATTGGGAG-1	1021	608	9.99021	background	hb17-background	Endothelial cell	Endo	6	9	31
hb17-background_GTTGTAGGTGCCCGTA-1	2887	1544	8.03602	background	hb17-background	Endothelial cell	Endo	6	9	9
hb17-background_GTTGTAGTCAGAGCAG-1	3810	1819	6.82415	background	hb17-background	Hepatocyte	Hep	5	6	3
hb17-background_GTTGTCCAGGTTGACG-1	1747	961	6.75444	background	hb17-background	Hepatocyte	Hep	5	12	10
hb17-background_GTTGTCCCAGACCTGC-1	2418	1273	6.12076	background	hb17-background	Hepatocyte	Hep	1	13	13
hb17-background_GTTGTCCGTAGAGCTG-1	1054	682	9.20304	background	hb17-background	Kupffer cell	Kupffer	7	10	19
hb17-background_GTTGTCCTCAGCGGAA-1	1329	858	8.50263	background	hb17-background	Endothelial cell	Endo	6	9	9
hb17-background_GTTGTCCTCCAAATGC-1	819	571	8.91331	background	hb17-background	Hepatic Stellate cell	HSC	10	15	20
hb17-background_GTTGTGATCGCATGAT-1	2712	1523	4.35103	background	hb17-background	Cholangiocyte	Cho	9	22	36
hb17-background_GTTTACTCATGGCGCT-1	1356	854	7.15339	background	hb17-background	Endothelial cell	Endo	6	9	9
hb17-background_GTTTACTTCTGTCTCG-1	1423	881	4.84891	background	hb17-background	Hepatocyte	Hep	3	2	1
hb17-background_GTTTGGAGTCACGTGC-1	4084	1725	7.39471	background	hb17-background	Hepatocyte	Hep	5	6	3
hb17-background_GTTTGGATCTTACCGC-1	3480	1908	7.9023	background	hb17-background	Kupffer cell	Kupffer	13	19	30
hb17-background_TAACACGCACGCGCTA-1	913	619	8.32421	background	hb17-background	Endothelial cell	Endo	6	9	31
hb17-background_TAACCAGCATCGCCTT-1	2342	1220	5.807	background	hb17-background	Hepatocyte	Hep	1	8	12
hb17-background_TAACGACTCAGGAAGC-1	3069	1462	5.76735	background	hb17-background	Hepatocyte	Hep	5	6	3
hb17-background_TAACTTCGTCTCTCCA-1	1257	775	7.63723	background	hb17-background	Hepatocyte	Hep	1	13	13
hb17-background_TAAGCACCAGTCTACA-1	3584	1669	3.48772	background	hb17-background	Hepatocyte	Hep	5	6	3
hb17-background_TAAGCACGTCAAAGCG-1	1043	698	8.4372	background	hb17-background	Endothelial cell	Endo	6	9	9
hb17-background_TAAGCACGTTCTCAGA-1	1930	1164	5.02591	background	hb17-background	Hepatocyte	Hep	1	13	13
hb17-background_TAAGCCACACTGAGTT-1	892	584	9.75336	background	hb17-background	Hepatic Stellate cell	HSC	10	15	20
hb17-background_TAAGCCACATGCGTGC-1	4776	2238	2.5335	background	hb17-background	Hepatocyte	Hep	12	18	24
hb17-background_TAAGCCAGTTGCCTAA-1	885	600	7.34463	background	hb17-background	Hepatocyte	Hep	1	13	13
hb17-background_TAAGTCGAGTCAAGCG-1	3725	1546	9.20805	background	hb17-background	Hepatocyte	Hep	8	14	26
hb17-background_TAAGTCGCATTGTGCA-1	3838	1664	8.46795	background	hb17-background	Hepatocyte	Hep	8	14	26
hb17-background_TAAGTCGGTCTGCGCA-1	1009	638	8.22597	background	hb17-background	Hepatocyte	Hep	8	14	38
hb17-background_TAAGTCGTCGAAGCCC-1	5046	2153	5.46968	background	hb17-background	Hepatocyte	Hep	5	12	10
hb17-background_TAAGTCGTCTGTCGTC-1	973	691	8.11922	background	hb17-background	T cell_NK cell	T/NK	11	17	22
hb17-background_TAATCTCAGAGGCCAT-1	912	611	6.0307	background	hb17-background	Hepatocyte	Hep	1	13	13
hb17-background_TAATTCCCAATGAAAC-1	2768	1493	9.60983	background	hb17-background	Hepatic Stellate cell	HSC	10	15	20
hb17-background_TAATTCCCAGGCGTTC-1	3884	1626	7.64676	background	hb17-background	Hepatocyte	Hep	8	14	26
hb17-background_TACAACGAGTGATCGG-1	3846	1764	4.34217	background	hb17-background	Hepatocyte	Hep	5	12	10
hb17-background_TACACCCAGATCCCAT-1	1453	928	8.60289	background	hb17-background	Endothelial cell	Endo	6	9	9
hb17-background_TACACCCCACAAGGTG-1	3145	1549	6.20032	background	hb17-background	Hepatocyte	Hep	5	6	3
hb17-background_TACACCCGTGACATCT-1	4536	1760	3.63757	background	hb17-background	Hepatocyte	Hep	5	6	3
hb17-background_TACAGGTAGAATTTGG-1	6311	2236	9.69735	background	hb17-background	Hepatocyte	Hep	8	14	26
hb17-background_TACAGGTGTGTATCCA-1	6239	2299	1.61885	background	hb17-background	Hepatocyte	Hep	5	6	3
hb17-background_TACAGGTGTTGCGGCT-1	3893	2073	4.34113	background	hb17-background	Kupffer cell	Kupffer	7	10	21
hb17-background_TACAGGTTCGCAGTGC-1	3152	1525	4.75888	background	hb17-background	Hepatocyte	Hep	5	6	18
hb17-background_TACATTCGTATCTCGA-1	1087	776	4.8758	background	hb17-background	Kupffer cell	Kupffer	7	10	19
hb17-background_TACATTCGTCCAGGTC-1	3986	1970	9.28249	background	hb17-background	Kupffer cell	Kupffer	13	19	30
hb17-background_TACCCACGTGTTCGTA-1	8181	2788	2.45691	background	hb17-background	Hepatocyte	Hep	5	6	3
hb17-background_TACCCACGTTCTTGTT-1	2646	1513	2.94785	background	hb17-background	Hepatocyte	Hep	9	7	18
hb17-background_TACCCGTAGTGCCCGT-1	5322	2001	8.38031	background	hb17-background	Hepatocyte	Hep	8	14	26
hb17-background_TACCGAAGTTGCTGAT-1	1489	987	8.59637	background	hb17-background	T cell_NK cell	T/NK	11	17	22
hb17-background_TACCGGGAGGCTTAGG-1	4149	1830	7.25476	background	hb17-background	Hepatocyte	Hep	8	14	26
hb17-background_TACCGGGAGTGATGGC-1	3481	1715	2.38437	background	hb17-background	Hepatocyte	Hep	5	6	3
hb17-background_TACCGGGCACACACTA-1	1503	980	7.65136	background	hb17-background	Kupffer cell	Kupffer	7	10	19
hb17-background_TACCTCGCATCGGATT-1	949	644	8.00843	background	hb17-background	Endothelial cell	Endo	6	9	9
hb17-background_TACCTCGTCACACCCT-1	2591	1279	6.86993	background	hb17-background	Hepatocyte	Hep	5	6	3
hb17-background_TACCTGCAGGCCCAAA-1	907	580	9.48181	background	hb17-background	Hepatic Stellate cell	HSC	10	15	20
hb17-background_TACCTGCAGGTTGTTC-1	1406	824	8.74822	background	hb17-background	Endothelial cell	Endo	6	9	9
hb17-background_TACCTGCAGTGTACCT-1	9099	3386	2.72557	background	hb17-background	Hepatocyte	Hep	5	6	3
hb17-background_TACGCTCAGAGTTGCG-1	5679	2305	1.69044	background	hb17-background	Hepatocyte	Hep	5	6	3
hb17-background_TACGCTCGTGTTGATC-1	1370	905	6.49635	background	hb17-background	Endothelial cell	Endo	6	9	9
hb17-background_TACGCTCTCCGCCTAT-1	23700	5027	6.38819	background	hb17-background	Hepatocyte	Hep	5	6	3
hb17-background_TACGCTCTCTGTCAGA-1	1584	1016	7.51263	background	hb17-background	Endothelial cell	Endo	6	9	9
hb17-background_TACGGGCCACCAGCGT-1	1975	1291	5.31646	background	hb17-background	Endothelial cell	Endo	6	9	9
hb17-background_TACGGGCCACCCAAGC-1	999	713	0.800801	background	hb17-background	Hepatocyte	Hep	9	7	18
hb17-background_TACGGGCCAGTCCGTG-1	3109	1511	7.43004	background	hb17-background	Hepatocyte	Hep	1	3	13
hb17-background_TACGGTACAATGTCAC-1	1716	932	5.88578	background	hb17-background	Hepatocyte	Hep	5	6	3
hb17-background_TACGGTACACCTGCGA-1	1429	872	9.02729	background	hb17-background	Endothelial cell	Endo	6	9	31
hb17-background_TACGGTACAGACACCC-1	1032	665	5.62016	background	hb17-background	Hepatocyte	Hep	3	2	1
hb17-background_TACTGCCAGTCTCCTC-1	1473	959	8.55397	background	hb17-background	T cell_NK cell	T/NK	11	17	22
hb17-background_TACTTACAGGCAGGTT-1	9559	2666	9.89643	background	hb17-background	Hepatocyte	Hep	8	14	26
hb17-background_TACTTCAAGGCTAAAT-1	1372	890	8.01749	background	hb17-background	Endothelial cell	Endo	6	9	9
hb17-background_TACTTGTAGGTTTACC-1	1414	920	7.77935	background	hb17-background	Endothelial cell	Endo	6	9	9
hb17-background_TACTTGTCAATAGTAG-1	5712	2421	4.35924	background	hb17-background	Hepatocyte	Hep	5	12	10
hb17-background_TACTTGTGTATGACAA-1	6128	2114	7.94713	background	hb17-background	Hepatocyte	Hep	8	14	26
hb17-background_TACTTGTTCATCACCC-1	3562	1740	6.85008	background	hb17-background	Hepatocyte	Hep	8	14	26
hb17-background_TAGACCAAGCACTCAT-1	5500	2470	9.16364	background	hb17-background	Kupffer cell	Kupffer	7	10	21
hb17-background_TAGACCATCCATTGGA-1	13978	4011	6.00944	background	hb17-background	Hepatocyte	Hep	5	6	3
hb17-background_TAGACTGCACGCCAGT-1	7104	2446	1.36543	background	hb17-background	Hepatocyte	Hep	5	6	3
hb17-background_TAGATCGAGCAACAGC-1	14879	4089	3.07816	background	hb17-background	Hepatocyte	Hep	5	6	3
hb17-background_TAGATCGAGGGAGGGT-1	1005	630	7.76119	background	hb17-background	Hepatocyte	Hep	8	14	38
hb17-background_TAGCACAAGAAGTGTT-1	2867	1507	5.92954	background	hb17-background	Hepatocyte	Hep	5	6	3
hb17-background_TAGCACAAGTCATGGG-1	1982	1131	4.54087	background	hb17-background	Hepatocyte	Hep	1	13	13
hb17-background_TAGCACATCGACTCCT-1	6453	2195	9.56144	background	hb17-background	Hepatocyte	Hep	8	14	26
hb17-background_TAGGAGGTCCCTTGGT-1	1734	1096	8.01615	background	hb17-background	Kupffer cell	Kupffer	7	10	19
hb17-background_TAGGAGGTCGCGTTTC-1	1370	970	5.91241	background	hb17-background	Endothelial cell	Endo	6	9	9
hb17-background_TAGGAGGTCGTAACTG-1	963	661	7.37279	background	hb17-background	Endothelial cell	Endo	6	9	9
hb17-background_TAGGTACTCATTTGGG-1	2261	1446	4.42282	background	hb17-background	Endothelial cell	Endo	6	9	9
hb17-background_TAGGTTGCAAATGAAC-1	4269	1882	4.02905	background	hb17-background	Hepatocyte	Hep	9	6	18
hb17-background_TAGGTTGGTGTGACCC-1	5276	2101	4.71948	background	hb17-background	Hepatocyte	Hep	5	6	3
hb17-background_TAGTGCAAGGATGGCT-1	1464	850	7.03552	background	hb17-background	Hepatocyte	Hep	8	14	15
hb17-background_TAGTGCACACCAGGTC-1	10237	3600	2.39328	background	hb17-background	Hepatocyte	Hep	5	6	3
hb17-background_TAGTGCACATACACCA-1	1340	809	9.77612	background	hb17-background	Endothelial cell	Endo	6	9	31
hb17-background_TATATCCCAGAGCCCT-1	5526	2142	8.03474	background	hb17-background	Hepatocyte	Hep	8	14	26
hb17-background_TATATCCGTAGAGGAA-1	1131	802	9.54907	background	hb17-background	T cell_NK cell	T/NK	11	17	22
hb17-background_TATCAGGTCTAGCCAA-1	5028	2240	3.59984	background	hb17-background	Endothelial cell	Endo	6	9	9
hb17-background_TATCAGGTCTCTGCCA-1	972	666	9.36214	background	hb17-background	B cell	B	11	17	22
hb17-background_TATCCTAAGTTGAAAC-1	2222	1258	8.64086	background	hb17-background	Endothelial cell	Endo	6	9	9
hb17-background_TATCCTATCGCTCTAC-1	7461	2864	9.15427	background	hb17-background	Hepatocyte	Hep	8	14	26
hb17-background_TATCGCCCAGAGTGTG-1	3168	1762	4.07197	background	hb17-background	Endothelial cell	Endo	6	9	9
hb17-background_TATCTGTGTAACGCGA-1	2390	1284	3.22176	background	hb17-background	Hepatocyte	Hep	1	8	12
hb17-background_TATCTTGCAATAGTGA-1	5119	2080	2.71537	background	hb17-background	Hepatocyte	Hep	5	6	3
hb17-background_TATCTTGGTTGGAGAC-1	7058	2434	3.89629	background	hb17-background	Hepatocyte	Hep	5	6	3
hb17-background_TATCTTGTCCCAGCGA-1	1553	983	6.76111	background	hb17-background	Endothelial cell	Endo	6	9	9
hb17-background_TATGTTCAGATAACAC-1	1380	884	8.4058	background	hb17-background	B cell	B	11	17	22
hb17-background_TATGTTCAGGAGTACC-1	3056	1615	4.45026	background	hb17-background	Hepatocyte	Hep	5	12	10
hb17-background_TATGTTCAGTTGGAGC-1	2226	1171	5.57053	background	hb17-background	Hepatocyte	Hep	1	3	2
hb17-background_TATGTTCAGTTGTAGA-1	831	567	8.54392	background	hb17-background	Endothelial cell	Endo	0	11	17
hb17-background_TATGTTCGTTCTCAGA-1	1013	715	7.30503	background	hb17-background	Endothelial cell	Endo	6	9	9
hb17-background_TATTCCAAGAAAGTCT-1	2178	1290	5.18825	background	hb17-background	Endothelial cell	Endo	6	9	9
hb17-background_TATTCCAAGAGAACCC-1	7635	2878	4.61035	background	hb17-background	Hepatocyte	Hep	5	6	3
hb17-background_TATTCCATCGGTAACT-1	2549	1202	9.65084	background	hb17-background	Hepatocyte	Hep	8	14	38
hb17-background_TATTGCTTCACAGAGG-1	1968	1204	8.79065	background	hb17-background	Endothelial cell	Endo	6	9	9
hb17-background_TATTGGGCACAATGCT-1	1459	956	6.78547	background	hb17-background	T cell_NK cell	T/NK	11	17	22
hb17-background_TATTGGGCACTCTAGA-1	3567	1727	3.3081	background	hb17-background	Hepatocyte	Hep	5	6	3
hb17-background_TATTTCGCACAGCTGC-1	8879	2789	0.991103	background	hb17-background	Hepatocyte	Hep	5	6	3
hb17-background_TATTTCGTCTTACTGT-1	15464	4071	8.25142	background	hb17-background	Hepatocyte	Hep	8	14	26
hb17-background_TCAAGTGAGACTACCT-1	968	566	7.74793	background	hb17-background	Hepatocyte	Hep	8	14	38
hb17-background_TCAAGTGCAAGGCAAC-1	5128	1938	8.75585	background	hb17-background	Hepatocyte	Hep	8	14	26
hb17-background_TCAATCTCAGACCAAG-1	960	593	9.58333	background	hb17-background	Kupffer cell	Kupffer	7	10	19
hb17-background_TCAATCTCAGCAAGAC-1	2012	1279	6.90855	background	hb17-background	Endothelial cell	Endo	6	9	9
hb17-background_TCAATCTGTGCAACGA-1	11939	3574	5.39409	background	hb17-background	Hepatocyte	Hep	5	6	3
hb17-background_TCAATCTGTTACGCCG-1	4471	1831	7.13487	background	hb17-background	Hepatocyte	Hep	5	6	3
hb17-background_TCAATTCAGCAGCACA-1	1533	1024	6.197	background	hb17-background	Endothelial cell	Endo	6	9	9
hb17-background_TCAATTCCAGGTTTAC-1	6834	2755	4.15569	background	hb17-background	Hepatocyte	Hep	9	7	18
hb17-background_TCACAAGGTTTCCCAC-1	1201	692	7.66028	background	hb17-background	Hepatocyte	Hep	1	13	13
hb17-background_TCACACCAGATCCAAA-1	1322	871	6.73222	background	hb17-background	Endothelial cell	Endo	6	9	9
hb17-background_TCACACCCATCCGTGG-1	1429	804	8.60742	background	hb17-background	Hepatocyte	Hep	8	14	38
hb17-background_TCACACCTCACAATGC-1	8622	2919	5.8919	background	hb17-background	Hepatocyte	Hep	1	3	2
hb17-background_TCACACCTCCCAAGTA-1	14224	3722	5.72272	background	hb17-background	Hepatocyte	Hep	8	14	26
hb17-background_TCACATTGTCAAAGAT-1	8349	2835	6.92298	background	hb17-background	Hepatocyte	Hep	8	14	26
hb17-background_TCACGGGAGGCCACCT-1	3239	1650	7.81105	background	hb17-background	Endothelial cell	Endo	6	9	9
hb17-background_TCACGGGCAGATCATC-1	1200	797	9	background	hb17-background	Endothelial cell	Endo	6	9	9
hb17-background_TCACGGGCAGTTGGTT-1	14756	4164	6.51261	background	hb17-background	Hepatocyte	Hep	8	14	26
hb17-background_TCACTATTCACGGGAA-1	4208	1796	8.55513	background	hb17-background	Hepatocyte	Hep	8	14	26
hb17-background_TCACTATTCGATGGAG-1	1131	684	9.63749	background	hb17-background	Hepatic Stellate cell	HSC	10	15	20
hb17-background_TCACTCGAGCCTTGAT-1	4575	1727	8.06557	background	hb17-background	Hepatocyte	Hep	8	14	38
hb17-background_TCACTCGTCCTCTGCA-1	1574	982	8.25921	background	hb17-background	Endothelial cell	Endo	6	9	9
hb17-background_TCAGCAAAGCTGTCCG-1	11042	3603	4.81797	background	hb17-background	Hepatocyte	Hep	5	6	3
hb17-background_TCAGCAATCCGGTTCT-1	5215	2205	2.20518	background	hb17-background	Hepatocyte	Hep	5	6	3
hb17-background_TCAGGGCGTCTGTCCT-1	6705	2676	5.10067	background	hb17-background	Hepatocyte	Hep	5	6	3
hb17-background_TCAGGTAAGGCTCTCG-1	1557	921	8.28516	background	hb17-background	Hepatocyte	Hep	8	14	26
hb17-background_TCAGGTAAGGTAAGGA-1	5359	2229	6.56839	background	hb17-background	Hepatocyte	Hep	5	6	3
hb17-background_TCAGGTACACGGAAGT-1	3345	1890	5.59043	background	hb17-background	Kupffer cell	Kupffer	10	23	40
hb17-background_TCAGGTAGTATCTCGA-1	3687	1641	7.91972	background	hb17-background	Hepatocyte	Hep	5	6	3
hb17-background_TCAGTCCGTGTGCCTG-1	6021	2643	7.49045	background	hb17-background	Kupffer cell	Kupffer	7	10	21
hb17-background_TCAGTGACACGTCTCT-1	1287	803	9.63481	background	hb17-background	Endothelial cell	Endo	6	9	9
hb17-background_TCAGTGAGTGGGTTGA-1	5732	2458	9.35101	background	hb17-background	Hepatocyte	Hep	8	14	26
hb17-background_TCAGTGAGTGGTAACG-1	3621	1640	8.14692	background	hb17-background	Hepatocyte	Hep	8	14	15
hb17-background_TCAGTTTAGTGCTAGG-1	4029	1662	9.1586	background	hb17-background	Hepatocyte	Hep	8	14	26
hb17-background_TCAGTTTCACAGCATT-1	2013	1251	5.11674	background	hb17-background	Endothelial cell	Endo	6	9	9
hb17-background_TCAGTTTGTGCCTTTC-1	5674	2360	5.76313	background	hb17-background	Hepatocyte	Hep	5	6	3
hb17-background_TCATACTAGCTACGTT-1	1926	1170	7.892	background	hb17-background	Endothelial cell	Endo	6	9	9
hb17-background_TCATACTTCGCTCTCA-1	9459	3125	1.67037	background	hb17-background	Hepatocyte	Hep	5	6	3
hb17-background_TCATATCTCATGTCTT-1	5287	2142	6.96047	background	hb17-background	Hepatocyte	Hep	5	3	3
hb17-background_TCATCATCAAACGAGC-1	1889	1045	6.88195	background	hb17-background	Hepatocyte	Hep	5	6	3
hb17-background_TCATCATTCCAACCAA-1	1436	919	8.98329	background	hb17-background	Endothelial cell	Endo	6	9	9
hb17-background_TCATCCGCACCACTGG-1	13834	3685	9.49111	background	hb17-background	Hepatocyte	Hep	8	14	26
hb17-background_TCATCCGGTCGCTGCA-1	5940	2173	8.55219	background	hb17-background	Hepatocyte	Hep	5	13	13
hb17-background_TCATGAGGTACTCAAC-1	1117	730	5.19248	background	hb17-background	Hepatocyte	Hep	1	13	13
hb17-background_TCATGAGGTGGAGAAA-1	1472	844	9.44293	background	hb17-background	Hepatocyte	Hep	3	2	1
hb17-background_TCATGCCTCCGTGGCA-1	987	646	9.72644	background	hb17-background	Endothelial cell	Endo	6	9	9
hb17-background_TCATGCCTCGGATTAC-1	2081	1339	4.46901	background	hb17-background	Hepatic Stellate cell	HSC	10	15	20
hb17-background_TCATGCCTCTTGATTC-1	1228	863	5.86319	background	hb17-background	B cell	B	11	17	22
hb17-background_TCATGGATCAGATTGC-1	3905	1624	9.50064	background	hb17-background	Hepatocyte	Hep	8	14	26
hb17-background_TCATGTTCACGGGTAA-1	7946	3002	2.31563	background	hb17-background	Hepatocyte	Hep	5	6	3
hb17-background_TCATGTTTCCTTGAAG-1	3375	1609	9.95556	background	hb17-background	Hepatocyte	Hep	8	14	15
hb17-background_TCATTACTCCACTTTA-1	2859	1481	9.09409	background	hb17-background	Endothelial cell	Endo	6	9	9
hb17-background_TCATTACTCGCCGAGT-1	1013	704	9.08193	background	hb17-background	Endothelial cell	Endo	6	9	9
hb17-background_TCATTCAAGGAGGGTG-1	4677	1806	8.27453	background	hb17-background	Hepatocyte	Hep	8	14	26
hb17-background_TCATTGTGTTTACGTG-1	1475	939	8.74576	background	hb17-background	Kupffer cell	Kupffer	7	10	19
hb17-background_TCATTTGTCCTCTCGA-1	6495	2413	8.42186	background	hb17-background	Hepatocyte	Hep	8	14	26
hb17-background_TCCACCATCGAGAAAT-1	1247	788	9.38252	background	hb17-background	Endothelial cell	Endo	6	9	9
hb17-background_TCCACGTAGTCTGCGC-1	7903	3465	5.46628	background	hb17-background	Cholangiocyte	Cho	3	2	5
hb17-background_TCCACGTCAAGTGGAC-1	3133	1380	9.03288	background	hb17-background	Hepatocyte	Hep	8	14	26
hb17-background_TCCACGTCACAGCCTG-1	1328	764	7.22892	background	hb17-background	Hepatocyte	Hep	1	13	13
hb17-background_TCCAGAACAGATCCTA-1	1529	936	9.94114	background	hb17-background	Endothelial cell	Endo	6	9	9
hb17-background_TCCATGCAGGGATCTG-1	1242	795	8.61514	background	hb17-background	Endothelial cell	Endo	6	9	9
hb17-background_TCCATGCGTGCCTTCT-1	18088	4136	3.08492	background	hb17-background	Hepatocyte	Hep	5	6	3
hb17-background_TCCCACACATCTATCT-1	4673	1910	7.81083	background	hb17-background	Hepatocyte	Hep	8	14	26
hb17-background_TCCCAGTTCGACGCGT-1	1165	759	8.92704	background	hb17-background	Endothelial cell	Endo	6	9	9
hb17-background_TCCCAGTTCGCCACTT-1	1376	884	5.01453	background	hb17-background	Endothelial cell	Endo	6	9	9
hb17-background_TCCGAAACAGATCACT-1	1055	717	6.72986	background	hb17-background	Hepatic Stellate cell	HSC	10	15	20
hb17-background_TCCGAAACAGCCTATA-1	7315	2506	9.46001	background	hb17-background	Hepatocyte	Hep	8	14	26
hb17-background_TCCGAAATCCGTGGGT-1	2177	1141	7.34956	background	hb17-background	Hepatocyte	Hep	5	6	3
hb17-background_TCCGATCAGCTCCACG-1	2130	1055	6.71362	background	hb17-background	Hepatocyte	Hep	5	12	10
hb17-background_TCCGATCAGGTTGTTC-1	1998	1251	7.95796	background	hb17-background	Endothelial cell	Endo	6	9	9
hb17-background_TCCGGGACAGAGAGGG-1	4486	1946	2.1177	background	hb17-background	Hepatocyte	Hep	5	6	3
hb17-background_TCCGTGTCATAATGCC-1	2094	1087	6.06495	background	hb17-background	Hepatocyte	Hep	5	12	10
hb17-background_TCCGTGTTCGCTTACC-1	952	667	9.87395	background	hb17-background	Endothelial cell	Endo	6	9	19
hb17-background_TCCTAATAGATAACGT-1	1699	1000	9.82931	background	hb17-background	Endothelial cell	Endo	6	9	9
hb17-background_TCCTAATTCACTCCGT-1	815	545	8.34356	background	hb17-background	T cell_NK cell	T/NK	11	17	22
hb17-background_TCCTCCCAGGGTTGCA-1	1292	795	8.74613	background	hb17-background	Endothelial cell	Endo	6	9	9
hb17-background_TCCTCCCCAATTGCTG-1	1078	758	1.85529	background	hb17-background	Hepatic Stellate cell	HSC	10	15	20
hb17-background_TCCTCCCTCCTCTCTT-1	983	671	9.25738	background	hb17-background	Endothelial cell	Endo	6	9	9
hb17-background_TCCTCCCTCTTAGTTC-1	15366	4060	9.83991	background	hb17-background	Hepatocyte	Hep	8	14	26
hb17-background_TCCTCGAAGTTCCATG-1	4008	1884	3.49301	background	hb17-background	Endothelial cell	Endo	6	9	9
hb17-background_TCCTCGAGTGAACGGT-1	978	675	7.56646	background	hb17-background	Endothelial cell	Endo	6	9	9
hb17-background_TCCTCTTCAGTTCCAA-1	1242	773	8.53462	background	hb17-background	Hepatocyte	Hep	9	7	18
hb17-background_TCCTGCAAGATACTGA-1	2417	1369	5.75093	background	hb17-background	Hepatocyte	Hep	13	19	33
hb17-background_TCCTTCTCATCCTAAG-1	12655	3331	9.86171	background	hb17-background	Hepatocyte	Hep	8	14	26
hb17-background_TCGAACAGTCTGTAAC-1	3028	1491	4.75561	background	hb17-background	Hepatocyte	Hep	5	12	10
hb17-background_TCGAACATCATCACTT-1	5617	2307	1.60228	background	hb17-background	Hepatocyte	Hep	1	7	7
hb17-background_TCGAAGTAGCGCCCAT-1	16875	4539	1.94963	background	hb17-background	Hepatocyte	Hep	5	6	3
hb17-background_TCGAAGTCAGAGACTG-1	5512	2028	9.32511	background	hb17-background	Hepatocyte	Hep	8	14	26
hb17-background_TCGACCTCAAACGGCA-1	5006	2079	8.31003	background	hb17-background	Hepatic Stellate cell	HSC	8	14	26
hb17-background_TCGACGGAGCGTTCCG-1	1807	1049	5.86608	background	hb17-background	Hepatocyte	Hep	1	13	13
hb17-background_TCGATTTCAAGAATAC-1	863	585	8.34299	background	hb17-background	Endothelial cell	Endo	0	0	0
hb17-background_TCGATTTTCCGTCAAA-1	4971	2059	7.26212	background	hb17-background	Hepatocyte	Hep	5	6	3
hb17-background_TCGCAGGAGAATTCAG-1	2488	1298	4.01929	background	hb17-background	Hepatocyte	Hep	5	6	3
hb17-background_TCGCAGGGTCATATGC-1	1545	1009	3.6246	background	hb17-background	Endothelial cell	Endo	6	9	9
hb17-background_TCGCAGGTCCGTGGTG-1	10294	3204	9.21896	background	hb17-background	Hepatocyte	Hep	8	14	26
hb17-background_TCGCTCACAGTTAGAA-1	7354	2764	6.32309	background	hb17-background	Hepatocyte	Hep	5	6	10
hb17-background_TCGCTCACAGTTTCAG-1	4087	1881	3.35209	background	hb17-background	Hepatocyte	Hep	5	6	3
hb17-background_TCGCTCATCGTTCGCT-1	852	590	8.33333	background	hb17-background	Endothelial cell	Endo	6	9	31
hb17-background_TCGCTTGGTGACAACG-1	1085	736	6.35945	background	hb17-background	Endothelial cell	Endo	6	9	9
hb17-background_TCGCTTGGTTACCCAA-1	10049	3008	6.94596	background	hb17-background	Hepatocyte	Hep	8	14	26
hb17-background_TCGGATACAACGTATC-1	1197	739	8.85547	background	hb17-background	Endothelial cell	Endo	6	9	9
hb17-background_TCGGGACAGAGAGGGC-1	4309	1960	2.2511	background	hb17-background	Hepatocyte	Hep	5	6	3
hb17-background_TCGGGACTCAGCATTG-1	3602	1758	3.58134	background	hb17-background	Hepatocyte	Hep	5	6	3
hb17-background_TCGGTCTTCATTTACC-1	932	639	7.61803	background	hb17-background	Endothelial cell	Endo	6	9	31
hb17-background_TCGGTCTTCTCCGCAT-1	1085	647	7.74194	background	hb17-background	Hepatocyte	Hep	1	13	13
hb17-background_TCGTCCAGTCCTGGTG-1	1365	851	8.71795	background	hb17-background	Endothelial cell	Endo	6	9	9
hb17-background_TCGTGGGAGCACGGAT-1	2048	1055	7.22656	background	hb17-background	Hepatocyte	Hep	1	13	12
hb17-background_TCGTGGGGTAGCTGAG-1	3082	1651	1.91434	background	hb17-background	Hepatocyte	Hep	5	6	3
hb17-background_TCTAACTCAAGATGGC-1	1588	1032	5.73048	background	hb17-background	Endothelial cell	Endo	6	9	9
hb17-background_TCTAACTGTCAAAGAT-1	948	653	8.12236	background	hb17-background	Endothelial cell	Endo	6	9	31
hb17-background_TCTACATAGGTTGGTG-1	5957	2254	5.48934	background	hb17-background	Hepatocyte	Hep	5	6	3
hb17-background_TCTACATTCCATAGAC-1	2122	1186	5.70217	background	hb17-background	Hepatocyte	Hep	5	6	3
hb17-background_TCTACCGAGGCGCTTC-1	1003	663	8.47458	background	hb17-background	Endothelial cell	Endo	6	9	9
hb17-background_TCTACCGGTAGGTGCA-1	5671	2541	3.13878	background	hb17-background	Kupffer cell	Kupffer	7	10	21
hb17-background_TCTATACGTATTGCCA-1	2275	1270	5.84615	background	hb17-background	Endothelial cell	Endo	6	9	9
hb17-background_TCTATCATCGCCAACG-1	1306	898	6.73813	background	hb17-background	Endothelial cell	Endo	6	9	9
hb17-background_TCTCACGCATAGATCC-1	4324	2144	8.27937	background	hb17-background	Cholangiocyte	Cho	9	22	36
hb17-background_TCTCACGGTACGTTCA-1	3940	1757	6.09137	background	hb17-background	Hepatocyte	Hep	5	6	3
hb17-background_TCTCACGTCCTCCACA-1	1057	697	7.6632	background	hb17-background	Endothelial cell	Endo	6	9	9
hb17-background_TCTCAGCGTTATGTGC-1	3934	1780	2.54194	background	hb17-background	Hepatocyte	Hep	5	6	3
hb17-background_TCTCCGAGTAGACAAT-1	1179	823	6.10687	background	hb17-background	Endothelial cell	Endo	6	9	9
hb17-background_TCTCTGGAGAGCTGCA-1	1845	1052	5.31165	background	hb17-background	Hepatocyte	Hep	1	13	13
hb17-background_TCTCTGGCAAAGCTAA-1	1582	996	8.59671	background	hb17-background	Endothelial cell	Endo	6	9	9
hb17-background_TCTCTGGGTTCTCCAC-1	1289	849	7.68037	background	hb17-background	Endothelial cell	Endo	6	9	9
hb17-background_TCTGCCAAGAAACTCA-1	2920	1495	6.36986	background	hb17-background	Hepatocyte	Hep	8	14	26
hb17-background_TCTGCCAAGAGTCAGC-1	6037	2407	1.63989	background	hb17-background	Hepatocyte	Hep	5	6	3
hb17-background_TCTGCCACAGGACATG-1	1446	962	7.39972	background	hb17-background	T cell_NK cell	T/NK	11	17	22
hb17-background_TCTGCCAGTGATTGGG-1	2508	1418	8.57257	background	hb17-background	Endothelial cell	Endo	6	9	9
hb17-background_TCTGCCATCCCATTCG-1	6463	2646	4.51803	background	hb17-background	Hepatocyte	Hep	5	12	10
hb17-background_TCTGGCTAGCGACCCT-1	1081	623	5.92044	background	hb17-background	Hepatocyte	Hep	1	13	13
hb17-background_TCTGGCTGTTGTTGCA-1	5108	1991	8.65309	background	hb17-background	Hepatocyte	Hep	8	14	26
hb17-background_TCTGGCTTCACGTCCT-1	5884	2386	5.7274	background	hb17-background	Hepatocyte	Hep	1	3	2
hb17-background_TCTGTCGAGGCCGCTT-1	2655	1428	2.93785	background	hb17-background	Hepatocyte	Hep	5	6	3
hb17-background_TCTGTCGGTTTCGACA-1	2833	1248	9.77762	background	hb17-background	Hepatocyte	Hep	8	14	15
hb17-background_TCTTAGTAGAAGCCAC-1	4012	1805	2.84148	background	hb17-background	Hepatocyte	Hep	5	6	3
hb17-background_TCTTAGTCACATTCTT-1	1298	809	9.93837	background	hb17-background	Endothelial cell	Endo	6	9	9
hb17-background_TCTTAGTTCTTCGGTC-1	1098	763	9.65392	background	hb17-background	Endothelial cell	Endo	6	9	9
hb17-background_TCTTGCGCACCCTTGT-1	4822	2270	4.0647	background	hb17-background	Cholangiocyte	Cho	5	12	10
hb17-background_TCTTGCGTCACCTTAT-1	2303	1455	4.08163	background	hb17-background	Endothelial cell	Endo	6	9	9
hb17-background_TGAACGTCACTACCCT-1	1195	739	9.95816	background	hb17-background	Endothelial cell	Endo	6	9	9
hb17-background_TGAATCGAGAGTGACC-1	5924	2436	3.61242	background	hb17-background	Hepatocyte	Hep	5	12	10
hb17-background_TGAATCGAGCTTTCCC-1	2120	1300	7.45283	background	hb17-background	Endothelial cell	Endo	6	9	9
hb17-background_TGAATCGTCGCTAGCG-1	9961	3326	6.36482	background	hb17-background	Hepatocyte	Hep	5	6	3
hb17-background_TGAATGCCAAACGGCA-1	1111	713	9.18092	background	hb17-background	Endothelial cell	Endo	6	9	31
hb17-background_TGACAGTCACCCTCTA-1	1600	844	9.125	background	hb17-background	Hepatocyte	Hep	8	13	13
hb17-background_TGACAGTTCCGCTTAC-1	2067	1235	5.75714	background	hb17-background	Endothelial cell	Endo	6	9	9
hb17-background_TGACCCTCAACCTAAC-1	3589	1608	7.16077	background	hb17-background	Hepatocyte	Hep	5	6	3
hb17-background_TGACCCTTCGAGATAA-1	1276	825	8.30721	background	hb17-background	Endothelial cell	Endo	6	9	9
hb17-background_TGACCCTTCGCCAGAC-1	1399	865	8.64904	background	hb17-background	Endothelial cell	Endo	6	9	9
hb17-background_TGACGCGCAAAGGCTG-1	3466	1490	9.05943	background	hb17-background	Hepatocyte	Hep	5	12	10
hb17-background_TGACGCGGTCCGAAAG-1	3474	1630	6.36154	background	hb17-background	Hepatocyte	Hep	1	13	13
hb17-background_TGACGCGGTCTAGGCC-1	2605	1494	5.10557	background	hb17-background	Hepatocyte	Hep	9	7	18
hb17-background_TGACTCCGTCGTCATA-1	1129	761	6.64305	background	hb17-background	Endothelial cell	Endo	6	9	9
hb17-background_TGAGACTAGCGACAGT-1	1552	849	9.92268	background	hb17-background	Endothelial cell	Endo	6	9	31
hb17-background_TGAGACTGTACACTCA-1	4381	1759	7.16731	background	hb17-background	Hepatocyte	Hep	5	12	10
hb17-background_TGAGCATTCCGTCACT-1	1370	896	9.63504	background	hb17-background	Endothelial cell	Endo	6	9	9
hb17-background_TGAGCGCTCTTCCGTG-1	3859	1811	5.02721	background	hb17-background	Hepatocyte	Hep	5	6	3
hb17-background_TGAGGAGCAGGTTCGC-1	906	635	7.72627	background	hb17-background	Endothelial cell	Endo	6	9	9
hb17-background_TGAGGAGTCCGAAGGA-1	1006	668	9.94036	background	hb17-background	Endothelial cell	Endo	6	9	9
hb17-background_TGAGGAGTCGACGCGT-1	6550	2358	6.53435	background	hb17-background	Hepatocyte	Hep	8	14	26
hb17-background_TGAGGAGTCTAACGGT-1	1937	1199	8.87971	background	hb17-background	Endothelial cell	Endo	6	9	9
hb17-background_TGAGGTTAGTAGTCCT-1	3178	1690	4.56262	background	hb17-background	Endothelial cell	Endo	6	9	9
hb17-background_TGAGGTTGTTTCGCTC-1	5920	2163	9.23986	background	hb17-background	Hepatocyte	Hep	8	14	26
hb17-background_TGAGTCACATCCTAAG-1	6601	2590	4.84775	background	hb17-background	Hepatocyte	Hep	8	14	26
hb17-background_TGAGTCATCATTACTC-1	1220	700	5.57377	background	hb17-background	Hepatocyte	Hep	1	13	13
hb17-background_TGAGTCATCCAGTGCG-1	1707	1053	6.44405	background	hb17-background	Endothelial cell	Endo	6	9	9
hb17-background_TGATCAGCATATGAAG-1	2598	1376	7.96767	background	hb17-background	Endothelial cell	Endo	6	9	9
hb17-background_TGATCTTTCGTGCTCT-1	1568	970	8.73724	background	hb17-background	T cell_NK cell	T/NK	11	17	22
hb17-background_TGATGCAAGGTAGGCT-1	2611	1372	5.97472	background	hb17-background	Hepatocyte	Hep	5	12	10
hb17-background_TGATGCAAGGTATTGA-1	1950	1182	6.82051	background	hb17-background	Endothelial cell	Endo	6	9	9
hb17-background_TGATGCAAGTCACGAG-1	1124	755	9.69751	background	hb17-background	T cell_NK cell	T/NK	11	17	22
hb17-background_TGATGCAGTCTACAAC-1	4028	1923	5.0149	background	hb17-background	Hepatocyte	Hep	5	6	3
hb17-background_TGATGGTGTAACTTCG-1	4553	2037	3.64595	background	hb17-background	Hepatocyte	Hep	5	6	3
hb17-background_TGATGGTTCCTCACTG-1	5310	2055	1.48776	background	hb17-background	Hepatocyte	Hep	5	6	3
hb17-background_TGATTCTGTGGCCACT-1	1152	801	7.63889	background	hb17-background	B cell	B	11	17	22
hb17-background_TGATTTCGTTGTAAAG-1	1746	1121	6.07102	background	hb17-background	Endothelial cell	Endo	6	9	9
hb17-background_TGCACGGGTAGAAACT-1	1226	730	9.21697	background	hb17-background	Endothelial cell	Endo	6	9	31
hb17-background_TGCACGGGTGTGTGTT-1	5947	2098	8.08811	background	hb17-background	Hepatocyte	Hep	8	14	26
hb17-background_TGCAGATGTCAAGGCA-1	3226	1501	6.04464	background	hb17-background	Hepatocyte	Hep	8	14	26
hb17-background_TGCAGATTCCGCGATG-1	860	585	7.32558	background	hb17-background	Endothelial cell	Endo	6	9	9
hb17-background_TGCAGGCCAGACTGCC-1	3692	1945	5.39003	background	hb17-background	Kupffer cell	Kupffer	7	10	21
hb17-background_TGCAGTATCTCGAGTA-1	3657	1903	9.13317	background	hb17-background	Endothelial cell	Endo	6	9	9
hb17-background_TGCAGTATCTGAATGC-1	923	634	4.44204	background	hb17-background	Hepatocyte	Hep	3	7	1
hb17-background_TGCATCCAGTAAAGCT-1	856	558	9.11215	background	hb17-background	Endothelial cell	Endo	6	9	31
hb17-background_TGCATGAAGGAAGTGA-1	1345	861	7.58364	background	hb17-background	Endothelial cell	Endo	6	9	31
hb17-background_TGCATGAAGGTGCATG-1	19335	5135	4.78924	background	hb17-background	Hepatocyte	Hep	13	19	30
hb17-background_TGCCGAGGTGACACAG-1	1462	955	8.61833	background	hb17-background	T cell_NK cell	T/NK	11	17	22
hb17-background_TGCGACGGTGATCGTT-1	4931	1976	7.68607	background	hb17-background	Hepatocyte	Hep	8	14	26
hb17-background_TGCGACGGTTCTTGCC-1	6194	2356	5.52147	background	hb17-background	Hepatocyte	Hep	5	6	3
hb17-background_TGCGACGGTTTACTTC-1	10042	2994	8.82294	background	hb17-background	Hepatocyte	Hep	8	14	26
hb17-background_TGCGGCAAGAGTGACC-1	2112	1181	8.42803	background	hb17-background	Endothelial cell	Endo	6	9	9
hb17-background_TGCGGGTCAAATGGTA-1	1984	1064	5.39315	background	hb17-background	Hepatocyte	Hep	5	6	3
hb17-background_TGCGGGTTCCATCGTC-1	2106	1132	5.79297	background	hb17-background	Hepatocyte	Hep	3	2	1
hb17-background_TGCTCCAAGTGTTGTC-1	5229	2224	1.91241	background	hb17-background	Hepatocyte	Hep	5	6	3
hb17-background_TGCTCCATCAACCTTT-1	2417	1273	7.98511	background	hb17-background	Hepatocyte	Hep	9	7	18
hb17-background_TGCTGAAGTTCGGACC-1	1856	1112	4.63362	background	hb17-background	Hepatocyte	Hep	5	6	3
hb17-background_TGCTTCGGTTTGGGAG-1	1464	815	8.67486	background	hb17-background	Hepatocyte	Hep	8	13	13
hb17-background_TGCTTGCGTAGTCTTG-1	4840	1824	8.71901	background	hb17-background	Hepatocyte	Hep	8	14	26
hb17-background_TGGAACTCACTATCGA-1	2139	1270	3.88032	background	hb17-background	Endothelial cell	Endo	6	9	9
hb17-background_TGGAACTGTGATACCT-1	1611	878	8.50403	background	hb17-background	Hepatocyte	Hep	1	13	13
hb17-background_TGGAACTTCCGTAATG-1	7757	2656	2.72012	background	hb17-background	Hepatocyte	Hep	5	6	3
hb17-background_TGGAACTTCGGCAGTC-1	2133	1281	5.90717	background	hb17-background	Endothelial cell	Endo	6	9	9
hb17-background_TGGAGGAAGCAACTCT-1	8891	2781	9.14408	background	hb17-background	Hepatocyte	Hep	8	14	26
hb17-background_TGGAGGACAATGAAAC-1	4800	1991	9.3125	background	hb17-background	Hepatocyte	Hep	8	14	26
hb17-background_TGGAGGATCCCGAGAC-1	1617	1030	8.16327	background	hb17-background	Endothelial cell	Endo	6	9	9
hb17-background_TGGATCAAGCCTCTCT-1	1607	947	7.59179	background	hb17-background	Hepatocyte	Hep	1	3	13
hb17-background_TGGATGTCAGGTGGAT-1	2336	1394	4.6661	background	hb17-background	Endothelial cell	Endo	6	9	9
hb17-background_TGGATGTGTGCTCGTG-1	1165	780	8.49785	background	hb17-background	Kupffer cell	Kupffer	7	10	19
hb17-background_TGGATGTTCAGACATC-1	1992	962	9.88956	background	hb17-background	Hepatocyte	Hep	1	13	13
hb17-background_TGGATGTTCCGCAGTG-1	1964	978	9.97963	background	hb17-background	Kupffer cell	Kupffer	7	10	19
hb17-background_TGGGAAGCATCCTTCG-1	1790	888	8.88268	background	hb17-background	Hepatocyte	Hep	1	13	13
hb17-background_TGGGAAGGTCCAGAAG-1	5702	2293	2.12206	background	hb17-background	Hepatocyte	Hep	5	6	3
hb17-background_TGGGAGACATGCGTGC-1	1096	669	9.39781	background	hb17-background	Endothelial cell	Endo	6	9	31
hb17-background_TGGGTTAAGGCTGAAC-1	983	694	7.73143	background	hb17-background	B cell	B	11	17	22
hb17-background_TGGGTTATCTCCTGCA-1	893	596	8.28667	background	hb17-background	Endothelial cell	Endo	6	9	31
hb17-background_TGGTACACAGCGTAGA-1	1025	607	9.26829	background	hb17-background	Endothelial cell	Endo	10	15	20
hb17-background_TGGTAGTAGCGTGAAC-1	835	581	8.38323	background	hb17-background	Endothelial cell	Endo	6	9	31
hb17-background_TGGTAGTGTCCTGGTG-1	8082	2617	9.8243	background	hb17-background	Hepatocyte	Hep	8	14	15
hb17-background_TGGTGATAGTGCAGCA-1	5296	1970	7.77946	background	hb17-background	Hepatocyte	Hep	1	3	13
hb17-background_TGGTGATTCGAACTCA-1	3496	1596	5.83524	background	hb17-background	Hepatocyte	Hep	5	12	10
hb17-background_TGGTTAGCAAGCAATA-1	8433	2988	8.86992	background	hb17-background	Hepatocyte	Hep	13	19	33
hb17-background_TGGTTAGTCCATGAGT-1	3545	1748	4.8519	background	hb17-background	Hepatocyte	Hep	5	6	3
hb17-background_TGTAACGTCTATTGTC-1	4736	2185	5.53209	background	hb17-background	Hepatocyte	Hep	5	12	10
hb17-background_TGTAAGCCAAGTGTCT-1	1577	961	8.37032	background	hb17-background	Endothelial cell	Endo	6	9	9
hb17-background_TGTACAGGTACTCGTA-1	2260	1354	8.45133	background	hb17-background	Endothelial cell	Endo	6	9	9
hb17-background_TGTACAGTCCCGTTGT-1	1382	720	5.57164	background	hb17-background	Hepatocyte	Hep	1	13	13
hb17-background_TGTACAGTCCTCTGCA-1	3430	1561	6.99708	background	hb17-background	Hepatocyte	Hep	8	14	26
hb17-background_TGTAGACTCATCGCAA-1	2836	1553	5.11283	background	hb17-background	Endothelial cell	Endo	13	19	33
hb17-background_TGTCAGACAGTCGTTA-1	2466	1324	4.98783	background	hb17-background	Hepatocyte	Hep	1	3	13
hb17-background_TGTCAGAGTAGACTGG-1	1698	959	9.95289	background	hb17-background	Endothelial cell	Endo	6	9	9
hb17-background_TGTCCACCAGACCGCT-1	1788	1080	4.97763	background	hb17-background	Hepatocyte	Hep	5	6	3
hb17-background_TGTCCCAGTCGAAACG-1	8683	2985	2.81009	background	hb17-background	Hepatocyte	Hep	5	6	3
hb17-background_TGTCCCATCCCATAAG-1	3130	1529	6.58147	background	hb17-background	Hepatocyte	Hep	5	6	3
hb17-background_TGTCCCATCGTAGAGG-1	3474	1670	3.62694	background	hb17-background	Hepatocyte	Hep	5	6	3
hb17-background_TGTCCTGAGGTTAAAC-1	10789	3628	4.18018	background	hb17-background	Hepatocyte	Hep	5	6	3
hb17-background_TGTCCTGCATTATGCG-1	2803	1394	4.81627	background	hb17-background	Hepatocyte	Hep	5	6	3
hb17-background_TGTGAGTAGGCGTCCT-1	2701	1353	8.58941	background	hb17-background	Hepatocyte	Hep	8	13	13
hb17-background_TGTGATGCAGCAGTCC-1	2492	1299	6.5008	background	hb17-background	Hepatocyte	Hep	1	7	7
hb17-background_TGTGCGGGTATCAAGA-1	1182	732	9.81387	background	hb17-background	Endothelial cell	Endo	6	9	31
hb17-background_TGTGCGGTCGCGATCG-1	974	662	4.72279	background	hb17-background	Endothelial cell	Endo	6	9	9
hb17-background_TGTGGCGCATGGACAG-1	2938	1577	3.9823	background	hb17-background	Hepatocyte	Hep	5	12	10
hb17-background_TGTGGCGCATTGAGCT-1	2501	1319	7.47701	background	hb17-background	Hepatocyte	Hep	1	13	13
hb17-background_TGTGGCGTCACACCGG-1	1726	1019	9.61761	background	hb17-background	Endothelial cell	Endo	6	9	9
hb17-background_TGTGTGAAGAAACTCA-1	15398	4203	8.26731	background	hb17-background	Hepatocyte	Hep	8	14	26
hb17-background_TGTGTGACACATGACT-1	1463	950	7.17703	background	hb17-background	Endothelial cell	Endo	6	9	9
hb17-background_TGTTACTTCCATTCGC-1	3816	1699	4.14046	background	hb17-background	Hepatocyte	Hep	5	6	3
hb17-background_TGTTCATAGGGTTGCA-1	2712	1623	7.89086	background	hb17-background	Kupffer cell	Kupffer	7	10	21
hb17-background_TGTTCATCACGCGGTT-1	2551	1396	4.97844	background	hb17-background	Hepatocyte	Hep	1	13	13
hb17-background_TGTTCATCATCTGTTT-1	4544	2167	3.01496	background	hb17-background	Hepatocyte	Hep	13	19	30
hb17-background_TGTTCCGAGACTGAGC-1	2359	1257	8.94447	background	hb17-background	Hepatocyte	Hep	8	14	38
hb17-background_TGTTGGAGTATTGACC-1	3328	1619	4.14663	background	hb17-background	Hepatocyte	Hep	5	6	3
hb17-background_TGTTGGAGTGCTCCGA-1	4069	1865	2.261	background	hb17-background	Hepatocyte	Hep	5	6	2
hb17-background_TGTTTGTTCTCCTACG-1	1125	786	7.11111	background	hb17-background	Endothelial cell	Endo	6	9	9
hb17-background_TTAATCCTCAAGTAAG-1	4403	1883	4.45151	background	hb17-background	Hepatocyte	Hep	5	6	3
hb17-background_TTAATCCTCCCTTTGG-1	4163	1800	7.85491	background	hb17-background	Hepatocyte	Hep	5	6	3
hb17-background_TTAATCCTCCTTCTGG-1	2376	1293	2.86195	background	hb17-background	Hepatocyte	Hep	5	6	3
hb17-background_TTACAGGAGGTACCTT-1	7441	2749	1.76052	background	hb17-background	Hepatocyte	Hep	5	6	3
hb17-background_TTACAGGCACGACGTC-1	9089	2788	8.47178	background	hb17-background	Hepatocyte	Hep	8	14	26
hb17-background_TTACCATGTCGTTCAA-1	3038	1514	6.18828	background	hb17-background	Hepatocyte	Hep	5	12	10
hb17-background_TTACCATTCCTCACGT-1	1635	1054	7.88991	background	hb17-background	Endothelial cell	Endo	6	9	9
hb17-background_TTACCGCAGTAGCTCT-1	1187	753	4.80202	background	hb17-background	Hepatocyte	Hep	3	2	1
hb17-background_TTACCGCCACTAGGCC-1	4088	1813	3.98728	background	hb17-background	Hepatocyte	Hep	5	6	3
hb17-background_TTACGCCAGGGAGTTC-1	8169	2978	6.63484	background	hb17-background	Hepatocyte	Hep	8	14	26
hb17-background_TTACGCCTCAGTGATC-1	7471	3048	4.45723	background	hb17-background	Hepatocyte	Hep	5	12	10
hb17-background_TTACGTTAGTCTTCCC-1	2538	1414	5.12214	background	hb17-background	Endothelial cell	Endo	6	9	9
hb17-background_TTACTGTTCCAGTACA-1	2443	1261	4.99386	background	hb17-background	Hepatocyte	Hep	5	6	3
hb17-background_TTAGGGTAGAGGTTTA-1	4211	1768	5.39064	background	hb17-background	Hepatocyte	Hep	5	12	10
hb17-background_TTAGGGTGTCTCGGAC-1	1267	831	6.07735	background	hb17-background	Endothelial cell	Endo	6	9	9
hb17-background_TTAGGGTGTGCTAGCC-1	11377	3298	6.40766	background	hb17-background	Hepatocyte	Hep	5	6	3
hb17-background_TTAGGGTTCTGCGGAC-1	17352	4313	7.18073	background	hb17-background	Hepatocyte	Hep	8	14	26
hb17-background_TTAGTCTAGCTTAGTC-1	3814	1694	8.15417	background	hb17-background	Hepatocyte	Hep	1	13	13
hb17-background_TTAGTCTCAAGACGGT-1	3248	1370	8.49754	background	hb17-background	Hepatocyte	Hep	8	14	15
hb17-background_TTCAATCCAAATCGGG-1	3498	1963	4.40252	background	hb17-background	Endothelial cell	Endo	6	9	9
hb17-background_TTCAATCCAATTGCTG-1	1787	1084	7.16284	background	hb17-background	Endothelial cell	Endo	6	9	9
hb17-background_TTCAATCTCTCATTGT-1	5031	2334	9.44146	background	hb17-background	Kupffer cell	Kupffer	7	10	21
hb17-background_TTCACCGAGGAAGTCC-1	9423	2844	9.636	background	hb17-background	Hepatocyte	Hep	8	14	26
hb17-background_TTCACCGCAGTAACGG-1	1153	739	9.28014	background	hb17-background	Endothelial cell	Endo	6	9	9
hb17-background_TTCACCGGTACCAGAG-1	958	659	8.45511	background	hb17-background	Endothelial cell	Endo	6	9	9
hb17-background_TTCACCGGTCCCAAAT-1	3942	1689	8.57433	background	hb17-background	Hepatocyte	Hep	8	14	26
hb17-background_TTCACGCAGGACACTG-1	5570	2031	3.2675	background	hb17-background	Hepatocyte	Hep	5	12	10
hb17-background_TTCACGCTCCCAAGCG-1	2167	1227	9.36779	background	hb17-background	T cell_NK cell	T/NK	11	17	22
hb17-background_TTCAGGAAGTGTTCAC-1	1539	865	8.38207	background	hb17-background	Hepatocyte	Hep	1	13	13
hb17-background_TTCAGGAGTGTACGCC-1	3024	1405	8.82937	background	hb17-background	Hepatocyte	Hep	8	14	26
hb17-background_TTCATGTAGTGCAAAT-1	2192	1281	3.60401	background	hb17-background	Hepatocyte	Hep	5	6	3
hb17-background_TTCATGTTCCCTTGTG-1	1202	788	9.90017	background	hb17-background	Endothelial cell	Endo	6	9	9
hb17-background_TTCCACGCACACGTGC-1	7582	2551	6.72646	background	hb17-background	Hepatocyte	Hep	5	6	3
hb17-background_TTCCACGGTTCGGGTC-1	4266	1788	9.35302	background	hb17-background	Hepatocyte	Hep	8	14	26
hb17-background_TTCCACGGTTTCTTAC-1	1508	982	7.95756	background	hb17-background	Cholangiocyte	Cho	9	22	36
hb17-background_TTCCGGTCACCTATCC-1	1997	1046	6.65999	background	hb17-background	Hepatocyte	Hep	1	13	13
hb17-background_TTCCGTGAGATCCCGC-1	4145	1824	2.94331	background	hb17-background	Hepatocyte	Hep	5	6	3
hb17-background_TTCCGTGGTAATACCC-1	1370	880	7.22628	background	hb17-background	Endothelial cell	Endo	6	9	9
hb17-background_TTCCTAAAGCTGACCC-1	3683	1825	3.61119	background	hb17-background	Endothelial cell	Endo	6	9	9
hb17-background_TTCCTAACACTTCATT-1	1684	1062	6.82898	background	hb17-background	Kupffer cell	Kupffer	7	10	21
hb17-background_TTCCTCTTCATTCTTG-1	5097	2090	4.84599	background	hb17-background	Hepatocyte	Hep	5	6	10
hb17-background_TTCCTTCAGACGAGCT-1	1018	731	5.59921	background	hb17-background	Endothelial cell	Endo	6	9	9
hb17-background_TTCGATTCACCTGCTT-1	2167	1301	6.09137	background	hb17-background	T cell_NK cell	T/NK	8	14	26
hb17-background_TTCGCTGAGAGTGTTA-1	1067	725	8.90347	background	hb17-background	Endothelial cell	Endo	6	9	9
hb17-background_TTCGCTGCAGACCAAG-1	1993	1201	4.21475	background	hb17-background	Hepatic Stellate cell	HSC	10	15	20
hb17-background_TTCGCTGCAGTCGCAC-1	3290	1544	3.19149	background	hb17-background	Hepatocyte	Hep	5	6	3
hb17-background_TTCGCTGGTGCCTAAT-1	1947	1268	4.31433	background	hb17-background	Endothelial cell	Endo	6	9	9
hb17-background_TTCGCTGGTGGTCTTA-1	3510	1684	4.07407	background	hb17-background	Hepatocyte	Hep	5	12	10
hb17-background_TTCGCTGGTGTGACCC-1	2888	1434	6.75208	background	hb17-background	Hepatocyte	Hep	5	6	3
hb17-background_TTCGCTGTCCTGCCAT-1	1092	748	6.68498	background	hb17-background	Endothelial cell	Endo	6	9	9
hb17-background_TTCGGTCAGGACAAGA-1	1273	812	8.40534	background	hb17-background	Endothelial cell	Endo	6	9	9
hb17-background_TTCGGTCCAAGGTTGG-1	2472	1291	3.9644	background	hb17-background	Hepatocyte	Hep	1	3	2
hb17-background_TTCGGTCTCATCCTAT-1	2905	1574	5.64544	background	hb17-background	Endothelial cell	Endo	6	9	9
hb17-background_TTCTAACTCCATCCGT-1	2794	1532	7.5519	background	hb17-background	Endothelial cell	Endo	6	9	9
hb17-background_TTCTAACTCCGTATGA-1	7585	2654	7.68622	background	hb17-background	Hepatocyte	Hep	5	6	3
hb17-background_TTCTAGTCACCCGTAG-1	858	597	9.55711	background	hb17-background	Endothelial cell	Endo	6	9	9
hb17-background_TTCTCTCCACGAGGAT-1	24807	5461	8.17914	background	hb17-background	Hepatocyte	Hep	13	19	30
hb17-background_TTCTCTCGTCCAACGC-1	3489	1529	4.15592	background	hb17-background	Hepatocyte	Hep	5	6	3
hb17-background_TTCTGTAAGCTGCCTG-1	8349	2714	9.24662	background	hb17-background	Hepatocyte	Hep	8	14	26
hb17-background_TTCTGTAAGGCCTAAG-1	4187	1897	5.27824	background	hb17-background	Hepatocyte	Hep	1	3	2
hb17-background_TTCTGTACAGCCTATA-1	15285	4159	5.89467	background	hb17-background	Hepatocyte	Hep	8	14	26
hb17-background_TTCTTGAAGGGACTGT-1	2174	1169	4.23183	background	hb17-background	Hepatocyte	Hep	5	12	10
hb17-background_TTCTTGATCGTAACAC-1	1270	888	6.69291	background	hb17-background	Endothelial cell	Endo	6	9	9
hb17-background_TTGAACGGTACGTGTT-1	1483	900	9.57519	background	hb17-background	Kupffer cell	Kupffer	7	10	19
hb17-background_TTGAACGGTCGAGTGA-1	855	572	8.53801	background	hb17-background	Endothelial cell	Endo	6	9	31
hb17-background_TTGAACGGTGTTCATG-1	6657	2581	2.43353	background	hb17-background	Hepatocyte	Hep	5	6	3
hb17-background_TTGAACGTCATTTACC-1	5323	2156	7.42063	background	hb17-background	Hepatocyte	Hep	1	3	2
hb17-background_TTGACCCGTTGGGCCT-1	1821	1165	4.33828	background	hb17-background	Endothelial cell	Endo	6	9	9
hb17-background_TTGACCCTCATTCTTG-1	1548	1028	7.04134	background	hb17-background	Endothelial cell	Endo	6	9	9
hb17-background_TTGACCCTCCATTGTT-1	1959	1221	4.59418	background	hb17-background	Endothelial cell	Endo	6	9	9
hb17-background_TTGAGTGAGCCGGAAT-1	889	611	9.89876	background	hb17-background	Hepatic Stellate cell	HSC	10	15	20
hb17-background_TTGAGTGAGTCCCTAA-1	1393	889	8.90165	background	hb17-background	Endothelial cell	Endo	8	14	15
hb17-background_TTGATGGCACGGTCTG-1	2338	1171	6.58683	background	hb17-background	Hepatocyte	Hep	1	13	13
hb17-background_TTGCATTCATCGGTTA-1	1351	885	7.10585	background	hb17-background	Endothelial cell	Endo	6	9	9
hb17-background_TTGCATTGTGCTCTCT-1	5202	2161	2.0569	background	hb17-background	Hepatocyte	Hep	5	6	3
hb17-background_TTGCATTTCTGCAGCG-1	5989	2303	7.14644	background	hb17-background	Hepatocyte	Hep	8	14	26
hb17-background_TTGCCTGAGCGTCAAG-1	1201	782	4.32973	background	hb17-background	Hepatocyte	Hep	1	13	13
hb17-background_TTGCCTGGTCTAATCG-1	3928	1746	3.43686	background	hb17-background	Hepatocyte	Hep	5	6	3
hb17-background_TTGCCTGGTTTGCAGT-1	2174	1315	7.12971	background	hb17-background	Endothelial cell	Endo	6	9	9
hb17-background_TTGCGTCGTTCTCGCT-1	6395	2368	9.74199	background	hb17-background	Hepatocyte	Hep	8	14	26
hb17-background_TTGCGTCTCACCGGGT-1	908	619	9.03084	background	hb17-background	Endothelial cell	Endo	6	9	9
hb17-background_TTGCTGCTCCATTCAT-1	10380	3358	7.34104	background	hb17-background	Hepatocyte	Hep	8	14	26
hb17-background_TTGCTGCTCGAGCCAC-1	3461	1646	4.18954	background	hb17-background	Endothelial cell	Endo	6	9	9
hb17-background_TTGGATGGTAAGAACT-1	8896	3065	8.47572	background	hb17-background	Hepatocyte	Hep	8	14	26
hb17-background_TTGGGATCATCACAGT-1	3201	1724	4.27991	background	hb17-background	Endothelial cell	Endo	6	9	9
hb17-background_TTGGGATTCCTACAAG-1	3746	1548	9.12974	background	hb17-background	Hepatocyte	Hep	8	14	15
hb17-background_TTGGTTTCAGACACAG-1	1502	964	4.86019	background	hb17-background	Kupffer cell	Kupffer	7	10	19
hb17-background_TTGGTTTTCCTTATCA-1	1569	892	5.99108	background	hb17-background	Hepatocyte	Hep	5	12	10
hb17-background_TTGGTTTTCGACATCA-1	938	675	6.39659	background	hb17-background	Endothelial cell	Endo	6	9	9
hb17-background_TTGGTTTTCTGAGCAT-1	1738	1097	4.94822	background	hb17-background	Endothelial cell	Endo	6	9	9
hb17-background_TTGTGTTAGGTCTGGA-1	868	551	7.02765	background	hb17-background	Hepatocyte	Hep	8	14	38
hb17-background_TTGTGTTGTTAACCTG-1	865	596	9.47977	background	hb17-background	Endothelial cell	Endo	0	0	0
hb17-background_TTGTGTTTCGTGTGAT-1	1904	1054	5.98739	background	hb17-background	Hepatocyte	Hep	9	7	18
hb17-background_TTGTTCACAACGATTC-1	1122	739	7.48663	background	hb17-background	Endothelial cell	Endo	6	9	9
hb17-background_TTGTTGTTCTCGGGAC-1	1721	1071	2.55665	background	hb17-background	Hepatic Stellate cell	HSC	10	15	20
hb17-background_TTGTTTGCATCATGAC-1	2498	1307	6.16493	background	hb17-background	Hepatocyte	Hep	1	13	13
hb17-background_TTGTTTGCATGATCTG-1	6198	2536	2.98483	background	hb17-background	Hepatocyte	Hep	5	12	10
hb17-background_TTTACCAGTCTTGAGT-1	1199	783	9.50792	background	hb17-background	Endothelial cell	Endo	6	9	9
hb17-background_TTTACCAGTGGCTCTG-1	812	526	9.85222	background	hb17-background	Endothelial cell	Endo	6	9	31
hb17-background_TTTACTGAGACAAGCC-1	1146	787	6.1082	background	hb17-background	Endothelial cell	Endo	6	9	9
hb17-background_TTTACTGTCGTAATGC-1	7987	2934	4.97058	background	hb17-background	Hepatocyte	Hep	5	6	10
hb17-background_TTTAGTCAGACAAGCC-1	1778	1147	4.16198	background	hb17-background	Endothelial cell	Endo	6	9	9
hb17-background_TTTAGTCAGTTGAAAC-1	2140	1367	7.99065	background	hb17-background	Kupffer cell	Kupffer	7	10	19
hb17-background_TTTAGTCCAATCCTTT-1	1420	771	9.71831	background	hb17-background	Hepatocyte	Hep	8	13	13
hb17-background_TTTAGTCCAGAATCGG-1	6158	2767	4.67684	background	hb17-background	Endothelial cell	Endo	13	19	33
hb17-background_TTTATGCTCACCATGA-1	1037	589	7.81099	background	hb17-background	Hepatocyte	Hep	1	13	13
hb17-background_TTTATGCTCCAGTTCC-1	10717	3928	6.11179	background	hb17-background	Kupffer cell	Kupffer	7	10	21
hb17-background_TTTCACACATCGGATT-1	1561	1012	7.30301	background	hb17-background	Endothelial cell	Endo	6	9	9
hb17-background_TTTCAGTAGCTGGCTC-1	5438	2147	1.56307	background	hb17-background	Hepatocyte	Hep	1	8	2
hb17-background_TTTCAGTAGGTGCTTT-1	4518	1889	2.3683	background	hb17-background	Hepatocyte	Hep	5	6	3
hb17-background_TTTCAGTGTCGTCGGT-1	895	594	9.94413	background	hb17-background	Kupffer cell	Kupffer	7	10	19
hb17-background_TTTCAGTGTTGCCTAA-1	2840	1425	7.42958	background	hb17-background	Hepatocyte	Hep	1	3	13
hb17-background_TTTCATGAGTCCTGTA-1	1360	911	9.19118	background	hb17-background	T cell_NK cell	T/NK	11	17	22
hb17-background_TTTCCTCGTAGCACAG-1	803	566	7.34745	background	hb17-background	Endothelial cell	Endo	6	9	9
hb17-background_TTTCGATGTCGAGTTT-1	1616	946	8.84901	background	hb17-background	Hepatic Stellate cell	HSC	10	15	20
hb17-background_TTTGACTTCCTATTTG-1	3484	1721	4.62113	background	hb17-background	Hepatocyte	Hep	5	6	3
hb17-background_TTTGACTTCTTAATCC-1	2184	1138	8.97436	background	hb17-background	Hepatocyte	Hep	1	13	13
hb17-background_TTTGATCGTCGTTTCC-1	4758	2088	4.11938	background	hb17-background	Hepatocyte	Hep	5	6	3
hb17-background_TTTGGAGGTTTCGTAG-1	2320	1299	4.9569	background	hb17-background	Hepatocyte	Hep	5	6	3
hb17-background_TTTGGTTAGAAACACT-1	21152	4453	3.25265	background	hb17-background	Hepatocyte	Hep	5	6	3
hb17-background_TTTGGTTAGTTACGAA-1	3609	2043	9.22693	background	hb17-background	Cholangiocyte	Cho	9	22	36
hb17-background_TTTGGTTCACGACTAT-1	2326	1225	6.96475	background	hb17-background	Hepatocyte	Hep	8	14	26
hb17-background_TTTGTTGTCGGCATTA-1	4236	2138	3.70633	background	hb17-background	Hepatocyte	Hep	13	19	30
hb17-pdx_AAACCCAAGGATTTGA-1	2639	1837	0.265252	pdx	hb17-pdx	Tumor cell	Tumor Cell	3	2	1
hb17-pdx_AAACCCAAGGTCGACA-1	5516	3142	0.253807	pdx	hb17-pdx	Tumor cell	Tumor Cell	0	0	8
hb17-pdx_AAACCCAAGTGAGCCA-1	8325	4216	0.12012	pdx	hb17-pdx	Tumor cell	Tumor Cell	2	5	11
hb17-pdx_AAACCCAAGTGCGACA-1	4532	2705	0.286849	pdx	hb17-pdx	Tumor cell	Tumor Cell	3	4	5
hb17-pdx_AAACCCACAAATGCGG-1	5937	3118	0.387401	pdx	hb17-pdx	Tumor cell	Tumor Cell	1	7	7
hb17-pdx_AAACCCACAGCCTACG-1	2488	1728	0.482315	pdx	hb17-pdx	Tumor cell	Tumor Cell	0	0	14
hb17-pdx_AAACCCACATAGAATG-1	1900	1371	0.947368	pdx	hb17-pdx	Tumor cell	Tumor Cell	0	0	17
hb17-pdx_AAACCCACATCAGTCA-1	2514	1738	0.954654	pdx	hb17-pdx	Tumor cell	Tumor Cell	0	0	17
hb17-pdx_AAACCCATCGACATTG-1	6220	3400	0.273312	pdx	hb17-pdx	Tumor cell	Tumor Cell	4	1	4
hb17-pdx_AAACCCATCGAGTCTA-1	2945	1990	0.305603	pdx	hb17-pdx	Tumor cell	Tumor Cell	0	11	8
hb17-pdx_AAACCCATCGTACACA-1	4056	2494	0.246548	pdx	hb17-pdx	Tumor cell	Tumor Cell	2	4	5
hb17-pdx_AAACGAACACATAGCT-1	4582	2820	0.349192	pdx	hb17-pdx	Tumor cell	Tumor Cell	2	5	11
hb17-pdx_AAACGAACAGATACCT-1	5152	2904	0.388199	pdx	hb17-pdx	Tumor cell	Tumor Cell	2	5	11
hb17-pdx_AAACGAAGTTCCTAGA-1	2046	1376	6.79374	pdx	hb17-pdx	Tumor cell	Tumor Cell	8	14	15
hb17-pdx_AAACGCTAGCAAGGAA-1	3535	2265	0.480905	pdx	hb17-pdx	Tumor cell	Tumor Cell	3	2	1
hb17-pdx_AAACGCTAGTAATACG-1	7369	3793	0.298548	pdx	hb17-pdx	Tumor cell	Tumor Cell	2	4	27
hb17-pdx_AAACGCTCAGTCGGAA-1	13314	5522	0.322968	pdx	hb17-pdx	Tumor cell	Tumor Cell	4	1	6
hb17-pdx_AAACGCTGTACCCGCA-1	6532	3491	0.260257	pdx	hb17-pdx	Tumor cell	Tumor Cell	4	1	6
hb17-pdx_AAACGCTGTCCTTAAG-1	5315	2962	0.413923	pdx	hb17-pdx	Tumor cell	Tumor Cell	3	2	1
hb17-pdx_AAACGCTGTCGAAACG-1	5837	3196	0.239849	pdx	hb17-pdx	Tumor cell	Tumor Cell	2	5	11
hb17-pdx_AAACGCTTCCTCACTG-1	6736	3665	0.207838	pdx	hb17-pdx	Tumor cell	Tumor Cell	4	1	6
hb17-pdx_AAACGCTTCGTGTGGC-1	4111	2666	0.14595	pdx	hb17-pdx	Tumor cell	Tumor Cell	4	1	4
hb17-pdx_AAACGCTTCTAAGGAA-1	3551	2340	0.591383	pdx	hb17-pdx	Tumor cell	Tumor Cell	2	5	11
hb17-pdx_AAAGAACAGTGGAAAG-1	4905	2999	0.428135	pdx	hb17-pdx	Tumor cell	Tumor Cell	4	1	4
hb17-pdx_AAAGAACAGTGGTGAC-1	1855	1386	0.754717	pdx	hb17-pdx	Tumor cell	Tumor Cell	0	11	8
hb17-pdx_AAAGAACCACAGTATC-1	10810	4960	0.351526	pdx	hb17-pdx	Tumor cell	Tumor Cell	3	2	6
hb17-pdx_AAAGAACCACCTGATA-1	2779	1863	1.40338	pdx	hb17-pdx	Tumor cell	Tumor Cell	0	0	0
hb17-pdx_AAAGAACCAGCTCCTT-1	6601	3623	0.151492	pdx	hb17-pdx	Tumor cell	Tumor Cell	4	1	6
hb17-pdx_AAAGAACCATCCGTTC-1	5777	3223	0.31158	pdx	hb17-pdx	Tumor cell	Tumor Cell	9	7	18
hb17-pdx_AAAGAACGTGGACAGT-1	2844	2003	0.527426	pdx	hb17-pdx	Tumor cell	Tumor Cell	3	11	8
hb17-pdx_AAAGAACGTGTCACAT-1	2287	1631	1.22431	pdx	hb17-pdx	Tumor cell	Tumor Cell	0	0	0
hb17-pdx_AAAGAACTCATGAGGG-1	8077	4039	0.235236	pdx	hb17-pdx	Tumor cell	Tumor Cell	4	1	4
hb17-pdx_AAAGAACTCCCATAAG-1	2159	1545	0.926355	pdx	hb17-pdx	Tumor cell	Tumor Cell	0	0	0
hb17-pdx_AAAGAACTCGCTTAAG-1	5092	2883	0.353496	pdx	hb17-pdx	Tumor cell	Tumor Cell	3	2	1
hb17-pdx_AAAGAACTCGGCATAT-1	4886	2765	0.2456	pdx	hb17-pdx	Tumor cell	Tumor Cell	2	16	25
hb17-pdx_AAAGAACTCGTCTAAG-1	6851	3540	0.321121	pdx	hb17-pdx	Tumor cell	Tumor Cell	2	16	25
hb17-pdx_AAAGGATAGTTCCATG-1	4594	2705	0.34828	pdx	hb17-pdx	Tumor cell	Tumor Cell	3	2	1
hb17-pdx_AAAGGATCAATCCAGT-1	2099	1566	0.905193	pdx	hb17-pdx	Tumor cell	Tumor Cell	0	0	14
hb17-pdx_AAAGGATCACCCTCTA-1	5648	2996	0.177054	pdx	hb17-pdx	Tumor cell	Tumor Cell	3	2	1
hb17-pdx_AAAGGATCATGGGAAC-1	5382	2986	0.371609	pdx	hb17-pdx	Tumor cell	Tumor Cell	2	16	25
hb17-pdx_AAAGGATGTATCGTTG-1	7438	3773	1.10245	pdx	hb17-pdx	Tumor cell	Tumor Cell	1	8	23
hb17-pdx_AAAGGATGTCACAATC-1	3600	2269	0.694444	pdx	hb17-pdx	Tumor cell	Tumor Cell	1	3	13
hb17-pdx_AAAGGATGTGTATTCG-1	5761	3303	0.208297	pdx	hb17-pdx	Tumor cell	Tumor Cell	6	9	9
hb17-pdx_AAAGGGCAGCCTATTG-1	4685	2791	0.256137	pdx	hb17-pdx	Tumor cell	Tumor Cell	3	2	1
hb17-pdx_AAAGGGCAGTTCTACG-1	16438	6078	0.170337	pdx	hb17-pdx	Tumor cell	Tumor Cell	4	1	37
hb17-pdx_AAAGGGCCAGATACCT-1	5548	3223	0.414564	pdx	hb17-pdx	Tumor cell	Tumor Cell	3	2	6
hb17-pdx_AAAGGGCCATCCTTCG-1	6353	3526	0.393515	pdx	hb17-pdx	Tumor cell	Tumor Cell	3	2	1
hb17-pdx_AAAGGGCCATGGAATA-1	6360	3438	1.38365	pdx	hb17-pdx	Tumor cell	Tumor Cell	8	14	15
hb17-pdx_AAAGGGCGTCACTCTC-1	7050	3674	0.0992908	pdx	hb17-pdx	Tumor cell	Tumor Cell	2	5	11
hb17-pdx_AAAGGGCGTTCAACGT-1	4467	2672	0.313409	pdx	hb17-pdx	Tumor cell	Tumor Cell	3	2	1
hb17-pdx_AAAGGGCTCATGTCAG-1	8853	4256	0.214617	pdx	hb17-pdx	Tumor cell	Tumor Cell	3	4	5
hb17-pdx_AAAGGGCTCGCGAAGA-1	5756	3243	0.677554	pdx	hb17-pdx	Tumor cell	Tumor Cell	3	2	1
hb17-pdx_AAAGGGCTCGTAGGAG-1	5906	3375	0.474094	pdx	hb17-pdx	Tumor cell	Tumor Cell	4	1	6
hb17-pdx_AAAGGTAAGGAGCTGT-1	23212	7344	0.22833	pdx	hb17-pdx	Tumor cell	Tumor Cell	4	1	6
hb17-pdx_AAAGGTAAGGGCTTCC-1	5775	3233	0.329004	pdx	hb17-pdx	Tumor cell	Tumor Cell	2	5	11
hb17-pdx_AAAGGTAAGGTGCTTT-1	3927	2399	0.381971	pdx	hb17-pdx	Tumor cell	Tumor Cell	2	5	5
hb17-pdx_AAAGGTACAACCGTAT-1	5218	2942	0.249138	pdx	hb17-pdx	Tumor cell	Tumor Cell	2	4	27
hb17-pdx_AAAGGTACACCATAAC-1	3981	2561	0.75358	pdx	hb17-pdx	Tumor cell	Tumor Cell	3	2	6
hb17-pdx_AAAGGTACACCCAATA-1	8864	4233	0.236913	pdx	hb17-pdx	Tumor cell	Tumor Cell	4	1	4
hb17-pdx_AAAGGTAGTACACTCA-1	9811	4420	0.377128	pdx	hb17-pdx	Tumor cell	Tumor Cell	4	1	4
hb17-pdx_AAAGGTAGTGCCTTCT-1	4154	2460	0.866635	pdx	hb17-pdx	Tumor cell	Tumor Cell	2	5	11
hb17-pdx_AAAGGTAGTGGGATTG-1	4941	2942	0.404776	pdx	hb17-pdx	Tumor cell	Tumor Cell	0	11	8
hb17-pdx_AAAGGTATCCCTCTTT-1	5668	3129	0.370501	pdx	hb17-pdx	Tumor cell	Tumor Cell	3	2	1
hb17-pdx_AAAGGTATCCCTTCCC-1	1463	1134	1.70882	pdx	hb17-pdx	Tumor cell	Tumor Cell	0	0	17
hb17-pdx_AAAGGTATCGCTACAA-1	5071	2879	0.33524	pdx	hb17-pdx	Tumor cell	Tumor Cell	3	2	1
hb17-pdx_AAAGGTATCGGTTCAA-1	3634	2362	0.495322	pdx	hb17-pdx	Tumor cell	Tumor Cell	3	2	1
hb17-pdx_AAAGGTATCTCTCTAA-1	8358	4294	0.430725	pdx	hb17-pdx	Tumor cell	Tumor Cell	1	8	23
hb17-pdx_AAAGTCCAGCCTGACC-1	2571	1804	0.700117	pdx	hb17-pdx	Tumor cell	Tumor Cell	0	0	17
hb17-pdx_AAAGTCCCACCCTAAA-1	6339	3469	0.315507	pdx	hb17-pdx	Tumor cell	Tumor Cell	3	2	1
hb17-pdx_AAAGTCCGTAAGTCAA-1	11550	4889	0.190476	pdx	hb17-pdx	Tumor cell	Tumor Cell	2	5	27
hb17-pdx_AAAGTCCGTATCGAAA-1	5488	3077	0.255102	pdx	hb17-pdx	Tumor cell	Tumor Cell	3	2	1
hb17-pdx_AAAGTCCTCATTCACT-1	5491	3144	0.236751	pdx	hb17-pdx	Tumor cell	Tumor Cell	2	4	5
hb17-pdx_AAAGTCCTCTACTCAT-1	5887	3173	0.305758	pdx	hb17-pdx	Tumor cell	Tumor Cell	1	3	7
hb17-pdx_AAAGTGAAGAATTGTG-1	3225	2182	0.248062	pdx	hb17-pdx	Tumor cell	Tumor Cell	0	11	8
hb17-pdx_AAAGTGAAGCGCTGCT-1	19001	6591	0.221041	pdx	hb17-pdx	Tumor cell	Tumor Cell	4	1	37
hb17-pdx_AAAGTGAAGGATCACG-1	6175	3453	0.242915	pdx	hb17-pdx	Tumor cell	Tumor Cell	3	2	1
hb17-pdx_AAAGTGAAGTTGTCAC-1	3981	2532	0.301432	pdx	hb17-pdx	Tumor cell	Tumor Cell	3	2	1
hb17-pdx_AAAGTGACAAACACCT-1	5934	3412	0.269633	pdx	hb17-pdx	Tumor cell	Tumor Cell	2	5	11
hb17-pdx_AAAGTGACAACACGAG-1	5431	2884	0.386669	pdx	hb17-pdx	Tumor cell	Tumor Cell	1	13	7
hb17-pdx_AAAGTGACAAGATTGA-1	9070	4313	0.253583	pdx	hb17-pdx	Tumor cell	Tumor Cell	3	2	1
hb17-pdx_AAAGTGACAGTGACCC-1	10693	4820	0.252502	pdx	hb17-pdx	Tumor cell	Tumor Cell	4	1	6
hb17-pdx_AAAGTGAGTATCCTCC-1	1478	1144	1.89445	pdx	hb17-pdx	Tumor cell	Tumor Cell	0	0	0
hb17-pdx_AAAGTGAGTCTCTCAC-1	3089	2093	0.420848	pdx	hb17-pdx	Tumor cell	Tumor Cell	2	5	11
hb17-pdx_AAAGTGAGTGGAAATT-1	5711	3187	0.717913	pdx	hb17-pdx	Tumor cell	Tumor Cell	4	1	6
hb17-pdx_AAAGTGATCCACCTCA-1	9529	4431	0.14692	pdx	hb17-pdx	Tumor cell	Tumor Cell	2	5	11
hb17-pdx_AAATGGAAGAAGATCT-1	5680	3392	0.369718	pdx	hb17-pdx	Tumor cell	Tumor Cell	4	1	6
hb17-pdx_AAATGGAAGCCTCTCT-1	11034	4938	0.262824	pdx	hb17-pdx	Tumor cell	Tumor Cell	4	1	4
hb17-pdx_AAATGGAAGCGTATGG-1	2033	1413	0.393507	pdx	hb17-pdx	Tumor cell	Tumor Cell	0	0	0
hb17-pdx_AAATGGAAGGACTTCT-1	3914	2522	0.894226	pdx	hb17-pdx	Tumor cell	Tumor Cell	2	4	27
hb17-pdx_AAATGGACAAATGGTA-1	2787	1892	0.753498	pdx	hb17-pdx	Tumor cell	Tumor Cell	0	11	8
hb17-pdx_AAATGGACATCAGTGT-1	11344	5164	0.220381	pdx	hb17-pdx	Tumor cell	Tumor Cell	4	1	4
hb17-pdx_AAATGGAGTACAGAGC-1	3212	2129	0.466999	pdx	hb17-pdx	Tumor cell	Tumor Cell	0	11	8
hb17-pdx_AAATGGAGTAGTGCGA-1	9326	4682	0.193009	pdx	hb17-pdx	Tumor cell	Tumor Cell	2	5	11
hb17-pdx_AAATGGATCACATCAG-1	5219	2991	0.651466	pdx	hb17-pdx	Tumor cell	Tumor Cell	1	3	23
hb17-pdx_AAATGGATCATTTACC-1	7192	3721	0.208565	pdx	hb17-pdx	Tumor cell	Tumor Cell	1	7	7
hb17-pdx_AACAAAGAGGATACCG-1	4649	2755	0.36567	pdx	hb17-pdx	Tumor cell	Tumor Cell	2	4	5
hb17-pdx_AACAAAGAGGCATTTC-1	10278	4684	0.39891	pdx	hb17-pdx	Tumor cell	Tumor Cell	2	5	11
hb17-pdx_AACAAAGAGTCGCCCA-1	5863	3238	0.30701	pdx	hb17-pdx	Tumor cell	Tumor Cell	3	2	1
hb17-pdx_AACAAAGAGTGAGGTC-1	4624	2726	0.75692	pdx	hb17-pdx	Tumor cell	Tumor Cell	1	3	2
hb17-pdx_AACAAAGCAGGCGAAT-1	3840	2491	0.260417	pdx	hb17-pdx	Tumor cell	Tumor Cell	4	1	4
hb17-pdx_AACAAAGGTAGACACG-1	18229	6457	0.115201	pdx	hb17-pdx	Tumor cell	Tumor Cell	4	1	6
hb17-pdx_AACAAAGTCACAAGAA-1	3599	2316	0.472353	pdx	hb17-pdx	Tumor cell	Tumor Cell	1	13	13
hb17-pdx_AACAAAGTCTTCACAT-1	4474	2731	0.715244	pdx	hb17-pdx	Tumor cell	Tumor Cell	3	2	1
hb17-pdx_AACAACCAGAGGGTCT-1	6747	3629	0.311249	pdx	hb17-pdx	Tumor cell	Tumor Cell	4	1	6
hb17-pdx_AACAACCAGTGCAGCA-1	15532	5802	0.263971	pdx	hb17-pdx	Tumor cell	Tumor Cell	4	1	6
hb17-pdx_AACAACCCAAGAAATC-1	3574	2395	0.335758	pdx	hb17-pdx	Tumor cell	Tumor Cell	2	4	5
hb17-pdx_AACAACCGTAACGATA-1	8303	4011	0.240877	pdx	hb17-pdx	Tumor cell	Tumor Cell	4	1	4
hb17-pdx_AACAACCGTATGATCC-1	2652	1836	0.942685	pdx	hb17-pdx	Tumor cell	Tumor Cell	0	0	0
hb17-pdx_AACAACCGTCTAATCG-1	4977	2751	0.261202	pdx	hb17-pdx	Tumor cell	Tumor Cell	3	2	1
hb17-pdx_AACAACCGTGTGACCC-1	4590	2782	0.37037	pdx	hb17-pdx	Tumor cell	Tumor Cell	2	4	5
hb17-pdx_AACAACCTCCCATAGA-1	8266	4015	0.278248	pdx	hb17-pdx	Tumor cell	Tumor Cell	3	2	1
hb17-pdx_AACAACCTCCGACGGT-1	8551	4029	0.233891	pdx	hb17-pdx	Tumor cell	Tumor Cell	4	1	6
hb17-pdx_AACAAGAAGAGGCGTT-1	1908	1465	0.524109	pdx	hb17-pdx	Tumor cell	Tumor Cell	0	0	17
hb17-pdx_AACAAGAAGAGTATAC-1	5261	3083	0.361148	pdx	hb17-pdx	Tumor cell	Tumor Cell	2	4	5
hb17-pdx_AACAAGAAGGATTTCC-1	5746	3143	0.191438	pdx	hb17-pdx	Tumor cell	Tumor Cell	2	4	5
hb17-pdx_AACAAGAGTAACCAGG-1	12850	5170	0.202335	pdx	hb17-pdx	Tumor cell	Tumor Cell	3	4	5
hb17-pdx_AACAAGAGTCCAAGAG-1	5820	3238	0.223368	pdx	hb17-pdx	Tumor cell	Tumor Cell	4	1	6
hb17-pdx_AACAAGAGTGTCATCA-1	2999	1997	0.533511	pdx	hb17-pdx	Tumor cell	Tumor Cell	4	1	4
hb17-pdx_AACAAGATCTAGACAC-1	4652	2831	0.494411	pdx	hb17-pdx	Tumor cell	Tumor Cell	2	4	5
hb17-pdx_AACACACAGACGTCGA-1	2903	1925	0.757837	pdx	hb17-pdx	Tumor cell	Tumor Cell	0	11	8
hb17-pdx_AACACACAGAGTTGAT-1	5671	3231	0.335038	pdx	hb17-pdx	Tumor cell	Tumor Cell	4	1	4
hb17-pdx_AACACACAGGTCCTGC-1	9414	4386	0.148715	pdx	hb17-pdx	Tumor cell	Tumor Cell	3	1	6
hb17-pdx_AACACACAGTCTGGTT-1	3567	2314	1.42977	pdx	hb17-pdx	Tumor cell	Tumor Cell	8	14	15
hb17-pdx_AACACACCAATAGAGT-1	10056	4728	0.278441	pdx	hb17-pdx	Tumor cell	Tumor Cell	4	4	27
hb17-pdx_AACACACCACGCCAGT-1	9168	4268	0.185428	pdx	hb17-pdx	Tumor cell	Tumor Cell	3	2	1
hb17-pdx_AACACACCACTCAGAT-1	12474	5061	0.513067	pdx	hb17-pdx	Tumor cell	Tumor Cell	1	7	7
hb17-pdx_AACACACCAGCTGAGA-1	2723	1865	0.991553	pdx	hb17-pdx	Tumor cell	Tumor Cell	0	0	17
hb17-pdx_AACACACCATGGTGGA-1	3370	2185	0.296736	pdx	hb17-pdx	Tumor cell	Tumor Cell	3	4	5
hb17-pdx_AACACACGTAACGATA-1	10815	4937	0.221914	pdx	hb17-pdx	Tumor cell	Tumor Cell	4	1	6
hb17-pdx_AACACACGTAAGCAAT-1	4199	2594	0.428673	pdx	hb17-pdx	Tumor cell	Tumor Cell	3	2	1
hb17-pdx_AACACACGTACCTGTA-1	6376	3480	0.235257	pdx	hb17-pdx	Tumor cell	Tumor Cell	3	2	1
hb17-pdx_AACACACGTATTTCTC-1	6842	3509	0.23385	pdx	hb17-pdx	Tumor cell	Tumor Cell	2	4	5
hb17-pdx_AACACACGTGGGTTGA-1	4654	2707	0.429738	pdx	hb17-pdx	Tumor cell	Tumor Cell	3	2	1
hb17-pdx_AACACACTCGGTGAAG-1	8454	4121	0.201088	pdx	hb17-pdx	Tumor cell	Tumor Cell	4	1	4
hb17-pdx_AACAGGGAGAAGAACG-1	3854	2506	0.467047	pdx	hb17-pdx	Tumor cell	Tumor Cell	3	2	6
hb17-pdx_AACAGGGAGACGACTG-1	4711	2662	0.445765	pdx	hb17-pdx	Tumor cell	Tumor Cell	1	7	7
hb17-pdx_AACAGGGAGTGCAAAT-1	33542	8311	0.274283	pdx	hb17-pdx	Tumor cell	Tumor Cell	4	1	6
hb17-pdx_AACAGGGCACGTAACT-1	5147	3054	0.310861	pdx	hb17-pdx	Tumor cell	Tumor Cell	4	1	4
hb17-pdx_AACAGGGCACTCCTTG-1	2286	1642	0.743657	pdx	hb17-pdx	Tumor cell	Tumor Cell	0	0	17
hb17-pdx_AACAGGGGTACACGCC-1	7995	3871	0.212633	pdx	hb17-pdx	Tumor cell	Tumor Cell	3	4	5
hb17-pdx_AACAGGGGTGAATGTA-1	3977	2548	0.176012	pdx	hb17-pdx	Tumor cell	Tumor Cell	2	4	5
hb17-pdx_AACAGGGGTGCCGGTT-1	4973	2983	0.241303	pdx	hb17-pdx	Tumor cell	Tumor Cell	4	1	6
hb17-pdx_AACAGGGTCATTCGGA-1	2801	1894	0.821135	pdx	hb17-pdx	Tumor cell	Tumor Cell	0	11	8
hb17-pdx_AACAGGGTCCTAACAG-1	9628	4292	0.270046	pdx	hb17-pdx	Tumor cell	Tumor Cell	4	1	6
hb17-pdx_AACAGGGTCTTGCAAG-1	3177	2159	0.377715	pdx	hb17-pdx	Tumor cell	Tumor Cell	4	1	4
hb17-pdx_AACAGGGTCTTTGCAT-1	6821	3485	0.293212	pdx	hb17-pdx	Tumor cell	Tumor Cell	4	1	6
hb17-pdx_AACCAACAGATGGCGT-1	4984	2944	0.300963	pdx	hb17-pdx	Tumor cell	Tumor Cell	1	13	7
hb17-pdx_AACCAACAGGCGCTCT-1	2343	1514	0.896287	pdx	hb17-pdx	Tumor cell	Tumor Cell	0	0	0
hb17-pdx_AACCAACCATCAGTGT-1	2338	1760	0.171086	pdx	hb17-pdx	Tumor cell	Tumor Cell	4	1	4
hb17-pdx_AACCAACGTCGAAACG-1	9585	4519	0.417319	pdx	hb17-pdx	Tumor cell	Tumor Cell	3	2	5
hb17-pdx_AACCAACGTGTGCTTA-1	20861	6815	0.172571	pdx	hb17-pdx	Tumor cell	Tumor Cell	4	1	37
hb17-pdx_AACCAACGTGTGTCCG-1	1491	1194	0.73776	pdx	hb17-pdx	Tumor cell	Tumor Cell	0	0	0
hb17-pdx_AACCAACGTTCAATCG-1	6355	3335	0.267506	pdx	hb17-pdx	Tumor cell	Tumor Cell	3	2	1
hb17-pdx_AACCAACGTTCGTACA-1	4698	2862	0.34057	pdx	hb17-pdx	Tumor cell	Tumor Cell	3	2	1
hb17-pdx_AACCAACGTTGGGTAG-1	3057	2099	1.04678	pdx	hb17-pdx	Tumor cell	Tumor Cell	0	0	17
hb17-pdx_AACCAACTCCATCCGT-1	11569	4706	0.337108	pdx	hb17-pdx	Tumor cell	Tumor Cell	2	5	16
hb17-pdx_AACCAACTCCGAGATT-1	2764	1870	0.180897	pdx	hb17-pdx	Tumor cell	Tumor Cell	3	4	5
hb17-pdx_AACCAACTCTCTGCTG-1	5481	3060	0.401387	pdx	hb17-pdx	Tumor cell	Tumor Cell	1	8	12
hb17-pdx_AACCACAAGCGCATCC-1	8574	4092	0.198274	pdx	hb17-pdx	Tumor cell	Tumor Cell	2	16	27
hb17-pdx_AACCACAAGGGTTTCT-1	7301	3741	0.534173	pdx	hb17-pdx	Tumor cell	Tumor Cell	1	3	2
hb17-pdx_AACCACAAGTTGGACG-1	4091	2523	0.317771	pdx	hb17-pdx	Tumor cell	Tumor Cell	2	4	5
hb17-pdx_AACCACACAGCACACC-1	6729	3653	0.208055	pdx	hb17-pdx	Tumor cell	Tumor Cell	3	2	1
hb17-pdx_AACCACACAGCGAGTA-1	3573	2292	0.475791	pdx	hb17-pdx	Tumor cell	Tumor Cell	2	4	5
hb17-pdx_AACCACAGTGTCATGT-1	8221	4342	0.194624	pdx	hb17-pdx	Tumor cell	Tumor Cell	3	2	1
hb17-pdx_AACCACAGTTGCCATA-1	5970	3365	0.284757	pdx	hb17-pdx	Tumor cell	Tumor Cell	3	2	6
hb17-pdx_AACCACATCACTTTGT-1	17746	6445	0.174687	pdx	hb17-pdx	Tumor cell	Tumor Cell	4	1	6
hb17-pdx_AACCACATCGCTACAA-1	6826	3722	0.278347	pdx	hb17-pdx	Tumor cell	Tumor Cell	2	4	27
hb17-pdx_AACCACATCTGCGAGC-1	2485	1659	0.724346	pdx	hb17-pdx	Tumor cell	Tumor Cell	0	0	0
hb17-pdx_AACCATGCATGGTACT-1	8908	4107	0.269421	pdx	hb17-pdx	Tumor cell	Tumor Cell	4	1	6
hb17-pdx_AACCATGGTAAGGCTG-1	1264	1000	1.18671	pdx	hb17-pdx	Tumor cell	Tumor Cell	0	0	0
hb17-pdx_AACCATGGTACCCACG-1	13493	5425	0.133403	pdx	hb17-pdx	Tumor cell	Tumor Cell	4	1	6
hb17-pdx_AACCATGGTTAAGACA-1	12881	4846	0.147504	pdx	hb17-pdx	Tumor cell	Tumor Cell	2	5	16
hb17-pdx_AACCATGGTTCCAGGC-1	5307	3114	0.18843	pdx	hb17-pdx	Tumor cell	Tumor Cell	2	5	11
hb17-pdx_AACCATGGTTTCCATT-1	6611	3471	0.302526	pdx	hb17-pdx	Tumor cell	Tumor Cell	4	1	4
hb17-pdx_AACCATGTCAGACATC-1	3071	1927	0.35819	pdx	hb17-pdx	Tumor cell	Tumor Cell	2	16	25
hb17-pdx_AACCATGTCGTAGTCA-1	4855	2896	0.247168	pdx	hb17-pdx	Tumor cell	Tumor Cell	3	2	6
hb17-pdx_AACCATGTCTTAGCCC-1	3603	2292	0.41632	pdx	hb17-pdx	Tumor cell	Tumor Cell	4	1	6
hb17-pdx_AACCCAAAGCTATCCA-1	4385	2632	0.205245	pdx	hb17-pdx	Tumor cell	Tumor Cell	3	2	1
hb17-pdx_AACCCAAAGGTCGCCT-1	8944	4091	0.15653	pdx	hb17-pdx	Tumor cell	Tumor Cell	2	5	11
hb17-pdx_AACCCAACAATCGCGC-1	9244	4356	0.24881	pdx	hb17-pdx	Tumor cell	Tumor Cell	3	2	1
hb17-pdx_AACCCAACACTAGTAC-1	3457	2226	0.491756	pdx	hb17-pdx	Tumor cell	Tumor Cell	4	1	6
hb17-pdx_AACCCAACACTGGACC-1	6959	3539	0.273028	pdx	hb17-pdx	Tumor cell	Tumor Cell	2	5	25
hb17-pdx_AACCCAACAGATGCGA-1	5002	2947	0.279888	pdx	hb17-pdx	Tumor cell	Tumor Cell	3	2	1
hb17-pdx_AACCCAACAGTTCCAA-1	6741	3540	0.370865	pdx	hb17-pdx	Tumor cell	Tumor Cell	3	4	5
hb17-pdx_AACCCAAGTAGACGGT-1	8374	4143	0.155242	pdx	hb17-pdx	Tumor cell	Tumor Cell	4	1	6
hb17-pdx_AACCCAAGTTGCACGC-1	21038	6955	0.137846	pdx	hb17-pdx	Tumor cell	Tumor Cell	4	1	4
hb17-pdx_AACCCAATCAGACATC-1	5422	3143	0.368868	pdx	hb17-pdx	Tumor cell	Tumor Cell	2	4	5
hb17-pdx_AACCCAATCATCGACA-1	4451	2613	0.561672	pdx	hb17-pdx	Tumor cell	Tumor Cell	1	13	13
hb17-pdx_AACCTGAAGAGTCAGC-1	6153	3449	1.02389	pdx	hb17-pdx	Tumor cell	Tumor Cell	2	5	11
hb17-pdx_AACCTGAAGTCAAGCG-1	14090	5620	0.290987	pdx	hb17-pdx	Tumor cell	Tumor Cell	4	1	6
hb17-pdx_AACCTGACACTTCTCG-1	6531	3516	0.413413	pdx	hb17-pdx	Tumor cell	Tumor Cell	2	5	11
hb17-pdx_AACCTGACAGTCAGTT-1	6141	3420	0.358248	pdx	hb17-pdx	Tumor cell	Tumor Cell	3	1	6
hb17-pdx_AACCTGACATACCATG-1	8718	4023	0.114705	pdx	hb17-pdx	Tumor cell	Tumor Cell	4	1	6
hb17-pdx_AACCTGAGTTCGGTTA-1	1236	1010	0.889968	pdx	hb17-pdx	Tumor cell	Tumor Cell	0	0	0
hb17-pdx_AACCTGATCACAGTGT-1	6402	3467	0.171821	pdx	hb17-pdx	Tumor cell	Tumor Cell	4	1	6
hb17-pdx_AACCTGATCGCAGTGC-1	8004	3996	0.1999	pdx	hb17-pdx	Tumor cell	Tumor Cell	4	1	6
hb17-pdx_AACCTGATCGCGTAGC-1	8497	4166	0.164764	pdx	hb17-pdx	Tumor cell	Tumor Cell	4	1	6
hb17-pdx_AACCTGATCTGTCGCT-1	4493	2666	0.511907	pdx	hb17-pdx	Tumor cell	Tumor Cell	3	2	1
hb17-pdx_AACCTTTAGCAACCAG-1	6931	3495	0.331842	pdx	hb17-pdx	Tumor cell	Tumor Cell	1	8	23
hb17-pdx_AACCTTTCAAATGAAC-1	9376	4351	0.19198	pdx	hb17-pdx	Tumor cell	Tumor Cell	4	1	6
hb17-pdx_AACCTTTGTACGGTTT-1	6544	3560	0.351467	pdx	hb17-pdx	Tumor cell	Tumor Cell	2	4	5
hb17-pdx_AACCTTTGTTAAACAG-1	3674	2318	0.517148	pdx	hb17-pdx	Tumor cell	Tumor Cell	3	4	5
hb17-pdx_AACCTTTGTTCTCGTC-1	5268	3134	0.22779	pdx	hb17-pdx	Tumor cell	Tumor Cell	4	1	4
hb17-pdx_AACGAAAAGGCCTGAA-1	10248	4751	0.214676	pdx	hb17-pdx	Tumor cell	Tumor Cell	1	8	23
hb17-pdx_AACGAAACACAGTGAG-1	13601	5455	0.161753	pdx	hb17-pdx	Tumor cell	Tumor Cell	4	1	4
hb17-pdx_AACGAAACACCAAAGG-1	38539	8827	0.137523	pdx	hb17-pdx	Tumor cell	Tumor Cell	2	16	25
hb17-pdx_AACGAAACAGGTGACA-1	5294	3153	0.340008	pdx	hb17-pdx	Tumor cell	Tumor Cell	2	4	5
hb17-pdx_AACGAAAGTTGGGAAC-1	3354	2281	0.327967	pdx	hb17-pdx	Tumor cell	Tumor Cell	2	4	5
hb17-pdx_AACGAAAGTTTCGACA-1	3465	2280	0.20202	pdx	hb17-pdx	Tumor cell	Tumor Cell	2	4	5
hb17-pdx_AACGAAATCACTGCTC-1	16430	6002	0.109556	pdx	hb17-pdx	Tumor cell	Tumor Cell	2	4	5
hb17-pdx_AACGAAATCGCTGACG-1	1731	1262	0.693241	pdx	hb17-pdx	Tumor cell	Tumor Cell	0	0	14
hb17-pdx_AACGGGAGTAGTCGTT-1	8879	4265	0.213988	pdx	hb17-pdx	Tumor cell	Tumor Cell	3	2	1
hb17-pdx_AACGGGAGTGAGGAAA-1	3631	2238	0.578353	pdx	hb17-pdx	Tumor cell	Tumor Cell	1	3	2
hb17-pdx_AACGGGAGTTTCGTGA-1	11973	5173	0.183747	pdx	hb17-pdx	Tumor cell	Tumor Cell	3	4	5
hb17-pdx_AACGGGATCCACATAG-1	6696	3650	0.358423	pdx	hb17-pdx	Tumor cell	Tumor Cell	4	1	6
hb17-pdx_AACGGGATCGGTAACT-1	2709	1875	0.479882	pdx	hb17-pdx	Tumor cell	Tumor Cell	0	11	8
hb17-pdx_AACGGGATCGTCAGAT-1	3853	2550	0.259538	pdx	hb17-pdx	Tumor cell	Tumor Cell	2	5	11
hb17-pdx_AACGTCAAGCACCGTC-1	10460	4711	0.172084	pdx	hb17-pdx	Tumor cell	Tumor Cell	2	5	11
hb17-pdx_AACGTCAAGCCTATTG-1	2400	1678	1	pdx	hb17-pdx	Tumor cell	Tumor Cell	0	0	17
hb17-pdx_AACGTCAAGTATTAGG-1	5203	3067	0.269076	pdx	hb17-pdx	Tumor cell	Tumor Cell	4	1	6
hb17-pdx_AACGTCAAGTTGGACG-1	5038	2909	0.357285	pdx	hb17-pdx	Tumor cell	Tumor Cell	2	5	11
hb17-pdx_AACGTCACACGGTGCT-1	11576	4967	0.285073	pdx	hb17-pdx	Tumor cell	Tumor Cell	3	2	1
hb17-pdx_AACGTCACACGTCGGT-1	43415	9472	0.131291	pdx	hb17-pdx	Tumor cell	Tumor Cell	4	1	6
hb17-pdx_AACGTCACAGAAGCGT-1	7384	3922	0.24377	pdx	hb17-pdx	Tumor cell	Tumor Cell	4	1	6
hb17-pdx_AACGTCACAGAGAAAG-1	11074	4813	0.334116	pdx	hb17-pdx	Tumor cell	Tumor Cell	4	1	4
hb17-pdx_AACGTCAGTACAGGTG-1	4020	2460	0.273632	pdx	hb17-pdx	Tumor cell	Tumor Cell	2	5	11
hb17-pdx_AACGTCATCCCGAATA-1	7656	3894	0.182863	pdx	hb17-pdx	Tumor cell	Tumor Cell	2	4	27
hb17-pdx_AACGTCATCCCTCTAG-1	4727	2896	0.211551	pdx	hb17-pdx	Tumor cell	Tumor Cell	4	1	6
hb17-pdx_AACGTCATCTGGCTGG-1	10497	4821	0.0666857	pdx	hb17-pdx	Tumor cell	Tumor Cell	4	1	37
hb17-pdx_AACTTCTAGACCACGA-1	5792	3189	0.379834	pdx	hb17-pdx	Tumor cell	Tumor Cell	4	1	6
hb17-pdx_AACTTCTAGGCTCTAT-1	5461	3100	0.311298	pdx	hb17-pdx	Tumor cell	Tumor Cell	2	5	11
hb17-pdx_AACTTCTAGTAAACAC-1	5320	3184	0.225564	pdx	hb17-pdx	Tumor cell	Tumor Cell	3	2	6
hb17-pdx_AACTTCTCAGTCACGC-1	6819	3407	0.410617	pdx	hb17-pdx	Tumor cell	Tumor Cell	2	4	5
hb17-pdx_AACTTCTCATGGGCAA-1	5793	3306	0.46608	pdx	hb17-pdx	Tumor cell	Tumor Cell	3	2	1
hb17-pdx_AACTTCTTCACTGTCC-1	11104	4736	0.306196	pdx	hb17-pdx	Tumor cell	Tumor Cell	3	2	1
hb17-pdx_AACTTCTTCGATTGAC-1	8808	4324	0.181653	pdx	hb17-pdx	Tumor cell	Tumor Cell	4	1	6
hb17-pdx_AACTTCTTCGCTGATA-1	9806	4675	0.23455	pdx	hb17-pdx	Tumor cell	Tumor Cell	2	5	11
hb17-pdx_AACTTCTTCGGTCATA-1	6023	3361	0.315457	pdx	hb17-pdx	Tumor cell	Tumor Cell	3	11	8
hb17-pdx_AACTTCTTCTGGGAGA-1	2855	1946	0.420315	pdx	hb17-pdx	Tumor cell	Tumor Cell	2	4	5
hb17-pdx_AAGAACAAGGGAGGCA-1	5039	2852	0.238142	pdx	hb17-pdx	Tumor cell	Tumor Cell	2	4	5
hb17-pdx_AAGAACAAGTTTGGCT-1	3998	2529	0.350175	pdx	hb17-pdx	Tumor cell	Tumor Cell	3	2	1
hb17-pdx_AAGAACACAAATGAAC-1	8952	4401	0.245755	pdx	hb17-pdx	Tumor cell	Tumor Cell	3	4	5
hb17-pdx_AAGAACACAACCTAAC-1	6096	3338	1.08268	pdx	hb17-pdx	Tumor cell	Tumor Cell	1	3	2
hb17-pdx_AAGAACACATGCCGAC-1	3503	2252	0.542392	pdx	hb17-pdx	Tumor cell	Tumor Cell	3	2	1
hb17-pdx_AAGAACAGTCGAACAG-1	7196	3820	0.305725	pdx	hb17-pdx	Tumor cell	Tumor Cell	4	1	6
hb17-pdx_AAGAACAGTCTGCAAT-1	2706	1858	0.554324	pdx	hb17-pdx	Tumor cell	Tumor Cell	0	11	8
hb17-pdx_AAGAACAGTGTATCCA-1	10314	4854	0.310258	pdx	hb17-pdx	Tumor cell	Tumor Cell	2	16	27
hb17-pdx_AAGAACAGTTCTTGCC-1	3441	2233	0.639349	pdx	hb17-pdx	Tumor cell	Tumor Cell	3	2	1
hb17-pdx_AAGAACAGTTTCGGCG-1	7278	3820	0.288541	pdx	hb17-pdx	Tumor cell	Tumor Cell	2	5	11
hb17-pdx_AAGAACATCACATACG-1	4300	2771	0.302326	pdx	hb17-pdx	Tumor cell	Tumor Cell	4	1	6
hb17-pdx_AAGAACATCACGATCA-1	6324	3535	0.221379	pdx	hb17-pdx	Tumor cell	Tumor Cell	4	1	6
hb17-pdx_AAGAACATCACTTGTT-1	2198	1490	0.727934	pdx	hb17-pdx	Tumor cell	Tumor Cell	0	0	14
hb17-pdx_AAGACAAAGCGGCTCT-1	8272	4044	0.181335	pdx	hb17-pdx	Tumor cell	Tumor Cell	4	1	4
hb17-pdx_AAGACAAAGGGAGGCA-1	4036	2544	0.24777	pdx	hb17-pdx	Tumor cell	Tumor Cell	1	3	2
hb17-pdx_AAGACAACAACTCCAA-1	4246	2556	0.541686	pdx	hb17-pdx	Tumor cell	Tumor Cell	3	4	5
hb17-pdx_AAGACAACACCGTGAC-1	3268	2115	0.305998	pdx	hb17-pdx	Tumor cell	Tumor Cell	3	4	5
hb17-pdx_AAGACAACACGCGGTT-1	3024	2055	0.925926	pdx	hb17-pdx	Tumor cell	Tumor Cell	10	15	20
hb17-pdx_AAGACAACACTCCGAG-1	7435	3767	0.336247	pdx	hb17-pdx	Tumor cell	Tumor Cell	4	1	4
hb17-pdx_AAGACAACAGACTGCC-1	9672	4293	0.196443	pdx	hb17-pdx	Tumor cell	Tumor Cell	3	2	1
hb17-pdx_AAGACAACAGGCCTGT-1	15150	5486	0.20462	pdx	hb17-pdx	Tumor cell	Tumor Cell	2	5	11
hb17-pdx_AAGACAATCAAGAGGC-1	1902	1408	0.683491	pdx	hb17-pdx	Tumor cell	Tumor Cell	0	0	14
hb17-pdx_AAGACAATCGATTGGT-1	6214	3400	0.804635	pdx	hb17-pdx	Tumor cell	Tumor Cell	3	4	5
hb17-pdx_AAGACAATCTGCTAGA-1	2214	1667	0.361337	pdx	hb17-pdx	Tumor cell	Tumor Cell	0	0	0
hb17-pdx_AAGACTCAGATGTAGT-1	4615	2845	0.260022	pdx	hb17-pdx	Tumor cell	Tumor Cell	3	2	1
hb17-pdx_AAGACTCAGGAACGAA-1	2819	1917	0.638524	pdx	hb17-pdx	Tumor cell	Tumor Cell	0	11	8
hb17-pdx_AAGACTCAGTAGGCCA-1	10457	4792	0.229511	pdx	hb17-pdx	Tumor cell	Tumor Cell	4	1	6
hb17-pdx_AAGACTCAGTTGTCGT-1	4311	2673	0.39434	pdx	hb17-pdx	Tumor cell	Tumor Cell	3	2	6
hb17-pdx_AAGACTCGTGTACAGG-1	3685	2338	0.244233	pdx	hb17-pdx	Tumor cell	Tumor Cell	2	4	5
hb17-pdx_AAGACTCTCACCTTAT-1	3468	2251	0.259516	pdx	hb17-pdx	Tumor cell	Tumor Cell	3	2	5
hb17-pdx_AAGACTCTCCATCAGA-1	4581	2771	0.392927	pdx	hb17-pdx	Tumor cell	Tumor Cell	2	16	5
hb17-pdx_AAGACTCTCTGAGAAA-1	5885	3303	0.254885	pdx	hb17-pdx	Tumor cell	Tumor Cell	4	1	6
hb17-pdx_AAGACTCTCTGGGCCA-1	4169	2629	0.311825	pdx	hb17-pdx	Tumor cell	Tumor Cell	3	2	1
hb17-pdx_AAGATAGAGCCTCAAT-1	3642	2366	0.439319	pdx	hb17-pdx	Tumor cell	Tumor Cell	0	11	8
hb17-pdx_AAGATAGAGCGTCGAA-1	1921	1477	0.104112	pdx	hb17-pdx	Tumor cell	Tumor Cell	4	1	6
hb17-pdx_AAGATAGAGCGTGAAC-1	5677	3173	0.176149	pdx	hb17-pdx	Tumor cell	Tumor Cell	2	16	27
hb17-pdx_AAGATAGCAATACCCA-1	6164	3423	0.308241	pdx	hb17-pdx	Tumor cell	Tumor Cell	4	1	6
hb17-pdx_AAGATAGGTCACTCTC-1	4593	2730	0.522534	pdx	hb17-pdx	Tumor cell	Tumor Cell	2	5	11
hb17-pdx_AAGATAGTCCGTGTAA-1	5455	3065	0.366636	pdx	hb17-pdx	Tumor cell	Tumor Cell	3	2	1
hb17-pdx_AAGATAGTCGAGTTGT-1	4112	2525	0.389105	pdx	hb17-pdx	Tumor cell	Tumor Cell	2	16	25
hb17-pdx_AAGATAGTCTGATGGT-1	7767	3864	0.23175	pdx	hb17-pdx	Tumor cell	Tumor Cell	2	4	5
hb17-pdx_AAGCATCAGCCAGAGT-1	10110	4362	0.267062	pdx	hb17-pdx	Tumor cell	Tumor Cell	2	5	16
hb17-pdx_AAGCATCGTCAAGCGA-1	2504	1797	0.359425	pdx	hb17-pdx	Tumor cell	Tumor Cell	0	0	0
hb17-pdx_AAGCATCTCGCCTTGT-1	5087	2947	0.157264	pdx	hb17-pdx	Tumor cell	Tumor Cell	2	5	11
hb17-pdx_AAGCATCTCTGTGCTC-1	2047	1430	0.928188	pdx	hb17-pdx	Tumor cell	Tumor Cell	2	16	25
hb17-pdx_AAGCCATAGCGCTGAA-1	8266	4100	0.26615	pdx	hb17-pdx	Tumor cell	Tumor Cell	4	1	6
hb17-pdx_AAGCCATAGGTAGGCT-1	4423	2585	0.384355	pdx	hb17-pdx	Tumor cell	Tumor Cell	3	2	1
hb17-pdx_AAGCCATCATTGACAC-1	7461	3529	0.174239	pdx	hb17-pdx	Tumor cell	Tumor Cell	2	5	25
hb17-pdx_AAGCCATGTAGGACTG-1	12600	5271	0.468254	pdx	hb17-pdx	Tumor cell	Tumor Cell	2	5	27
hb17-pdx_AAGCCATGTAGTCGGA-1	2783	1959	0.538987	pdx	hb17-pdx	Tumor cell	Tumor Cell	0	11	8
hb17-pdx_AAGCCATGTCCGACGT-1	12403	5339	0.225752	pdx	hb17-pdx	Tumor cell	Tumor Cell	4	1	4
hb17-pdx_AAGCCATGTCTCGGGT-1	10447	4755	0.0861491	pdx	hb17-pdx	Tumor cell	Tumor Cell	2	5	11
hb17-pdx_AAGCCATGTGCTCTCT-1	4640	2744	0.172414	pdx	hb17-pdx	Tumor cell	Tumor Cell	2	5	11
hb17-pdx_AAGCCATTCCTATTGT-1	3181	2128	0.157183	pdx	hb17-pdx	Tumor cell	Tumor Cell	2	4	5
hb17-pdx_AAGCCATTCTGGCCAG-1	5222	2958	0.229797	pdx	hb17-pdx	Tumor cell	Tumor Cell	2	5	27
hb17-pdx_AAGCGAGCAAACCGGA-1	1792	1262	1.00446	pdx	hb17-pdx	Tumor cell	Tumor Cell	2	5	11
hb17-pdx_AAGCGAGCAAGCGATG-1	2496	1751	1.04167	pdx	hb17-pdx	Tumor cell	Tumor Cell	0	0	14
hb17-pdx_AAGCGAGTCACCTCGT-1	5564	3138	0.125809	pdx	hb17-pdx	Tumor cell	Tumor Cell	3	1	6
hb17-pdx_AAGCGAGTCACCTTGC-1	3209	2036	0.747897	pdx	hb17-pdx	Tumor cell	Tumor Cell	3	2	1
hb17-pdx_AAGCGAGTCCTACTGC-1	4155	2436	0.361011	pdx	hb17-pdx	Tumor cell	Tumor Cell	3	2	1
hb17-pdx_AAGCGAGTCTTCGATT-1	6141	3404	0.73278	pdx	hb17-pdx	Tumor cell	Tumor Cell	2	5	11
hb17-pdx_AAGCGTTAGCAGTAAT-1	3903	2428	0.409941	pdx	hb17-pdx	Tumor cell	Tumor Cell	2	4	5
hb17-pdx_AAGCGTTAGGTAGATT-1	4106	2694	0.292255	pdx	hb17-pdx	Tumor cell	Tumor Cell	2	5	11
hb17-pdx_AAGCGTTAGTCCCAGC-1	3724	2387	0.537057	pdx	hb17-pdx	Tumor cell	Tumor Cell	3	2	1
hb17-pdx_AAGCGTTCAATTGAAG-1	7414	3763	0.3372	pdx	hb17-pdx	Tumor cell	Tumor Cell	1	7	7
hb17-pdx_AAGCGTTGTCCTTAAG-1	6840	3339	0.730994	pdx	hb17-pdx	Tumor cell	Tumor Cell	1	8	2
hb17-pdx_AAGCGTTTCACTTATC-1	12892	5213	0.395594	pdx	hb17-pdx	Tumor cell	Tumor Cell	4	1	6
hb17-pdx_AAGCGTTTCCACCTCA-1	1938	1321	1.18679	pdx	hb17-pdx	Tumor cell	Tumor Cell	0	0	0
hb17-pdx_AAGCGTTTCCTCAGGG-1	4401	2727	0.31811	pdx	hb17-pdx	Tumor cell	Tumor Cell	4	1	6
hb17-pdx_AAGCGTTTCTGGAGAG-1	3762	2375	0.345561	pdx	hb17-pdx	Tumor cell	Tumor Cell	2	5	11
hb17-pdx_AAGGAATAGAAGCCTG-1	6708	3471	0.283244	pdx	hb17-pdx	Tumor cell	Tumor Cell	2	4	5
hb17-pdx_AAGGAATAGCTCCCTT-1	4536	2787	0.418871	pdx	hb17-pdx	Tumor cell	Tumor Cell	3	2	1
hb17-pdx_AAGGAATAGGTGCCTC-1	7060	3663	0.467422	pdx	hb17-pdx	Tumor cell	Tumor Cell	4	1	4
hb17-pdx_AAGGAATCACCCAATA-1	6116	3378	1.07914	pdx	hb17-pdx	Tumor cell	Tumor Cell	4	1	4
hb17-pdx_AAGGAATCATACAGGG-1	4544	2751	0.330106	pdx	hb17-pdx	Tumor cell	Tumor Cell	1	8	23
hb17-pdx_AAGGAATTCCCTCGTA-1	4337	2608	0.345861	pdx	hb17-pdx	Tumor cell	Tumor Cell	3	2	1
hb17-pdx_AAGGAATTCTTTCCGG-1	4803	2732	0.416406	pdx	hb17-pdx	Tumor cell	Tumor Cell	10	15	20
hb17-pdx_AAGGTAACATCTCGTC-1	60791	10613	0.218782	pdx	hb17-pdx	Tumor cell	Tumor Cell	2	5	27
hb17-pdx_AAGGTAAGTTATAGAG-1	8183	4204	1.11206	pdx	hb17-pdx	Tumor cell	Tumor Cell	4	1	6
hb17-pdx_AAGGTAATCCTCTGCA-1	16380	6031	0.201465	pdx	hb17-pdx	Tumor cell	Tumor Cell	2	5	11
hb17-pdx_AAGTACCCAGGCATTT-1	3468	2259	0.490196	pdx	hb17-pdx	Tumor cell	Tumor Cell	2	4	5
hb17-pdx_AAGTACCGTCGTCTCT-1	4170	2498	0.431655	pdx	hb17-pdx	Tumor cell	Tumor Cell	4	1	4
hb17-pdx_AAGTACCGTTCTCCAC-1	7677	3849	0.28657	pdx	hb17-pdx	Tumor cell	Tumor Cell	2	16	27
hb17-pdx_AAGTCGTAGTAGTGCG-1	29131	8261	0.525214	pdx	hb17-pdx	Tumor cell	Tumor Cell	4	1	37
hb17-pdx_AAGTCGTGTATATGGA-1	2040	1523	0.294118	pdx	hb17-pdx	Tumor cell	Tumor Cell	3	2	1
hb17-pdx_AAGTCGTGTATTGCCA-1	1521	1191	0.131492	pdx	hb17-pdx	Tumor cell	Tumor Cell	0	11	8
hb17-pdx_AAGTCGTGTGACTATC-1	1804	1309	0.332594	pdx	hb17-pdx	Tumor cell	Tumor Cell	2	16	25
hb17-pdx_AAGTCGTTCCAGTGCG-1	5407	3097	0.240429	pdx	hb17-pdx	Tumor cell	Tumor Cell	4	1	6
hb17-pdx_AAGTCGTTCCTAGCCT-1	4592	2632	0.587979	pdx	hb17-pdx	Tumor cell	Tumor Cell	1	13	13
hb17-pdx_AAGTGAAAGACTAGAT-1	2767	1915	1.01193	pdx	hb17-pdx	Tumor cell	Tumor Cell	0	0	14
hb17-pdx_AAGTGAAAGATTAGCA-1	3997	2334	3.62772	pdx	hb17-pdx	Tumor cell	Tumor Cell	2	4	5
hb17-pdx_AAGTGAAAGTCACTGT-1	7164	3627	1.10274	pdx	hb17-pdx	Tumor cell	Tumor Cell	4	1	6
hb17-pdx_AAGTGAAGTACCACGC-1	6434	3441	0.264221	pdx	hb17-pdx	Tumor cell	Tumor Cell	3	2	1
hb17-pdx_AAGTGAATCATGGCCG-1	21019	6893	0.152243	pdx	hb17-pdx	Tumor cell	Tumor Cell	4	1	6
hb17-pdx_AAGTGAATCGCTACGG-1	4822	2869	0.248859	pdx	hb17-pdx	Tumor cell	Tumor Cell	4	1	6
hb17-pdx_AAGTTCGCAACCGACC-1	4661	2828	0.407638	pdx	hb17-pdx	Tumor cell	Tumor Cell	4	1	6
hb17-pdx_AAGTTCGCAAGACAAT-1	3927	2272	0.534759	pdx	hb17-pdx	Tumor cell	Tumor Cell	2	16	25
hb17-pdx_AAGTTCGGTTGTTTGG-1	5439	3126	0.147086	pdx	hb17-pdx	Tumor cell	Tumor Cell	4	1	4
hb17-pdx_AAGTTCGTCAGCTGAT-1	5237	3071	0.343708	pdx	hb17-pdx	Tumor cell	Tumor Cell	0	11	8
hb17-pdx_AAGTTCGTCGAGTGGA-1	3747	2378	0.373632	pdx	hb17-pdx	Tumor cell	Tumor Cell	3	2	1
hb17-pdx_AAGTTCGTCGGAATGG-1	2731	1908	0.402783	pdx	hb17-pdx	Tumor cell	Tumor Cell	0	11	8
hb17-pdx_AATAGAGAGATCCCAT-1	4153	2534	0.577895	pdx	hb17-pdx	Tumor cell	Tumor Cell	2	5	11
hb17-pdx_AATAGAGAGGAGGCAG-1	3466	2246	0.403924	pdx	hb17-pdx	Tumor cell	Tumor Cell	0	11	8
hb17-pdx_AATAGAGTCGGTATGT-1	1886	1451	0.583245	pdx	hb17-pdx	Tumor cell	Tumor Cell	4	1	6
hb17-pdx_AATAGAGTCTCCGCAT-1	15265	5775	0.176875	pdx	hb17-pdx	Tumor cell	Tumor Cell	4	1	6
hb17-pdx_AATCACGAGCAGGTCA-1	5484	3023	0.200584	pdx	hb17-pdx	Tumor cell	Tumor Cell	1	7	7
hb17-pdx_AATCACGAGCGTCTGC-1	2285	1652	0.393873	pdx	hb17-pdx	Tumor cell	Tumor Cell	4	1	4
hb17-pdx_AATCACGCACCCTCTA-1	15268	5548	0.261986	pdx	hb17-pdx	Tumor cell	Tumor Cell	2	16	25
hb17-pdx_AATCACGCAGCTGTGC-1	7138	3647	0.30821	pdx	hb17-pdx	Tumor cell	Tumor Cell	4	1	6
hb17-pdx_AATCACGCATACTGAC-1	4915	2657	0.386572	pdx	hb17-pdx	Tumor cell	Tumor Cell	2	16	25
hb17-pdx_AATCACGGTAATTAGG-1	3818	2375	0.995285	pdx	hb17-pdx	Tumor cell	Tumor Cell	1	13	13
hb17-pdx_AATCACGTCATCCTAT-1	5651	3171	0.212352	pdx	hb17-pdx	Tumor cell	Tumor Cell	3	4	5
hb17-pdx_AATCACGTCGAACACT-1	6916	3580	0.231348	pdx	hb17-pdx	Tumor cell	Tumor Cell	1	7	7
hb17-pdx_AATCACGTCTGTGCGG-1	6667	3613	0.20999	pdx	hb17-pdx	Tumor cell	Tumor Cell	4	1	6
hb17-pdx_AATCGACAGTAACAGT-1	4185	2537	0.286738	pdx	hb17-pdx	Tumor cell	Tumor Cell	3	4	5
hb17-pdx_AATCGACCACAATGAA-1	6543	3516	0.213969	pdx	hb17-pdx	Tumor cell	Tumor Cell	4	1	6
hb17-pdx_AATCGACCAGAGGTTG-1	3177	2110	0.346239	pdx	hb17-pdx	Tumor cell	Tumor Cell	0	11	8
hb17-pdx_AATCGACGTGCTCCGA-1	1381	1106	0.434468	pdx	hb17-pdx	Tumor cell	Tumor Cell	0	0	0
hb17-pdx_AATCGACTCGCCAACG-1	9726	4038	0.267325	pdx	hb17-pdx	Tumor cell	Tumor Cell	6	9	9
hb17-pdx_AATCGTGGTGTGGTCC-1	4551	2653	1.82377	pdx	hb17-pdx	Tumor cell	Tumor Cell	2	5	11
hb17-pdx_AATCGTGTCGGTTCAA-1	4504	2697	0.333037	pdx	hb17-pdx	Tumor cell	Tumor Cell	1	3	2
hb17-pdx_AATCGTGTCTCGACGG-1	3425	2240	0.262774	pdx	hb17-pdx	Tumor cell	Tumor Cell	3	4	5
hb17-pdx_AATCGTGTCTGCGAGC-1	1915	1441	0.469974	pdx	hb17-pdx	Tumor cell	Tumor Cell	4	1	4
hb17-pdx_AATGAAGCACTTGGCG-1	4152	2507	0.457611	pdx	hb17-pdx	Tumor cell	Tumor Cell	2	5	11
hb17-pdx_AATGAAGCAGAGAATT-1	4101	2652	0.390149	pdx	hb17-pdx	Tumor cell	Tumor Cell	0	0	8
hb17-pdx_AATGAAGCAGGTATGG-1	2024	1493	0.988142	pdx	hb17-pdx	Tumor cell	Tumor Cell	0	0	14
hb17-pdx_AATGAAGGTAAGGTCG-1	4869	2840	0.410762	pdx	hb17-pdx	Tumor cell	Tumor Cell	2	4	5
[truncated: 65,111 more rows]
