# Supplementary material for: Identification of distinct tumor cell populations and key genetic mechanisms through single cell sequencing in hepatoblastoma
Source: Commun Biol. 2021 Sep 8;4:1049. doi: 10.1038/s42003-021-02562-8 (PMC8426487; doi:10.1038/s42003-021-02562-8)
Supplement: Supplementary file 7 — Supplementary Data 4 [file 42003_2021_2562_MOESM7_ESM.xlsx]

## Sheet: gene_module
Gene modules of cell types within each sample group (background liver, tumor and PDX). Each cell type was compared to the rest of cells in that sample group or rest of cells in all integrated data. Student t tests were used and scores were calculated. Gene modules with top 200 most significantly upregulated genes were generated. Differerence of normalized expression values between the selected ce…
module-name	sample_group	Cell.class	Scope	gene	score (t-test)	difference	mean
background-B_cell|background	background	B cell	background	MS4A1	39.5198	3.18178	3.19493
background-B_cell|background	background	B cell	background	FCRL1	38.201	3.94766	3.97522
background-B_cell|background	background	B cell	background	BCL11A	37.539	3.90379	3.93162
background-B_cell|background	background	B cell	background	AC008878.3	29.6318	4.73878	4.81323
background-B_cell|background	background	B cell	background	IGHM	26.2988	5.5066	5.64078
background-B_cell|background	background	B cell	background	BLK	25.7576	3.67129	3.74086
background-B_cell|background	background	B cell	background	EBF1	25.4134	4.96936	5.08722
background-B_cell|background	background	B cell	background	FAM30A	24.501	0.806835	0.807683
background-B_cell|background	background	B cell	background	CPA3	24.4897	1.07132	1.07489
background-B_cell|background	background	B cell	background	FCRL5	24.4063	1.83377	1.84809
background-B_cell|background	background	B cell	background	AC108879.1	23.8474	1.43848	1.44864
background-B_cell|background	background	B cell	background	LINC00494	23.5257	1.11864	1.12313
background-B_cell|background	background	B cell	background	LINC00865	23.0137	1.0127	1.01612
background-B_cell|background	background	B cell	background	IGLL5	22.4508	0.769468	0.770972
background-B_cell|background	background	B cell	background	BTLA	22.3697	1.87137	1.89096
background-B_cell|background	background	B cell	background	IGHD	21.6684	1.84734	1.86602
background-B_cell|background	background	B cell	background	FAM129C	20.2805	2.57765	2.62922
background-B_cell|background	background	B cell	background	ATP2A3	19.9633	4.63733	4.81239
background-B_cell|background	background	B cell	background	AL033519.3	19.6336	0.33083	0.33083
background-B_cell|background	background	B cell	background	LINC01097	19.6336	0.364077	0.364077
background-B_cell|background	background	B cell	background	AL691515.1	19.6336	0.364077	0.364077
background-B_cell|background	background	B cell	background	CD1A	19.6336	0.375512	0.375512
background-B_cell|background	background	B cell	background	LINC00454	19.6336	0.402499	0.402499
background-B_cell|background	background	B cell	background	HIST1H2BF	19.6336	0.377421	0.377421
background-B_cell|background	background	B cell	background	AC068898.1	19.6336	0.354969	0.354969
background-B_cell|background	background	B cell	background	AC023202.1	19.6336	0.37508	0.37508
background-B_cell|background	background	B cell	background	AC111188.1	19.4691	0.823549	0.82743
background-B_cell|background	background	B cell	background	STAP1	19.3837	1.8424	1.86841
background-B_cell|background	background	B cell	background	BANK1	19.0075	5.09934	5.37987
background-B_cell|background	background	B cell	background	FCRL2	18.2907	1.07357	1.08239
background-B_cell|background	background	B cell	background	LINC01327	17.7732	0.363628	0.364077
background-B_cell|background	background	B cell	background	KLHL14	17.4965	1.51205	1.53516
background-B_cell|background	background	B cell	background	CD79A	17.1739	1.502	1.52384
background-B_cell|background	background	B cell	background	LINC00851	17.1692	0.363703	0.364234
background-B_cell|background	background	B cell	background	CD19	16.3772	0.724738	0.729581
background-B_cell|background	background	B cell	background	AC239799.2	15.8074	0.364796	0.365504
background-B_cell|background	background	B cell	background	OR8G5	15.5369	0.368234	0.368984
background-B_cell|background	background	B cell	background	CD22	14.6558	1.91347	1.97073
background-B_cell|background	background	B cell	background	CD79B	14.5492	1.88143	1.93033
background-B_cell|background	background	B cell	background	LINC00926	14.2785	2.08348	2.16107
background-B_cell|background	background	B cell	background	TCL1A	14.2207	0.760429	0.767485
background-B_cell|background	background	B cell	background	OR2L5	14.2023	0.354078	0.354969
background-B_cell|background	background	B cell	background	BMP3	14.0262	0.392139	0.393551
background-B_cell|background	background	B cell	background	FUT7	13.8741	0.701811	0.708128
background-B_cell|background	background	B cell	background	CXCR4	13.7708	3.11878	3.28686
background-B_cell|background	background	B cell	background	FCRL3	13.632	1.51211	1.54781
background-B_cell|background	background	B cell	background	SELL	13.2007	2.09893	2.17976
background-B_cell|background	background	B cell	background	PRKCB	12.8242	7.05417	8.15221
background-B_cell|background	background	B cell	background	SLITRK5	12.8076	0.345844	0.347673
background-B_cell|background	background	B cell	background	CNR2	12.6502	1.78722	1.85308
background-B_cell|background	background	B cell	background	CTSG	12.4438	0.36736	0.368984
background-B_cell|background	background	B cell	background	POU2AF1	12.2646	1.12271	1.14936
background-B_cell|background	background	B cell	background	RCSD1	12.0982	5.53899	6.24372
background-B_cell|background	background	B cell	background	CD1E	12.024	0.324324	0.32587
background-B_cell|background	background	B cell	background	AC119396.1	11.8461	2.41152	2.54925
background-B_cell|background	background	B cell	background	LINC01478	11.7195	1.18618	1.22184
background-B_cell|background	background	B cell	background	P2RY14	11.5144	2.04523	2.15946
background-B_cell|background	background	B cell	background	FCER2	11.4582	1.12208	1.15228
background-B_cell|background	background	B cell	background	AC012507.2	11.4025	0.381795	0.384929
background-B_cell|background	background	B cell	background	LCNL1	11.1166	0.39042	0.393385
background-B_cell|background	background	B cell	background	PPM1K	11.101	2.47927	2.64914
background-B_cell|background	background	B cell	background	POU2F2	11.0758	3.40991	3.71922
background-B_cell|background	background	B cell	background	AC096666.1	10.9579	0.361343	0.364077
background-B_cell|background	background	B cell	background	ARL11	10.9513	0.690742	0.702642
background-B_cell|background	background	B cell	background	NUTM2F	10.8709	0.2949	0.296918
background-B_cell|background	background	B cell	background	SLAMF6	10.7816	2.11886	2.23561
background-B_cell|background	background	B cell	background	KLK15	10.7218	0.368674	0.371971
background-B_cell|background	background	B cell	background	AC092894.1	10.7127	0.356015	0.358853
background-B_cell|background	background	B cell	background	AC010834.2	10.6222	0.356083	0.35957
background-B_cell|background	background	B cell	background	LINC02087	10.5157	0.371333	0.37508
background-B_cell|background	background	B cell	background	IKZF1	10.4778	4.76057	5.43123
background-B_cell|background	background	B cell	background	LINC01215	10.4247	0.417226	0.421072
background-B_cell|background	background	B cell	background	ADAMTS6	10.2923	1.7456	1.85035
background-B_cell|background	background	B cell	background	SENCR	10.1623	0.371259	0.375512
background-B_cell|background	background	B cell	background	LTB	10.0012	1.41092	1.47443
background-B_cell|background	background	B cell	background	AL356010.2	9.93362	0.380162	0.384929
background-B_cell|background	background	B cell	background	CD37	9.82357	2.43314	2.65551
background-B_cell|background	background	B cell	background	LINC01811	9.81591	1.06293	1.1045
background-B_cell|background	background	B cell	background	RHEX	9.79618	2.69913	3.00077
background-B_cell|background	background	B cell	background	TPSB2	9.76928	0.365301	0.368984
background-B_cell|background	background	B cell	background	TAGAP	9.75941	1.36747	1.42896
background-B_cell|background	background	B cell	background	PARP15	9.55272	2.4273	2.66389
background-B_cell|background	background	B cell	background	CST4	9.37186	0.311739	0.314743
background-B_cell|background	background	B cell	background	C16orf74	9.36633	1.41238	1.49238
background-B_cell|background	background	B cell	background	TCL1B	9.33392	1.05677	1.10556
background-B_cell|background	background	B cell	background	ARHGAP15	9.22528	6.03803	7.82813
background-B_cell|background	background	B cell	background	VAV3-AS1	9.21897	0.695305	0.714161
background-B_cell|background	background	B cell	background	AC007384.1	9.16751	1.44991	1.53079
background-B_cell|background	background	B cell	background	UGT8	9.07142	0.688665	0.70803
background-B_cell|background	background	B cell	background	CNTFR-AS1	8.99952	0.360043	0.364077
background-B_cell|background	background	B cell	background	AC239868.2	8.91162	0.359212	0.364077
background-B_cell|background	background	B cell	background	IKZF3	8.88202	2.70041	3.00543
background-B_cell|background	background	B cell	background	AC104823.1	8.86439	0.369398	0.37508
background-B_cell|background	background	B cell	background	NOV	8.80222	0.359753	0.364234
background-B_cell|background	background	B cell	background	SPIB	8.78167	0.703448	0.723185
background-B_cell|background	background	B cell	background	SYK	8.75459	3.23609	3.68579
background-B_cell|background	background	B cell	background	DHFR	8.65573	5.93788	7.81316
background-B_cell|background	background	B cell	background	MTRNR2L12	8.59389	5.89409	7.43415
background-B_cell|background	background	B cell	background	RHOH	8.58587	2.35608	2.6122
background-B_cell|background	background	B cell	background	FP236383.2	8.567	0.970984	1.01258
background-B_cell|background	background	B cell	background	AP001347.1	8.56441	1.05379	1.10059
background-B_cell|background	background	B cell	background	LY86	8.44625	1.3814	1.46708
background-B_cell|background	background	B cell	background	CLEC2D	8.43154	2.584	2.91323
background-B_cell|background	background	B cell	background	WDFY4	8.33629	1.96018	2.14053
background-B_cell|background	background	B cell	background	MCOLN2	8.31322	1.02487	1.07461
background-B_cell|background	background	B cell	background	P2RX5-TAX1BP3	8.23751	0.354386	0.358853
background-B_cell|background	background	B cell	background	MT-ND2	8.22537	7.76896	11.5248
background-B_cell|background	background	B cell	background	MS4A2	8.18984	0.362829	0.368984
background-B_cell|background	background	B cell	background	PDE7A	8.16855	4.4253	5.59604
background-B_cell|background	background	B cell	background	OPRL1	8.1653	0.376968	0.382639
background-B_cell|background	background	B cell	background	ZNF831	8.14956	1.6173	1.73879
background-B_cell|background	background	B cell	background	IRF4	8.09523	1.0662	1.12324
background-B_cell|background	background	B cell	background	AC135012.1	8.07118	0.357532	0.364077
background-B_cell|background	background	B cell	background	KLF2	8.06788	2.02755	2.226
background-B_cell|background	background	B cell	background	AC084346.1	8.0496	0.357234	0.364077
background-B_cell|background	background	B cell	background	CCR2	8.04725	0.349565	0.354969
background-B_cell|background	background	B cell	background	AC021546.1	7.92456	0.352641	0.35957
background-B_cell|background	background	B cell	background	LAPTM5	7.91421	3.61195	4.33311
background-B_cell|background	background	B cell	background	CLEC17A	7.85326	0.716935	0.747157
background-B_cell|background	background	B cell	background	C11orf45	7.8107	0.29297	0.296918
background-B_cell|background	background	B cell	background	ARHGAP24	7.8046	3.69232	4.48993
background-B_cell|background	background	B cell	background	KHDRBS2	7.79159	1.67146	1.83007
background-B_cell|background	background	B cell	background	AL139020.1	7.7689	0.357905	0.364077
background-B_cell|background	background	B cell	background	LINC02397	7.74797	0.352078	0.358853
background-B_cell|background	background	B cell	background	SESN3	7.719	2.49073	2.86142
background-B_cell|background	background	B cell	background	AC122694.1	7.71696	0.376686	0.384929
background-B_cell|background	background	B cell	background	CD200	7.6931	0.358483	0.364984
background-B_cell|background	background	B cell	background	IGHG2	7.67287	0.358902	0.365504
background-B_cell|background	background	B cell	background	TLR10	7.66408	0.370687	0.377421
background-B_cell|background	background	B cell	background	ALB	7.63603	2.69397	14.745
background-B_cell|background	background	B cell	background	HVCN1	7.63121	1.4817	1.61437
background-B_cell|background	background	B cell	background	MIR4432HG	7.58594	0.309259	0.314743
background-B_cell|background	background	B cell	background	SERPINA1	7.51356	2.13855	13.2464
background-B_cell|background	background	B cell	background	FAM111A-DT	7.4744	0.67365	0.702801
background-B_cell|background	background	B cell	background	AC105402.3	7.44285	6.58195	9.74836
background-B_cell|background	background	B cell	background	AC025164.1	7.39826	1.04319	1.11575
background-B_cell|background	background	B cell	background	CSGALNACT1	7.31555	2.93917	3.51153
background-B_cell|background	background	B cell	background	BIRC3	7.22556	3.80986	4.9269
background-B_cell|background	background	B cell	background	GALP	7.21104	0.355287	0.364077
background-B_cell|background	background	B cell	background	LY9	7.15204	1.08593	1.1646
background-B_cell|background	background	B cell	background	ZNF296	7.14389	0.361184	0.369846
background-B_cell|background	background	B cell	background	CCDC141	7.11611	1.3223	1.45007
background-B_cell|background	background	B cell	background	BTN2A2	7.08141	0.987254	1.05543
background-B_cell|background	background	B cell	background	NCF1	7.07034	1.91955	2.17052
background-B_cell|background	background	B cell	background	HDAC9	7.0526	3.81244	4.90088
background-B_cell|background	background	B cell	background	TTC24	7.02034	0.309203	0.314743
background-B_cell|background	background	B cell	background	CXCR3	6.99855	0.309126	0.314743
background-B_cell|background	background	B cell	background	LINC01749	6.99153	0.383066	0.393551
background-B_cell|background	background	B cell	background	INPP5D	6.93323	3.85412	4.93738
background-B_cell|background	background	B cell	background	MT-ND3	6.88919	6.62555	10.682
background-B_cell|background	background	B cell	background	LINC02550	6.77524	0.340778	0.349177
background-B_cell|background	background	B cell	background	HLA-DRA	6.75799	4.38465	6.0686
background-B_cell|background	background	B cell	background	PFN3	6.73696	0.33894	0.347673
background-B_cell|background	background	B cell	background	SKAP1	6.73168	3.57648	4.73571
background-B_cell|background	background	B cell	background	GPR183	6.72995	1.24679	1.36967
background-B_cell|background	background	B cell	background	FCRLA	6.70603	0.372364	0.382639
background-B_cell|background	background	B cell	background	LSP1	6.70411	1.66338	1.86028
background-B_cell|background	background	B cell	background	APOA1	6.69778	2.69708	12.314
background-B_cell|background	background	B cell	background	AC009779.5	6.69024	0.353869	0.364077
background-B_cell|background	background	B cell	background	ZNF737	6.68066	1.00073	1.08242
background-B_cell|background	background	B cell	background	MT-ND4	6.65378	6.39706	12.1754
background-B_cell|background	background	B cell	background	VPREB3	6.63968	0.366337	0.375512
background-B_cell|background	background	B cell	background	AC092757.3	6.6378	0.364896	0.375512
background-B_cell|background	background	B cell	background	MT-CO1	6.63085	4.74188	12.5515
background-B_cell|background	background	B cell	background	MICAL1	6.60828	1.29538	1.42271
background-B_cell|background	background	B cell	background	MT-ATP6	6.58905	5.84835	12.3572
background-B_cell|background	background	B cell	background	IGF2BP1	6.55304	0.674834	0.713142
background-B_cell|background	background	B cell	background	AC005821.1	6.49596	0.353888	0.364077
background-B_cell|background	background	B cell	background	RASGRP2	6.44648	1.65177	1.87804
background-B_cell|background	background	B cell	background	LINC01800	6.42331	0.658001	0.698119
background-B_cell|background	background	B cell	background	HP	6.41268	1.73999	12.1011
background-B_cell|background	background	B cell	background	CBX7	6.40201	1.5622	1.78053
background-B_cell|background	background	B cell	background	CD52	6.40191	1.02629	1.10948
background-B_cell|background	background	B cell	background	MT-ND5	6.39528	5.28655	9.05761
background-B_cell|background	background	B cell	background	CD48	6.35594	1.00243	1.08283
background-B_cell|background	background	B cell	background	PRDM8	6.35588	0.350512	0.358853
background-B_cell|background	background	B cell	background	MT-CO3	6.35479	5.21214	12.2465
background-B_cell|background	background	B cell	background	APOC3	6.34673	2.52893	12.173
background-B_cell|background	background	B cell	background	C13orf46	6.32915	0.374983	0.384929
background-B_cell|background	background	B cell	background	INTS6L	6.32519	1.26814	1.39693
background-B_cell|background	background	B cell	background	LINC01310	6.31198	0.338731	0.349177
background-B_cell|background	background	B cell	background	LINC02422	6.30847	0.341778	0.350446
background-B_cell|background	background	B cell	background	CD74	6.30504	4.47338	6.84429
background-B_cell|background	background	B cell	background	AC005696.2	6.29131	0.289195	0.296918
background-B_cell|background	background	B cell	background	LINC01484	6.2835	0.65259	0.693607
background-B_cell|background	background	B cell	background	DOCK2	6.26187	3.34903	4.36835
background-B_cell|background	background	B cell	background	PCDH10	6.21207	0.352598	0.364234
background-B_cell|background	background	B cell	background	AC002480.4	6.18531	0.339039	0.348908
background-B_cell|background	background	B cell	background	DLGAP3	6.16922	0.65875	0.697382
background-B_cell|background	background	B cell	background	MT-ND1	6.15078	5.55153	10.9123
background-B_cell|background	background	B cell	background	SCN3A	6.11383	0.69314	0.742459
background-B_cell|background	background	B cell	background	PLD4	6.09682	0.381224	0.393385
background-B_cell|background	background	B cell	background	FGA	6.08448	1.49652	12.3045
background-B_cell|background	background	B cell	background	AL157402.2	6.07531	0.32018	0.328623
background-B_cell|background	background	B cell	background	AC002456.1	6.07522	0.365468	0.377421
background-B_cell|background	background	B cell	background	LYL1	6.07339	0.653971	0.689947
background-B_cell|background	background	B cell	background	LINC02081	6.03588	0.318971	0.328623
background-B_cell|background	background	B cell	background	MCTP2	6.02805	2.70541	3.4146
background-B_cell|background	background	B cell	background	P2RY10	5.93989	0.390599	0.403407
background-B_cell|background	background	B cell	background	RGS13	5.93228	0.413997	0.429896
background-B_cell|World	background	B cell	World	MS4A1	70.5973	3.18968	3.19493
background-B_cell|World	background	B cell	World	FCRL1	60.5521	3.96213	3.97522
background-B_cell|World	background	B cell	World	AL033519.3	51.8004	0.33083	0.33083
background-B_cell|World	background	B cell	World	AL691515.1	51.8004	0.364077	0.364077
background-B_cell|World	background	B cell	World	LINC00454	51.8004	0.402499	0.402499
background-B_cell|World	background	B cell	World	IGHM	50.7859	5.60316	5.64078
background-B_cell|World	background	B cell	World	IGHD	41.049	1.85984	1.86602
background-B_cell|World	background	B cell	World	AC023202.1	40.7838	0.374969	0.37508
background-B_cell|World	background	B cell	World	BLK	40.7564	3.71241	3.74086
background-B_cell|World	background	B cell	World	FCRL5	35.356	1.83988	1.84809
background-B_cell|World	background	B cell	World	CD79A	29.8003	1.51566	1.52384
background-B_cell|World	background	B cell	World	AC008878.3	29.01	4.72065	4.81323
background-B_cell|World	background	B cell	World	BMP3	27.3762	0.393019	0.393551
background-B_cell|World	background	B cell	World	OR8G5	26.4697	0.36846	0.368984
background-B_cell|World	background	B cell	World	LINC01097	26.211	0.363612	0.364077
background-B_cell|World	background	B cell	World	IGLL5	25.3947	0.768515	0.770972
background-B_cell|World	background	B cell	World	BTLA	24.6356	1.87225	1.89096
background-B_cell|World	background	B cell	World	CD79B	24.3897	1.91101	1.93033
background-B_cell|World	background	B cell	World	LINC00851	23.9969	0.3636	0.364234
background-B_cell|World	background	B cell	World	TCL1A	23.8844	0.764487	0.767485
background-B_cell|World	background	B cell	World	CD1A	23.3749	0.374886	0.375512
background-B_cell|World	background	B cell	World	AC108879.1	23.1456	1.43539	1.44864
background-B_cell|World	background	B cell	World	FCRL2	22.5161	1.07494	1.08239
background-B_cell|World	background	B cell	World	LCNL1	21.7791	0.392485	0.393385
background-B_cell|World	background	B cell	World	FAM129C	21.7755	2.58108	2.62922
background-B_cell|World	background	B cell	World	ATP2A3	21.7245	4.65347	4.81239
background-B_cell|World	background	B cell	World	LINC01327	20.6242	0.363142	0.364077
background-B_cell|World	background	B cell	World	FCRL3	20.5458	1.5304	1.54781
background-B_cell|World	background	B cell	World	FAM30A	19.5554	0.802579	0.807683
background-B_cell|World	background	B cell	World	CD19	18.9625	0.724609	0.729581
background-B_cell|World	background	B cell	World	PRKCB	18.924	7.61786	8.15221
background-B_cell|World	background	B cell	World	RCSD1	18.3661	5.9011	6.24372
background-B_cell|World	background	B cell	World	SELL	17.2489	2.12893	2.17976
background-B_cell|World	background	B cell	World	SLITRK5	17.1668	0.34646	0.347673
background-B_cell|World	background	B cell	World	BANK1	17.0788	5.05206	5.37987
background-B_cell|World	background	B cell	World	SLAMF6	16.4321	2.17994	2.23561
background-B_cell|World	background	B cell	World	TAT	16.3813	7.00166	7.57273
background-B_cell|World	background	B cell	World	LINC00865	15.6349	1.00272	1.01612
background-B_cell|World	background	B cell	World	BIRC3	15.476	4.61284	4.9269
background-B_cell|World	background	B cell	World	FUT7	15.2537	0.701274	0.708128
background-B_cell|World	background	B cell	World	EBF1	15.2361	4.77702	5.08722
background-B_cell|World	background	B cell	World	IKZF3	15.0835	2.88612	3.00543
background-B_cell|World	background	B cell	World	STAP1	15.0533	1.81883	1.86841
background-B_cell|World	background	B cell	World	IKZF1	14.855	5.06531	5.43123
background-B_cell|World	background	B cell	World	FP236383.2	14.4628	0.997525	1.01258
background-B_cell|World	background	B cell	World	CD22	14.2056	1.9062	1.97073
background-B_cell|World	background	B cell	World	CNR2	14.0319	1.79481	1.85308
background-B_cell|World	background	B cell	World	PARP15	14.0014	2.5478	2.66389
background-B_cell|World	background	B cell	World	TMEM156	13.6857	3.22361	3.41109
background-B_cell|World	background	B cell	World	SAA1	13.0438	8.28875	9.60208
background-B_cell|World	background	B cell	World	OR2L5	12.8381	0.35254	0.354969
background-B_cell|World	background	B cell	World	LINC00926	12.7755	2.06633	2.16107
background-B_cell|World	background	B cell	World	FCER2	12.6937	1.12503	1.15228
background-B_cell|World	background	B cell	World	IRF4	12.5811	1.09778	1.12324
background-B_cell|World	background	B cell	World	ARHGAP15	12.5769	6.79248	7.82813
background-B_cell|World	background	B cell	World	CPA3	12.5168	1.05274	1.07489
background-B_cell|World	background	B cell	World	PFN3	12.499	0.344965	0.347673
background-B_cell|World	background	B cell	World	AC111188.1	12.1156	0.811991	0.82743
background-B_cell|World	background	B cell	World	TTC24	12.014	0.312596	0.314743
background-B_cell|World	background	B cell	World	LINC01215	12.0014	0.417198	0.421072
background-B_cell|World	background	B cell	World	HRG	11.8921	5.31914	6.03346
background-B_cell|World	background	B cell	World	CD1E	11.8622	0.32355	0.32587
background-B_cell|World	background	B cell	World	AVPR1A	11.8398	1.6875	1.75433
background-B_cell|World	background	B cell	World	AC068898.1	11.8387	0.351982	0.354969
background-B_cell|World	background	B cell	World	POU2F2	11.6242	3.42208	3.71922
background-B_cell|World	background	B cell	World	TAGAP	11.6084	1.38336	1.42896
background-B_cell|World	background	B cell	World	AC092894.1	11.4422	0.35543	0.358853
background-B_cell|World	background	B cell	World	CCND3	11.4419	7.2414	8.89194
background-B_cell|World	background	B cell	World	AC012507.2	11.4066	0.380869	0.384929
background-B_cell|World	background	B cell	World	NCF1	11.3293	2.05815	2.17052
background-B_cell|World	background	B cell	World	POU2AF1	11.2537	1.11485	1.14936
background-B_cell|World	background	B cell	World	TCL1B	11.173	1.0722	1.10556
background-B_cell|World	background	B cell	World	HPD	10.9892	7.67516	9.641
background-B_cell|World	background	B cell	World	CXCR4	10.9475	3.03105	3.28686
background-B_cell|World	background	B cell	World	SENCR	10.9366	0.371649	0.375512
background-B_cell|World	background	B cell	World	TTC36	10.8923	2.26406	2.41398
background-B_cell|World	background	B cell	World	LAPTM5	10.8778	3.89565	4.33311
background-B_cell|World	background	B cell	World	IGHG2	10.8392	0.361984	0.365504
background-B_cell|World	background	B cell	World	NNMT	10.5216	7.39118	8.92746
background-B_cell|World	background	B cell	World	SYK	10.4938	3.35202	3.68579
background-B_cell|World	background	B cell	World	RIPOR2	10.3982	4.30931	4.90897
background-B_cell|World	background	B cell	World	AL356010.2	10.1237	0.380029	0.384929
background-B_cell|World	background	B cell	World	KLK15	10.0882	0.367316	0.371971
background-B_cell|World	background	B cell	World	LINC01478	10.0881	1.17391	1.22184
background-B_cell|World	background	B cell	World	VAV3-AS1	9.94529	0.696815	0.714161
background-B_cell|World	background	B cell	World	ZNF831	9.94354	1.64896	1.73879
background-B_cell|World	background	B cell	World	C14orf180	9.91678	0.294097	0.296918
background-B_cell|World	background	B cell	World	CELF2	9.8626	5.25327	6.19946
background-B_cell|World	background	B cell	World	FCRLA	9.86107	0.37753	0.382639
background-B_cell|World	background	B cell	World	MT1HL1	9.78672	0.70006	0.717519
background-B_cell|World	background	B cell	World	SKAP1	9.69922	4.08032	4.73571
background-B_cell|World	background	B cell	World	MCOLN2	9.67481	1.03737	1.07461
background-B_cell|World	background	B cell	World	LSP1	9.65041	1.75085	1.86028
background-B_cell|World	background	B cell	World	SH2D3C	9.63866	2.50086	2.72664
background-B_cell|World	background	B cell	World	AC007384.1	9.59995	1.45194	1.53079
background-B_cell|World	background	B cell	World	CYP2A6	9.45102	4.0018	4.64604
background-B_cell|World	background	B cell	World	IGLC7	9.33142	0.434343	0.440941
background-B_cell|World	background	B cell	World	SEL1L3	9.28899	3.74964	4.33858
background-B_cell|World	background	B cell	World	MARCO	9.19294	1.96379	2.10966
background-B_cell|World	background	B cell	World	PLCL2	9.19275	4.04022	4.71225
background-B_cell|World	background	B cell	World	CLEC17A	9.13438	0.724681	0.747157
background-B_cell|World	background	B cell	World	BACH2	9.09632	6.2191	7.8671
background-B_cell|World	background	B cell	World	MT1G	8.93781	4.97486	6.14656
background-B_cell|World	background	B cell	World	NUDT10	8.81881	0.321618	0.32587
background-B_cell|World	background	B cell	World	LINC02397	8.80438	0.353242	0.358853
background-B_cell|World	background	B cell	World	LINC01800	8.78613	0.676239	0.698119
background-B_cell|World	background	B cell	World	C16orf74	8.76009	1.39988	1.49238
background-B_cell|World	background	B cell	World	AC104823.1	8.72451	0.36892	0.37508
background-B_cell|World	background	B cell	World	HP	8.68186	7.90238	12.1011
background-B_cell|World	background	B cell	World	LTB	8.6753	1.39175	1.47443
background-B_cell|World	background	B cell	World	HDAC9	8.65099	4.10602	4.90088
background-B_cell|World	background	B cell	World	HSH2D	8.6421	1.33984	1.42273
background-B_cell|World	background	B cell	World	HLA-DRA	8.60789	4.87372	6.0686
background-B_cell|World	background	B cell	World	ADIRF	8.59071	2.83556	3.22296
background-B_cell|World	background	B cell	World	C22orf34	8.47706	2.31879	2.56621
background-B_cell|World	background	B cell	World	HAMP	8.45595	5.39072	6.86916
background-B_cell|World	background	B cell	World	CRP	8.38711	6.48867	8.12423
background-B_cell|World	background	B cell	World	LY9	8.30919	1.10384	1.1646
background-B_cell|World	background	B cell	World	AC135012.1	8.30531	0.357316	0.364077
background-B_cell|World	background	B cell	World	PLD4	8.28484	0.386236	0.393385
background-B_cell|World	background	B cell	World	AC096666.1	8.18316	0.357641	0.364077
background-B_cell|World	background	B cell	World	RASGRP2	8.12229	1.71931	1.87804
background-B_cell|World	background	B cell	World	AC002480.4	8.11319	0.342741	0.348908
background-B_cell|World	background	B cell	World	SDS	8.09448	5.09034	6.30878
background-B_cell|World	background	B cell	World	JCHAIN	8.0653	0.626704	0.647364
background-B_cell|World	background	B cell	World	AL139020.1	8.06323	0.35716	0.364077
background-B_cell|World	background	B cell	World	TLR3	8.05104	0.70269	0.729218
background-B_cell|World	background	B cell	World	VPREB3	8.03044	0.368725	0.375512
background-B_cell|World	background	B cell	World	WDFY4	8.01937	1.94432	2.14053
background-B_cell|World	background	B cell	World	CFP	7.94184	0.987566	1.04039
background-B_cell|World	background	B cell	World	RHOH	7.85367	2.30642	2.6122
background-B_cell|World	background	B cell	World	DOCK2	7.79229	3.641	4.36835
background-B_cell|World	background	B cell	World	LINC02087	7.77637	0.366931	0.37508
background-B_cell|World	background	B cell	World	PRDM8	7.74029	0.352177	0.358853
background-B_cell|World	background	B cell	World	AC239799.2	7.6805	0.357987	0.365504
background-B_cell|World	background	B cell	World	MT1M	7.64982	3.57247	4.33651
background-B_cell|World	background	B cell	World	ALDOB	7.64865	5.84619	8.37242
background-B_cell|World	background	B cell	World	PLAC8	7.63701	1.95982	2.18869
background-B_cell|World	background	B cell	World	ANKRD44	7.58988	5.8707	8.60886
background-B_cell|World	background	B cell	World	MT2A	7.58963	6.90798	10.7912
background-B_cell|World	background	B cell	World	HLA-B	7.5644	4.4474	5.75477
background-B_cell|World	background	B cell	World	IL16	7.52866	1.34212	1.4527
background-B_cell|World	background	B cell	World	P2RY10	7.50377	0.394897	0.403407
background-B_cell|World	background	B cell	World	TPSB2	7.50242	0.361598	0.368984
background-B_cell|World	background	B cell	World	CSGALNACT1	7.48175	2.96093	3.51153
background-B_cell|World	background	B cell	World	AC119396.1	7.45636	2.22538	2.54925
background-B_cell|World	background	B cell	World	AC092757.3	7.43026	0.366672	0.375512
background-B_cell|World	background	B cell	World	ARL11	7.4127	0.674118	0.702642
background-B_cell|World	background	B cell	World	SPIB	7.41194	0.691921	0.723185
background-B_cell|World	background	B cell	World	ADGRB1	7.39177	0.341529	0.348908
background-B_cell|World	background	B cell	World	CYTIP	7.35654	1.8589	2.07055
background-B_cell|World	background	B cell	World	GALP	7.28193	0.355548	0.364077
background-B_cell|World	background	B cell	World	ZEB2	7.25258	4.42827	5.71176
background-B_cell|World	background	B cell	World	MT1E	7.23949	5.04972	6.99151
background-B_cell|World	background	B cell	World	NUTM2F	7.23619	0.291183	0.296918
background-B_cell|World	background	B cell	World	AC009779.5	7.20341	0.355596	0.364077
background-B_cell|World	background	B cell	World	PCDH9	7.14789	2.39831	2.79327
background-B_cell|World	background	B cell	World	CYP3A4	7.10242	5.45363	7.34387
background-B_cell|World	background	B cell	World	MT-ATP6	7.07645	5.8551	12.3572
background-B_cell|World	background	B cell	World	KLF2	7.0755	1.9609	2.226
background-B_cell|World	background	B cell	World	MICAL1	7.06801	1.30411	1.42271
background-B_cell|World	background	B cell	World	MT1H	7.03773	1.57688	1.74895
background-B_cell|World	background	B cell	World	KHDRBS2	7.01677	1.64064	1.83007
background-B_cell|World	background	B cell	World	ARHGAP24	6.98692	3.53315	4.48993
background-B_cell|World	background	B cell	World	PRELP	6.98237	0.683639	0.715431
background-B_cell|World	background	B cell	World	AFF3	6.957	5.86962	9.14601
background-B_cell|World	background	B cell	World	NETO1	6.92892	0.340559	0.349177
background-B_cell|World	background	B cell	World	MT-ND3	6.91775	6.01336	10.682
background-B_cell|World	background	B cell	World	OPLAH	6.89749	1.87861	2.14887
background-B_cell|World	background	B cell	World	SERTAD1	6.89324	1.5495	1.73083
background-B_cell|World	background	B cell	World	MT-ND2	6.88532	5.97407	11.5248
background-B_cell|World	background	B cell	World	CXCR2	6.88253	0.339182	0.347673
background-B_cell|World	background	B cell	World	CD52	6.875	1.03142	1.10948
background-B_cell|World	background	B cell	World	PLA2G2A	6.86434	5.22732	7.68865
background-B_cell|World	background	B cell	World	LINC02550	6.83567	0.340423	0.349177
background-B_cell|World	background	B cell	World	IFI16	6.78102	2.92097	3.55382
background-B_cell|World	background	B cell	World	SERPINA1	6.76373	2.11316	13.2464
background-B_cell|World	background	B cell	World	LY86	6.76133	1.33793	1.46708
background-B_cell|World	background	B cell	World	CD48	6.73004	1.00852	1.08283
background-B_cell|World	background	B cell	World	SAA4	6.71087	1.58286	1.77694
background-B_cell|World	background	B cell	World	CD53	6.70802	1.99064	2.28791
background-B_cell|World	background	B cell	World	LINC01811	6.6749	1.02529	1.1045
background-B_cell|World	background	B cell	World	MT-ND4	6.63694	5.45075	12.1754
background-B_cell|World	background	B cell	World	XYLT1	6.63178	2.77801	3.37936
background-B_cell|World	background	B cell	World	ETS1	6.6229	2.97415	3.63553
background-B_cell|World	background	B cell	World	P2RX5-TAX1BP3	6.56944	0.3491	0.358853
background-B_cell|World	background	B cell	World	STK17B	6.55441	2.35603	2.81629
background-B_cell|World	background	B cell	World	MT1X	6.54896	4.09769	5.54379
background-B_cell|World	background	B cell	World	CARD11	6.52222	2.24875	2.65864
background-B_cell|World	background	B cell	World	ADH1B	6.49317	4.94238	7.26221
background-B_cell|World	background	B cell	World	AZGP1	6.48132	4.0382	5.54644
background-B_cell|World	background	B cell	World	HPX	6.48128	5.33514	8.37566
background-B_cell|World	background	B cell	World	TLR10	6.4711	0.366695	0.377421
background-B_cell|World	background	B cell	World	GNG7	6.44352	3.84885	5.35652
background-B_cell|World	background	B cell	World	AC010834.2	6.4274	0.348965	0.35957
background-B_cell|World	background	B cell	World	TMEM176B	6.39886	4.22293	6.05593
background-B_cell|World	background	B cell	World	AC004687.1	6.39438	0.700175	0.739899
background-B_cell|World	background	B cell	World	CD37	6.39135	2.21005	2.65551
background-B_cell|World	background	B cell	World	CXCR3	6.38813	0.307437	0.314743
background-B_cell|World	background	B cell	World	APOC3	6.38725	5.03714	12.173
background-Cholangiocyte|background	background	Cholangiocyte	background	AC245041.2	63.9961	3.6678	3.69654
background-Cholangiocyte|background	background	Cholangiocyte	background	SLC35F3	56.5763	5.94921	6.13828
background-Cholangiocyte|background	background	Cholangiocyte	background	ITGB8	54.2651	5.03206	5.16393
background-Cholangiocyte|background	background	Cholangiocyte	background	GULP1	53.3231	4.29913	4.3936
background-Cholangiocyte|background	background	Cholangiocyte	background	BICC1	53.1022	9.0889	9.65267
background-Cholangiocyte|background	background	Cholangiocyte	background	MACC1	50.5072	5.02694	5.18704
background-Cholangiocyte|background	background	Cholangiocyte	background	ITGA3	50.1823	4.3027	4.40847
background-Cholangiocyte|background	background	Cholangiocyte	background	RASEF	49.621	5.12661	5.30926
background-Cholangiocyte|background	background	Cholangiocyte	background	SLC5A1	48.5432	3.13851	3.19011
background-Cholangiocyte|background	background	Cholangiocyte	background	ANXA3	47.5677	2.82943	2.87062
background-Cholangiocyte|background	background	Cholangiocyte	background	CLIC6	46.9526	2.37683	2.40081
background-Cholangiocyte|background	background	Cholangiocyte	background	ARNT2	46.7527	4.04775	4.15914
background-Cholangiocyte|background	background	Cholangiocyte	background	FGF13	46.1853	7.36328	7.81578
background-Cholangiocyte|background	background	Cholangiocyte	background	LINC02331	46.1593	2.16279	2.18183
background-Cholangiocyte|background	background	Cholangiocyte	background	CTNND2	45.8111	6.35759	6.74497
background-Cholangiocyte|background	background	Cholangiocyte	background	AC124861.1	45.5967	2.16464	2.18506
background-Cholangiocyte|background	background	Cholangiocyte	background	KCNH8	45.1166	3.68352	3.78288
background-Cholangiocyte|background	background	Cholangiocyte	background	ITGA2	44.7896	5.15244	5.37893
background-Cholangiocyte|background	background	Cholangiocyte	background	BICDL2	44.6182	1.76225	1.77096
background-Cholangiocyte|background	background	Cholangiocyte	background	STK39	44.3174	7.51969	8.05874
background-Cholangiocyte|background	background	Cholangiocyte	background	PMEPA1	44.17	6.02898	6.33472
background-Cholangiocyte|background	background	Cholangiocyte	background	GRHL2	44.1494	3.09043	3.15708
background-Cholangiocyte|background	background	Cholangiocyte	background	KRT7	43.1417	4.60553	4.80176
background-Cholangiocyte|background	background	Cholangiocyte	background	AL049629.1	42.0009	3.28387	3.36885
background-Cholangiocyte|background	background	Cholangiocyte	background	LINC00842	41.1625	1.72461	1.73642
background-Cholangiocyte|background	background	Cholangiocyte	background	TESC	41.144	4.58834	4.79532
background-Cholangiocyte|background	background	Cholangiocyte	background	C3orf52	41.0559	3.17931	3.27079
background-Cholangiocyte|background	background	Cholangiocyte	background	CDH6	40.8914	2.79482	2.85404
background-Cholangiocyte|background	background	Cholangiocyte	background	ADCY8	40.7453	3.22274	3.31215
background-Cholangiocyte|background	background	Cholangiocyte	background	PRSS22	39.5606	2.47585	2.52521
background-Cholangiocyte|background	background	Cholangiocyte	background	EHF	38.786	1.8889	1.91376
background-Cholangiocyte|background	background	Cholangiocyte	background	SEMA6D	37.9716	4.15789	4.35597
background-Cholangiocyte|background	background	Cholangiocyte	background	SCD5	37.4951	4.19801	4.41625
background-Cholangiocyte|background	background	Cholangiocyte	background	LAMC2	37.4487	3.58659	3.74394
background-Cholangiocyte|background	background	Cholangiocyte	background	KRT23	37.2687	2.0593	2.09356
background-Cholangiocyte|background	background	Cholangiocyte	background	B3GNT3	36.4328	1.97124	2.00687
background-Cholangiocyte|background	background	Cholangiocyte	background	CHST4	35.7126	2.49254	2.5616
background-Cholangiocyte|background	background	Cholangiocyte	background	GOLGA7B	35.6813	1.13353	1.1385
background-Cholangiocyte|background	background	Cholangiocyte	background	DCDC2	35.0088	6.63905	7.41429
background-Cholangiocyte|background	background	Cholangiocyte	background	RASSF9	34.9467	2.26666	2.32072
background-Cholangiocyte|background	background	Cholangiocyte	background	ITPR3	34.8623	3.13797	3.2605
background-Cholangiocyte|background	background	Cholangiocyte	background	VTCN1	33.8888	1.87492	1.91113
background-Cholangiocyte|background	background	Cholangiocyte	background	AC087762.1	33.4816	2.60246	2.69632
background-Cholangiocyte|background	background	Cholangiocyte	background	CASC15	32.735	4.86876	5.30937
background-Cholangiocyte|background	background	Cholangiocyte	background	USH1C	32.7225	1.05912	1.06606
background-Cholangiocyte|background	background	Cholangiocyte	background	TRPV6	32.3654	1.38997	1.40758
background-Cholangiocyte|background	background	Cholangiocyte	background	FAM83B	31.6721	1.46659	1.4912
background-Cholangiocyte|background	background	Cholangiocyte	background	CCDC9B	31.2764	1.44077	1.46454
background-Cholangiocyte|background	background	Cholangiocyte	background	TMC4	31.2355	2.14966	2.22219
background-Cholangiocyte|background	background	Cholangiocyte	background	MELTF	31.0814	1.76449	1.80809
background-Cholangiocyte|background	background	Cholangiocyte	background	AF233439.1	30.3828	2.76541	2.89873
background-Cholangiocyte|background	background	Cholangiocyte	background	SH2D3A	30.2927	3.03732	3.21915
background-Cholangiocyte|background	background	Cholangiocyte	background	WNK2	30.0712	2.19889	2.27975
background-Cholangiocyte|background	background	Cholangiocyte	background	FAM155A	29.9427	4.24145	4.59201
background-Cholangiocyte|background	background	Cholangiocyte	background	SPNS2	29.8716	4.55705	5.01409
background-Cholangiocyte|background	background	Cholangiocyte	background	DPP10	29.8168	4.27166	4.68527
background-Cholangiocyte|background	background	Cholangiocyte	background	SEMA3E	29.737	2.89269	3.04924
background-Cholangiocyte|background	background	Cholangiocyte	background	VGLL3	29.4715	1.36651	1.39053
background-Cholangiocyte|background	background	Cholangiocyte	background	ELOVL7	29.2869	2.52774	2.65162
background-Cholangiocyte|background	background	Cholangiocyte	background	EDAR	29.2419	1.54629	1.58592
background-Cholangiocyte|background	background	Cholangiocyte	background	STK33	29.0016	2.20874	2.30084
background-Cholangiocyte|background	background	Cholangiocyte	background	CFTR	28.9642	3.43732	3.68045
background-Cholangiocyte|background	background	Cholangiocyte	background	ANKRD1	28.496	1.27047	1.29167
background-Cholangiocyte|background	background	Cholangiocyte	background	PROM1	28.2183	1.49654	1.53508
background-Cholangiocyte|background	background	Cholangiocyte	background	KRT80	27.7972	1.04001	1.05411
background-Cholangiocyte|background	background	Cholangiocyte	background	PAPLN	27.4564	1.75731	1.8119
background-Cholangiocyte|background	background	Cholangiocyte	background	C6orf132	27.3226	1.96956	2.05176
background-Cholangiocyte|background	background	Cholangiocyte	background	LINC01320	26.9577	1.62785	1.67888
background-Cholangiocyte|background	background	Cholangiocyte	background	SLC9C1	26.8237	1.82011	1.89567
background-Cholangiocyte|background	background	Cholangiocyte	background	BACE2	26.6057	5.14801	5.82571
background-Cholangiocyte|background	background	Cholangiocyte	background	SHISA9	26.5221	3.99742	4.43777
background-Cholangiocyte|background	background	Cholangiocyte	background	GPR176	26.2895	1.64933	1.70439
background-Cholangiocyte|background	background	Cholangiocyte	background	SYNJ2	26.1357	5.70955	6.78123
background-Cholangiocyte|background	background	Cholangiocyte	background	PRDM16	26.0339	1.96122	2.05077
background-Cholangiocyte|background	background	Cholangiocyte	background	RAP1GAP2	25.6495	4.22923	4.7524
background-Cholangiocyte|background	background	Cholangiocyte	background	FGFR2	25.4906	3.84485	4.24733
background-Cholangiocyte|background	background	Cholangiocyte	background	SGPP2	25.3688	2.57963	2.77543
background-Cholangiocyte|background	background	Cholangiocyte	background	RALYL	25.341	2.40835	2.56608
background-Cholangiocyte|background	background	Cholangiocyte	background	CREB5	25.1767	6.17555	7.48874
background-Cholangiocyte|background	background	Cholangiocyte	background	ZSWIM4	24.4775	2.74366	2.9622
background-Cholangiocyte|background	background	Cholangiocyte	background	MTCL1	24.3362	4.20477	4.73139
background-Cholangiocyte|background	background	Cholangiocyte	background	CXCL8	24.1626	2.04885	2.16409
background-Cholangiocyte|background	background	Cholangiocyte	background	INAVA	23.7677	0.950573	0.969822
background-Cholangiocyte|background	background	Cholangiocyte	background	SPINT1	23.6082	1.32842	1.3743
background-Cholangiocyte|background	background	Cholangiocyte	background	AC103726.2	23.5416	0.400229	0.400229
background-Cholangiocyte|background	background	Cholangiocyte	background	LYPD6B	23.41	1.2785	1.32191
background-Cholangiocyte|background	background	Cholangiocyte	background	HDAC7	23.3679	4.12833	4.71173
background-Cholangiocyte|background	background	Cholangiocyte	background	TUSC3	23.2756	3.07871	3.38083
background-Cholangiocyte|background	background	Cholangiocyte	background	TMEM163	23.267	3.13441	3.48131
background-Cholangiocyte|background	background	Cholangiocyte	background	EFNA5	23.0089	2.88263	3.14678
background-Cholangiocyte|background	background	Cholangiocyte	background	AL390719.2	22.9373	0.798328	0.810708
background-Cholangiocyte|background	background	Cholangiocyte	background	LINC00707	22.5859	0.92988	0.95076
background-Cholangiocyte|background	background	Cholangiocyte	background	AC004264.1	22.4152	0.711752	0.721822
background-Cholangiocyte|background	background	Cholangiocyte	background	CDH1	22.4001	5.23189	6.50014
background-Cholangiocyte|background	background	Cholangiocyte	background	MAP2	22.3666	4.36986	5.12066
background-Cholangiocyte|background	background	Cholangiocyte	background	CSGALNACT1	22.0876	3.73769	4.26304
background-Cholangiocyte|background	background	Cholangiocyte	background	FA2H	21.8271	1.25265	1.30259
background-Cholangiocyte|background	background	Cholangiocyte	background	PCNX2	21.5242	3.60618	4.17454
background-Cholangiocyte|background	background	Cholangiocyte	background	KCNJ16	21.521	1.10152	1.13634
background-Cholangiocyte|background	background	Cholangiocyte	background	C1orf116	21.2352	0.518509	0.523092
background-Cholangiocyte|background	background	Cholangiocyte	background	PAQR5	21.2119	3.42746	3.978
background-Cholangiocyte|background	background	Cholangiocyte	background	GPRC5B	21.1493	1.05825	1.09085
background-Cholangiocyte|background	background	Cholangiocyte	background	STOX2	20.7777	4.33453	5.16414
background-Cholangiocyte|background	background	Cholangiocyte	background	C12orf75	20.7033	2.11199	2.30068
background-Cholangiocyte|background	background	Cholangiocyte	background	CUEDC1	20.6363	3.46703	4.01654
background-Cholangiocyte|background	background	Cholangiocyte	background	ANKRD36C	20.4612	3.27304	3.74177
background-Cholangiocyte|background	background	Cholangiocyte	background	ARHGAP40	20.402	0.606933	0.616108
background-Cholangiocyte|background	background	Cholangiocyte	background	PLLP	20.2767	1.20027	1.2573
background-Cholangiocyte|background	background	Cholangiocyte	background	EPB41L1	20.2718	2.17073	2.37839
background-Cholangiocyte|background	background	Cholangiocyte	background	TMEM156	20.1232	3.90271	4.61104
background-Cholangiocyte|background	background	Cholangiocyte	background	HS3ST1	20.1229	1.34475	1.41103
background-Cholangiocyte|background	background	Cholangiocyte	background	PRAG1	20.0734	4.67735	5.72897
background-Cholangiocyte|background	background	Cholangiocyte	background	AC000061.1	19.9618	0.791479	0.809779
background-Cholangiocyte|background	background	Cholangiocyte	background	SULF1	19.8803	2.74709	3.1001
background-Cholangiocyte|background	background	Cholangiocyte	background	AC128688.2	19.7294	0.500701	0.506822
background-Cholangiocyte|background	background	Cholangiocyte	background	LINC00866	19.7235	0.781817	0.80401
background-Cholangiocyte|background	background	Cholangiocyte	background	ANK3	19.66	4.44787	5.41404
background-Cholangiocyte|background	background	Cholangiocyte	background	KLF5	19.5721	1.43617	1.5268
background-Cholangiocyte|background	background	Cholangiocyte	background	PLCD3	19.433	0.899862	0.93012
background-Cholangiocyte|background	background	Cholangiocyte	background	TGFA	19.1108	2.52126	2.83966
background-Cholangiocyte|background	background	Cholangiocyte	background	LINC01342	19.0774	0.689685	0.707167
background-Cholangiocyte|background	background	Cholangiocyte	background	AC108134.1	18.9595	0.42926	0.432845
background-Cholangiocyte|background	background	Cholangiocyte	background	CDC42BPG	18.9247	0.987683	1.03281
background-Cholangiocyte|background	background	Cholangiocyte	background	B4GALNT3	18.892	1.68609	1.83118
background-Cholangiocyte|background	background	Cholangiocyte	background	PLAC4	18.7671	0.660065	0.674894
background-Cholangiocyte|background	background	Cholangiocyte	background	CYTOR	18.7622	2.89677	3.3209
background-Cholangiocyte|background	background	Cholangiocyte	background	LINP1	18.6903	0.401786	0.404871
background-Cholangiocyte|background	background	Cholangiocyte	background	UCA1	18.6391	0.342716	0.343972
background-Cholangiocyte|background	background	Cholangiocyte	background	KRT19	18.5973	1.84129	2.01682
background-Cholangiocyte|background	background	Cholangiocyte	background	KCNQ1	18.5473	3.50654	4.20624
background-Cholangiocyte|background	background	Cholangiocyte	background	MYEF2	18.5379	1.00507	1.04797
background-Cholangiocyte|background	background	Cholangiocyte	background	PIWIL4	18.5318	2.10106	2.33998
background-Cholangiocyte|background	background	Cholangiocyte	background	NEBL	18.3074	5.20607	7.00628
background-Cholangiocyte|background	background	Cholangiocyte	background	CTBP2	18.2565	5.11999	6.63303
background-Cholangiocyte|background	background	Cholangiocyte	background	NUAK2	18.2021	2.51433	2.90278
background-Cholangiocyte|background	background	Cholangiocyte	background	SLCO3A1	18.1758	4.84169	6.25587
background-Cholangiocyte|background	background	Cholangiocyte	background	DMKN	17.9478	1.41274	1.52386
background-Cholangiocyte|background	background	Cholangiocyte	background	CLIP2	17.8313	3.2124	3.85386
background-Cholangiocyte|background	background	Cholangiocyte	background	DEFB1	17.812	2.2738	2.58065
background-Cholangiocyte|background	background	Cholangiocyte	background	LAMA3	17.7543	3.6563	4.59256
background-Cholangiocyte|background	background	Cholangiocyte	background	SNRPN	17.6391	1.40435	1.51575
background-Cholangiocyte|background	background	Cholangiocyte	background	PFKP	17.582	2.18223	2.44807
background-Cholangiocyte|background	background	Cholangiocyte	background	EPS8L1	17.4129	0.649805	0.668378
background-Cholangiocyte|background	background	Cholangiocyte	background	MAPK10	17.3522	2.40879	2.74855
background-Cholangiocyte|background	background	Cholangiocyte	background	FRAS1	17.3463	1.70568	1.87925
background-Cholangiocyte|background	background	Cholangiocyte	background	RARG	17.3241	0.731313	0.754302
background-Cholangiocyte|background	background	Cholangiocyte	background	EPHA6	17.3223	1.73222	1.92093
background-Cholangiocyte|background	background	Cholangiocyte	background	NEURL3	17.2919	1.10276	1.1728
background-Cholangiocyte|background	background	Cholangiocyte	background	SLC28A3	17.1786	0.826828	0.86148
background-Cholangiocyte|background	background	Cholangiocyte	background	SCTR	17.165	2.75214	3.29253
background-Cholangiocyte|background	background	Cholangiocyte	background	RAB3IP	17.1185	2.81258	3.38276
background-Cholangiocyte|background	background	Cholangiocyte	background	SLC12A2	17.0436	3.59162	4.56662
background-Cholangiocyte|background	background	Cholangiocyte	background	FAM160A1	16.9043	3.70885	4.72328
background-Cholangiocyte|background	background	Cholangiocyte	background	BAALC	16.8992	2.98851	3.56897
background-Cholangiocyte|background	background	Cholangiocyte	background	PTPN14	16.8661	3.3688	4.1645
background-Cholangiocyte|background	background	Cholangiocyte	background	GIPR	16.8614	0.866723	0.90968
background-Cholangiocyte|background	background	Cholangiocyte	background	ESRP1	16.817	1.35772	1.47684
background-Cholangiocyte|background	background	Cholangiocyte	background	MYOF	16.7683	2.62209	3.05964
background-Cholangiocyte|background	background	Cholangiocyte	background	LGALS4	16.7022	1.24261	1.33754
background-Cholangiocyte|background	background	Cholangiocyte	background	HUNK	16.5271	1.35259	1.47586
background-Cholangiocyte|background	background	Cholangiocyte	background	MIR4435-2HG	16.5241	5.21087	7.5801
background-Cholangiocyte|background	background	Cholangiocyte	background	DLG3	16.4512	0.96896	1.02103
background-Cholangiocyte|background	background	Cholangiocyte	background	EPCAM	16.2704	1.35041	1.47976
background-Cholangiocyte|background	background	Cholangiocyte	background	DSCAML1	16.2669	2.16508	2.45983
background-Cholangiocyte|background	background	Cholangiocyte	background	AP1M2	16.2572	0.645026	0.669434
background-Cholangiocyte|background	background	Cholangiocyte	background	AL449403.2	16.2027	0.318949	0.322117
background-Cholangiocyte|background	background	Cholangiocyte	background	STXBP6	16.2019	1.56707	1.73598
background-Cholangiocyte|background	background	Cholangiocyte	background	ZNF19	16.1858	1.9868	2.28475
background-Cholangiocyte|background	background	Cholangiocyte	background	FLNA	16.1692	2.44761	2.85433
background-Cholangiocyte|background	background	Cholangiocyte	background	SPINT1-AS1	16.0849	0.358401	0.362881
background-Cholangiocyte|background	background	Cholangiocyte	background	PTPRD	16.0706	3.13492	3.93207
background-Cholangiocyte|background	background	Cholangiocyte	background	KRT86	16.023	0.537911	0.552599
background-Cholangiocyte|background	background	Cholangiocyte	background	CASR	15.9506	0.684685	0.711848
background-Cholangiocyte|background	background	Cholangiocyte	background	AC007001.1	15.9049	0.331295	0.335788
background-Cholangiocyte|background	background	Cholangiocyte	background	DNAJC6	15.8757	1.33896	1.47135
background-Cholangiocyte|background	background	Cholangiocyte	background	PTPN13	15.6647	2.23256	2.60594
background-Cholangiocyte|background	background	Cholangiocyte	background	MYO1D	15.6326	4.49399	6.63382
background-Cholangiocyte|background	background	Cholangiocyte	background	NRSN1	15.6292	0.417014	0.425652
background-Cholangiocyte|background	background	Cholangiocyte	background	HSPG2	15.6039	4.1225	5.43916
background-Cholangiocyte|background	background	Cholangiocyte	background	PLPP2	15.5307	0.671603	0.69959
background-Cholangiocyte|background	background	Cholangiocyte	background	EPHB2	15.5278	1.36445	1.50314
background-Cholangiocyte|background	background	Cholangiocyte	background	IGF2BP2	15.5258	4.89752	7.36677
background-Cholangiocyte|background	background	Cholangiocyte	background	ST6GAL2	15.4761	0.738118	0.768247
background-Cholangiocyte|background	background	Cholangiocyte	background	SPINT2	15.4294	0.941625	1.00108
background-Cholangiocyte|background	background	Cholangiocyte	background	DNAH7	15.3924	1.09144	1.18554
background-Cholangiocyte|background	background	Cholangiocyte	background	ADAM9	15.3678	3.567	4.67277
background-Cholangiocyte|background	background	Cholangiocyte	background	FBXL2	15.3613	2.76405	3.43236
background-Cholangiocyte|background	background	Cholangiocyte	background	SNAP25	15.2985	2.27425	2.72408
background-Cholangiocyte|background	background	Cholangiocyte	background	AC113386.1	15.1422	0.701759	0.734509
background-Cholangiocyte|background	background	Cholangiocyte	background	CRIM1	15.0487	4.23984	5.85967
background-Cholangiocyte|background	background	Cholangiocyte	background	KIAA1549L	15.0383	1.12395	1.22218
background-Cholangiocyte|background	background	Cholangiocyte	background	LINC01764	14.9743	0.409233	0.41828
background-Cholangiocyte|background	background	Cholangiocyte	background	TRNP1	14.922	1.92896	2.2705
background-Cholangiocyte|background	background	Cholangiocyte	background	LINC01695	14.9205	1.28958	1.40423
background-Cholangiocyte|background	background	Cholangiocyte	background	SVEP1	14.8829	1.8667	2.1478
background-Cholangiocyte|background	background	Cholangiocyte	background	NCEH1	14.8766	2.92215	3.71598
background-Cholangiocyte|background	background	Cholangiocyte	background	LAD1	14.8595	2.04635	2.44142
background-Cholangiocyte|background	background	Cholangiocyte	background	SEMA3B	14.8472	1.01213	1.09149
background-Cholangiocyte|background	background	Cholangiocyte	background	FREM2	14.8239	0.558076	0.580217
background-Cholangiocyte|background	background	Cholangiocyte	background	LMTK3	14.7542	1.20918	1.3301
background-Cholangiocyte|World	background	Cholangiocyte	World	AC245041.2	105.825	3.67825	3.69654
background-Cholangiocyte|World	background	Cholangiocyte	World	KRT7	97.3196	4.75965	4.80176
background-Cholangiocyte|World	background	Cholangiocyte	World	SLC5A1	89.6549	3.16957	3.19011
background-Cholangiocyte|World	background	Cholangiocyte	World	AL049629.1	86.6923	3.3447	3.36885
background-Cholangiocyte|World	background	Cholangiocyte	World	RASEF	78.771	5.22737	5.30926
background-Cholangiocyte|World	background	Cholangiocyte	World	PRSS22	75.4244	2.50728	2.52521
background-Cholangiocyte|World	background	Cholangiocyte	World	PMEPA1	74.4933	6.21359	6.33472
background-Cholangiocyte|World	background	Cholangiocyte	World	LINC00842	70.1682	1.72808	1.73642
background-Cholangiocyte|World	background	Cholangiocyte	World	MACC1	68.7891	5.08656	5.18704
background-Cholangiocyte|World	background	Cholangiocyte	World	GOLGA7B	57.119	1.1329	1.1385
background-Cholangiocyte|World	background	Cholangiocyte	World	EHF	55.3774	1.89432	1.91376
background-Cholangiocyte|World	background	Cholangiocyte	World	LAMC2	53.6979	3.65764	3.74394
background-Cholangiocyte|World	background	Cholangiocyte	World	ADCY8	53.233	3.24491	3.31215
background-Cholangiocyte|World	background	Cholangiocyte	World	ITGB8	51.5786	4.98967	5.16393
background-Cholangiocyte|World	background	Cholangiocyte	World	LINC01320	51.5394	1.66156	1.67888
background-Cholangiocyte|World	background	Cholangiocyte	World	C3orf52	51.2741	3.19737	3.27079
background-Cholangiocyte|World	background	Cholangiocyte	World	BICDL2	49.9518	1.74994	1.77096
background-Cholangiocyte|World	background	Cholangiocyte	World	ANXA3	49.8265	2.81404	2.87062
background-Cholangiocyte|World	background	Cholangiocyte	World	CFTR	48.9327	3.5813	3.68045
background-Cholangiocyte|World	background	Cholangiocyte	World	SPNS2	48.3192	4.81971	5.01409
background-Cholangiocyte|World	background	Cholangiocyte	World	SEMA6D	47.8844	4.21396	4.35597
background-Cholangiocyte|World	background	Cholangiocyte	World	CCDC9B	46.3141	1.44799	1.46454
background-Cholangiocyte|World	background	Cholangiocyte	World	KRT80	45.1918	1.0455	1.05411
background-Cholangiocyte|World	background	Cholangiocyte	World	ITGA3	44.9457	4.23932	4.40847
background-Cholangiocyte|World	background	Cholangiocyte	World	CXCL8	44.8756	2.12694	2.16409
background-Cholangiocyte|World	background	Cholangiocyte	World	TMEM156	44.5131	4.43169	4.61104
background-Cholangiocyte|World	background	Cholangiocyte	World	CLIC6	44.4254	2.35102	2.40081
background-Cholangiocyte|World	background	Cholangiocyte	World	LINP1	43.765	0.404031	0.404871
background-Cholangiocyte|World	background	Cholangiocyte	World	FAM83B	43.2563	1.47119	1.4912
background-Cholangiocyte|World	background	Cholangiocyte	World	B3GNT3	42.6824	1.96794	2.00687
background-Cholangiocyte|World	background	Cholangiocyte	World	AC103726.2	42.6603	0.399299	0.400229
background-Cholangiocyte|World	background	Cholangiocyte	World	GULP1	41.6627	4.21302	4.3936
background-Cholangiocyte|World	background	Cholangiocyte	World	CHST4	41.2751	2.49352	2.5616
background-Cholangiocyte|World	background	Cholangiocyte	World	NEBL	41.2566	6.53844	7.00628
background-Cholangiocyte|World	background	Cholangiocyte	World	GRHL2	41.2087	3.05554	3.15708
background-Cholangiocyte|World	background	Cholangiocyte	World	SEMA3E	41.1031	2.95316	3.04924
background-Cholangiocyte|World	background	Cholangiocyte	World	DEFB1	40.9903	2.51233	2.58065
background-Cholangiocyte|World	background	Cholangiocyte	World	KCNH8	40.0168	3.62581	3.78288
background-Cholangiocyte|World	background	Cholangiocyte	World	BAALC	39.6577	3.4344	3.56897
background-Cholangiocyte|World	background	Cholangiocyte	World	VTCN1	39.4123	1.87019	1.91113
background-Cholangiocyte|World	background	Cholangiocyte	World	AF233439.1	38.6304	2.80088	2.89873
background-Cholangiocyte|World	background	Cholangiocyte	World	CREB5	38.3272	6.87466	7.48874
background-Cholangiocyte|World	background	Cholangiocyte	World	SCD5	38.2468	4.19054	4.41625
background-Cholangiocyte|World	background	Cholangiocyte	World	TRPV6	37.293	1.38396	1.40758
background-Cholangiocyte|World	background	Cholangiocyte	World	FAM155A	36.8581	4.3379	4.59201
background-Cholangiocyte|World	background	Cholangiocyte	World	SHISA9	34.8033	4.15708	4.43777
background-Cholangiocyte|World	background	Cholangiocyte	World	AC073218.2	33.8445	0.208627	0.208937
background-Cholangiocyte|World	background	Cholangiocyte	World	PAQR5	33.4369	3.72711	3.978
background-Cholangiocyte|World	background	Cholangiocyte	World	SLC35F3	33.2493	5.57313	6.13828
background-Cholangiocyte|World	background	Cholangiocyte	World	BICC1	32.8957	8.30325	9.65267
background-Cholangiocyte|World	background	Cholangiocyte	World	CFTR-AS1	32.7468	0.166908	0.16702
background-Cholangiocyte|World	background	Cholangiocyte	World	MAP2	32.3132	4.71405	5.12066
background-Cholangiocyte|World	background	Cholangiocyte	World	PIWIL4	30.9878	2.24187	2.33998
background-Cholangiocyte|World	background	Cholangiocyte	World	LINC00707	30.7732	0.934166	0.95076
background-Cholangiocyte|World	background	Cholangiocyte	World	AC000061.1	30.7207	0.798818	0.809779
background-Cholangiocyte|World	background	Cholangiocyte	World	CDH6	30.1046	2.71172	2.85404
background-Cholangiocyte|World	background	Cholangiocyte	World	MTCL1	29.9727	4.32206	4.73139
background-Cholangiocyte|World	background	Cholangiocyte	World	ITPR3	29.7495	3.05957	3.2605
background-Cholangiocyte|World	background	Cholangiocyte	World	PFKP	29.7139	2.33479	2.44807
background-Cholangiocyte|World	background	Cholangiocyte	World	AC108134.1	29.2663	0.429625	0.432845
background-Cholangiocyte|World	background	Cholangiocyte	World	THSD4	29.2432	8.58985	10.4649
background-Cholangiocyte|World	background	Cholangiocyte	World	EFNA5	28.5842	2.94911	3.14678
background-Cholangiocyte|World	background	Cholangiocyte	World	AC124861.1	28.3379	2.08247	2.18506
background-Cholangiocyte|World	background	Cholangiocyte	World	AC128688.2	27.8547	0.501155	0.506822
background-Cholangiocyte|World	background	Cholangiocyte	World	MANCR	27.7662	1.12507	1.15516
background-Cholangiocyte|World	background	Cholangiocyte	World	UBASH3B	27.3886	5.36934	6.10565
background-Cholangiocyte|World	background	Cholangiocyte	World	SGPP2	27.1539	2.59756	2.77543
background-Cholangiocyte|World	background	Cholangiocyte	World	GALNT18	27.0751	6.00619	6.9527
background-Cholangiocyte|World	background	Cholangiocyte	World	TACSTD2	26.9505	0.890487	0.909404
background-Cholangiocyte|World	background	Cholangiocyte	World	SEL1L3	26.7042	4.59518	5.17585
background-Cholangiocyte|World	background	Cholangiocyte	World	ELOVL7	26.5296	2.4816	2.65162
background-Cholangiocyte|World	background	Cholangiocyte	World	RASSF9	26.4683	2.19347	2.32072
background-Cholangiocyte|World	background	Cholangiocyte	World	MUC6	26.3011	2.16213	2.29025
background-Cholangiocyte|World	background	Cholangiocyte	World	BACE2	26.23	5.10413	5.82571
background-Cholangiocyte|World	background	Cholangiocyte	World	CRP	25.5913	8.44255	10.0628
background-Cholangiocyte|World	background	Cholangiocyte	World	TC2N	25.363	2.20746	2.34414
background-Cholangiocyte|World	background	Cholangiocyte	World	LINC02331	25.274	2.05363	2.18183
background-Cholangiocyte|World	background	Cholangiocyte	World	GLIS3	25.1237	7.54193	9.49365
background-Cholangiocyte|World	background	Cholangiocyte	World	CXCL6	25.0644	0.490383	0.49707
background-Cholangiocyte|World	background	Cholangiocyte	World	CATSPERB	25.0426	2.2864	2.44673
background-Cholangiocyte|World	background	Cholangiocyte	World	ITGB1-DT	24.8938	5.48042	6.39269
background-Cholangiocyte|World	background	Cholangiocyte	World	RAPGEF5	24.8055	7.39909	9.20105
background-Cholangiocyte|World	background	Cholangiocyte	World	EPB41L4A	24.6516	3.87166	4.32935
background-Cholangiocyte|World	background	Cholangiocyte	World	HNF1B	24.4487	2.94803	3.24789
background-Cholangiocyte|World	background	Cholangiocyte	World	FOSL1	24.426	2.33607	2.51788
background-Cholangiocyte|World	background	Cholangiocyte	World	VGLL3	24.3363	1.33451	1.39053
background-Cholangiocyte|World	background	Cholangiocyte	World	LINC02197	23.9339	5.12561	5.91814
background-Cholangiocyte|World	background	Cholangiocyte	World	SLC38A1	23.7646	4.2251	4.85497
background-Cholangiocyte|World	background	Cholangiocyte	World	AC004264.1	23.6873	0.70498	0.721822
background-Cholangiocyte|World	background	Cholangiocyte	World	DNAH5	23.1986	3.73205	4.24632
background-Cholangiocyte|World	background	Cholangiocyte	World	TESC	23.1562	4.15753	4.79532
background-Cholangiocyte|World	background	Cholangiocyte	World	NNMT	23.1313	6.93719	8.46166
background-Cholangiocyte|World	background	Cholangiocyte	World	LIMCH1	22.9381	4.42148	5.10465
background-Cholangiocyte|World	background	Cholangiocyte	World	FA2H	22.8476	1.24615	1.30259
background-Cholangiocyte|World	background	Cholangiocyte	World	ANKRD33B	22.6182	1.83446	1.9499
background-Cholangiocyte|World	background	Cholangiocyte	World	SFRP5	22.5814	0.582982	0.594338
background-Cholangiocyte|World	background	Cholangiocyte	World	PPP1R13L	22.4685	4.2222	4.97833
background-Cholangiocyte|World	background	Cholangiocyte	World	SLCO3A1	22.2977	5.21175	6.25587
background-Cholangiocyte|World	background	Cholangiocyte	World	ABCC3	22.2181	6.92584	9.03233
background-Cholangiocyte|World	background	Cholangiocyte	World	AC087762.1	22.1891	2.45448	2.69632
background-Cholangiocyte|World	background	Cholangiocyte	World	CSGALNACT1	22.0132	3.71916	4.26304
background-Cholangiocyte|World	background	Cholangiocyte	World	C6orf141	21.9138	1.13973	1.19033
background-Cholangiocyte|World	background	Cholangiocyte	World	VCX2	21.793	0.060999	0.060999
background-Cholangiocyte|World	background	Cholangiocyte	World	ARHGEF10	21.793	0.044999	0.044999
background-Cholangiocyte|World	background	Cholangiocyte	World	AC073218.1	21.793	0.05649	0.05649
background-Cholangiocyte|World	background	Cholangiocyte	World	KIRREL3-AS2	21.793	0.058873	0.058873
background-Cholangiocyte|World	background	Cholangiocyte	World	PTPN13	21.7729	2.37852	2.60594
background-Cholangiocyte|World	background	Cholangiocyte	World	SVEP1	21.77	1.98967	2.1478
background-Cholangiocyte|World	background	Cholangiocyte	World	TMEM163	21.7105	3.07836	3.48131
background-Cholangiocyte|World	background	Cholangiocyte	World	AKAP12	21.6744	5.74628	7.03022
background-Cholangiocyte|World	background	Cholangiocyte	World	CLCF1	21.6605	1.85994	2.01348
background-Cholangiocyte|World	background	Cholangiocyte	World	NFIB	21.2948	5.88929	7.32818
background-Cholangiocyte|World	background	Cholangiocyte	World	PKHD1	20.8848	6.49734	8.84437
background-Cholangiocyte|World	background	Cholangiocyte	World	SLC28A3	20.7025	0.831225	0.86148
background-Cholangiocyte|World	background	Cholangiocyte	World	SH3RF1	20.7002	5.65485	7.29692
background-Cholangiocyte|World	background	Cholangiocyte	World	LIF	20.3699	1.17307	1.23965
background-Cholangiocyte|World	background	Cholangiocyte	World	CASR	20.3245	0.691066	0.711848
background-Cholangiocyte|World	background	Cholangiocyte	World	ARAP2	20.2942	4.80458	5.9031
background-Cholangiocyte|World	background	Cholangiocyte	World	CYP3A4	20.1437	6.6068	8.48517
background-Cholangiocyte|World	background	Cholangiocyte	World	SERPINE1	20.0375	7.22253	9.59908
background-Cholangiocyte|World	background	Cholangiocyte	World	EPS8L1	19.9613	0.648807	0.668378
background-Cholangiocyte|World	background	Cholangiocyte	World	TCAF2	19.8335	4.63015	5.66087
background-Cholangiocyte|World	background	Cholangiocyte	World	PTPRD	19.8239	3.34513	3.93207
background-Cholangiocyte|World	background	Cholangiocyte	World	AP000424.1	19.801	1.79834	1.96936
background-Cholangiocyte|World	background	Cholangiocyte	World	AL390719.2	19.7298	0.780701	0.810708
background-Cholangiocyte|World	background	Cholangiocyte	World	AL590637.1	19.7218	0.107365	0.107695
background-Cholangiocyte|World	background	Cholangiocyte	World	BCO2	19.6572	4.29913	5.1969
background-Cholangiocyte|World	background	Cholangiocyte	World	ARSJ	19.5491	1.86801	2.04497
background-Cholangiocyte|World	background	Cholangiocyte	World	LINC00866	19.4996	0.774528	0.80401
background-Cholangiocyte|World	background	Cholangiocyte	World	RBMS3	19.4947	3.71538	4.40816
background-Cholangiocyte|World	background	Cholangiocyte	World	SLC9C1	19.4788	1.7392	1.89567
background-Cholangiocyte|World	background	Cholangiocyte	World	PFKFB3	19.4564	4.11514	5.02084
background-Cholangiocyte|World	background	Cholangiocyte	World	SGMS2	19.3766	5.32518	6.91474
background-Cholangiocyte|World	background	Cholangiocyte	World	ARNTL2	19.2665	4.85077	6.16689
background-Cholangiocyte|World	background	Cholangiocyte	World	NRG1	19.2556	5.98545	7.76337
background-Cholangiocyte|World	background	Cholangiocyte	World	HOMER2	19.2367	4.9392	6.49622
background-Cholangiocyte|World	background	Cholangiocyte	World	STK39	19.1756	5.79832	8.05874
background-Cholangiocyte|World	background	Cholangiocyte	World	SCTR	19.0892	2.83806	3.29253
background-Cholangiocyte|World	background	Cholangiocyte	World	CXCL1	19.0525	0.402847	0.410695
background-Cholangiocyte|World	background	Cholangiocyte	World	EPHB6	19.013	0.671812	0.694226
background-Cholangiocyte|World	background	Cholangiocyte	World	MAMLD1	18.9146	3.60958	4.37134
background-Cholangiocyte|World	background	Cholangiocyte	World	ST14	18.9003	2.10298	2.35074
background-Cholangiocyte|World	background	Cholangiocyte	World	ABLIM3	18.8528	6.4955	8.89028
background-Cholangiocyte|World	background	Cholangiocyte	World	SAA1	18.8088	5.11177	6.41749
background-Cholangiocyte|World	background	Cholangiocyte	World	IL15RA	18.7958	3.73773	4.51587
background-Cholangiocyte|World	background	Cholangiocyte	World	LGALS4	18.6507	1.2508	1.33754
background-Cholangiocyte|World	background	Cholangiocyte	World	RERG	18.5817	1.58365	1.71463
background-Cholangiocyte|World	background	Cholangiocyte	World	FAM160A1	18.5583	3.8404	4.72328
background-Cholangiocyte|World	background	Cholangiocyte	World	ARL14	18.5294	0.268786	0.272375
background-Cholangiocyte|World	background	Cholangiocyte	World	ITPKC	18.5048	4.67238	6.05826
background-Cholangiocyte|World	background	Cholangiocyte	World	MAPK10	18.3687	2.41962	2.74855
background-Cholangiocyte|World	background	Cholangiocyte	World	BIRC3	18.3407	2.33955	2.65045
background-Cholangiocyte|World	background	Cholangiocyte	World	SHROOM3	18.3256	5.12221	6.89256
background-Cholangiocyte|World	background	Cholangiocyte	World	KRT86	18.2729	0.536467	0.552599
background-Cholangiocyte|World	background	Cholangiocyte	World	RALYL	18.1497	2.2619	2.56608
background-Cholangiocyte|World	background	Cholangiocyte	World	UNC13D	18.0035	2.28095	2.60771
background-Cholangiocyte|World	background	Cholangiocyte	World	LURAP1L	17.9934	5.22378	6.9124
background-Cholangiocyte|World	background	Cholangiocyte	World	HAMP	17.9771	4.89903	6.3692
background-Cholangiocyte|World	background	Cholangiocyte	World	TNFAIP8	17.9627	4.81358	6.31293
background-Cholangiocyte|World	background	Cholangiocyte	World	CAPN2	17.9473	3.35399	4.08453
background-Cholangiocyte|World	background	Cholangiocyte	World	NAMPT	17.9179	6.66977	9.7531
background-Cholangiocyte|World	background	Cholangiocyte	World	ALKAL1	17.8948	0.293375	0.298277
background-Cholangiocyte|World	background	Cholangiocyte	World	CPM	17.8141	5.25868	7.30056
background-Cholangiocyte|World	background	Cholangiocyte	World	ZSWIM4	17.8042	2.54943	2.9622
background-Cholangiocyte|World	background	Cholangiocyte	World	AC010967.1	17.7802	1.12808	1.20642
background-Cholangiocyte|World	background	Cholangiocyte	World	TNFAIP2	17.7713	2.77716	3.2642
background-Cholangiocyte|World	background	Cholangiocyte	World	KRT23	17.7576	1.8875	2.09356
background-Cholangiocyte|World	background	Cholangiocyte	World	ARNT2	17.6088	3.40047	4.15914
background-Cholangiocyte|World	background	Cholangiocyte	World	CYP2B6	17.5736	5.34294	6.80241
background-Cholangiocyte|World	background	Cholangiocyte	World	TNIK	17.5115	4.992	6.66646
background-Cholangiocyte|World	background	Cholangiocyte	World	AC007001.1	17.4953	0.329422	0.335788
background-Cholangiocyte|World	background	Cholangiocyte	World	C6orf132	17.4513	1.83244	2.05176
background-Cholangiocyte|World	background	Cholangiocyte	World	SDS	17.4273	4.68529	5.89579
background-Cholangiocyte|World	background	Cholangiocyte	World	ANXA11	17.3954	4.50603	6.09036
background-Cholangiocyte|World	background	Cholangiocyte	World	IER3	17.3439	3.78788	4.78135
background-Cholangiocyte|World	background	Cholangiocyte	World	DGKH	17.3399	5.15874	7.26192
background-Cholangiocyte|World	background	Cholangiocyte	World	GPR176	17.252	1.5528	1.70439
background-Cholangiocyte|World	background	Cholangiocyte	World	UCA1	17.2385	0.337219	0.343972
background-Cholangiocyte|World	background	Cholangiocyte	World	AL356356.1	17.2044	2.05361	2.35126
background-Cholangiocyte|World	background	Cholangiocyte	World	ANXA2	17.2025	5.23658	7.50682
background-Cholangiocyte|World	background	Cholangiocyte	World	AC002401.4	17.1374	0.05871	0.058807
background-Cholangiocyte|World	background	Cholangiocyte	World	LINC01764	17.1015	0.407768	0.41828
background-Cholangiocyte|World	background	Cholangiocyte	World	LAD1	17.0449	2.12403	2.44142
background-Cholangiocyte|World	background	Cholangiocyte	World	MT2A	16.9411	6.59249	10.4644
background-Cholangiocyte|World	background	Cholangiocyte	World	TUBB6	16.9214	2.97833	3.61273
background-Cholangiocyte|World	background	Cholangiocyte	World	KLHL29	16.9165	5.01794	6.93272
background-Cholangiocyte|World	background	Cholangiocyte	World	AC016813.1	16.8588	0.108599	0.109135
background-Cholangiocyte|World	background	Cholangiocyte	World	PPARD	16.8427	5.17012	7.50898
background-Cholangiocyte|World	background	Cholangiocyte	World	SH2D3A	16.8113	2.68795	3.21915
background-Cholangiocyte|World	background	Cholangiocyte	World	FAM83F	16.7698	0.832106	0.880949
background-Cholangiocyte|World	background	Cholangiocyte	World	CASC15	16.7549	4.03755	5.30937
background-Cholangiocyte|World	background	Cholangiocyte	World	CNTN3	16.7483	1.69676	1.90044
background-Cholangiocyte|World	background	Cholangiocyte	World	FGFR2	16.6422	3.39563	4.24733
background-Cholangiocyte|World	background	Cholangiocyte	World	COL4A2	16.5619	3.92578	4.96051
background-Cholangiocyte|World	background	Cholangiocyte	World	PRKX	16.5428	3.26028	4.06704
background-Cholangiocyte|World	background	Cholangiocyte	World	FGF13	16.4481	5.44931	7.81578
background-Cholangiocyte|World	background	Cholangiocyte	World	CLLU1OS	16.4154	0.049317	0.049408
background-Cholangiocyte|World	background	Cholangiocyte	World	IL4R	16.3948	5.31829	7.78826
background-Cholangiocyte|World	background	Cholangiocyte	World	CXCL5	16.3836	0.101862	0.102395
background-Cholangiocyte|World	background	Cholangiocyte	World	SLC1A1	16.2101	4.1328	5.32804
background-Endothelial_cell|background	background	Endothelial cell	background	EGFL7	80.7279	6.49302	7.48836
background-Endothelial_cell|background	background	Endothelial cell	background	PDE2A	79.0478	5.42781	5.8519
background-Endothelial_cell|background	background	Endothelial cell	background	PTPRB	75.2435	7.18931	9.36199
background-Endothelial_cell|background	background	Endothelial cell	background	SHANK3	73.9054	5.66293	6.46904
background-Endothelial_cell|background	background	Endothelial cell	background	PREX2	72.696	6.03603	7.12609
background-Endothelial_cell|background	background	Endothelial cell	background	FGFR1	71.5964	6.52945	7.85585
background-Endothelial_cell|background	background	Endothelial cell	background	DNASE1L3	71.1045	5.67474	6.57004
background-Endothelial_cell|background	background	Endothelial cell	background	STAB1	68.4285	5.63883	6.5442
background-Endothelial_cell|background	background	Endothelial cell	background	TOX2	68.2106	5.11961	5.73172
background-Endothelial_cell|background	background	Endothelial cell	background	NOSTRIN	67.1859	4.66836	5.14674
background-Endothelial_cell|background	background	Endothelial cell	background	ST6GALNAC3	65.0615	6.85926	9.93467
background-Endothelial_cell|background	background	Endothelial cell	background	SH3RF3	64.6193	6.48834	8.18433
background-Endothelial_cell|background	background	Endothelial cell	background	IGF1R	63.1095	5.88946	7.34076
background-Endothelial_cell|background	background	Endothelial cell	background	RASIP1	62.9962	4.35964	4.83764
background-Endothelial_cell|background	background	Endothelial cell	background	LDB2	62.6416	6.64135	9.91687
background-Endothelial_cell|background	background	Endothelial cell	background	FBXL7	62.2237	6.02729	7.85956
background-Endothelial_cell|background	background	Endothelial cell	background	ADGRL4	61.8084	4.80311	5.55404
background-Endothelial_cell|background	background	Endothelial cell	background	GPM6A	61.193	5.37828	6.54275
background-Endothelial_cell|background	background	Endothelial cell	background	ERG	61.1056	4.74146	5.50605
background-Endothelial_cell|background	background	Endothelial cell	background	TCF4	60.7234	6.25517	8.81943
background-Endothelial_cell|background	background	Endothelial cell	background	ATRNL1	59.789	5.15684	6.26372
background-Endothelial_cell|background	background	Endothelial cell	background	ITPRIP	59.1064	4.50956	5.23786
background-Endothelial_cell|background	background	Endothelial cell	background	ZNF462	58.6997	4.36721	4.96934
background-Endothelial_cell|background	background	Endothelial cell	background	FCN2	58.4785	4.34068	4.96945
background-Endothelial_cell|background	background	Endothelial cell	background	ADGRF5	57.6571	3.75103	4.0953
background-Endothelial_cell|background	background	Endothelial cell	background	BMP6	57.246	4.35464	5.01591
background-Endothelial_cell|background	background	Endothelial cell	background	ACSM3	56.4394	5.23466	6.65466
background-Endothelial_cell|background	background	Endothelial cell	background	LIMCH1	56.2035	5.4123	7.19838
background-Endothelial_cell|background	background	Endothelial cell	background	COL4A2	56.1153	5.73957	7.79295
background-Endothelial_cell|background	background	Endothelial cell	background	OIT3	55.8196	4.04929	4.63262
background-Endothelial_cell|background	background	Endothelial cell	background	FLT1	54.8955	5.94844	10.166
background-Endothelial_cell|background	background	Endothelial cell	background	CLEC4M	54.7411	3.90191	4.45743
background-Endothelial_cell|background	background	Endothelial cell	background	COL4A1	53.3637	5.36076	7.18576
background-Endothelial_cell|background	background	Endothelial cell	background	PALD1	52.7087	3.65764	4.10598
background-Endothelial_cell|background	background	Endothelial cell	background	LINC02388	52.6049	4.5342	5.47142
background-Endothelial_cell|background	background	Endothelial cell	background	STAB2	52.5023	3.98434	4.7013
background-Endothelial_cell|background	background	Endothelial cell	background	GRAPL	52.2291	3.14837	3.41622
background-Endothelial_cell|background	background	Endothelial cell	background	WWTR1	50.7208	5.19456	7.53904
background-Endothelial_cell|background	background	Endothelial cell	background	ITPKB	50.6224	4.12863	4.90907
background-Endothelial_cell|background	background	Endothelial cell	background	NOTCH4	50.1514	2.7107	2.88845
background-Endothelial_cell|background	background	Endothelial cell	background	ABCG1	50.1422	4.25796	5.18883
background-Endothelial_cell|background	background	Endothelial cell	background	NRG3	50.0827	4.89095	6.59845
background-Endothelial_cell|background	background	Endothelial cell	background	SFMBT2	49.5522	5.24041	7.47556
background-Endothelial_cell|background	background	Endothelial cell	background	CLEC4G	49.1747	3.50142	4.03642
background-Endothelial_cell|background	background	Endothelial cell	background	MCF2L	49.1251	4.24538	5.41144
background-Endothelial_cell|background	background	Endothelial cell	background	PLEKHG1	49.0823	5.34371	9.19334
background-Endothelial_cell|background	background	Endothelial cell	background	LIFR	48.9425	4.64105	6.16083
background-Endothelial_cell|background	background	Endothelial cell	background	IGFBP7	48.8397	4.70346	6.29038
background-Endothelial_cell|background	background	Endothelial cell	background	BTNL9	48.6018	2.71126	2.92711
background-Endothelial_cell|background	background	Endothelial cell	background	NR2F1-AS1	48.3059	3.53348	4.13734
background-Endothelial_cell|background	background	Endothelial cell	background	C1QTNF1	48.2241	3.79349	4.5172
background-Endothelial_cell|background	background	Endothelial cell	background	MYO10	48.1649	4.5272	6.01406
background-Endothelial_cell|background	background	Endothelial cell	background	LRRK1	47.8698	3.87929	4.71914
background-Endothelial_cell|background	background	Endothelial cell	background	ZBTB46	47.8216	3.52689	4.13228
background-Endothelial_cell|background	background	Endothelial cell	background	MEF2C	47.7539	4.27285	5.51755
background-Endothelial_cell|background	background	Endothelial cell	background	AL603840.1	47.3017	3.43471	4.02026
background-Endothelial_cell|background	background	Endothelial cell	background	SASH1	47.2856	5.17307	8.79682
background-Endothelial_cell|background	background	Endothelial cell	background	AC010737.1	47.2081	2.63749	2.85195
background-Endothelial_cell|background	background	Endothelial cell	background	CRIM1	46.7533	4.00524	5.06823
background-Endothelial_cell|background	background	Endothelial cell	background	TACC1	46.5978	5.16228	9.23764
background-Endothelial_cell|background	background	Endothelial cell	background	ST3GAL4	46.4671	3.99601	5.07217
background-Endothelial_cell|background	background	Endothelial cell	background	PCAT19	45.9246	2.70451	2.99609
background-Endothelial_cell|background	background	Endothelial cell	background	MCAM	45.1629	2.65914	2.94563
background-Endothelial_cell|background	background	Endothelial cell	background	NRP2	44.9043	3.24777	3.8312
background-Endothelial_cell|background	background	Endothelial cell	background	CTBP2	44.8683	3.87507	4.86434
background-Endothelial_cell|background	background	Endothelial cell	background	ARHGAP31	44.2499	3.60601	4.51039
background-Endothelial_cell|background	background	Endothelial cell	background	SEMA6A	43.9655	3.28665	4.0048
background-Endothelial_cell|background	background	Endothelial cell	background	PXN	43.2237	4.12227	5.85717
background-Endothelial_cell|background	background	Endothelial cell	background	MARCH3	42.8269	4.0432	5.53867
background-Endothelial_cell|background	background	Endothelial cell	background	AKT3	42.8193	4.34437	6.40412
background-Endothelial_cell|background	background	Endothelial cell	background	COTL1	42.8148	3.23357	3.88973
background-Endothelial_cell|background	background	Endothelial cell	background	MXRA7	42.7471	2.5971	2.93088
background-Endothelial_cell|background	background	Endothelial cell	background	ITGA9	42.5645	4.1901	5.87753
background-Endothelial_cell|background	background	Endothelial cell	background	FLI1	42.5434	3.7731	4.89129
background-Endothelial_cell|background	background	Endothelial cell	background	HSPG2	42.1144	3.44656	4.29103
background-Endothelial_cell|background	background	Endothelial cell	background	SHROOM4	42.0394	2.61753	2.99476
background-Endothelial_cell|background	background	Endothelial cell	background	TIMP3	41.9618	3.58523	4.58687
background-Endothelial_cell|background	background	Endothelial cell	background	AC011476.3	41.4989	2.95267	3.49977
background-Endothelial_cell|background	background	Endothelial cell	background	C5AR2	41.2359	3.25899	4.04379
background-Endothelial_cell|background	background	Endothelial cell	background	PPP1R16B	41.001	3.20259	3.949
background-Endothelial_cell|background	background	Endothelial cell	background	AC007100.1	40.6787	2.41701	2.7243
background-Endothelial_cell|background	background	Endothelial cell	background	TEK	40.455	2.27603	2.53317
background-Endothelial_cell|background	background	Endothelial cell	background	GRK5	40.4405	4.45296	6.91501
background-Endothelial_cell|background	background	Endothelial cell	background	AKAP12	40.4307	4.6007	10.3234
background-Endothelial_cell|background	background	Endothelial cell	background	RARB	40.2529	3.13712	3.96703
background-Endothelial_cell|background	background	Endothelial cell	background	SMAD6	40.1885	2.76206	3.22401
background-Endothelial_cell|background	background	Endothelial cell	background	MRO	39.9614	3.7174	5.14067
background-Endothelial_cell|background	background	Endothelial cell	background	MRC1	39.8043	4.16805	6.47798
background-Endothelial_cell|background	background	Endothelial cell	background	NPAS3	39.4765	2.72899	3.25889
background-Endothelial_cell|background	background	Endothelial cell	background	GNA14	39.3716	3.53892	4.83922
background-Endothelial_cell|background	background	Endothelial cell	background	EFNB2	39.3237	2.78999	3.40203
background-Endothelial_cell|background	background	Endothelial cell	background	CDH5	39.0631	2.35019	2.6913
background-Endothelial_cell|background	background	Endothelial cell	background	PALM	38.9605	2.00973	2.20506
background-Endothelial_cell|background	background	Endothelial cell	background	KLF7	38.6543	3.6734	5.31282
background-Endothelial_cell|background	background	Endothelial cell	background	PTPRR	38.6471	2.07963	2.31221
background-Endothelial_cell|background	background	Endothelial cell	background	KANK3	38.4438	2.24923	2.58355
background-Endothelial_cell|background	background	Endothelial cell	background	RHOJ	38.3232	2.26161	2.56611
background-Endothelial_cell|background	background	Endothelial cell	background	SH3BP5	38.3019	4.06989	6.43681
background-Endothelial_cell|background	background	Endothelial cell	background	PRKCH	38.1156	4.04262	6.24084
background-Endothelial_cell|background	background	Endothelial cell	background	TAL1	37.4267	1.72364	1.84999
background-Endothelial_cell|background	background	Endothelial cell	background	TMCC3	37.2749	3.72915	5.78559
background-Endothelial_cell|background	background	Endothelial cell	background	PRAG1	37.0142	2.74186	3.43838
background-Endothelial_cell|background	background	Endothelial cell	background	EVA1C	36.9818	3.53089	5.2063
background-Endothelial_cell|background	background	Endothelial cell	background	TMEM44	36.5317	1.93955	2.18524
background-Endothelial_cell|background	background	Endothelial cell	background	FYN	36.4277	3.89134	6.29807
background-Endothelial_cell|background	background	Endothelial cell	background	CCSER1	36.2811	3.0518	4.17628
background-Endothelial_cell|background	background	Endothelial cell	background	AC087623.2	36.2001	1.46813	1.53362
background-Endothelial_cell|background	background	Endothelial cell	background	AFAP1L1	35.9175	2.451	3.02184
background-Endothelial_cell|background	background	Endothelial cell	background	F8	35.8774	2.99768	4.07401
background-Endothelial_cell|background	background	Endothelial cell	background	NR2F1	35.8075	2.29237	2.73154
background-Endothelial_cell|background	background	Endothelial cell	background	FGD5	35.4442	2.1297	2.50749
background-Endothelial_cell|background	background	Endothelial cell	background	NOVA2	35.4194	1.55539	1.66523
background-Endothelial_cell|background	background	Endothelial cell	background	PPFIBP1	35.3843	3.79	9.03971
background-Endothelial_cell|background	background	Endothelial cell	background	RASSF2	35.3488	2.09128	2.41326
background-Endothelial_cell|background	background	Endothelial cell	background	ARHGAP26	35.1921	3.46237	10.6297
background-Endothelial_cell|background	background	Endothelial cell	background	HECW2	35.1856	3.32297	4.92577
background-Endothelial_cell|background	background	Endothelial cell	background	GP6	35.0569	1.69321	1.85644
background-Endothelial_cell|background	background	Endothelial cell	background	NAV1	35.038	2.39048	2.93833
background-Endothelial_cell|background	background	Endothelial cell	background	DGKG	34.9743	2.32316	2.83983
background-Endothelial_cell|background	background	Endothelial cell	background	TPM4	34.9175	2.81652	3.77107
background-Endothelial_cell|background	background	Endothelial cell	background	ADAMTS4	34.9053	2.69924	3.54577
background-Endothelial_cell|background	background	Endothelial cell	background	NOD1	34.5493	2.48433	3.15017
background-Endothelial_cell|background	background	Endothelial cell	background	PIEZO2	34.5036	3.02602	4.28966
background-Endothelial_cell|background	background	Endothelial cell	background	ENG	34.4221	3.32165	4.99951
background-Endothelial_cell|background	background	Endothelial cell	background	FCN3	34.3646	3.14605	4.52999
background-Endothelial_cell|background	background	Endothelial cell	background	PDE10A	34.3437	2.55964	3.26423
background-Endothelial_cell|background	background	Endothelial cell	background	JAM3	34.0468	2.35222	2.9318
background-Endothelial_cell|background	background	Endothelial cell	background	MEG3	34.0333	2.13973	2.54745
background-Endothelial_cell|background	background	Endothelial cell	background	USP13	34.0213	3.24677	4.98589
background-Endothelial_cell|background	background	Endothelial cell	background	TGFBR3	33.9869	3.58526	5.79935
background-Endothelial_cell|background	background	Endothelial cell	background	CALCRL	33.6773	1.91603	2.19803
background-Endothelial_cell|background	background	Endothelial cell	background	PHACTR1	33.4396	2.64059	3.5072
background-Endothelial_cell|background	background	Endothelial cell	background	FILIP1	33.4212	2.18015	2.64865
background-Endothelial_cell|background	background	Endothelial cell	background	DOCK6	33.0846	3.01464	4.55898
background-Endothelial_cell|background	background	Endothelial cell	background	CABLES1	32.8778	2.91659	4.19204
background-Endothelial_cell|background	background	Endothelial cell	background	MMRN1	32.7213	1.72632	1.95558
background-Endothelial_cell|background	background	Endothelial cell	background	ETS1	32.6228	2.85358	3.92305
background-Endothelial_cell|background	background	Endothelial cell	background	SMTN	32.4683	1.87949	2.21809
background-Endothelial_cell|background	background	Endothelial cell	background	ROBO4	32.3413	1.51874	1.6779
background-Endothelial_cell|background	background	Endothelial cell	background	SEMA3F	32.2722	1.42975	1.55781
background-Endothelial_cell|background	background	Endothelial cell	background	ALB	32.1906	1.55107	13.3696
background-Endothelial_cell|background	background	Endothelial cell	background	CUL4B	32.1802	2.6843	3.82247
background-Endothelial_cell|background	background	Endothelial cell	background	ABCC1	32.1468	2.76478	3.87547
background-Endothelial_cell|background	background	Endothelial cell	background	MS4A6A	32.0547	2.62204	3.51653
background-Endothelial_cell|background	background	Endothelial cell	background	KDR	31.6593	1.69241	1.95251
background-Endothelial_cell|background	background	Endothelial cell	background	WNT2B	31.6273	2.11343	2.64476
background-Endothelial_cell|background	background	Endothelial cell	background	GALNT14	31.3914	1.41648	1.55727
background-Endothelial_cell|background	background	Endothelial cell	background	RASGRP3	31.0467	2.33999	3.13361
background-Endothelial_cell|background	background	Endothelial cell	background	RELN	31.0399	3.65735	9.08696
background-Endothelial_cell|background	background	Endothelial cell	background	TIMP2	30.9532	2.22694	2.86449
background-Endothelial_cell|background	background	Endothelial cell	background	RIPOR2	30.835	2.73804	3.94883
background-Endothelial_cell|background	background	Endothelial cell	background	FZD4	30.83	1.90665	2.36278
background-Endothelial_cell|background	background	Endothelial cell	background	ASAP2	30.7421	2.0581	2.60624
background-Endothelial_cell|background	background	Endothelial cell	background	FLT4	30.7041	1.45531	1.62385
background-Endothelial_cell|background	background	Endothelial cell	background	AC068234.1	30.6127	1.82619	2.23378
background-Endothelial_cell|background	background	Endothelial cell	background	PAM	30.5181	2.92793	4.59819
background-Endothelial_cell|background	background	Endothelial cell	background	CTTNBP2	30.4998	1.85333	2.25061
background-Endothelial_cell|background	background	Endothelial cell	background	IRAK3	30.4784	3.11631	5.08541
background-Endothelial_cell|background	background	Endothelial cell	background	AC025569.1	30.4629	1.53059	1.76348
background-Endothelial_cell|background	background	Endothelial cell	background	SEC14L1	30.4414	3.34175	7.89612
background-Endothelial_cell|background	background	Endothelial cell	background	EXOC3L2	30.396	1.33526	1.47728
background-Endothelial_cell|background	background	Endothelial cell	background	CDC42EP3	29.9702	1.69987	2.05207
background-Endothelial_cell|background	background	Endothelial cell	background	SLC2A3	29.964	2.31826	3.17698
background-Endothelial_cell|background	background	Endothelial cell	background	CLEC1A	29.7867	1.5197	1.7608
background-Endothelial_cell|background	background	Endothelial cell	background	SLC9A9	29.733	2.89423	4.47163
background-Endothelial_cell|background	background	Endothelial cell	background	ARAP3	29.593	1.24382	1.364
background-Endothelial_cell|background	background	Endothelial cell	background	WARS	29.571	2.94175	5.12345
background-Endothelial_cell|background	background	Endothelial cell	background	MTCL1	29.5461	1.67627	2.00555
background-Endothelial_cell|background	background	Endothelial cell	background	NXPE3	29.3901	1.42642	1.63818
background-Endothelial_cell|background	background	Endothelial cell	background	PHLDB1	29.3375	1.69564	2.02653
background-Endothelial_cell|background	background	Endothelial cell	background	BMPER	29.3212	1.80243	2.16922
background-Endothelial_cell|background	background	Endothelial cell	background	CTTNBP2NL	29.2258	2.26595	3.14197
background-Endothelial_cell|background	background	Endothelial cell	background	FMNL2	29.2069	3.46742	7.15865
background-Endothelial_cell|background	background	Endothelial cell	background	KCNMB4	29.1759	1.28191	1.4086
background-Endothelial_cell|background	background	Endothelial cell	background	P3H2	29.139	1.77854	2.18572
background-Endothelial_cell|background	background	Endothelial cell	background	VASH1	29.0879	1.28872	1.4285
background-Endothelial_cell|background	background	Endothelial cell	background	PRSS23	29.0818	1.9001	2.42158
background-Endothelial_cell|background	background	Endothelial cell	background	CTSL	29.0104	3.19824	6.99763
background-Endothelial_cell|background	background	Endothelial cell	background	IL33	29.0039	1.521	1.77556
background-Endothelial_cell|background	background	Endothelial cell	background	RNF144A	29.0037	1.47128	1.7093
background-Endothelial_cell|background	background	Endothelial cell	background	OSBPL10	28.9539	2.1411	2.86016
background-Endothelial_cell|background	background	Endothelial cell	background	SRPX	28.9485	1.49779	1.72666
background-Endothelial_cell|background	background	Endothelial cell	background	RBMS2	28.8358	2.07598	2.81888
background-Endothelial_cell|background	background	Endothelial cell	background	RAMP3	28.7973	1.29837	1.44895
background-Endothelial_cell|background	background	Endothelial cell	background	LYVE1	28.7834	1.83049	2.29908
background-Endothelial_cell|background	background	Endothelial cell	background	RBMS1	28.7631	3.26123	6.63666
background-Endothelial_cell|background	background	Endothelial cell	background	PCED1B	28.6918	1.98981	2.5866
background-Endothelial_cell|background	background	Endothelial cell	background	AL596442.2	28.6712	1.08266	1.16623
background-Endothelial_cell|background	background	Endothelial cell	background	HS3ST3A1	28.6517	1.55122	1.83434
background-Endothelial_cell|background	background	Endothelial cell	background	GIMAP8	28.3077	1.43668	1.67081
background-Endothelial_cell|background	background	Endothelial cell	background	TMEM255B	28.3034	1.36872	1.56559
background-Endothelial_cell|background	background	Endothelial cell	background	EPB41L4A	28.267	2.28874	3.29691
background-Endothelial_cell|background	background	Endothelial cell	background	SLCO4A1	28.1369	1.70244	2.0914
background-Endothelial_cell|background	background	Endothelial cell	background	FAM107A	28.0523	1.21162	1.34753
background-Endothelial_cell|background	background	Endothelial cell	background	PECAM1	27.9733	1.92308	2.51125
background-Endothelial_cell|background	background	Endothelial cell	background	CAVIN2	27.9137	1.54493	1.85403
background-Endothelial_cell|background	background	Endothelial cell	background	SPIRE1	27.8659	2.31745	3.39039
background-Endothelial_cell|background	background	Endothelial cell	background	AC078883.1	27.8179	1.97492	2.70551
background-Endothelial_cell|background	background	Endothelial cell	background	SHROOM2	27.7436	2.40289	3.71437
background-Endothelial_cell|background	background	Endothelial cell	background	ACSM1	27.6837	1.09143	1.19876
background-Endothelial_cell|World	background	Endothelial cell	World	FCN2	180.527	4.88739	4.96945
background-Endothelial_cell|World	background	Endothelial cell	World	CLEC4M	170.065	4.3863	4.45743
background-Endothelial_cell|World	background	Endothelial cell	World	PDE2A	165.895	5.68393	5.8519
background-Endothelial_cell|World	background	Endothelial cell	World	PTPRB	160.993	8.79764	9.36199
background-Endothelial_cell|World	background	Endothelial cell	World	EGFL7	157.933	7.13617	7.48836
background-Endothelial_cell|World	background	Endothelial cell	World	TOX2	153.858	5.54468	5.73172
background-Endothelial_cell|World	background	Endothelial cell	World	CLEC4G	152.941	3.96574	4.03642
background-Endothelial_cell|World	background	Endothelial cell	World	STAB1	141.92	6.22703	6.5442
background-Endothelial_cell|World	background	Endothelial cell	World	ST6GALNAC3	140.775	9.11858	9.93467
background-Endothelial_cell|World	background	Endothelial cell	World	GPM6A	139.673	6.20611	6.54275
background-Endothelial_cell|World	background	Endothelial cell	World	DNASE1L3	137.364	6.21918	6.57004
background-Endothelial_cell|World	background	Endothelial cell	World	OIT3	136.44	4.47734	4.63262
background-Endothelial_cell|World	background	Endothelial cell	World	MRO	134.164	4.93604	5.14067
background-Endothelial_cell|World	background	Endothelial cell	World	ITPRIP	132.282	5.01523	5.23786
background-Endothelial_cell|World	background	Endothelial cell	World	C1QTNF1	128.889	4.35854	4.5172
background-Endothelial_cell|World	background	Endothelial cell	World	FLT1	125.744	9.09963	10.166
background-Endothelial_cell|World	background	Endothelial cell	World	AKAP12	123.426	9.23283	10.3234
background-Endothelial_cell|World	background	Endothelial cell	World	LIMCH1	122.04	6.65398	7.19838
background-Endothelial_cell|World	background	Endothelial cell	World	FCN3	121.996	4.3396	4.52999
background-Endothelial_cell|World	background	Endothelial cell	World	BMP6	121.984	4.77924	5.01591
background-Endothelial_cell|World	background	Endothelial cell	World	AC010737.1	121.186	2.79727	2.85195
background-Endothelial_cell|World	background	Endothelial cell	World	C5AR2	119.754	3.898	4.04379
background-Endothelial_cell|World	background	Endothelial cell	World	RASIP1	119.414	4.59747	4.83764
background-Endothelial_cell|World	background	Endothelial cell	World	ADGRL4	115.236	5.2239	5.55404
background-Endothelial_cell|World	background	Endothelial cell	World	ERG	108.489	5.12824	5.50605
background-Endothelial_cell|World	background	Endothelial cell	World	TMCC3	103.047	5.29445	5.78559
background-Endothelial_cell|World	background	Endothelial cell	World	PCAT19	101.964	2.88876	2.99609
background-Endothelial_cell|World	background	Endothelial cell	World	COL4A2	100.037	6.90361	7.79295
background-Endothelial_cell|World	background	Endothelial cell	World	STAB2	99.4051	4.35507	4.7013
background-Endothelial_cell|World	background	Endothelial cell	World	ADAMTS4	97.1422	3.36014	3.54577
background-Endothelial_cell|World	background	Endothelial cell	World	AL603840.1	96.2733	3.76728	4.02026
background-Endothelial_cell|World	background	Endothelial cell	World	ITPKB	94.8354	4.53934	4.90907
background-Endothelial_cell|World	background	Endothelial cell	World	LDB2	94.1787	8.26969	9.91687
background-Endothelial_cell|World	background	Endothelial cell	World	LRRK1	92.849	4.35073	4.71914
background-Endothelial_cell|World	background	Endothelial cell	World	GALNT18	90.6127	5.9417	6.76864
background-Endothelial_cell|World	background	Endothelial cell	World	MRC1	89.5317	5.72014	6.47798
background-Endothelial_cell|World	background	Endothelial cell	World	AC011476.3	87.7275	3.27339	3.49977
background-Endothelial_cell|World	background	Endothelial cell	World	BTNL9	87.3614	2.7851	2.92711
background-Endothelial_cell|World	background	Endothelial cell	World	NOTCH4	87.2459	2.74758	2.88845
background-Endothelial_cell|World	background	Endothelial cell	World	COL4A1	85.8771	6.2032	7.18576
background-Endothelial_cell|World	background	Endothelial cell	World	PTPRR	84.9864	2.21759	2.31221
background-Endothelial_cell|World	background	Endothelial cell	World	RARB	84.8793	3.64619	3.96703
background-Endothelial_cell|World	background	Endothelial cell	World	GNA14	83.0002	4.33638	4.83922
background-Endothelial_cell|World	background	Endothelial cell	World	ABCG1	82.3675	4.61983	5.18883
background-Endothelial_cell|World	background	Endothelial cell	World	AL596442.2	82.034	1.15199	1.16623
background-Endothelial_cell|World	background	Endothelial cell	World	NOSTRIN	81.6324	4.55377	5.14674
background-Endothelial_cell|World	background	Endothelial cell	World	SHANK3	81.5332	5.49306	6.46904
background-Endothelial_cell|World	background	Endothelial cell	World	TCF4	80.9986	7.15569	8.81943
background-Endothelial_cell|World	background	Endothelial cell	World	ADGRF5	80.9155	3.74761	4.0953
background-Endothelial_cell|World	background	Endothelial cell	World	TAL1	80.3435	1.79045	1.84999
background-Endothelial_cell|World	background	Endothelial cell	World	SFMBT2	80.0252	6.27543	7.47556
background-Endothelial_cell|World	background	Endothelial cell	World	UPP1	79.723	3.93895	4.40102
background-Endothelial_cell|World	background	Endothelial cell	World	CRP	79.4629	7.84377	9.30722
background-Endothelial_cell|World	background	Endothelial cell	World	RAPGEF5	77.5762	6.93569	8.59891
background-Endothelial_cell|World	background	Endothelial cell	World	AC068234.1	76.4038	2.11787	2.23378
background-Endothelial_cell|World	background	Endothelial cell	World	CRHBP	76.2183	2.14295	2.25627
background-Endothelial_cell|World	background	Endothelial cell	World	MMRN1	75.8709	1.87675	1.95558
background-Endothelial_cell|World	background	Endothelial cell	World	NNMT	75.2599	6.77757	8.16584
background-Endothelial_cell|World	background	Endothelial cell	World	GP6	75.2356	1.77968	1.85644
background-Endothelial_cell|World	background	Endothelial cell	World	SRPX	74.696	1.66663	1.72666
background-Endothelial_cell|World	background	Endothelial cell	World	LYVE1	74.4394	2.17535	2.29908
background-Endothelial_cell|World	background	Endothelial cell	World	KANK3	74.0532	2.41244	2.58355
background-Endothelial_cell|World	background	Endothelial cell	World	ZNF462	73.7168	4.31994	4.96934
background-Endothelial_cell|World	background	Endothelial cell	World	ARHGAP31	73.3636	3.98065	4.51039
background-Endothelial_cell|World	background	Endothelial cell	World	F8	72.8003	3.60582	4.07401
background-Endothelial_cell|World	background	Endothelial cell	World	MEF2C	72.7307	4.74923	5.51755
background-Endothelial_cell|World	background	Endothelial cell	World	PREX2	72.2907	5.81613	7.12609
background-Endothelial_cell|World	background	Endothelial cell	World	SAA1	71.6152	5.8582	7.04432
background-Endothelial_cell|World	background	Endothelial cell	World	PALD1	71.4593	3.63284	4.10598
background-Endothelial_cell|World	background	Endothelial cell	World	AKT3	70.7663	5.25346	6.40412
background-Endothelial_cell|World	background	Endothelial cell	World	IRAK3	70.7607	4.36692	5.08541
background-Endothelial_cell|World	background	Endothelial cell	World	NOVA2	70.0744	1.59671	1.66523
background-Endothelial_cell|World	background	Endothelial cell	World	TEK	69.7015	2.35845	2.53317
background-Endothelial_cell|World	background	Endothelial cell	World	FLI1	68.9824	4.23603	4.89129
background-Endothelial_cell|World	background	Endothelial cell	World	CTSL	68.8785	5.53947	6.99763
background-Endothelial_cell|World	background	Endothelial cell	World	FGFR1	68.4881	6.08199	7.85585
background-Endothelial_cell|World	background	Endothelial cell	World	PRKCH	67.3927	5.0831	6.24084
background-Endothelial_cell|World	background	Endothelial cell	World	CTTNBP2	66.7554	2.09687	2.25061
background-Endothelial_cell|World	background	Endothelial cell	World	HECW2	66.7345	4.16676	4.92577
background-Endothelial_cell|World	background	Endothelial cell	World	SH3BP5	66.6535	5.13996	6.43681
background-Endothelial_cell|World	background	Endothelial cell	World	CLEC1A	66.4816	1.67162	1.7608
background-Endothelial_cell|World	background	Endothelial cell	World	GALNT14	66.2107	1.48784	1.55727
background-Endothelial_cell|World	background	Endothelial cell	World	TAT	66.2085	3.66445	4.15665
background-Endothelial_cell|World	background	Endothelial cell	World	CYP3A4	66.042	6.55701	8.30338
background-Endothelial_cell|World	background	Endothelial cell	World	LIFR	65.5894	4.96069	6.16083
background-Endothelial_cell|World	background	Endothelial cell	World	MCAM	65.193	2.66811	2.94563
background-Endothelial_cell|World	background	Endothelial cell	World	FCGR2B	64.7161	1.30598	1.35809
background-Endothelial_cell|World	background	Endothelial cell	World	IL33	64.2709	1.67904	1.77556
background-Endothelial_cell|World	background	Endothelial cell	World	RIPOR2	63.7299	3.42372	3.94883
background-Endothelial_cell|World	background	Endothelial cell	World	PDE7B	63.6528	5.50612	6.88659
background-Endothelial_cell|World	background	Endothelial cell	World	ST3GAL4	62.7271	4.14301	5.07217
background-Endothelial_cell|World	background	Endothelial cell	World	WARS	62.693	4.18301	5.12345
background-Endothelial_cell|World	background	Endothelial cell	World	AC025569.1	62.6416	1.65905	1.76348
background-Endothelial_cell|World	background	Endothelial cell	World	CDH5	62.1402	2.43924	2.6913
background-Endothelial_cell|World	background	Endothelial cell	World	ITGA9	62.0289	4.67881	5.87753
background-Endothelial_cell|World	background	Endothelial cell	World	MS4A6A	62.025	3.10519	3.51653
background-Endothelial_cell|World	background	Endothelial cell	World	ENG	61.9806	4.11018	4.99951
background-Endothelial_cell|World	background	Endothelial cell	World	RHOJ	61.9323	2.33751	2.56611
background-Endothelial_cell|World	background	Endothelial cell	World	LINC02388	61.8191	4.46199	5.47142
background-Endothelial_cell|World	background	Endothelial cell	World	MYRIP	61.3407	5.78034	7.87011
background-Endothelial_cell|World	background	Endothelial cell	World	NRG3	60.9933	5.13387	6.59845
background-Endothelial_cell|World	background	Endothelial cell	World	MARCH3	60.8675	4.43444	5.53867
background-Endothelial_cell|World	background	Endothelial cell	World	EPB41L4A	60.5135	2.89549	3.29691
background-Endothelial_cell|World	background	Endothelial cell	World	RASSF2	60.0479	2.19668	2.41326
background-Endothelial_cell|World	background	Endothelial cell	World	PLEKHG1	59.5476	6.16925	9.19334
background-Endothelial_cell|World	background	Endothelial cell	World	TMEM255B	59.3675	1.47776	1.56559
background-Endothelial_cell|World	background	Endothelial cell	World	MT2A	59.3484	7.0264	10.7559
background-Endothelial_cell|World	background	Endothelial cell	World	ALDOB	59.0562	5.87295	8.2707
background-Endothelial_cell|World	background	Endothelial cell	World	HP	58.9821	6.98636	11.0326
background-Endothelial_cell|World	background	Endothelial cell	World	FGF23	58.9462	1.03645	1.07486
background-Endothelial_cell|World	background	Endothelial cell	World	SASH1	58.8839	5.94882	8.79682
background-Endothelial_cell|World	background	Endothelial cell	World	AC007100.1	58.6186	2.42768	2.7243
background-Endothelial_cell|World	background	Endothelial cell	World	PDE10A	58.5073	2.85866	3.26423
background-Endothelial_cell|World	background	Endothelial cell	World	FLT4	58.2882	1.52452	1.62385
background-Endothelial_cell|World	background	Endothelial cell	World	RAMP3	58.2079	1.37236	1.44895
background-Endothelial_cell|World	background	Endothelial cell	World	GRAPL	58.1454	2.945	3.41622
background-Endothelial_cell|World	background	Endothelial cell	World	ATRNL1	58.1201	4.8106	6.26372
background-Endothelial_cell|World	background	Endothelial cell	World	HAMP	57.7354	4.79454	6.16833
background-Endothelial_cell|World	background	Endothelial cell	World	WWTR1	57.4264	5.36081	7.53904
background-Endothelial_cell|World	background	Endothelial cell	World	ETS1	56.9839	3.33476	3.92305
background-Endothelial_cell|World	background	Endothelial cell	World	KALRN	56.613	5.78466	8.62268
background-Endothelial_cell|World	background	Endothelial cell	World	AC092422.1	56.4541	1.29866	1.37712
background-Endothelial_cell|World	background	Endothelial cell	World	RAB20	55.7115	3.78291	4.70023
background-Endothelial_cell|World	background	Endothelial cell	World	ZBTB16	54.9393	6.15238	9.11935
background-Endothelial_cell|World	background	Endothelial cell	World	NFIB	54.7197	4.62715	5.9755
background-Endothelial_cell|World	background	Endothelial cell	World	IGF1R	54.6413	5.15291	7.34076
background-Endothelial_cell|World	background	Endothelial cell	World	BAALC	54.6155	1.45822	1.5676
background-Endothelial_cell|World	background	Endothelial cell	World	ROBO4	54.3278	1.55297	1.6779
background-Endothelial_cell|World	background	Endothelial cell	World	CLEC1B	54.06	0.868178	0.900174
background-Endothelial_cell|World	background	Endothelial cell	World	FBXL7	54.0156	5.49095	7.85956
background-Endothelial_cell|World	background	Endothelial cell	World	HPD	53.8533	4.91646	6.77582
background-Endothelial_cell|World	background	Endothelial cell	World	FYN	53.3303	4.62255	6.29807
background-Endothelial_cell|World	background	Endothelial cell	World	IGFBP7	53.226	4.65029	6.29038
background-Endothelial_cell|World	background	Endothelial cell	World	PPP1R16B	53.214	3.24086	3.949
background-Endothelial_cell|World	background	Endothelial cell	World	PXN	53.1027	4.30621	5.85717
background-Endothelial_cell|World	background	Endothelial cell	World	SH3RF3	53.097	5.49894	8.18433
background-Endothelial_cell|World	background	Endothelial cell	World	RASGRP3	52.3683	2.65913	3.13361
background-Endothelial_cell|World	background	Endothelial cell	World	AC016831.7	52.3167	6.17913	10.3409
background-Endothelial_cell|World	background	Endothelial cell	World	HRG	52.2402	3.05847	3.70676
background-Endothelial_cell|World	background	Endothelial cell	World	SLC9A9	52.0825	3.60298	4.47163
background-Endothelial_cell|World	background	Endothelial cell	World	DGKE	51.9602	2.13357	2.43233
background-Endothelial_cell|World	background	Endothelial cell	World	BMPER	51.303	1.93148	2.16922
background-Endothelial_cell|World	background	Endothelial cell	World	FGD5	51.3023	2.17884	2.50749
background-Endothelial_cell|World	background	Endothelial cell	World	MYCT1	51.1888	1.18824	1.2679
background-Endothelial_cell|World	background	Endothelial cell	World	ADM	51.1798	2.60802	3.10766
background-Endothelial_cell|World	background	Endothelial cell	World	ACER2	51.112	2.91448	3.58005
background-Endothelial_cell|World	background	Endothelial cell	World	SRGAP1	51.108	3.65042	4.6892
background-Endothelial_cell|World	background	Endothelial cell	World	EXOC3L2	50.2968	1.35962	1.47728
background-Endothelial_cell|World	background	Endothelial cell	World	MCF2L	49.8244	3.95665	5.41144
background-Endothelial_cell|World	background	Endothelial cell	World	NPAS3	49.628	2.70973	3.25889
background-Endothelial_cell|World	background	Endothelial cell	World	GRB10	49.5848	4.43049	6.31753
background-Endothelial_cell|World	background	Endothelial cell	World	NAMPT	49.5596	5.65693	8.62843
background-Endothelial_cell|World	background	Endothelial cell	World	ADGRL2	49.4148	4.77712	6.95658
background-Endothelial_cell|World	background	Endothelial cell	World	SPIRE1	49.3925	2.78562	3.39039
background-Endothelial_cell|World	background	Endothelial cell	World	MT1E	49.3241	4.50994	6.35328
background-Endothelial_cell|World	background	Endothelial cell	World	PPFIBP1	49.2498	5.25109	9.03971
background-Endothelial_cell|World	background	Endothelial cell	World	FCHO1	48.848	1.04081	1.10728
background-Endothelial_cell|World	background	Endothelial cell	World	ARHGAP26	48.7186	5.51367	10.6297
background-Endothelial_cell|World	background	Endothelial cell	World	MICAL2	48.6749	3.5298	4.65866
background-Endothelial_cell|World	background	Endothelial cell	World	KIF19	48.664	0.521309	0.53172
background-Endothelial_cell|World	background	Endothelial cell	World	PXDN	48.5864	1.94065	2.20278
background-Endothelial_cell|World	background	Endothelial cell	World	NOD1	47.9909	2.58126	3.15017
background-Endothelial_cell|World	background	Endothelial cell	World	IL18R1	47.8271	2.33969	2.811
background-Endothelial_cell|World	background	Endothelial cell	World	AFAP1L1	47.6984	2.50854	3.02184
background-Endothelial_cell|World	background	Endothelial cell	World	AC027031.2	47.5879	0.829325	0.870457
background-Endothelial_cell|World	background	Endothelial cell	World	EFNB2	47.5115	2.76278	3.40203
background-Endothelial_cell|World	background	Endothelial cell	World	GALNT15	47.4507	1.25163	1.36253
background-Endothelial_cell|World	background	Endothelial cell	World	ANKRD33B	47.2351	1.17831	1.2714
background-Endothelial_cell|World	background	Endothelial cell	World	SDS	47.1797	3.89543	5.02912
background-Endothelial_cell|World	background	Endothelial cell	World	SEMA6A	47.0353	3.11683	4.0048
background-Endothelial_cell|World	background	Endothelial cell	World	SEC14L1	47.0091	4.77453	7.89612
background-Endothelial_cell|World	background	Endothelial cell	World	NPL	46.9949	2.68826	3.29475
background-Endothelial_cell|World	background	Endothelial cell	World	PAM	46.961	3.47965	4.59819
background-Endothelial_cell|World	background	Endothelial cell	World	INSR	46.8803	5.28705	10.5304
background-Endothelial_cell|World	background	Endothelial cell	World	FOSL2	46.796	3.3857	4.50707
background-Endothelial_cell|World	background	Endothelial cell	World	CDC42EP3	46.7253	1.79368	2.05207
background-Endothelial_cell|World	background	Endothelial cell	World	FILIP1	46.6538	2.23819	2.64865
background-Endothelial_cell|World	background	Endothelial cell	World	ACSM3	46.6454	4.51721	6.65466
background-Endothelial_cell|World	background	Endothelial cell	World	JAM3	46.2827	2.41227	2.9318
background-Endothelial_cell|World	background	Endothelial cell	World	F2RL3	45.9691	0.720894	0.752892
background-Endothelial_cell|World	background	Endothelial cell	World	PLAC8	45.9469	1.54928	1.74441
background-Endothelial_cell|World	background	Endothelial cell	World	P3H2	45.9192	1.89311	2.18572
background-Endothelial_cell|World	background	Endothelial cell	World	KDR	45.7783	1.72111	1.95251
background-Endothelial_cell|World	background	Endothelial cell	World	ABLIM3	45.575	4.82935	7.13036
background-Endothelial_cell|World	background	Endothelial cell	World	CYP2B6	45.1924	4.22541	5.60212
background-Endothelial_cell|World	background	Endothelial cell	World	NOS3	45.1692	0.893945	0.950817
background-Endothelial_cell|World	background	Endothelial cell	World	FAM49A	45.0364	2.37689	2.85759
background-Endothelial_cell|World	background	Endothelial cell	World	PAPSS2	45.0291	4.04489	5.82776
background-Endothelial_cell|World	background	Endothelial cell	World	NR2F1-AS1	44.8171	3.13171	4.13734
background-Endothelial_cell|World	background	Endothelial cell	World	LIMS2	44.7757	1.66713	1.92203
background-Endothelial_cell|World	background	Endothelial cell	World	FKBP5	44.6824	5.301	9.08371
background-Endothelial_cell|World	background	Endothelial cell	World	NXPE3	44.5885	1.45373	1.63818
background-Endothelial_cell|World	background	Endothelial cell	World	AL157871.4	44.5412	2.20871	2.69236
background-Endothelial_cell|World	background	Endothelial cell	World	ZEB2	44.4203	3.56711	4.7729
background-Endothelial_cell|World	background	Endothelial cell	World	GIMAP8	44.2624	1.48618	1.67081
background-Endothelial_cell|World	background	Endothelial cell	World	PFKFB3	44.0953	2.87164	3.72213
background-Endothelial_cell|World	background	Endothelial cell	World	TGFBR3	43.9497	3.92874	5.79935
background-Endothelial_cell|World	background	Endothelial cell	World	FAM107A	43.8861	1.21959	1.34753
background-Endothelial_cell|World	background	Endothelial cell	World	TMEM156	43.8079	1.35902	1.5175
background-Endothelial_cell|World	background	Endothelial cell	World	MT1X	43.6848	3.59635	4.96398
background-Hepatic_Stellate_cell|background	background	Hepatic Stellate cell	background	CCBE1	74.6645	6.50418	6.76438
background-Hepatic_Stellate_cell|background	background	Hepatic Stellate cell	background	ADAMTSL2	68.4163	5.33458	5.50894
background-Hepatic_Stellate_cell|background	background	Hepatic Stellate cell	background	CRISPLD2	66.5223	6.3031	6.64347
background-Hepatic_Stellate_cell|background	background	Hepatic Stellate cell	background	PTH1R	63.2074	4.3301	4.44054
background-Hepatic_Stellate_cell|background	background	Hepatic Stellate cell	background	LAMA2	62.0841	6.64307	7.12885
background-Hepatic_Stellate_cell|background	background	Hepatic Stellate cell	background	PCBP3	61.5944	5.82134	6.13439
background-Hepatic_Stellate_cell|background	background	Hepatic Stellate cell	background	PDE3A	58.7758	6.18205	6.63404
background-Hepatic_Stellate_cell|background	background	Hepatic Stellate cell	background	COL6A3	58.2335	4.50906	4.6953
background-Hepatic_Stellate_cell|background	background	Hepatic Stellate cell	background	ADCY5	55.5605	3.32051	3.39987
background-Hepatic_Stellate_cell|background	background	Hepatic Stellate cell	background	ADAMTS2	53.9441	6.83954	7.49689
background-Hepatic_Stellate_cell|background	background	Hepatic Stellate cell	background	CDH19	52.3992	4.562	4.82065
background-Hepatic_Stellate_cell|background	background	Hepatic Stellate cell	background	PRR16	51.5913	3.37118	3.47941
background-Hepatic_Stellate_cell|background	background	Hepatic Stellate cell	background	COL5A1	51.4143	3.98259	4.16666
background-Hepatic_Stellate_cell|background	background	Hepatic Stellate cell	background	NEURL1B	50.9847	3.6955	3.83822
background-Hepatic_Stellate_cell|background	background	Hepatic Stellate cell	background	NCS1	50.9338	3.14596	3.23717
background-Hepatic_Stellate_cell|background	background	Hepatic Stellate cell	background	PRKG1	50.4976	7.26732	8.2797
background-Hepatic_Stellate_cell|background	background	Hepatic Stellate cell	background	CNTN4	50.3296	5.55693	6.10428
background-Hepatic_Stellate_cell|background	background	Hepatic Stellate cell	background	ADAMTSL1	50.1772	5.34813	5.81567
background-Hepatic_Stellate_cell|background	background	Hepatic Stellate cell	background	THBS2	49.8184	2.45963	2.5004
background-Hepatic_Stellate_cell|background	background	Hepatic Stellate cell	background	PLA2G5	49.5932	3.97461	4.1614
background-Hepatic_Stellate_cell|background	background	Hepatic Stellate cell	background	HGF	49.1192	4.02604	4.24839
background-Hepatic_Stellate_cell|background	background	Hepatic Stellate cell	background	PAMR1	48.0982	2.68399	2.74399
background-Hepatic_Stellate_cell|background	background	Hepatic Stellate cell	background	COL25A1	47.854	5.2919	5.77824
background-Hepatic_Stellate_cell|background	background	Hepatic Stellate cell	background	WISP1	46.7578	2.47639	2.52963
background-Hepatic_Stellate_cell|background	background	Hepatic Stellate cell	background	PDE1A	46.751	4.17349	4.47218
background-Hepatic_Stellate_cell|background	background	Hepatic Stellate cell	background	ADGRB3	46.3943	5.56058	6.16697
background-Hepatic_Stellate_cell|background	background	Hepatic Stellate cell	background	ANK3	45.2934	6.06275	6.87095
background-Hepatic_Stellate_cell|background	background	Hepatic Stellate cell	background	EDNRA	44.8285	2.82565	2.93056
background-Hepatic_Stellate_cell|background	background	Hepatic Stellate cell	background	TBX20	44.6512	2.1629	2.20207
background-Hepatic_Stellate_cell|background	background	Hepatic Stellate cell	background	RNF150	43.6716	3.26231	3.44205
background-Hepatic_Stellate_cell|background	background	Hepatic Stellate cell	background	ALLC	43.5235	2.61149	2.70697
background-Hepatic_Stellate_cell|background	background	Hepatic Stellate cell	background	EPHA3	42.872	2.76877	2.89007
background-Hepatic_Stellate_cell|background	background	Hepatic Stellate cell	background	PAPPA	42.552	3.8223	4.12166
background-Hepatic_Stellate_cell|background	background	Hepatic Stellate cell	background	C7	42.1218	4.97077	5.54825
background-Hepatic_Stellate_cell|background	background	Hepatic Stellate cell	background	MAPK10	41.1708	3.41945	3.66864
background-Hepatic_Stellate_cell|background	background	Hepatic Stellate cell	background	VIPR1	40.5925	2.8719	3.03021
background-Hepatic_Stellate_cell|background	background	Hepatic Stellate cell	background	CACNA2D1	40.585	3.15358	3.36561
background-Hepatic_Stellate_cell|background	background	Hepatic Stellate cell	background	ADAMTS13	39.835	3.14278	3.36764
background-Hepatic_Stellate_cell|background	background	Hepatic Stellate cell	background	LPAR1	39.7833	2.94519	3.1183
background-Hepatic_Stellate_cell|background	background	Hepatic Stellate cell	background	ZFPM2	38.9982	5.91628	7.00916
background-Hepatic_Stellate_cell|background	background	Hepatic Stellate cell	background	INPP4B	38.9369	3.80835	4.16544
background-Hepatic_Stellate_cell|background	background	Hepatic Stellate cell	background	BMPR1B	38.8768	2.67532	2.82344
background-Hepatic_Stellate_cell|background	background	Hepatic Stellate cell	background	PLCXD3	38.538	2.85528	3.01949
background-Hepatic_Stellate_cell|background	background	Hepatic Stellate cell	background	CACNA1C	37.1995	4.23096	4.76513
background-Hepatic_Stellate_cell|background	background	Hepatic Stellate cell	background	CORO2B	37.0736	2.89744	3.10853
background-Hepatic_Stellate_cell|background	background	Hepatic Stellate cell	background	PKNOX2	36.708	1.88833	1.947
background-Hepatic_Stellate_cell|background	background	Hepatic Stellate cell	background	COL5A2	36.4758	3.53592	3.92472
background-Hepatic_Stellate_cell|background	background	Hepatic Stellate cell	background	PTGIS	36.173	2.51751	2.66434
background-Hepatic_Stellate_cell|background	background	Hepatic Stellate cell	background	FHOD3	36.1185	2.32741	2.46229
background-Hepatic_Stellate_cell|background	background	Hepatic Stellate cell	background	ARHGAP24	35.9706	4.40859	5.05374
background-Hepatic_Stellate_cell|background	background	Hepatic Stellate cell	background	NLGN4X	35.9243	2.36841	2.50509
background-Hepatic_Stellate_cell|background	background	Hepatic Stellate cell	background	GGT5	35.9068	2.64636	2.81602
background-Hepatic_Stellate_cell|background	background	Hepatic Stellate cell	background	KCNE4	35.8944	2.41286	2.56252
background-Hepatic_Stellate_cell|background	background	Hepatic Stellate cell	background	ANTXR1	35.7801	2.17011	2.28369
background-Hepatic_Stellate_cell|background	background	Hepatic Stellate cell	background	MSC-AS1	35.71	2.18821	2.29675
background-Hepatic_Stellate_cell|background	background	Hepatic Stellate cell	background	DENND2A	35.6791	3.90414	4.40578
background-Hepatic_Stellate_cell|background	background	Hepatic Stellate cell	background	COL14A1	35.4517	2.82049	3.05844
background-Hepatic_Stellate_cell|background	background	Hepatic Stellate cell	background	FMO2	35.416	1.52562	1.56017
background-Hepatic_Stellate_cell|background	background	Hepatic Stellate cell	background	TUSC3	34.9743	2.86111	3.10308
background-Hepatic_Stellate_cell|background	background	Hepatic Stellate cell	background	NXN	34.8998	4.92597	5.81239
background-Hepatic_Stellate_cell|background	background	Hepatic Stellate cell	background	ARHGAP10	34.7843	4.51191	5.23241
background-Hepatic_Stellate_cell|background	background	Hepatic Stellate cell	background	COL6A2	34.5768	3.68586	4.13445
background-Hepatic_Stellate_cell|background	background	Hepatic Stellate cell	background	C1QTNF1	33.7696	5.37083	6.4831
background-Hepatic_Stellate_cell|background	background	Hepatic Stellate cell	background	HAND2-AS1	33.693	1.93187	2.02873
background-Hepatic_Stellate_cell|background	background	Hepatic Stellate cell	background	PXDN	33.4752	4.09048	4.68067
background-Hepatic_Stellate_cell|background	background	Hepatic Stellate cell	background	PDGFRB	33.3707	1.63922	1.69678
background-Hepatic_Stellate_cell|background	background	Hepatic Stellate cell	background	SGCD	33.2068	2.60502	2.84162
background-Hepatic_Stellate_cell|background	background	Hepatic Stellate cell	background	DCDC2C	32.7651	1.31313	1.34331
background-Hepatic_Stellate_cell|background	background	Hepatic Stellate cell	background	COLEC11	32.5981	2.40537	2.58216
background-Hepatic_Stellate_cell|background	background	Hepatic Stellate cell	background	BMP5	32.5133	1.50934	1.55837
background-Hepatic_Stellate_cell|background	background	Hepatic Stellate cell	background	COL6A1	32.4473	3.52565	4.02026
background-Hepatic_Stellate_cell|background	background	Hepatic Stellate cell	background	ADAMTS12	32.2565	2.37058	2.53572
background-Hepatic_Stellate_cell|background	background	Hepatic Stellate cell	background	LHX2	32.187	1.37482	1.41206
background-Hepatic_Stellate_cell|background	background	Hepatic Stellate cell	background	ANO3	32.0106	2.04657	2.18273
background-Hepatic_Stellate_cell|background	background	Hepatic Stellate cell	background	FGFR2	31.8871	3.01909	3.36686
background-Hepatic_Stellate_cell|background	background	Hepatic Stellate cell	background	LINC01695	31.3049	1.66573	1.73796
background-Hepatic_Stellate_cell|background	background	Hepatic Stellate cell	background	DACH1	31.2432	2.58854	2.842
background-Hepatic_Stellate_cell|background	background	Hepatic Stellate cell	background	NTF3	31.1809	1.98887	2.12608
background-Hepatic_Stellate_cell|background	background	Hepatic Stellate cell	background	LZTS1	31.1436	1.33572	1.3742
background-Hepatic_Stellate_cell|background	background	Hepatic Stellate cell	background	AC068875.1	31.1237	2.32902	2.54623
background-Hepatic_Stellate_cell|background	background	Hepatic Stellate cell	background	HAND2	30.6266	1.09931	1.11936
background-Hepatic_Stellate_cell|background	background	Hepatic Stellate cell	background	ATP10A	30.6006	2.69649	2.96594
background-Hepatic_Stellate_cell|background	background	Hepatic Stellate cell	background	ADCY3	30.5045	2.65827	2.95875
background-Hepatic_Stellate_cell|background	background	Hepatic Stellate cell	background	PDZRN3	30.3968	1.79435	1.89671
background-Hepatic_Stellate_cell|background	background	Hepatic Stellate cell	background	RSPO3	30.3955	1.49584	1.55477
background-Hepatic_Stellate_cell|background	background	Hepatic Stellate cell	background	COL1A1	30.3865	2.43234	2.67171
background-Hepatic_Stellate_cell|background	background	Hepatic Stellate cell	background	ABLIM2	30.0463	3.09522	3.52634
background-Hepatic_Stellate_cell|background	background	Hepatic Stellate cell	background	TNXB	30.026	2.51998	2.78937
background-Hepatic_Stellate_cell|background	background	Hepatic Stellate cell	background	RBMS3	29.7108	4.66811	5.80965
background-Hepatic_Stellate_cell|background	background	Hepatic Stellate cell	background	RERG	29.6548	1.97491	2.1128
background-Hepatic_Stellate_cell|background	background	Hepatic Stellate cell	background	PHLDB1	29.6181	3.28293	3.75501
background-Hepatic_Stellate_cell|background	background	Hepatic Stellate cell	background	SLC24A3	29.5058	1.95267	2.09655
background-Hepatic_Stellate_cell|background	background	Hepatic Stellate cell	background	PTPN13	29.3267	2.59078	2.90153
background-Hepatic_Stellate_cell|background	background	Hepatic Stellate cell	background	HMCN1	29.3013	3.05455	3.50403
background-Hepatic_Stellate_cell|background	background	Hepatic Stellate cell	background	CCDC3	29.2481	2.01261	2.17536
background-Hepatic_Stellate_cell|background	background	Hepatic Stellate cell	background	PCDH9	28.9422	3.78549	4.55995
background-Hepatic_Stellate_cell|background	background	Hepatic Stellate cell	background	RYR2	28.9246	3.25033	3.84988
background-Hepatic_Stellate_cell|background	background	Hepatic Stellate cell	background	SMIM3	28.9119	1.71959	1.82756
background-Hepatic_Stellate_cell|background	background	Hepatic Stellate cell	background	ADAMTS15	28.8395	1.32247	1.37408
background-Hepatic_Stellate_cell|background	background	Hepatic Stellate cell	background	SGCZ	28.5595	2.79233	3.20535
background-Hepatic_Stellate_cell|background	background	Hepatic Stellate cell	background	ADAMTS9	28.4959	5.46332	7.56766
background-Hepatic_Stellate_cell|background	background	Hepatic Stellate cell	background	GALNT17	28.4763	2.40841	2.704
background-Hepatic_Stellate_cell|background	background	Hepatic Stellate cell	background	FENDRR	27.8629	0.73452	0.739752
background-Hepatic_Stellate_cell|background	background	Hepatic Stellate cell	background	RIPOR3	27.7272	3.14452	3.67402
background-Hepatic_Stellate_cell|background	background	Hepatic Stellate cell	background	VEGFC	27.6666	1.47535	1.55404
background-Hepatic_Stellate_cell|background	background	Hepatic Stellate cell	background	NGFR	27.5261	1.16293	1.20423
background-Hepatic_Stellate_cell|background	background	Hepatic Stellate cell	background	SYNPO2	27.4699	1.74931	1.8845
background-Hepatic_Stellate_cell|background	background	Hepatic Stellate cell	background	NR2F2-AS1	27.4549	3.10171	3.60623
background-Hepatic_Stellate_cell|background	background	Hepatic Stellate cell	background	C1orf21	27.431	3.92651	4.86595
background-Hepatic_Stellate_cell|background	background	Hepatic Stellate cell	background	RBMS3-AS3	27.2876	2.47052	2.768
background-Hepatic_Stellate_cell|background	background	Hepatic Stellate cell	background	DCN	27.0335	2.71294	3.12328
background-Hepatic_Stellate_cell|background	background	Hepatic Stellate cell	background	PWRN1	26.966	1.18631	1.23683
background-Hepatic_Stellate_cell|background	background	Hepatic Stellate cell	background	AF165147.1	26.8366	2.78994	3.23297
background-Hepatic_Stellate_cell|background	background	Hepatic Stellate cell	background	FBN1	26.7582	1.88779	2.05451
background-Hepatic_Stellate_cell|background	background	Hepatic Stellate cell	background	UNC5C	26.6488	2.49583	2.8579
background-Hepatic_Stellate_cell|background	background	Hepatic Stellate cell	background	BMPER	26.5078	3.15102	3.68036
background-Hepatic_Stellate_cell|background	background	Hepatic Stellate cell	background	ADAMTS9-AS2	26.3972	4.2343	5.50936
background-Hepatic_Stellate_cell|background	background	Hepatic Stellate cell	background	FAM163B	26.3646	0.699787	0.707167
background-Hepatic_Stellate_cell|background	background	Hepatic Stellate cell	background	WNT9A	26.2238	0.854275	0.871321
background-Hepatic_Stellate_cell|background	background	Hepatic Stellate cell	background	CCDC102B	25.9698	2.05895	2.29598
background-Hepatic_Stellate_cell|background	background	Hepatic Stellate cell	background	ESRRG	25.9272	1.61614	1.74926
background-Hepatic_Stellate_cell|background	background	Hepatic Stellate cell	background	VIPR1-AS1	25.7282	0.861639	0.883873
background-Hepatic_Stellate_cell|background	background	Hepatic Stellate cell	background	OSBPL5	25.4899	2.3208	2.62311
background-Hepatic_Stellate_cell|background	background	Hepatic Stellate cell	background	SGIP1	25.4208	1.24523	1.31399
background-Hepatic_Stellate_cell|background	background	Hepatic Stellate cell	background	PHACTR3	25.2383	1.09235	1.14199
background-Hepatic_Stellate_cell|background	background	Hepatic Stellate cell	background	SVEP1	25.1625	1.97531	2.21108
background-Hepatic_Stellate_cell|background	background	Hepatic Stellate cell	background	GLI2	25.0942	1.14126	1.19892
background-Hepatic_Stellate_cell|background	background	Hepatic Stellate cell	background	PTGIR	25.0489	0.850497	0.87186
background-Hepatic_Stellate_cell|background	background	Hepatic Stellate cell	background	NKD2	25.047	0.909075	0.937941
background-Hepatic_Stellate_cell|background	background	Hepatic Stellate cell	background	OSBPL10	25.0036	3.58528	4.50324
background-Hepatic_Stellate_cell|background	background	Hepatic Stellate cell	background	LHFPL6	24.7141	3.24068	3.96294
background-Hepatic_Stellate_cell|background	background	Hepatic Stellate cell	background	MEG3	24.5048	3.03622	3.66286
background-Hepatic_Stellate_cell|background	background	Hepatic Stellate cell	background	SEMA5A	24.314	2.8924	3.58335
background-Hepatic_Stellate_cell|background	background	Hepatic Stellate cell	background	INMT-MINDY4	24.1162	0.904888	0.938331
background-Hepatic_Stellate_cell|background	background	Hepatic Stellate cell	background	CARMN	24.0643	0.68957	0.70229
background-Hepatic_Stellate_cell|background	background	Hepatic Stellate cell	background	FIGN	24.0054	2.25364	2.63134
background-Hepatic_Stellate_cell|background	background	Hepatic Stellate cell	background	BICC1	23.9973	2.89698	3.48759
background-Hepatic_Stellate_cell|background	background	Hepatic Stellate cell	background	SLIT3	23.8923	2.16434	2.5251
background-Hepatic_Stellate_cell|background	background	Hepatic Stellate cell	background	COL4A2	23.8601	5.24115	7.98869
background-Hepatic_Stellate_cell|background	background	Hepatic Stellate cell	background	DPYSL2	23.8457	3.4515	4.36594
background-Hepatic_Stellate_cell|background	background	Hepatic Stellate cell	background	COL1A2	23.7435	1.73051	1.91832
background-Hepatic_Stellate_cell|background	background	Hepatic Stellate cell	background	PGF	23.7158	1.21247	1.29516
background-Hepatic_Stellate_cell|background	background	Hepatic Stellate cell	background	IGFBP7	23.6627	4.74811	6.88719
background-Hepatic_Stellate_cell|background	background	Hepatic Stellate cell	background	CXCL12	23.6252	2.36393	2.76151
background-Hepatic_Stellate_cell|background	background	Hepatic Stellate cell	background	COLEC10	23.6099	1.27894	1.37189
background-Hepatic_Stellate_cell|background	background	Hepatic Stellate cell	background	ARHGAP6	23.5718	2.11245	2.43355
background-Hepatic_Stellate_cell|background	background	Hepatic Stellate cell	background	ITIH5	23.4952	1.19844	1.28045
background-Hepatic_Stellate_cell|background	background	Hepatic Stellate cell	background	ANOS1	23.4094	1.22336	1.31428
background-Hepatic_Stellate_cell|background	background	Hepatic Stellate cell	background	UST	23.2553	3.26354	4.13448
background-Hepatic_Stellate_cell|background	background	Hepatic Stellate cell	background	MAP1B	23.1444	2.12941	2.45522
background-Hepatic_Stellate_cell|background	background	Hepatic Stellate cell	background	GFPT2	23.023	1.33781	1.44812
background-Hepatic_Stellate_cell|background	background	Hepatic Stellate cell	background	BX322234.1	22.7563	0.746219	0.769198
background-Hepatic_Stellate_cell|background	background	Hepatic Stellate cell	background	MSRB3	22.6628	1.47684	1.62419
background-Hepatic_Stellate_cell|background	background	Hepatic Stellate cell	background	MEG8	22.6149	3.01171	3.76788
background-Hepatic_Stellate_cell|background	background	Hepatic Stellate cell	background	COL3A1	22.4325	2.1181	2.47627
background-Hepatic_Stellate_cell|background	background	Hepatic Stellate cell	background	HHIP	22.4087	1.45661	1.60991
background-Hepatic_Stellate_cell|background	background	Hepatic Stellate cell	background	KIRREL1	22.3851	1.33974	1.45748
background-Hepatic_Stellate_cell|background	background	Hepatic Stellate cell	background	PODN	22.2734	0.711736	0.733182
background-Hepatic_Stellate_cell|background	background	Hepatic Stellate cell	background	GLI3	22.119	1.22206	1.31865
background-Hepatic_Stellate_cell|background	background	Hepatic Stellate cell	background	GRK5	21.7054	4.84342	7.8154
background-Hepatic_Stellate_cell|background	background	Hepatic Stellate cell	background	C1QTNF1-AS1	21.6512	1.24585	1.35119
background-Hepatic_Stellate_cell|background	background	Hepatic Stellate cell	background	ADGRL3	21.4555	1.5312	1.73784
background-Hepatic_Stellate_cell|background	background	Hepatic Stellate cell	background	RBMS3-AS2	21.4385	1.3643	1.50481
background-Hepatic_Stellate_cell|background	background	Hepatic Stellate cell	background	MOK	21.3592	1.80958	2.10165
background-Hepatic_Stellate_cell|background	background	Hepatic Stellate cell	background	SYT1	21.3465	1.22618	1.34344
background-Hepatic_Stellate_cell|background	background	Hepatic Stellate cell	background	MAP2	21.2488	2.65828	3.37537
background-Hepatic_Stellate_cell|background	background	Hepatic Stellate cell	background	GALNT16	21.216	0.81752	0.857699
background-Hepatic_Stellate_cell|background	background	Hepatic Stellate cell	background	AL033504.1	21.2024	2.31511	2.84616
background-Hepatic_Stellate_cell|background	background	Hepatic Stellate cell	background	LAMC3	21.0998	1.16516	1.26998
background-Hepatic_Stellate_cell|background	background	Hepatic Stellate cell	background	SH3RF3	21.0125	4.73888	7.26327
background-Hepatic_Stellate_cell|background	background	Hepatic Stellate cell	background	DSCAML1	21.0104	1.77062	2.03196
background-Hepatic_Stellate_cell|background	background	Hepatic Stellate cell	background	COL4A1	20.8372	4.47196	6.96089
background-Hepatic_Stellate_cell|background	background	Hepatic Stellate cell	background	MIR503HG	20.7199	1.34094	1.47696
background-Hepatic_Stellate_cell|background	background	Hepatic Stellate cell	background	TWIST2	20.6953	0.618552	0.63671
background-Hepatic_Stellate_cell|background	background	Hepatic Stellate cell	background	LIFR	20.6643	4.11135	6.1971
background-Hepatic_Stellate_cell|background	background	Hepatic Stellate cell	background	SLC1A7	20.3923	0.492555	0.500778
background-Hepatic_Stellate_cell|background	background	Hepatic Stellate cell	background	MAML2	20.381	4.21475	6.65892
background-Hepatic_Stellate_cell|background	background	Hepatic Stellate cell	background	KIAA1324L	20.3577	1.24629	1.38084
background-Hepatic_Stellate_cell|background	background	Hepatic Stellate cell	background	ROR2	20.2565	1.32385	1.49436
background-Hepatic_Stellate_cell|background	background	Hepatic Stellate cell	background	TRPC1	20.2164	1.22965	1.35864
background-Hepatic_Stellate_cell|background	background	Hepatic Stellate cell	background	DAAM2	20.1392	1.64908	1.92713
background-Hepatic_Stellate_cell|background	background	Hepatic Stellate cell	background	SMAD6	20.0392	2.79814	3.58398
background-Hepatic_Stellate_cell|background	background	Hepatic Stellate cell	background	PTPRS	20.0276	2.40621	3.12774
background-Hepatic_Stellate_cell|background	background	Hepatic Stellate cell	background	SLCO1C1	20.0254	0.477522	0.486873
background-Hepatic_Stellate_cell|background	background	Hepatic Stellate cell	background	ITGA9	19.7875	3.99387	6.18189
background-Hepatic_Stellate_cell|background	background	Hepatic Stellate cell	background	GRIA3	19.7503	1.69352	2.0157
background-Hepatic_Stellate_cell|background	background	Hepatic Stellate cell	background	ELN	19.6887	1.19967	1.33526
background-Hepatic_Stellate_cell|background	background	Hepatic Stellate cell	background	HEYL	19.6762	0.647643	0.674287
background-Hepatic_Stellate_cell|background	background	Hepatic Stellate cell	background	SDK1	19.5307	3.28611	4.63209
background-Hepatic_Stellate_cell|background	background	Hepatic Stellate cell	background	PDE10A	19.513	2.90006	3.8935
background-Hepatic_Stellate_cell|background	background	Hepatic Stellate cell	background	MYOF	19.4806	1.93634	2.34109
background-Hepatic_Stellate_cell|background	background	Hepatic Stellate cell	background	COL4A4	19.4666	1.39564	1.60124
background-Hepatic_Stellate_cell|background	background	Hepatic Stellate cell	background	AL645608.7	19.3149	0.400128	0.404171
background-Hepatic_Stellate_cell|background	background	Hepatic Stellate cell	background	HAS2	19.2921	0.769583	0.813679
background-Hepatic_Stellate_cell|background	background	Hepatic Stellate cell	background	LINC02398	19.2559	0.978137	1.06951
background-Hepatic_Stellate_cell|background	background	Hepatic Stellate cell	background	ARHGEF17	19.2274	1.0227	1.11218
background-Hepatic_Stellate_cell|background	background	Hepatic Stellate cell	background	ALDH1A3	19.1187	0.869389	0.931485
background-Hepatic_Stellate_cell|background	background	Hepatic Stellate cell	background	PDGFRA	18.8106	0.583394	0.605331
background-Hepatic_Stellate_cell|background	background	Hepatic Stellate cell	background	TBXA2R	18.7361	1.07951	1.19171
background-Hepatic_Stellate_cell|background	background	Hepatic Stellate cell	background	AC099687.1	18.6906	0.472331	0.48396
background-Hepatic_Stellate_cell|World	background	Hepatic Stellate cell	World	CCBE1	108.95	6.60768	6.76438
background-Hepatic_Stellate_cell|World	background	Hepatic Stellate cell	World	CDH19	107.843	4.74584	4.82065
background-Hepatic_Stellate_cell|World	background	Hepatic Stellate cell	World	PTH1R	99.1778	4.36675	4.44054
background-Hepatic_Stellate_cell|World	background	Hepatic Stellate cell	World	PAMR1	92.7556	2.71591	2.74399
background-Hepatic_Stellate_cell|World	background	Hepatic Stellate cell	World	TBX20	90.4537	2.18406	2.20207
background-Hepatic_Stellate_cell|World	background	Hepatic Stellate cell	World	WISP1	89.0461	2.5037	2.52963
background-Hepatic_Stellate_cell|World	background	Hepatic Stellate cell	World	C1QTNF1	85.989	6.26062	6.4831
background-Hepatic_Stellate_cell|World	background	Hepatic Stellate cell	World	CRISPLD2	85.3841	6.38747	6.64347
background-Hepatic_Stellate_cell|World	background	Hepatic Stellate cell	World	PLA2G5	79.0221	4.06109	4.1614
background-Hepatic_Stellate_cell|World	background	Hepatic Stellate cell	World	COL25A1	78.9066	5.54935	5.77824
background-Hepatic_Stellate_cell|World	background	Hepatic Stellate cell	World	LAMA2	77.1556	6.77206	7.12885
background-Hepatic_Stellate_cell|World	background	Hepatic Stellate cell	World	ADGRB3	73.3437	5.87869	6.16697
background-Hepatic_Stellate_cell|World	background	Hepatic Stellate cell	World	COL6A3	69.8484	4.52082	4.6953
background-Hepatic_Stellate_cell|World	background	Hepatic Stellate cell	World	ADAMTS2	67.9561	6.9899	7.49689
background-Hepatic_Stellate_cell|World	background	Hepatic Stellate cell	World	PRR16	66.1903	3.37847	3.47941
background-Hepatic_Stellate_cell|World	background	Hepatic Stellate cell	World	COL5A1	65.0085	4.00478	4.16666
background-Hepatic_Stellate_cell|World	background	Hepatic Stellate cell	World	HGF	64.1144	4.07983	4.24839
background-Hepatic_Stellate_cell|World	background	Hepatic Stellate cell	World	CNTN4	62.7569	5.70636	6.10428
background-Hepatic_Stellate_cell|World	background	Hepatic Stellate cell	World	RSPO3	62.6418	1.53395	1.55477
background-Hepatic_Stellate_cell|World	background	Hepatic Stellate cell	World	FENDRR	60.3223	0.736315	0.739752
background-Hepatic_Stellate_cell|World	background	Hepatic Stellate cell	World	PDE3A	59.4815	6.15811	6.63404
background-Hepatic_Stellate_cell|World	background	Hepatic Stellate cell	World	NTF3	59.4699	2.0763	2.12608
background-Hepatic_Stellate_cell|World	background	Hepatic Stellate cell	World	HAND2	59.1277	1.10864	1.11936
background-Hepatic_Stellate_cell|World	background	Hepatic Stellate cell	World	NLGN4X	55.7425	2.42398	2.50509
background-Hepatic_Stellate_cell|World	background	Hepatic Stellate cell	World	CORO2B	54.8791	2.97915	3.10853
background-Hepatic_Stellate_cell|World	background	Hepatic Stellate cell	World	GGT5	54.7406	2.71151	2.81602
background-Hepatic_Stellate_cell|World	background	Hepatic Stellate cell	World	PXDN	54.4572	4.39867	4.68067
background-Hepatic_Stellate_cell|World	background	Hepatic Stellate cell	World	KCNE4	53.4708	2.47014	2.56252
background-Hepatic_Stellate_cell|World	background	Hepatic Stellate cell	World	C7	52.9426	5.13001	5.54825
background-Hepatic_Stellate_cell|World	background	Hepatic Stellate cell	World	C1orf21	50.7754	4.50945	4.86595
background-Hepatic_Stellate_cell|World	background	Hepatic Stellate cell	World	FAM163B	50.7213	0.701895	0.707167
background-Hepatic_Stellate_cell|World	background	Hepatic Stellate cell	World	LHX2	49.3564	1.38165	1.41206
background-Hepatic_Stellate_cell|World	background	Hepatic Stellate cell	World	HAND2-AS1	49.1284	1.95974	2.02873
background-Hepatic_Stellate_cell|World	background	Hepatic Stellate cell	World	ADAMTSL2	48.615	4.9924	5.50894
background-Hepatic_Stellate_cell|World	background	Hepatic Stellate cell	World	PRKG1	48.0607	7.16802	8.2797
background-Hepatic_Stellate_cell|World	background	Hepatic Stellate cell	World	AL033504.1	47.5625	2.70185	2.84616
background-Hepatic_Stellate_cell|World	background	Hepatic Stellate cell	World	COL4A2	47.2402	6.9827	7.98869
background-Hepatic_Stellate_cell|World	background	Hepatic Stellate cell	World	RNF150	47.1464	3.22796	3.44205
background-Hepatic_Stellate_cell|World	background	Hepatic Stellate cell	World	ADAMTSL1	46.8695	5.20382	5.81567
background-Hepatic_Stellate_cell|World	background	Hepatic Stellate cell	World	PCDH9	46.781	4.18627	4.55995
background-Hepatic_Stellate_cell|World	background	Hepatic Stellate cell	World	ZFPM2	46.4658	6.17587	7.00916
background-Hepatic_Stellate_cell|World	background	Hepatic Stellate cell	World	EDNRA	46.1812	2.77189	2.93056
background-Hepatic_Stellate_cell|World	background	Hepatic Stellate cell	World	ANO3	46.078	2.08935	2.18273
background-Hepatic_Stellate_cell|World	background	Hepatic Stellate cell	World	BMP5	45.8109	1.51392	1.55837
background-Hepatic_Stellate_cell|World	background	Hepatic Stellate cell	World	VIPR1	45.4679	2.84579	3.03021
background-Hepatic_Stellate_cell|World	background	Hepatic Stellate cell	World	PDE1A	45.467	4.10323	4.47218
background-Hepatic_Stellate_cell|World	background	Hepatic Stellate cell	World	INPP4B	45.2703	3.8465	4.16544
background-Hepatic_Stellate_cell|World	background	Hepatic Stellate cell	World	ARHGAP10	45.0386	4.73265	5.23241
background-Hepatic_Stellate_cell|World	background	Hepatic Stellate cell	World	DCN	44.8115	2.93486	3.12328
background-Hepatic_Stellate_cell|World	background	Hepatic Stellate cell	World	BMPER	44.4871	3.41776	3.68036
background-Hepatic_Stellate_cell|World	background	Hepatic Stellate cell	World	NEURL1B	43.799	3.53094	3.83822
background-Hepatic_Stellate_cell|World	background	Hepatic Stellate cell	World	LPAR1	43.3875	2.91731	3.1183
background-Hepatic_Stellate_cell|World	background	Hepatic Stellate cell	World	RBMS3	43.0664	5.13626	5.80965
background-Hepatic_Stellate_cell|World	background	Hepatic Stellate cell	World	PTGIS	41.6157	2.50044	2.66434
background-Hepatic_Stellate_cell|World	background	Hepatic Stellate cell	World	THBS2	41.4798	2.36594	2.5004
background-Hepatic_Stellate_cell|World	background	Hepatic Stellate cell	World	C1QTNF1-AS1	41.3891	1.30987	1.35119
background-Hepatic_Stellate_cell|World	background	Hepatic Stellate cell	World	EPHA3	41.3617	2.70999	2.89007
background-Hepatic_Stellate_cell|World	background	Hepatic Stellate cell	World	ADAMTS15	41.3564	1.3318	1.37408
background-Hepatic_Stellate_cell|World	background	Hepatic Stellate cell	World	CRP	41.1664	8.52572	10.1186
background-Hepatic_Stellate_cell|World	background	Hepatic Stellate cell	World	COLEC10	41.1409	1.32814	1.37189
background-Hepatic_Stellate_cell|World	background	Hepatic Stellate cell	World	MAPK10	40.6214	3.35238	3.66864
background-Hepatic_Stellate_cell|World	background	Hepatic Stellate cell	World	CACNA2D1	40.5561	3.10593	3.36561
background-Hepatic_Stellate_cell|World	background	Hepatic Stellate cell	World	AC068875.1	39.74	2.37415	2.54623
background-Hepatic_Stellate_cell|World	background	Hepatic Stellate cell	World	NNMT	39.6316	7.46175	8.96131
background-Hepatic_Stellate_cell|World	background	Hepatic Stellate cell	World	WNT9A	39.4486	0.853897	0.871321
background-Hepatic_Stellate_cell|World	background	Hepatic Stellate cell	World	COL6A2	39.2462	3.71264	4.13445
background-Hepatic_Stellate_cell|World	background	Hepatic Stellate cell	World	PTPN13	39.1324	2.68331	2.90153
background-Hepatic_Stellate_cell|World	background	Hepatic Stellate cell	World	PHACTR3	38.8806	1.10828	1.14199
background-Hepatic_Stellate_cell|World	background	Hepatic Stellate cell	World	SAMD5	38.8344	2.60323	2.80666
background-Hepatic_Stellate_cell|World	background	Hepatic Stellate cell	World	AC099687.1	38.5253	0.479254	0.48396
background-Hepatic_Stellate_cell|World	background	Hepatic Stellate cell	World	COL4A1	38.403	5.87138	6.96089
background-Hepatic_Stellate_cell|World	background	Hepatic Stellate cell	World	NGFR	38.1056	1.1663	1.20423
background-Hepatic_Stellate_cell|World	background	Hepatic Stellate cell	World	AC068580.4	37.2696	0.796413	0.814918
background-Hepatic_Stellate_cell|World	background	Hepatic Stellate cell	World	RERG	37.1763	1.98903	2.1128
background-Hepatic_Stellate_cell|World	background	Hepatic Stellate cell	World	ADCY5	36.987	3.06321	3.39987
background-Hepatic_Stellate_cell|World	background	Hepatic Stellate cell	World	ADAMTS9	36.7192	6.10416	7.56766
background-Hepatic_Stellate_cell|World	background	Hepatic Stellate cell	World	LHFPL6	36.6643	3.55337	3.96294
background-Hepatic_Stellate_cell|World	background	Hepatic Stellate cell	World	IFITM10	36.334	0.58771	0.596398
background-Hepatic_Stellate_cell|World	background	Hepatic Stellate cell	World	OSBPL5	36.0745	2.41691	2.62311
background-Hepatic_Stellate_cell|World	background	Hepatic Stellate cell	World	SVEP1	35.8385	2.05967	2.21108
background-Hepatic_Stellate_cell|World	background	Hepatic Stellate cell	World	GLIS3	35.5895	6.72678	8.65877
background-Hepatic_Stellate_cell|World	background	Hepatic Stellate cell	World	GNAO1	35.516	1.9957	2.14332
background-Hepatic_Stellate_cell|World	background	Hepatic Stellate cell	World	PKNOX2	35.4487	1.83331	1.947
background-Hepatic_Stellate_cell|World	background	Hepatic Stellate cell	World	GRIA3	35.3734	1.88228	2.0157
background-Hepatic_Stellate_cell|World	background	Hepatic Stellate cell	World	HMCN1	35.2145	3.14324	3.50403
background-Hepatic_Stellate_cell|World	background	Hepatic Stellate cell	World	NCS1	35.0138	2.90127	3.23717
background-Hepatic_Stellate_cell|World	background	Hepatic Stellate cell	World	MSC-AS1	34.7626	2.13729	2.29675
background-Hepatic_Stellate_cell|World	background	Hepatic Stellate cell	World	CHSY3	34.376	5.76842	7.23787
background-Hepatic_Stellate_cell|World	background	Hepatic Stellate cell	World	ADAMTS12	34.3481	2.33377	2.53572
background-Hepatic_Stellate_cell|World	background	Hepatic Stellate cell	World	COL14A1	34.2877	2.75265	3.05844
background-Hepatic_Stellate_cell|World	background	Hepatic Stellate cell	World	RIPOR3	34.1461	3.2391	3.67402
background-Hepatic_Stellate_cell|World	background	Hepatic Stellate cell	World	PDE10A	34.1307	3.44255	3.8935
background-Hepatic_Stellate_cell|World	background	Hepatic Stellate cell	World	BMPR1B	33.817	2.55672	2.82344
background-Hepatic_Stellate_cell|World	background	Hepatic Stellate cell	World	STEAP4	33.8096	3.24492	3.64655
background-Hepatic_Stellate_cell|World	background	Hepatic Stellate cell	World	ANK3	33.525	5.46523	6.87095
background-Hepatic_Stellate_cell|World	background	Hepatic Stellate cell	World	FMO2	33.3498	1.47272	1.56017
background-Hepatic_Stellate_cell|World	background	Hepatic Stellate cell	World	ABLIM2	32.8786	3.08939	3.52634
background-Hepatic_Stellate_cell|World	background	Hepatic Stellate cell	World	GFPT2	32.7387	1.37051	1.44812
background-Hepatic_Stellate_cell|World	background	Hepatic Stellate cell	World	CCDC3	32.551	2.0047	2.17536
background-Hepatic_Stellate_cell|World	background	Hepatic Stellate cell	World	CYP3A4	32.2424	6.65831	8.51534
background-Hepatic_Stellate_cell|World	background	Hepatic Stellate cell	World	MAP2	32.2312	2.97456	3.37537
background-Hepatic_Stellate_cell|World	background	Hepatic Stellate cell	World	PDLIM3	31.8568	2.12116	2.31179
background-Hepatic_Stellate_cell|World	background	Hepatic Stellate cell	World	ITGA9	31.3644	4.90502	6.18189
background-Hepatic_Stellate_cell|World	background	Hepatic Stellate cell	World	PAPPA	31.3466	3.49193	4.12166
background-Hepatic_Stellate_cell|World	background	Hepatic Stellate cell	World	LIFR	31.2267	4.91259	6.1971
background-Hepatic_Stellate_cell|World	background	Hepatic Stellate cell	World	SAMD11	30.996	1.4337	1.53741
background-Hepatic_Stellate_cell|World	background	Hepatic Stellate cell	World	SAA1	30.7753	5.26776	6.55635
background-Hepatic_Stellate_cell|World	background	Hepatic Stellate cell	World	AXL	30.5009	2.30328	2.56007
background-Hepatic_Stellate_cell|World	background	Hepatic Stellate cell	World	TBXA2R	30.3364	1.13102	1.19171
background-Hepatic_Stellate_cell|World	background	Hepatic Stellate cell	World	ARHGAP24	30.2483	4.11743	5.05374
background-Hepatic_Stellate_cell|World	background	Hepatic Stellate cell	World	CACNA1C	30.2376	3.94858	4.76513
background-Hepatic_Stellate_cell|World	background	Hepatic Stellate cell	World	ADAMTS9-AS2	30.223	4.4074	5.50936
background-Hepatic_Stellate_cell|World	background	Hepatic Stellate cell	World	PCBP3	30.2206	4.77903	6.13439
background-Hepatic_Stellate_cell|World	background	Hepatic Stellate cell	World	PLCXD3	30.1271	2.65831	3.01949
background-Hepatic_Stellate_cell|World	background	Hepatic Stellate cell	World	IRAK3	30.0819	3.8826	4.67771
background-Hepatic_Stellate_cell|World	background	Hepatic Stellate cell	World	ZBTB16	30.0311	6.93588	10.003
background-Hepatic_Stellate_cell|World	background	Hepatic Stellate cell	World	CYP2B6	29.7749	5.70204	7.14257
background-Hepatic_Stellate_cell|World	background	Hepatic Stellate cell	World	PWRN1	29.5038	1.16463	1.23683
background-Hepatic_Stellate_cell|World	background	Hepatic Stellate cell	World	GDF2	29.2537	0.144697	0.145003
background-Hepatic_Stellate_cell|World	background	Hepatic Stellate cell	World	SYNPO2	29.1914	1.73468	1.8845
background-Hepatic_Stellate_cell|World	background	Hepatic Stellate cell	World	HAMP	28.9261	4.96761	6.42178
background-Hepatic_Stellate_cell|World	background	Hepatic Stellate cell	World	MT2A	28.8243	7.06702	10.9154
background-Hepatic_Stellate_cell|World	background	Hepatic Stellate cell	World	IGFBP7	28.7194	5.171	6.88719
background-Hepatic_Stellate_cell|World	background	Hepatic Stellate cell	World	COL6A1	28.6494	3.33813	4.02026
background-Hepatic_Stellate_cell|World	background	Hepatic Stellate cell	World	MIR503HG	28.4295	1.37555	1.47696
background-Hepatic_Stellate_cell|World	background	Hepatic Stellate cell	World	PHLDB1	28.1047	3.13334	3.75501
background-Hepatic_Stellate_cell|World	background	Hepatic Stellate cell	World	NPAP1	28.0777	0.133778	0.134156
background-Hepatic_Stellate_cell|World	background	Hepatic Stellate cell	World	SRPX	28.048	1.31514	1.4053
background-Hepatic_Stellate_cell|World	background	Hepatic Stellate cell	World	ESRRG	27.8921	1.60152	1.74926
background-Hepatic_Stellate_cell|World	background	Hepatic Stellate cell	World	VEGFC	27.844	1.44387	1.55404
background-Hepatic_Stellate_cell|World	background	Hepatic Stellate cell	World	AC144450.1	27.7612	0.347286	0.352608
background-Hepatic_Stellate_cell|World	background	Hepatic Stellate cell	World	GALNT17	27.6294	2.34932	2.704
background-Hepatic_Stellate_cell|World	background	Hepatic Stellate cell	World	ITIH5	27.4883	1.19452	1.28045
background-Hepatic_Stellate_cell|World	background	Hepatic Stellate cell	World	RYR2	26.9237	3.14608	3.84988
background-Hepatic_Stellate_cell|World	background	Hepatic Stellate cell	World	GATA6	26.8621	3.97512	5.1569
background-Hepatic_Stellate_cell|World	background	Hepatic Stellate cell	World	HP	26.8612	6.59211	10.7589
background-Hepatic_Stellate_cell|World	background	Hepatic Stellate cell	World	SERPINE1	26.6823	6.06996	8.42959
background-Hepatic_Stellate_cell|World	background	Hepatic Stellate cell	World	FAM180A	26.6123	0.654247	0.679938
background-Hepatic_Stellate_cell|World	background	Hepatic Stellate cell	World	CAMK1D	26.6059	5.55837	8.15996
background-Hepatic_Stellate_cell|World	background	Hepatic Stellate cell	World	NAMPT	26.5834	6.24181	9.30614
background-Hepatic_Stellate_cell|World	background	Hepatic Stellate cell	World	RFTN1	26.4867	3.71262	4.74304
background-Hepatic_Stellate_cell|World	background	Hepatic Stellate cell	World	HPD	26.4157	4.97691	6.91932
background-Hepatic_Stellate_cell|World	background	Hepatic Stellate cell	World	PTGIR	26.3998	0.830572	0.87186
background-Hepatic_Stellate_cell|World	background	Hepatic Stellate cell	World	ADAMTS13	26.392	2.79068	3.36764
background-Hepatic_Stellate_cell|World	background	Hepatic Stellate cell	World	TNXB	26.3665	2.38754	2.78937
background-Hepatic_Stellate_cell|World	background	Hepatic Stellate cell	World	DPYSL3	26.3381	1.93635	2.17028
background-Hepatic_Stellate_cell|World	background	Hepatic Stellate cell	World	ALDOB	26.1874	5.39751	7.89737
background-Hepatic_Stellate_cell|World	background	Hepatic Stellate cell	World	SDS	26.1557	4.43575	5.63263
background-Hepatic_Stellate_cell|World	background	Hepatic Stellate cell	World	AKAP12	26.1178	4.3733	5.64619
background-Hepatic_Stellate_cell|World	background	Hepatic Stellate cell	World	LINC01695	26.1058	1.56971	1.73796
background-Hepatic_Stellate_cell|World	background	Hepatic Stellate cell	World	OSMR	26.0234	4.65818	6.41472
background-Hepatic_Stellate_cell|World	background	Hepatic Stellate cell	World	MT1M	25.5827	3.2224	3.97072
background-Hepatic_Stellate_cell|World	background	Hepatic Stellate cell	World	NCAM2	25.2635	1.33981	1.46796
background-Hepatic_Stellate_cell|World	background	Hepatic Stellate cell	World	GPM6A	25.1961	2.57114	3.0323
background-Hepatic_Stellate_cell|World	background	Hepatic Stellate cell	World	FOXF1	25.1925	0.279612	0.283931
background-Hepatic_Stellate_cell|World	background	Hepatic Stellate cell	World	ALDH1A3	25.1761	0.880374	0.931485
background-Hepatic_Stellate_cell|World	background	Hepatic Stellate cell	World	INMT-MINDY4	25.0235	0.881608	0.938331
background-Hepatic_Stellate_cell|World	background	Hepatic Stellate cell	World	ADGRL2	24.9619	4.96658	7.22604
background-Hepatic_Stellate_cell|World	background	Hepatic Stellate cell	World	CP	24.7523	6.33206	10.0665
background-Hepatic_Stellate_cell|World	background	Hepatic Stellate cell	World	AC141930.1	24.6957	0.664565	0.696387
background-Hepatic_Stellate_cell|World	background	Hepatic Stellate cell	World	GRK5	24.3817	5.02914	7.8154
background-Hepatic_Stellate_cell|World	background	Hepatic Stellate cell	World	NKD2	24.3566	0.87899	0.937941
background-Hepatic_Stellate_cell|World	background	Hepatic Stellate cell	World	SEMA5A	24.2799	2.90461	3.58335
background-Hepatic_Stellate_cell|World	background	Hepatic Stellate cell	World	MT1E	24.2686	4.56782	6.48733
background-Hepatic_Stellate_cell|World	background	Hepatic Stellate cell	World	SFMBT2	24.1623	4.01035	5.32892
background-Hepatic_Stellate_cell|World	background	Hepatic Stellate cell	World	MT1X	24.1472	4.07685	5.50292
background-Hepatic_Stellate_cell|World	background	Hepatic Stellate cell	World	EDNRB	24.1168	1.8461	2.10813
background-Hepatic_Stellate_cell|World	background	Hepatic Stellate cell	World	AKT3	24.0263	3.7393	4.98707
background-Hepatic_Stellate_cell|World	background	Hepatic Stellate cell	World	HHIP	23.8766	1.43872	1.60991
background-Hepatic_Stellate_cell|World	background	Hepatic Stellate cell	World	GLI3	23.7996	1.20453	1.31865
background-Hepatic_Stellate_cell|World	background	Hepatic Stellate cell	World	MOB3B	23.7669	2.68632	3.31465
background-Hepatic_Stellate_cell|World	background	Hepatic Stellate cell	World	FAM163A	23.7461	0.708155	0.745947
background-Hepatic_Stellate_cell|World	background	Hepatic Stellate cell	World	FKBP5	23.7075	5.7727	9.6428
background-Hepatic_Stellate_cell|World	background	Hepatic Stellate cell	World	UNC5C	23.6977	2.38067	2.8579
background-Hepatic_Stellate_cell|World	background	Hepatic Stellate cell	World	IGFBP3	23.6322	2.58539	3.13196
background-Hepatic_Stellate_cell|World	background	Hepatic Stellate cell	World	GLI2	23.6233	1.10169	1.19892
background-Hepatic_Stellate_cell|World	background	Hepatic Stellate cell	World	SEPT4-AS1	23.5361	1.21304	1.34256
background-Hepatic_Stellate_cell|World	background	Hepatic Stellate cell	World	ANOS1	23.431	1.19275	1.31428
background-Hepatic_Stellate_cell|World	background	Hepatic Stellate cell	World	FSTL1	23.3524	1.85806	2.14629
background-Hepatic_Stellate_cell|World	background	Hepatic Stellate cell	World	MXRA5	23.347	0.831034	0.884741
background-Hepatic_Stellate_cell|World	background	Hepatic Stellate cell	World	DCDC2C	23.2616	1.21423	1.34331
background-Hepatic_Stellate_cell|World	background	Hepatic Stellate cell	World	ZEB2	23.0859	3.80516	5.07018
background-Hepatic_Stellate_cell|World	background	Hepatic Stellate cell	World	VIPR1-AS1	23.0653	0.825635	0.883873
background-Hepatic_Stellate_cell|World	background	Hepatic Stellate cell	World	LDLRAD3	23.0292	3.67285	5.06196
background-Hepatic_Stellate_cell|World	background	Hepatic Stellate cell	World	LINC02398	22.9424	0.984887	1.06951
background-Hepatic_Stellate_cell|World	background	Hepatic Stellate cell	World	SLCO1C1	22.8959	0.46973	0.486873
background-Hepatic_Stellate_cell|World	background	Hepatic Stellate cell	World	RBMS3-AS3	22.8722	2.30254	2.768
background-Hepatic_Stellate_cell|World	background	Hepatic Stellate cell	World	KLF9	22.818	3.31221	4.46262
background-Hepatic_Stellate_cell|World	background	Hepatic Stellate cell	World	CYP2A6	22.7845	2.60534	3.2373
background-Hepatic_Stellate_cell|World	background	Hepatic Stellate cell	World	CYP2C9	22.7658	4.44587	6.30256
background-Hepatic_Stellate_cell|World	background	Hepatic Stellate cell	World	PLXDC2	22.7563	3.79005	5.12673
background-Hepatic_Stellate_cell|World	background	Hepatic Stellate cell	World	THBS1	22.7252	2.98479	3.82545
background-Hepatic_Stellate_cell|World	background	Hepatic Stellate cell	World	ABCC9	22.5594	1.85415	2.18516
background-Hepatic_Stellate_cell|World	background	Hepatic Stellate cell	World	PAG1	22.4825	3.66539	5.12193
background-Hepatic_Stellate_cell|World	background	Hepatic Stellate cell	World	C9	22.4079	3.9551	5.34801
background-Hepatic_Stellate_cell|World	background	Hepatic Stellate cell	World	RAPGEF5	22.3573	4.22217	6.01739
background-Hepatic_Stellate_cell|World	background	Hepatic Stellate cell	World	BNC2	22.353	1.81473	2.12325
background-Hepatic_Stellate_cell|World	background	Hepatic Stellate cell	World	ST3GAL4	22.323	3.0697	4.07481
background-Hepatic_Stellate_cell|World	background	Hepatic Stellate cell	World	ADCY3	21.9832	2.36938	2.95875
background-Hepatic_Stellate_cell|World	background	Hepatic Stellate cell	World	TNS1	21.9102	4.39846	6.89691
background-Hepatocyte|background	background	Hepatocyte	background	SHANK2	113.512	6.95498	9.85263
background-Hepatocyte|background	background	Hepatocyte	background	AL391117.1	95.3418	5.94927	10.1021
background-Hepatocyte|background	background	Hepatocyte	background	SLC1A1	95.3054	6.14877	8.65372
background-Hepatocyte|background	background	Hepatocyte	background	MLXIPL	93.0789	5.96476	8.00159
background-Hepatocyte|background	background	Hepatocyte	background	IL6R	92.9265	5.98017	8.47854
background-Hepatocyte|background	background	Hepatocyte	background	H6PD	91.6033	5.91693	8.19298
background-Hepatocyte|background	background	Hepatocyte	background	ASGR1	91.2141	6.00757	9.25591
background-Hepatocyte|background	background	Hepatocyte	background	HPN	91.1086	5.99375	9.21442
background-Hepatocyte|background	background	Hepatocyte	background	PC	90.6646	5.89428	7.95143
background-Hepatocyte|background	background	Hepatocyte	background	SMOC1	89.9872	6.12333	8.81438
background-Hepatocyte|background	background	Hepatocyte	background	F5	88.9634	5.5859	9.81284
background-Hepatocyte|background	background	Hepatocyte	background	ECHDC2	88.2575	5.80441	8.54454
background-Hepatocyte|background	background	Hepatocyte	background	ABCC2	87.4637	6.01349	8.73007
background-Hepatocyte|background	background	Hepatocyte	background	PTPN3	86.4294	5.7066	7.43966
background-Hepatocyte|background	background	Hepatocyte	background	LURAP1L	86.3176	5.58874	9.09651
background-Hepatocyte|background	background	Hepatocyte	background	ABCC3	85.7705	6.02357	8.91698
background-Hepatocyte|background	background	Hepatocyte	background	BLNK	85.6885	5.84677	7.66371
background-Hepatocyte|background	background	Hepatocyte	background	SLC13A5	85.5656	5.62858	8.43868
background-Hepatocyte|background	background	Hepatocyte	background	PALM2-AKAP2	84.7713	5.95452	8.23316
background-Hepatocyte|background	background	Hepatocyte	background	PLEKHA7	84.2458	5.70744	8.77945
background-Hepatocyte|background	background	Hepatocyte	background	L3MBTL4	84.2127	5.54367	9.44455
background-Hepatocyte|background	background	Hepatocyte	background	ARHGEF10L	84.2107	6.20355	9.15009
background-Hepatocyte|background	background	Hepatocyte	background	ABCB11	84.1754	5.36738	11.0741
background-Hepatocyte|background	background	Hepatocyte	background	A1CF	83.7334	5.51775	8.62108
background-Hepatocyte|background	background	Hepatocyte	background	PPARGC1A	83.5552	5.50731	9.34826
background-Hepatocyte|background	background	Hepatocyte	background	GDA	83.5522	5.78475	8.56996
background-Hepatocyte|background	background	Hepatocyte	background	C4BPB	83.0084	5.54982	7.99132
background-Hepatocyte|background	background	Hepatocyte	background	WWC1	82.6843	5.80528	10.277
background-Hepatocyte|background	background	Hepatocyte	background	ADGRG6	82.5853	5.42428	8.97252
background-Hepatocyte|background	background	Hepatocyte	background	PHKA2	82.566	5.70008	8.12902
background-Hepatocyte|background	background	Hepatocyte	background	GALNT2	82.3295	5.36127	10.3815
background-Hepatocyte|background	background	Hepatocyte	background	TTC39C	82.1782	5.31616	9.28922
background-Hepatocyte|background	background	Hepatocyte	background	ARHGEF26	81.8293	5.59594	7.82567
background-Hepatocyte|background	background	Hepatocyte	background	SETBP1	81.7474	5.6067	9.33264
background-Hepatocyte|background	background	Hepatocyte	background	GAREM1	81.7199	5.30268	10.0751
background-Hepatocyte|background	background	Hepatocyte	background	PCSK6	81.7078	5.45637	10.7683
background-Hepatocyte|background	background	Hepatocyte	background	LINC00598	81.6861	5.76408	9.5201
background-Hepatocyte|background	background	Hepatocyte	background	GLT1D1	81.5953	5.58049	7.17444
background-Hepatocyte|background	background	Hepatocyte	background	SPATA6L	81.5795	5.63874	7.89351
background-Hepatocyte|background	background	Hepatocyte	background	NAV2	81.126	5.43198	10.0285
background-Hepatocyte|background	background	Hepatocyte	background	NSUN6	81.0613	5.2967	9.70098
background-Hepatocyte|background	background	Hepatocyte	background	HSD17B2	80.623	5.83859	8.64483
background-Hepatocyte|background	background	Hepatocyte	background	SOX5	80.1693	5.15438	10.2994
background-Hepatocyte|background	background	Hepatocyte	background	NOS1AP	79.8314	5.69341	7.31045
background-Hepatocyte|background	background	Hepatocyte	background	ABCB4	79.4314	5.50322	8.78625
background-Hepatocyte|background	background	Hepatocyte	background	COBL	79.3472	5.58751	7.72512
background-Hepatocyte|background	background	Hepatocyte	background	ADRA1A	79.2404	5.6924	8.04453
background-Hepatocyte|background	background	Hepatocyte	background	SLC39A14	79.1046	4.81099	10.5618
background-Hepatocyte|background	background	Hepatocyte	background	ACSS3	79.0445	5.54568	8.08801
background-Hepatocyte|background	background	Hepatocyte	background	GCKR	79.0046	5.44345	7.09021
background-Hepatocyte|background	background	Hepatocyte	background	KCNT2	78.2535	5.34971	8.86556
background-Hepatocyte|background	background	Hepatocyte	background	YAP1	78.0637	5.43583	8.3876
background-Hepatocyte|background	background	Hepatocyte	background	SORBS2	77.9965	5.29326	9.59676
background-Hepatocyte|background	background	Hepatocyte	background	PROS1	77.9761	5.14004	9.11022
background-Hepatocyte|background	background	Hepatocyte	background	CLMN	77.6794	5.60607	8.13554
background-Hepatocyte|background	background	Hepatocyte	background	ABLIM1	77.5371	4.79077	10.975
background-Hepatocyte|background	background	Hepatocyte	background	TRMT11	77.2416	5.41233	7.888
background-Hepatocyte|background	background	Hepatocyte	background	GYS2	77.0231	5.39545	7.29946
background-Hepatocyte|background	background	Hepatocyte	background	TPST1	76.6473	5.21247	9.6316
background-Hepatocyte|background	background	Hepatocyte	background	SLC7A2	76.422	5.02627	9.42918
background-Hepatocyte|background	background	Hepatocyte	background	TSHZ2	76.3082	4.40225	11.8859
background-Hepatocyte|background	background	Hepatocyte	background	PLGLB1	76.2642	5.27767	7.82597
background-Hepatocyte|background	background	Hepatocyte	background	POR	76.0133	4.77808	9.43381
background-Hepatocyte|background	background	Hepatocyte	background	SYBU	75.7577	5.36023	7.16884
background-Hepatocyte|background	background	Hepatocyte	background	MYO1B	75.6501	5.03158	9.45789
background-Hepatocyte|background	background	Hepatocyte	background	AL450384.2	75.2567	5.3189	6.86858
background-Hepatocyte|background	background	Hepatocyte	background	NEDD4L	74.9262	5.13867	9.71392
background-Hepatocyte|background	background	Hepatocyte	background	EEPD1	74.7803	5.41768	8.62386
background-Hepatocyte|background	background	Hepatocyte	background	LINC01348	74.489	5.37015	7.09637
background-Hepatocyte|background	background	Hepatocyte	background	C6	74.4554	5.22504	7.94184
background-Hepatocyte|background	background	Hepatocyte	background	AOX1	74.2487	4.9412	9.3072
background-Hepatocyte|background	background	Hepatocyte	background	PROX1	73.66	5.25033	8.44412
background-Hepatocyte|background	background	Hepatocyte	background	SERINC2	73.6028	5.18361	7.09086
background-Hepatocyte|background	background	Hepatocyte	background	CPB2-AS1	73.4927	5.45988	6.7398
background-Hepatocyte|background	background	Hepatocyte	background	RNF152	72.91	5.26644	7.74103
background-Hepatocyte|background	background	Hepatocyte	background	ABHD2	72.5927	4.79883	9.20439
background-Hepatocyte|background	background	Hepatocyte	background	LDLR	72.4478	4.90606	8.73152
background-Hepatocyte|background	background	Hepatocyte	background	LINC02532	72.1972	5.29815	6.89627
background-Hepatocyte|background	background	Hepatocyte	background	C9	71.9301	4.63689	9.41586
background-Hepatocyte|background	background	Hepatocyte	background	SHROOM3	71.9173	5.21212	7.22943
background-Hepatocyte|background	background	Hepatocyte	background	MGLL	71.8145	5.16296	6.91782
background-Hepatocyte|background	background	Hepatocyte	background	APMAP	71.8042	5.08218	6.76026
background-Hepatocyte|background	background	Hepatocyte	background	OAF	71.7641	5.28266	7.32843
background-Hepatocyte|background	background	Hepatocyte	background	IL1RAP	71.7238	4.75897	9.80252
background-Hepatocyte|background	background	Hepatocyte	background	DOCK5	71.6641	5.06767	8.44108
background-Hepatocyte|background	background	Hepatocyte	background	PID1	71.4759	5.01085	9.43207
background-Hepatocyte|background	background	Hepatocyte	background	TNIK	71.4547	5.27306	8.05274
background-Hepatocyte|background	background	Hepatocyte	background	SCARB1	71.4	5.24172	8.37744
background-Hepatocyte|background	background	Hepatocyte	background	NRG1	71.206	4.8902	9.98624
background-Hepatocyte|background	background	Hepatocyte	background	PTPRK	71.0824	4.97703	8.87422
background-Hepatocyte|background	background	Hepatocyte	background	CDK14	71.0734	5.08236	7.68667
background-Hepatocyte|background	background	Hepatocyte	background	ADGRA3	71.0206	5.08126	7.20131
background-Hepatocyte|background	background	Hepatocyte	background	PARD3	70.9937	4.54858	10.1651
background-Hepatocyte|background	background	Hepatocyte	background	MYOM1	70.9222	5.3403	7.73563
background-Hepatocyte|background	background	Hepatocyte	background	ERN1	70.9204	4.96423	8.32817
background-Hepatocyte|background	background	Hepatocyte	background	CPB2	70.9186	4.91833	9.09825
background-Hepatocyte|background	background	Hepatocyte	background	PDIA5	70.9171	5.10326	6.71671
background-Hepatocyte|background	background	Hepatocyte	background	CYP3A5	70.8377	4.1924	11.3656
background-Hepatocyte|background	background	Hepatocyte	background	OSBPL9	70.6763	4.85713	8.54584
background-Hepatocyte|background	background	Hepatocyte	background	ADAM19	70.6577	5.13884	6.63148
background-Hepatocyte|background	background	Hepatocyte	background	FAT1	70.6406	5.17225	7.01118
background-Hepatocyte|background	background	Hepatocyte	background	VWA8	70.4487	4.97702	7.43396
background-Hepatocyte|background	background	Hepatocyte	background	AC104170.1	70.3461	5.12671	6.28587
background-Hepatocyte|background	background	Hepatocyte	background	HGD	70.0956	4.75999	8.82145
background-Hepatocyte|background	background	Hepatocyte	background	PCCA	70.0559	4.08465	10.9963
background-Hepatocyte|background	background	Hepatocyte	background	MIR122HG	70.0454	5.07929	7.23407
background-Hepatocyte|background	background	Hepatocyte	background	SHROOM1	70.0006	4.96957	6.37946
background-Hepatocyte|background	background	Hepatocyte	background	KIFC3	69.934	5.1923	7.29847
background-Hepatocyte|background	background	Hepatocyte	background	AL109930.1	69.8444	5.32454	6.88544
background-Hepatocyte|background	background	Hepatocyte	background	ITGB5	69.7519	5.02516	8.54126
background-Hepatocyte|background	background	Hepatocyte	background	THSD4	69.611	5.20853	8.08753
background-Hepatocyte|background	background	Hepatocyte	background	CADM1	69.4687	5.19765	7.37344
background-Hepatocyte|background	background	Hepatocyte	background	CYP4F3	69.3332	4.86362	6.69703
background-Hepatocyte|background	background	Hepatocyte	background	LINC01146	69.3171	5.30927	7.01292
background-Hepatocyte|background	background	Hepatocyte	background	LONP2	68.8627	4.30217	10.5739
background-Hepatocyte|background	background	Hepatocyte	background	CTPS1	68.6623	5.04	7.05845
background-Hepatocyte|background	background	Hepatocyte	background	ADK	68.6311	4.48369	9.98821
background-Hepatocyte|background	background	Hepatocyte	background	HLF	68.4934	5.01618	7.05027
background-Hepatocyte|background	background	Hepatocyte	background	GADD45G	68.4583	5.17375	7.36891
background-Hepatocyte|background	background	Hepatocyte	background	SLC44A1	68.4168	5.05147	7.59161
background-Hepatocyte|background	background	Hepatocyte	background	AIG1	68.3348	4.92129	7.40267
background-Hepatocyte|background	background	Hepatocyte	background	CUX2	68.2532	5.58484	8.5418
background-Hepatocyte|background	background	Hepatocyte	background	LURAP1L-AS1	68.2455	4.94731	5.96071
background-Hepatocyte|background	background	Hepatocyte	background	SERPINF2	68.0804	4.71759	7.69346
background-Hepatocyte|background	background	Hepatocyte	background	GHR	67.9701	4.77005	9.72147
background-Hepatocyte|background	background	Hepatocyte	background	PFKFB1	67.9651	4.93402	5.92578
background-Hepatocyte|background	background	Hepatocyte	background	SPSB1	67.9265	5.07858	8.00961
background-Hepatocyte|background	background	Hepatocyte	background	CRADD	67.8618	4.89722	8.60586
background-Hepatocyte|background	background	Hepatocyte	background	AC007364.1	67.8226	5.01838	6.43659
background-Hepatocyte|background	background	Hepatocyte	background	DHODH	67.6723	5.03092	7.05262
background-Hepatocyte|background	background	Hepatocyte	background	N4BP2L1	67.6626	4.91503	7.13465
background-Hepatocyte|background	background	Hepatocyte	background	GPC6	67.6581	4.5879	10.2499
background-Hepatocyte|background	background	Hepatocyte	background	GOT1	67.5619	4.87463	8.60893
background-Hepatocyte|background	background	Hepatocyte	background	SGMS2	67.4004	4.99722	7.75373
background-Hepatocyte|background	background	Hepatocyte	background	EPB41	67.36	4.88605	7.76246
background-Hepatocyte|background	background	Hepatocyte	background	ST3GAL6	67.2634	4.82271	8.20905
background-Hepatocyte|background	background	Hepatocyte	background	F2	67.2565	4.63787	8.19881
background-Hepatocyte|background	background	Hepatocyte	background	AC243964.2	67.2367	5.04111	7.19265
background-Hepatocyte|background	background	Hepatocyte	background	TNFSF14	67.1818	4.88199	6.12973
background-Hepatocyte|background	background	Hepatocyte	background	ALDH1A2	67.0236	5.17648	9.63151
background-Hepatocyte|background	background	Hepatocyte	background	BACH2	66.944	5.0495	8.74889
background-Hepatocyte|background	background	Hepatocyte	background	SEPT9	66.9253	4.80722	8.75132
background-Hepatocyte|background	background	Hepatocyte	background	SH3D19	66.7455	4.36951	9.69726
background-Hepatocyte|background	background	Hepatocyte	background	C5	66.6049	4.78829	7.9589
background-Hepatocyte|background	background	Hepatocyte	background	FGGY	66.6012	4.97253	6.99621
background-Hepatocyte|background	background	Hepatocyte	background	PSD3	66.1811	4.21827	10.8336
background-Hepatocyte|background	background	Hepatocyte	background	STRN3	65.9506	4.47819	9.14091
background-Hepatocyte|background	background	Hepatocyte	background	SLC51A	65.9217	5.0579	7.06368
background-Hepatocyte|background	background	Hepatocyte	background	ENPP1	65.8469	5.01262	7.50827
background-Hepatocyte|background	background	Hepatocyte	background	DTX1	65.8223	4.88343	5.87319
background-Hepatocyte|background	background	Hepatocyte	background	LNX2	65.793	4.93634	6.88062
background-Hepatocyte|background	background	Hepatocyte	background	MAT1A	65.7461	4.36484	9.30212
background-Hepatocyte|background	background	Hepatocyte	background	CYB5A	65.6806	4.22718	9.30202
background-Hepatocyte|background	background	Hepatocyte	background	BCO2	65.5423	4.8517	7.16286
background-Hepatocyte|background	background	Hepatocyte	background	AC107021.1	65.5273	5.11865	6.5761
background-Hepatocyte|background	background	Hepatocyte	background	AGMO	65.5	4.91877	6.60725
background-Hepatocyte|background	background	Hepatocyte	background	TCAF2	65.3844	4.76783	7.55854
background-Hepatocyte|background	background	Hepatocyte	background	C17orf100	65.2843	4.59909	5.14808
background-Hepatocyte|background	background	Hepatocyte	background	GRAMD4	65.1351	4.75494	7.53224
background-Hepatocyte|background	background	Hepatocyte	background	AC092142.1	65.0385	4.94363	5.86367
background-Hepatocyte|background	background	Hepatocyte	background	NOP58	65.0018	4.67226	7.24716
background-Hepatocyte|background	background	Hepatocyte	background	PLOD2	64.9935	4.59716	9.41414
background-Hepatocyte|background	background	Hepatocyte	background	TENT5A	64.7857	4.84122	8.30726
background-Hepatocyte|background	background	Hepatocyte	background	RAB27A	64.6561	4.72805	7.5113
background-Hepatocyte|background	background	Hepatocyte	background	DUSP16	64.6455	4.61464	8.39585
background-Hepatocyte|background	background	Hepatocyte	background	EGFR	64.5428	4.49248	8.77275
background-Hepatocyte|background	background	Hepatocyte	background	AC008014.1	64.5192	4.87698	8.14017
background-Hepatocyte|background	background	Hepatocyte	background	KCNK1	64.4745	5.07839	6.80821
background-Hepatocyte|background	background	Hepatocyte	background	MAP7	64.4372	4.70445	5.96077
background-Hepatocyte|background	background	Hepatocyte	background	TBC1D2B	64.4363	4.8242	7.37467
background-Hepatocyte|background	background	Hepatocyte	background	PDZD8	64.4168	4.7258	7.56251
background-Hepatocyte|background	background	Hepatocyte	background	THRB	64.2835	4.7883	7.75281
background-Hepatocyte|background	background	Hepatocyte	background	RALGPS2	64.1782	4.81835	6.82506
background-Hepatocyte|background	background	Hepatocyte	background	SCMH1	64.1389	4.76144	8.4191
background-Hepatocyte|background	background	Hepatocyte	background	PKP2	63.9171	4.81122	6.23651
background-Hepatocyte|background	background	Hepatocyte	background	NRIP1	63.8784	4.6598	8.04838
background-Hepatocyte|background	background	Hepatocyte	background	GK	63.8225	4.49466	9.58043
background-Hepatocyte|background	background	Hepatocyte	background	C16orf45	63.7603	5.03171	7.22718
background-Hepatocyte|background	background	Hepatocyte	background	MEGF9	63.6993	4.91231	7.37016
background-Hepatocyte|background	background	Hepatocyte	background	SUCLG2	63.6057	4.30231	8.78328
background-Hepatocyte|background	background	Hepatocyte	background	NDST1	63.437	4.70158	6.68112
background-Hepatocyte|background	background	Hepatocyte	background	SMAD1	63.3959	4.77889	6.56812
background-Hepatocyte|background	background	Hepatocyte	background	PATJ	63.3541	4.65376	7.13421
background-Hepatocyte|background	background	Hepatocyte	background	FYB2	63.2685	4.73832	5.87859
background-Hepatocyte|background	background	Hepatocyte	background	DST	63.2522	4.09073	9.95053
background-Hepatocyte|background	background	Hepatocyte	background	TRAP1	63.2326	4.62888	6.27729
background-Hepatocyte|background	background	Hepatocyte	background	ACVR1	63.1821	4.73557	6.46657
background-Hepatocyte|background	background	Hepatocyte	background	PLIN5	63.1591	4.55924	5.51844
background-Hepatocyte|background	background	Hepatocyte	background	SHMT1	63.0407	4.56757	6.17412
background-Hepatocyte|background	background	Hepatocyte	background	ERRFI1	62.9633	4.07428	10.0227
background-Hepatocyte|background	background	Hepatocyte	background	AL139383.1	62.8573	5.05931	7.82856
background-Hepatocyte|background	background	Hepatocyte	background	RPRD1B	62.7812	4.78733	7.82118
background-Hepatocyte|background	background	Hepatocyte	background	AP002518.2	62.6563	5.184	8.36031
background-Hepatocyte|background	background	Hepatocyte	background	KLHL29	62.3741	4.94371	7.05101
background-Hepatocyte|background	background	Hepatocyte	background	ZC3H13	62.3622	4.74795	7.97588
background-Hepatocyte|background	background	Hepatocyte	background	TNRC6A	62.3442	4.36898	7.95657
background-Hepatocyte|background	background	Hepatocyte	background	MAP3K20	62.288	4.65459	7.06986
background-Hepatocyte|background	background	Hepatocyte	background	NEK6	62.2319	4.50527	6.07578
background-Hepatocyte|background	background	Hepatocyte	background	PPP2R2A	62.0772	4.29849	8.56742
background-Hepatocyte|background	background	Hepatocyte	background	ACSM2A	61.9908	4.71174	6.61615
background-Hepatocyte|World	background	Hepatocyte	World	ADRA1A	386.579	7.82865	8.04453
background-Hepatocyte|World	background	Hepatocyte	World	CYP2B6	377.448	10.0111	10.4902
background-Hepatocyte|World	background	Hepatocyte	World	GYS2	377.327	7.12191	7.29946
background-Hepatocyte|World	background	Hepatocyte	World	CRP	366.933	10.7907	11.3598
background-Hepatocyte|World	background	Hepatocyte	World	SLC1A1	360.901	8.26886	8.65372
background-Hepatocyte|World	background	Hepatocyte	World	SDS	341.931	8.5579	8.93055
background-Hepatocyte|World	background	Hepatocyte	World	C9	340.559	8.88181	9.41586
background-Hepatocyte|World	background	Hepatocyte	World	LINC02197	340.276	6.81845	6.94637
background-Hepatocyte|World	background	Hepatocyte	World	FGF14	340.045	7.97218	8.26088
background-Hepatocyte|World	background	Hepatocyte	World	BCO2	338.975	6.94385	7.16286
background-Hepatocyte|World	background	Hepatocyte	World	NNMT	334.838	9.48905	10.0882
background-Hepatocyte|World	background	Hepatocyte	World	LINC01348	327.812	6.85949	7.09637
background-Hepatocyte|World	background	Hepatocyte	World	TCAF2	318.191	7.2347	7.55854
background-Hepatocyte|World	background	Hepatocyte	World	DTX1	308.797	5.76271	5.87319
background-Hepatocyte|World	background	Hepatocyte	World	CYP2C8	295.047	6.30637	6.49593
background-Hepatocyte|World	background	Hepatocyte	World	GPAT3	291.517	6.40879	6.63507
background-Hepatocyte|World	background	Hepatocyte	World	AP002518.2	286.587	7.87142	8.36031
background-Hepatocyte|World	background	Hepatocyte	World	PZP	285.238	6.42354	6.65912
background-Hepatocyte|World	background	Hepatocyte	World	NRG1	278.692	9.0968	9.98624
background-Hepatocyte|World	background	Hepatocyte	World	SAA1	275.605	7.91134	8.44417
background-Hepatocyte|World	background	Hepatocyte	World	CYP3A4	275.032	9.54186	10.489
background-Hepatocyte|World	background	Hepatocyte	World	GADD45G	269.961	6.93355	7.36891
background-Hepatocyte|World	background	Hepatocyte	World	ITGB1-DT	264.964	6.30124	6.6009
background-Hepatocyte|World	background	Hepatocyte	World	MGLL	262.208	6.52763	6.91782
background-Hepatocyte|World	background	Hepatocyte	World	IL15RA	261.665	5.64572	5.87249
background-Hepatocyte|World	background	Hepatocyte	World	LURAP1L	259.736	8.21015	9.09651
background-Hepatocyte|World	background	Hepatocyte	World	SIPA1L2	259.559	7.63094	8.25357
background-Hepatocyte|World	background	Hepatocyte	World	PLGLB1	256.749	7.19207	7.82597
background-Hepatocyte|World	background	Hepatocyte	World	CYP2A6	254.826	5.07045	5.21395
background-Hepatocyte|World	background	Hepatocyte	World	CYP2A7	248.804	4.96034	5.0786
background-Hepatocyte|World	background	Hepatocyte	World	HSD11B1	245.002	4.78308	4.90185
background-Hepatocyte|World	background	Hepatocyte	World	BLNK	243.685	7.01499	7.66371
background-Hepatocyte|World	background	Hepatocyte	World	PPARGC1A	243.463	8.34122	9.34826
background-Hepatocyte|World	background	Hepatocyte	World	MT1X	243.175	7.31001	8.03356
background-Hepatocyte|World	background	Hepatocyte	World	SAA2-SAA4	242.764	4.84267	4.95384
background-Hepatocyte|World	background	Hepatocyte	World	MT1M	239.597	5.41345	5.64261
background-Hepatocyte|World	background	Hepatocyte	World	IGF1	238.611	6.88347	7.45902
background-Hepatocyte|World	background	Hepatocyte	World	VNN1	238.49	5.15612	5.34695
background-Hepatocyte|World	background	Hepatocyte	World	SOCS2	238.427	5.62057	5.93009
background-Hepatocyte|World	background	Hepatocyte	World	HAL	238.229	7.4353	8.09262
background-Hepatocyte|World	background	Hepatocyte	World	BACH2	236.937	7.87899	8.74889
background-Hepatocyte|World	background	Hepatocyte	World	ABCB11	236.822	9.62927	11.0741
background-Hepatocyte|World	background	Hepatocyte	World	PDE7B	235.446	7.66454	8.40833
background-Hepatocyte|World	background	Hepatocyte	World	CYP2C9	233.549	8.26848	9.32967
background-Hepatocyte|World	background	Hepatocyte	World	RETREG1	233.106	6.19886	6.65221
background-Hepatocyte|World	background	Hepatocyte	World	TMOD1	232.388	5.40901	5.70194
background-Hepatocyte|World	background	Hepatocyte	World	HAMP	232.063	7.26265	8.02373
background-Hepatocyte|World	background	Hepatocyte	World	G0S2	230.729	5.89976	6.25912
background-Hepatocyte|World	background	Hepatocyte	World	SLC25A18	230.213	5.44079	5.77319
background-Hepatocyte|World	background	Hepatocyte	World	HABP2	229.986	6.2493	6.76614
background-Hepatocyte|World	background	Hepatocyte	World	GDA	229.843	7.66934	8.56996
background-Hepatocyte|World	background	Hepatocyte	World	MFSD2A	229.475	4.25326	4.34352
background-Hepatocyte|World	background	Hepatocyte	World	POU5F1	229.082	4.42988	4.53678
background-Hepatocyte|World	background	Hepatocyte	World	APOL1	228.448	5.10391	5.34122
background-Hepatocyte|World	background	Hepatocyte	World	ABCB1	227.493	5.40747	5.702
background-Hepatocyte|World	background	Hepatocyte	World	PALM2-AKAP2	225.768	7.35202	8.23316
background-Hepatocyte|World	background	Hepatocyte	World	ABLIM3	225.123	9.02881	10.5429
background-Hepatocyte|World	background	Hepatocyte	World	ARAP2	224.618	6.19874	6.69337
background-Hepatocyte|World	background	Hepatocyte	World	SPATA6L	224.463	7.05124	7.89351
background-Hepatocyte|World	background	Hepatocyte	World	ARHGEF26	223.545	6.98835	7.82567
background-Hepatocyte|World	background	Hepatocyte	World	LINC00598	223.311	8.25397	9.5201
background-Hepatocyte|World	background	Hepatocyte	World	APBB1IP	221.106	6.51624	7.10002
background-Hepatocyte|World	background	Hepatocyte	World	ANGPTL4	220.82	7.13945	7.94442
background-Hepatocyte|World	background	Hepatocyte	World	NFIB	216.129	7.08327	7.83295
background-Hepatocyte|World	background	Hepatocyte	World	SETBP1	214.599	8.04857	9.33264
background-Hepatocyte|World	background	Hepatocyte	World	MAP3K5	211.962	6.42345	7.06715
background-Hepatocyte|World	background	Hepatocyte	World	SERPINE1	210.597	9.08686	10.5785
background-Hepatocyte|World	background	Hepatocyte	World	KIAA0040	210.569	4.53886	4.72699
background-Hepatocyte|World	background	Hepatocyte	World	GOT1	206.689	7.43919	8.60893
background-Hepatocyte|World	background	Hepatocyte	World	SGMS2	205.741	6.82942	7.75373
background-Hepatocyte|World	background	Hepatocyte	World	TNIK	205.149	7.06786	8.05274
background-Hepatocyte|World	background	Hepatocyte	World	RGPD3	204.649	4.09326	4.25957
background-Hepatocyte|World	background	Hepatocyte	World	LINC01488	203.965	3.19333	3.22515
background-Hepatocyte|World	background	Hepatocyte	World	HGFAC	203.895	5.40708	5.90407
background-Hepatocyte|World	background	Hepatocyte	World	GHR	202.895	8.20331	9.72147
background-Hepatocyte|World	background	Hepatocyte	World	AC012613.1	201.081	4.20329	4.40092
background-Hepatocyte|World	background	Hepatocyte	World	CXCL2	199.42	6.23453	6.95566
background-Hepatocyte|World	background	Hepatocyte	World	LURAP1L-AS1	199.323	5.45382	5.96071
background-Hepatocyte|World	background	Hepatocyte	World	ABCC3	196.878	7.54306	8.91698
background-Hepatocyte|World	background	Hepatocyte	World	AC104170.1	196.239	5.67374	6.28587
background-Hepatocyte|World	background	Hepatocyte	World	NAMPT	192.699	8.8736	11.092
background-Hepatocyte|World	background	Hepatocyte	World	RAB27A	192.527	6.5204	7.5113
background-Hepatocyte|World	background	Hepatocyte	World	ARNTL2	192.124	5.99252	6.72527
background-Hepatocyte|World	background	Hepatocyte	World	ABCB4	191.967	7.36052	8.78625
background-Hepatocyte|World	background	Hepatocyte	World	DHODH	191.093	6.17851	7.05262
background-Hepatocyte|World	background	Hepatocyte	World	SYBU	190.592	6.28757	7.16884
background-Hepatocyte|World	background	Hepatocyte	World	ICAM1	189.987	5.17408	5.61229
background-Hepatocyte|World	background	Hepatocyte	World	CPNE8	189.304	7.58422	9.16084
background-Hepatocyte|World	background	Hepatocyte	World	TDO2	189.026	5.23393	5.72072
background-Hepatocyte|World	background	Hepatocyte	World	GLT1D1	189.01	6.2525	7.17444
background-Hepatocyte|World	background	Hepatocyte	World	TGM2	188.736	7.46226	8.84483
background-Hepatocyte|World	background	Hepatocyte	World	CFHR3	187.351	4.69028	5.05004
background-Hepatocyte|World	background	Hepatocyte	World	ACSS1	187.196	4.32572	4.58425
background-Hepatocyte|World	background	Hepatocyte	World	AC084871.2	187.056	4.29813	4.57359
background-Hepatocyte|World	background	Hepatocyte	World	FBP1	186.606	6.5867	7.64965
background-Hepatocyte|World	background	Hepatocyte	World	THSD4	186.237	6.87538	8.08753
background-Hepatocyte|World	background	Hepatocyte	World	SLC51A	186.169	6.16401	7.06368
background-Hepatocyte|World	background	Hepatocyte	World	CP	184.906	9.4041	12.2405
background-Hepatocyte|World	background	Hepatocyte	World	AC018467.1	184.633	3.80116	3.9664
background-Hepatocyte|World	background	Hepatocyte	World	RASD1	184.552	3.7857	3.9522
background-Hepatocyte|World	background	Hepatocyte	World	MT1E	182.923	6.86851	8.13185
background-Hepatocyte|World	background	Hepatocyte	World	ESR1	182.678	5.70009	6.3864
background-Hepatocyte|World	background	Hepatocyte	World	SLC28A1	181.298	4.37249	4.69741
background-Hepatocyte|World	background	Hepatocyte	World	SPSB1	180.925	6.76536	8.00961
background-Hepatocyte|World	background	Hepatocyte	World	AL583836.1	179.102	3.06439	3.1439
background-Hepatocyte|World	background	Hepatocyte	World	C1R	178.929	5.6826	6.46272
background-Hepatocyte|World	background	Hepatocyte	World	ADAM19	178.799	5.78721	6.63148
background-Hepatocyte|World	background	Hepatocyte	World	TMPRSS2	176.986	5.04559	5.61316
background-Hepatocyte|World	background	Hepatocyte	World	APBA1	176.805	5.86555	6.70035
background-Hepatocyte|World	background	Hepatocyte	World	H6PD	176.103	6.74288	8.19298
background-Hepatocyte|World	background	Hepatocyte	World	CYP8B1	174.251	4.94963	5.52094
background-Hepatocyte|World	background	Hepatocyte	World	LINC01725	173.864	4.1518	4.45092
background-Hepatocyte|World	background	Hepatocyte	World	TRIB1	172.925	4.96723	5.53444
background-Hepatocyte|World	background	Hepatocyte	World	C6	172.873	6.6074	7.94184
background-Hepatocyte|World	background	Hepatocyte	World	GADD45B	172.297	5.62505	6.47657
background-Hepatocyte|World	background	Hepatocyte	World	GCKR	171.339	5.9922	7.09021
background-Hepatocyte|World	background	Hepatocyte	World	SLC20A1	171.233	6.71342	8.15196
background-Hepatocyte|World	background	Hepatocyte	World	SQOR	169.696	3.80317	4.05711
background-Hepatocyte|World	background	Hepatocyte	World	ERN1	169.565	6.75659	8.32817
background-Hepatocyte|World	background	Hepatocyte	World	ALDH1A2	168.955	7.57478	9.63151
background-Hepatocyte|World	background	Hepatocyte	World	ABCA6	168.934	4.40625	4.82465
background-Hepatocyte|World	background	Hepatocyte	World	FNDC4	168.933	3.84049	4.11632
background-Hepatocyte|World	background	Hepatocyte	World	GREM2	168.556	4.31531	4.64524
background-Hepatocyte|World	background	Hepatocyte	World	CTPS1	167.684	5.93342	7.05845
background-Hepatocyte|World	background	Hepatocyte	World	SEMA4B	167.63	5.69998	6.6782
background-Hepatocyte|World	background	Hepatocyte	World	RAPGEF5	167.411	6.48047	7.65612
background-Hepatocyte|World	background	Hepatocyte	World	RALGDS	167.148	4.72933	5.29009
background-Hepatocyte|World	background	Hepatocyte	World	SLC22A1	167.144	3.84338	4.12535
background-Hepatocyte|World	background	Hepatocyte	World	SHROOM3	166.912	6.0473	7.22943
background-Hepatocyte|World	background	Hepatocyte	World	ACSL1	166.15	7.8091	10.2473
background-Hepatocyte|World	background	Hepatocyte	World	AC007221.2	165.66	2.83264	2.87726
background-Hepatocyte|World	background	Hepatocyte	World	AL450384.2	165.344	5.76781	6.86858
background-Hepatocyte|World	background	Hepatocyte	World	IL4R	165.321	6.96729	8.75832
background-Hepatocyte|World	background	Hepatocyte	World	GAREM1	163.735	7.63919	10.0751
background-Hepatocyte|World	background	Hepatocyte	World	GLIS3	163.447	6.41258	7.74502
background-Hepatocyte|World	background	Hepatocyte	World	INSIG1	162.935	5.81565	6.83758
background-Hepatocyte|World	background	Hepatocyte	World	PCK1	162.827	7.3079	9.14118
background-Hepatocyte|World	background	Hepatocyte	World	FAM110C	162.26	2.49853	2.5423
background-Hepatocyte|World	background	Hepatocyte	World	AZGP1	161.854	5.63546	6.587
background-Hepatocyte|World	background	Hepatocyte	World	CYP3A43	161.336	5.1154	5.85987
background-Hepatocyte|World	background	Hepatocyte	World	TRPM8	160.768	3.12633	3.27435
background-Hepatocyte|World	background	Hepatocyte	World	HPD	160.594	6.28538	7.63155
background-Hepatocyte|World	background	Hepatocyte	World	ASPG	160.547	2.79492	2.89047
background-Hepatocyte|World	background	Hepatocyte	World	BHLHE40	160.219	4.75056	5.3557
background-Hepatocyte|World	background	Hepatocyte	World	OSMR	160.087	5.95701	7.14815
background-Hepatocyte|World	background	Hepatocyte	World	ADRA1B	159.97	3.08916	3.226
background-Hepatocyte|World	background	Hepatocyte	World	DUSP1	159.454	5.48546	6.43424
background-Hepatocyte|World	background	Hepatocyte	World	DNAH5	159.425	3.37307	3.5611
background-Hepatocyte|World	background	Hepatocyte	World	STOM	159.253	6.40779	7.86186
background-Hepatocyte|World	background	Hepatocyte	World	HTRA1	158.063	3.52811	3.77758
background-Hepatocyte|World	background	Hepatocyte	World	PLIN5	157.255	4.80908	5.51844
background-Hepatocyte|World	background	Hepatocyte	World	ABHD2	156.883	6.97467	9.20439
background-Hepatocyte|World	background	Hepatocyte	World	ZBTB16	156.776	7.58263	9.93542
background-Hepatocyte|World	background	Hepatocyte	World	SLFNL1	156.73	4.17302	4.64769
background-Hepatocyte|World	background	Hepatocyte	World	ADAMTS17	156.115	4.72814	5.35038
background-Hepatocyte|World	background	Hepatocyte	World	GRAMD4	155.881	6.05243	7.53224
background-Hepatocyte|World	background	Hepatocyte	World	KCNE1	155.569	2.83521	2.93578
background-Hepatocyte|World	background	Hepatocyte	World	TBC1D2B	154.068	5.96292	7.37467
background-Hepatocyte|World	background	Hepatocyte	World	LONRF2	153.957	2.6027	2.68248
background-Hepatocyte|World	background	Hepatocyte	World	RNF152	152.754	6.19677	7.74103
background-Hepatocyte|World	background	Hepatocyte	World	GK	152.3	7.19371	9.58043
background-Hepatocyte|World	background	Hepatocyte	World	RNF125	152.137	3.51574	3.77318
background-Hepatocyte|World	background	Hepatocyte	World	HPX	152.133	7.11559	9.4533
background-Hepatocyte|World	background	Hepatocyte	World	WWC1	151.998	7.42693	10.277
background-Hepatocyte|World	background	Hepatocyte	World	FAM169B	151.864	2.93774	3.08161
background-Hepatocyte|World	background	Hepatocyte	World	MT2A	150.996	7.82491	10.9356
background-Hepatocyte|World	background	Hepatocyte	World	SMAD1	150.952	5.43669	6.56812
background-Hepatocyte|World	background	Hepatocyte	World	IL1RAP	150.706	7.19817	9.80252
background-Hepatocyte|World	background	Hepatocyte	World	SERINC2	150.595	5.73601	7.09086
background-Hepatocyte|World	background	Hepatocyte	World	STEAP4	150.33	3.06004	3.17575
background-Hepatocyte|World	background	Hepatocyte	World	TRMT9B	149.813	2.73587	2.85182
background-Hepatocyte|World	background	Hepatocyte	World	PLSCR1	149.727	5.58901	6.81379
background-Hepatocyte|World	background	Hepatocyte	World	C16orf45	149.698	5.83092	7.22718
background-Hepatocyte|World	background	Hepatocyte	World	TIPARP	149.557	5.4642	6.57675
background-Hepatocyte|World	background	Hepatocyte	World	HSD17B2	149.168	6.65562	8.64483
background-Hepatocyte|World	background	Hepatocyte	World	FKBP5	149.008	7.67933	10.8193
background-Hepatocyte|World	background	Hepatocyte	World	TENT5A	148.849	6.42443	8.30726
background-Hepatocyte|World	background	Hepatocyte	World	GFOD1	148.118	5.74859	7.06555
background-Hepatocyte|World	background	Hepatocyte	World	XDH	147.396	3.45139	3.73867
background-Hepatocyte|World	background	Hepatocyte	World	VNN3	147.314	4.1564	4.65476
background-Hepatocyte|World	background	Hepatocyte	World	F9	146.987	3.82149	4.23335
background-Hepatocyte|World	background	Hepatocyte	World	FOSL2	146.808	4.63743	5.37479
background-Hepatocyte|World	background	Hepatocyte	World	UPB1	146.727	4.61674	5.32108
background-Hepatocyte|World	background	Hepatocyte	World	MAT1A	146.593	6.97748	9.30212
background-Hepatocyte|World	background	Hepatocyte	World	MT1A	145.634	3.33541	3.59965
background-Hepatocyte|World	background	Hepatocyte	World	IL1RAPL2	145.164	5.71378	6.86625
background-Hepatocyte|World	background	Hepatocyte	World	FNIP2	144.693	6.10712	7.84131
background-Hepatocyte|World	background	Hepatocyte	World	CASP4	143.96	4.64063	5.43591
background-Hepatocyte|World	background	Hepatocyte	World	GBE1	143.746	6.93267	9.71138
background-Hepatocyte|World	background	Hepatocyte	World	HPGD	143.423	2.56	2.64272
background-Hepatocyte|World	background	Hepatocyte	World	ADGRG7	142.977	3.25257	3.51991
background-Hepatocyte|World	background	Hepatocyte	World	SERPING1	142.807	6.77188	9.37118
background-Hepatocyte|World	background	Hepatocyte	World	GCLM	142.757	5.61835	7.05269
background-Hepatocyte|World	background	Hepatocyte	World	CYP3A5	142.541	7.73612	11.3656
background-Hepatocyte|World	background	Hepatocyte	World	TPD52L1	142.519	4.7413	5.59025
background-Hepatocyte|World	background	Hepatocyte	World	ST3GAL6	142.295	6.21265	8.20905
background-Hepatocyte|World	background	Hepatocyte	World	C8G	141.997	3.3524	3.65326
background-Hepatocyte|World	background	Hepatocyte	World	KLHL2	141.979	5.7313	7.34536
[truncated: 4,602 more rows]
