# Supplementary material for: Identification of distinct tumor cell populations and key genetic mechanisms through single cell sequencing in hepatoblastoma
Source: Commun Biol. 2021 Sep 8;4:1049. doi: 10.1038/s42003-021-02562-8 (PMC8426487; doi:10.1038/s42003-021-02562-8)
Supplement: Supplementary file 8 — Supplementary Data 5 [file 42003_2021_2562_MOESM8_ESM.xlsx]

## Sheet: Tumor_vs_Background_gene
Differentially expression analysis between tumor cells in tumor and hepatocytes in background liver (Student t test; Scanpy)
Note: pts: percentage of cells in positive cell group with non-zero expression levels; pts_rest: percentage of rest of cells with non-zero expression levels
names	positive cell group	scores	logfoldchanges	pvals	pvals_adj	pts	pts_rest
GPC3	tumor-Tumor cell	635.927	13.9467	0	0	0.992771	0.0412154
PEG10	tumor-Tumor cell	352.779	11.9	0	0	0.844317	0.0166968
MEG3	tumor-Tumor cell	253.118	9.77751	0	0	0.762497	0.0427196
DLK1	tumor-Tumor cell	242.678	12.6101	0	0	0.657533	0.00165463
MEG8	tumor-Tumor cell	230.931	9.03541	0	0	0.771329	0.0687425
SPINK1	tumor-Tumor cell	200.673	8.53888	0	0	0.643105	0.022864
AFP	tumor-Tumor cell	197.914	8.34033	0	0	0.645699	0.0330927
RNF43	tumor-Tumor cell	186.279	8.5417	0	0	0.564141	0.0163959
IGF2BP1	tumor-Tumor cell	185.327	9.39859	0	0	0.531349	0.00631769
GREB1	tumor-Tumor cell	181.023	7.62205	0	0	0.618387	0.0416667
MDK	tumor-Tumor cell	178.39	8.73999	0	0	0.53371	0.0105295
FRAS1	tumor-Tumor cell	173.017	7.90813	0	0	0.55359	0.026775
TNFRSF19	tumor-Tumor cell	171.857	8.57689	0	0	0.509167	0.0105295
STEAP1B	tumor-Tumor cell	163.657	7.03441	0	0	0.8254	0.187575
HS3ST4	tumor-Tumor cell	162.734	7.84559	0	0	0.529221	0.0312876
AL117190.2	tumor-Tumor cell	162.488	7.64899	0	0	0.518728	0.0195548
HMGA2	tumor-Tumor cell	160.527	8.39503	0	0	0.473985	0.0109807
SDK1	tumor-Tumor cell	160.483	6.97754	0	0	0.714577	0.135379
NKD1	tumor-Tumor cell	155.298	6.885	0	0	0.647011	0.0917569
MIR4713HG	tumor-Tumor cell	154.006	7.18812	0	0	0.499927	0.0251203
CPA6	tumor-Tumor cell	152.613	7.80158	0	0	0.475209	0.0224128
FIGN	tumor-Tumor cell	152.051	6.76443	0	0	0.589967	0.0679904
SNTG1	tumor-Tumor cell	151.243	6.98271	0	0	0.747311	0.179753
RHBG	tumor-Tumor cell	150.619	6.62116	0	0	0.565366	0.054302
NOTUM	tumor-Tumor cell	149.857	6.6273	0	0	0.548051	0.049639
RPS23	tumor-Tumor cell	148.009	6.56784	0	0	0.837001	0.237665
APOA2	tumor-Tumor cell	147.484	2.71678	0	0	0.999504	0.991877
LYZ	tumor-Tumor cell	145.972	6.75442	0	0	0.511324	0.0361011
IGDCC3	tumor-Tumor cell	145.168	8.14956	0	0	0.416504	0.00752106
DUSP9	tumor-Tumor cell	144.045	10.4116	0	0	0.392048	0.00135379
NPNT	tumor-Tumor cell	142.171	8.32571	0	0	0.400647	0.00601685
ADAM23	tumor-Tumor cell	140.682	8.03026	0	0	0.406244	0.00887485
AC105402.3	tumor-Tumor cell	140.441	7.46673	0	0	0.96884	0.334988
FKBP10	tumor-Tumor cell	139.373	8.28891	0	0	0.391524	0.00541516
AC098617.1	tumor-Tumor cell	136.751	7.44563	0	0	0.411082	0.0154934
NRXN3	tumor-Tumor cell	135.369	6.15683	0	0	0.560323	0.0863418
FTL	tumor-Tumor cell	135.235	2.92726	0	0	0.995628	0.981197
LINC01572	tumor-Tumor cell	134.865	6.08973	0	0	0.510421	0.0550542
SNAP25-AS1	tumor-Tumor cell	132.135	6.27583	0	0	0.569388	0.108604
GNG4	tumor-Tumor cell	132.082	6.33822	0	0	0.457837	0.0287304
RPS7	tumor-Tumor cell	131.424	6.06348	0	0	0.87915	0.351534
VSNL1	tumor-Tumor cell	131.33	6.76566	0	0	0.40362	0.0172984
APOB	tumor-Tumor cell	131.09	1.98875	0	0	0.999504	0.993833
AL136454.1	tumor-Tumor cell	129.501	6.09679	0	0	0.463987	0.0391095
PRTG	tumor-Tumor cell	128.076	6.82893	0	0	0.385082	0.0144404
OOEP	tumor-Tumor cell	127.926	5.93201	0	0	0.786603	0.239019
RPS27A	tumor-Tumor cell	127.882	6.02382	0	0	0.85758	0.317238
BEX1	tumor-Tumor cell	127.857	8.42308	0	0	0.346139	0.00376053
AC016205.1	tumor-Tumor cell	126.747	5.84608	0	0	0.532894	0.084988
PLAG1	tumor-Tumor cell	125.328	6.12926	0	0	0.415804	0.0252708
LGR5	tumor-Tumor cell	123.92	6.18749	0	0	0.40875	0.0266245
MBNL3	tumor-Tumor cell	123.343	5.91389	0	0	0.778063	0.276474
TRPC1	tumor-Tumor cell	123.306	6.78894	0	0	0.360597	0.0115824
RPL35A	tumor-Tumor cell	122.138	5.63826	0	0	0.73058	0.217208
SERPINE2	tumor-Tumor cell	121.494	7.13743	0	0	0.344653	0.00932611
KIZ	tumor-Tumor cell	121.275	5.52267	0	0	0.580727	0.119284
RPL15	tumor-Tumor cell	120.964	5.78351	0	0	0.903926	0.415313
HUNK	tumor-Tumor cell	120.915	6.26201	0	0	0.385577	0.0236161
TSPAN5	tumor-Tumor cell	120.8	6.1168	0	0	0.405719	0.0351986
AC073050.1	tumor-Tumor cell	120.732	7.07411	0	0	0.346431	0.012485
APOO	tumor-Tumor cell	120.133	5.66196	0	0	0.838313	0.329122
PCP4	tumor-Tumor cell	119.251	7.21411	0	0	0.332469	0.00872443
EPCAM	tumor-Tumor cell	119.204	5.98949	0	0	0.390941	0.025722
HS6ST2	tumor-Tumor cell	118.962	6.44147	0	0	0.357274	0.0169976
RPS4Y1	tumor-Tumor cell	118.798	7.3204	0	0	0.325677	0.00887485
LIN28B	tumor-Tumor cell	118.038	6.80322	0	0	0.336258	0.0109807
PLPPR1	tumor-Tumor cell	116.228	5.35472	0	0	0.569709	0.116727
TOP2A	tumor-Tumor cell	116.03	6.51146	0	0	0.343866	0.0160951
PBX1	tumor-Tumor cell	115.923	5.46244	0	0	0.55324	0.117178
KCNQ1OT1	tumor-Tumor cell	115.562	5.43952	0	0	0.626723	0.170277
DCDC2	tumor-Tumor cell	115.439	5.47315	0	0	0.582738	0.143351
ZSWIM5	tumor-Tumor cell	114.869	5.25174	0	0	0.526598	0.0931107
LINC01876	tumor-Tumor cell	112.215	5.55586	0	0	0.688868	0.223827
DLX6-AS1	tumor-Tumor cell	112.043	12.1478	0	0	0.273414	0.000150421
AC114316.2	tumor-Tumor cell	111.821	6.11273	0	0	0.336753	0.0172984
SGCZ	tumor-Tumor cell	111.764	5.37845	0	0	0.45294	0.0774669
TRIM71	tumor-Tumor cell	111.468	6.86648	0	0	0.305302	0.00752106
DHFR	tumor-Tumor cell	111.195	5.4767	0	0	0.751042	0.222022
CENPF	tumor-Tumor cell	111.112	6.93784	0	0	0.30469	0.00947653
HS3ST5	tumor-Tumor cell	110.954	6.84996	0	0	0.30367	0.00962696
IGF2BP2	tumor-Tumor cell	109.469	5.49852	0	0	0.774652	0.30701
ADAMTS6	tumor-Tumor cell	109.247	6.03558	0	0	0.326318	0.0168472
COL2A1	tumor-Tumor cell	108.793	10.5747	0	0	0.264203	0.000451264
SQLE	tumor-Tumor cell	108.782	5.08977	0	0	0.466756	0.0741576
TOX3	tumor-Tumor cell	108.143	5.08421	0	0	0.52412	0.103339
AL356056.2	tumor-Tumor cell	107.974	5.53327	0	0	0.353426	0.0263237
RPS4X	tumor-Tumor cell	107.395	5.15252	0	0	0.79631	0.323105
TMEFF2	tumor-Tumor cell	107.134	6.05726	0	0	0.317894	0.0198556
LINC00665	tumor-Tumor cell	107.041	5.82219	0	0	0.324715	0.0174489
KIAA1211	tumor-Tumor cell	107.004	5.53671	0	0	0.348092	0.0288809
UTY	tumor-Tumor cell	106.755	7.26584	0	0	0.274405	0.00601685
MARCKS	tumor-Tumor cell	106.65	5.02382	0	0	0.452444	0.0679904
PGAP1	tumor-Tumor cell	105.893	4.9706	0	0	0.456263	0.073556
EEF1A1	tumor-Tumor cell	105.83	5.07302	0	0	0.923106	0.538658
GXYLT2	tumor-Tumor cell	105.51	5.23891	0	0	0.374851	0.0379061
RPS3	tumor-Tumor cell	105.044	5.1098	0	0	0.867287	0.43201
RPL11	tumor-Tumor cell	104.363	5.06365	0	0	0.866878	0.443141
ITGA6	tumor-Tumor cell	104.12	4.8378	0	0	0.529804	0.114621
SP5	tumor-Tumor cell	103.307	11.6627	0	0	0.244731	0.000150421
FSIP2	tumor-Tumor cell	103.219	5.45555	0	0	0.334655	0.0294826
RPS12	tumor-Tumor cell	103.213	4.96951	0	0	0.792171	0.341155
SMLR1	tumor-Tumor cell	103.05	5.13305	0	0	0.373568	0.0385078
RPS2	tumor-Tumor cell	102.718	4.98006	0	0	0.765121	0.303851
PRAME	tumor-Tumor cell	102.259	6.46359	0	0	0.272568	0.00917569
RPL7	tumor-Tumor cell	102.253	4.92808	0	0	0.770047	0.318893
AC106869.1	tumor-Tumor cell	102.224	5.27385	0	0	0.341709	0.0287304
AC020656.1	tumor-Tumor cell	102.179	5.26862	0	0	0.344828	0.0321901
GSTP1	tumor-Tumor cell	101.904	5.20139	0	0	0.362987	0.0358002
APCDD1	tumor-Tumor cell	100.754	8.21729	0	0	0.242953	0.00225632
KITLG	tumor-Tumor cell	100.666	5.80887	0	0	0.293701	0.0157942
STXBP6	tumor-Tumor cell	100.44	5.24318	0	0	0.335966	0.0294826
RPL29	tumor-Tumor cell	100.105	5.01357	0	0	0.906462	0.491276
RPS15	tumor-Tumor cell	99.9931	4.88157	0	0	0.737721	0.283544
RPLP1	tumor-Tumor cell	99.9273	4.98271	0	0	0.834728	0.388087
RPS19	tumor-Tumor cell	99.6568	4.76908	0	0	0.918267	0.565734
CYP19A1	tumor-Tumor cell	99.3775	7.53724	0	0	0.243157	0.00315884
RPL41	tumor-Tumor cell	99.2663	4.75567	0	0	0.91066	0.555806
AHSG	tumor-Tumor cell	99.1674	3.48246	0	0	0.992625	0.895909
ASPM	tumor-Tumor cell	98.3745	6.0043	0	0	0.274784	0.0135379
RPL19	tumor-Tumor cell	98.2826	4.77268	0	0	0.741802	0.300391
PARD3B	tumor-Tumor cell	97.9926	4.51288	0	0	0.940974	0.764892
RPS18	tumor-Tumor cell	97.9772	4.78393	0	0	0.742735	0.295728
FBLN1	tumor-Tumor cell	97.8348	6.05446	0	0	0.268662	0.0111312
ACTG1	tumor-Tumor cell	97.7093	4.84354	0	0	0.825925	0.40704
RPL37A	tumor-Tumor cell	97.4241	4.73937	0	0	0.879092	0.490975
RPL8	tumor-Tumor cell	97.2774	4.81931	0	0	0.782727	0.339952
RPL30	tumor-Tumor cell	97.1003	4.716	0	0	0.759757	0.326414
RPS14	tumor-Tumor cell	96.5819	4.74312	0	0	0.792608	0.363718
BRCA1	tumor-Tumor cell	95.2568	4.52366	0	0	0.409741	0.0709988
KCNU1	tumor-Tumor cell	95.1685	6.91835	0	0	0.234034	0.0049639
DLEU7	tumor-Tumor cell	95.044	6.21579	0	0	0.248317	0.00827316
STMN1	tumor-Tumor cell	94.8814	5.50671	0	0	0.281021	0.0172984
BCAM	tumor-Tumor cell	94.4741	4.43553	0	0	0.462879	0.0973225
RPS8	tumor-Tumor cell	94.3646	4.61194	0	0	0.817472	0.419826
RPL13A	tumor-Tumor cell	93.9231	4.68894	0	0	0.823097	0.414711
VCAN	tumor-Tumor cell	93.9224	4.53797	0	0	0.46046	0.113869
HSP90AA1	tumor-Tumor cell	93.8629	4.55249	0	0	0.887632	0.583634
DKK1	tumor-Tumor cell	93.8521	31.0075	0	0	0.209928	0
AC090825.1	tumor-Tumor cell	93.7998	5.98728	0	0	0.248666	0.00917569
PLCB4	tumor-Tumor cell	93.7131	6.10471	0	0	0.246335	0.0111312
EEF1B2	tumor-Tumor cell	93.6349	4.63849	0	0	0.766841	0.384477
RPS29	tumor-Tumor cell	93.5149	4.62129	0	0	0.855685	0.472924
ATP5F1E	tumor-Tumor cell	93.4277	4.56876	0	0	0.718017	0.297082
RPL13	tumor-Tumor cell	93.2839	4.55053	0	0	0.932929	0.601835
RPS6	tumor-Tumor cell	92.9953	4.5563	0	0	0.830093	0.443442
AL117190.1	tumor-Tumor cell	92.9807	5.60718	0	0	0.264261	0.012485
HSPA1A	tumor-Tumor cell	92.9644	4.69009	0	0	0.412481	0.0743081
RPL14	tumor-Tumor cell	92.9502	4.54306	0	0	0.812895	0.429753
RPS27	tumor-Tumor cell	92.1931	4.44274	0	0	0.521643	0.138087
USP9Y	tumor-Tumor cell	92.1866	8.19311	0	0	0.2085	0.00180505
CXCL12	tumor-Tumor cell	91.9555	4.67285	0	0	0.358469	0.0497894
MECOM	tumor-Tumor cell	91.721	4.40407	0	0	0.469234	0.112816
RPL6	tumor-Tumor cell	91.322	4.50331	0	0	0.772029	0.372292
RPL27A	tumor-Tumor cell	91.0503	4.48337	0	0	0.758737	0.351835
CCDC88A	tumor-Tumor cell	90.7818	4.30075	0	0	0.559478	0.172684
LINC01091	tumor-Tumor cell	90.7245	4.81025	0	0	0.305973	0.0332431
FAM3B	tumor-Tumor cell	90.7134	5.54304	0	0	0.251406	0.012485
HELLS	tumor-Tumor cell	90.6618	4.67224	0	0	0.327659	0.0404633
NR2F2-AS1	tumor-Tumor cell	89.9033	4.58018	0	0	0.336987	0.0443742
RPL18	tumor-Tumor cell	89.8407	4.36632	0	0	0.62821	0.221119
TRIB2	tumor-Tumor cell	89.8031	4.84284	0	0	0.296237	0.0275271
TRH	tumor-Tumor cell	89.693	11.1186	0	0	0.195849	0.000150421
HBB	tumor-Tumor cell	89.3043	5.26364	0	0	0.26636	0.0179001
KIZ-AS1	tumor-Tumor cell	89.1019	4.51871	0	0	0.337919	0.046781
ZNF704	tumor-Tumor cell	88.8243	4.28947	0	0	0.449879	0.103791
BCL11A	tumor-Tumor cell	88.7751	7.31466	0	0	0.204273	0.00270758
FABP1	tumor-Tumor cell	88.7301	4.42471	0	0	0.872796	0.581378
AC097478.1	tumor-Tumor cell	88.5227	5.60835	0	0	0.236716	0.012485
STK33	tumor-Tumor cell	88.3327	5.20928	0	0	0.255837	0.017148
FGF13	tumor-Tumor cell	88.2415	4.56537	0	0	0.348413	0.0601685
RPL7A	tumor-Tumor cell	87.82	4.25578	0	0	0.616259	0.222623
PTPN14	tumor-Tumor cell	87.6972	4.2192	0	0	0.436208	0.0970217
RPL28	tumor-Tumor cell	87.685	4.47663	0	0	0.750401	0.330776
DYNLL1	tumor-Tumor cell	87.5256	4.2327	0	0	0.475821	0.115824
TET1	tumor-Tumor cell	87.4478	4.66189	0	0	0.296849	0.0311372
CCND2	tumor-Tumor cell	87.3073	5.77237	0	0	0.226863	0.0100782
PAPSS1	tumor-Tumor cell	86.8485	4.56976	0	0	0.307634	0.0354994
LINC02055	tumor-Tumor cell	86.8101	4.81502	0	0	0.291398	0.0350481
SULT1E1	tumor-Tumor cell	86.7474	4.81952	0	0	0.278019	0.0290313
NQO1	tumor-Tumor cell	86.6201	4.91597	0	0	0.268225	0.0236161
ARMC9	tumor-Tumor cell	86.5615	4.1284	0	0	0.532952	0.161252
ALLC	tumor-Tumor cell	86.4628	5.10705	0	0	0.251057	0.0174489
HDAC2-AS2	tumor-Tumor cell	86.4603	4.64029	0	0	0.289241	0.035349
RBMS1	tumor-Tumor cell	86.1409	4.42437	0	0	0.762206	0.415915
LINC01515	tumor-Tumor cell	85.9846	4.13601	0	0	0.437462	0.10349
BMP4	tumor-Tumor cell	85.7319	8.85006	0	0	0.18451	0.000752106
PRKAA2	tumor-Tumor cell	85.6674	4.07823	0	0	0.468009	0.12154
PRLR	tumor-Tumor cell	85.222	4.13222	0	0	0.416621	0.0910048
PGC	tumor-Tumor cell	85.1977	9.08805	0	0	0.183286	0.000752106
ACSL4	tumor-Tumor cell	85.131	4.6235	0	0	0.778121	0.378761
AC010894.3	tumor-Tumor cell	84.9325	4.17374	0	0	0.383216	0.0779182
PCSK1N	tumor-Tumor cell	84.2606	8.16791	0	0	0.182849	0.00120337
FRRS1L	tumor-Tumor cell	83.9359	4.55563	0	0	0.286035	0.0318893
AC008056.1	tumor-Tumor cell	83.9292	6.30414	0	0	0.197919	0.00541516
RCN2	tumor-Tumor cell	83.7751	4.29575	0	0	0.321159	0.0481348
COL4A5	tumor-Tumor cell	83.7539	5.11971	0	0	0.234821	0.0157942
BEX3	tumor-Tumor cell	83.554	4.19331	0	0	0.352873	0.0612214
MSH2	tumor-Tumor cell	83.5148	4.14591	0	0	0.356137	0.0643803
RPL3	tumor-Tumor cell	83.4879	4.1461	0	0	0.768152	0.41065
AL354993.2	tumor-Tumor cell	83.3036	4.37566	0	0	0.297811	0.0397112
AC090673.1	tumor-Tumor cell	82.912	8.47243	0	0	0.174658	0.00105295
NLGN4Y	tumor-Tumor cell	82.6903	6.28095	0	0	0.19069	0.005716
NINL	tumor-Tumor cell	82.6897	3.95775	0	0	0.508409	0.161703
LEF1	tumor-Tumor cell	82.6378	5.24619	0	0	0.221908	0.0141396
FAM85B	tumor-Tumor cell	82.5882	3.95831	0	0	0.426648	0.102587
RPL23A	tumor-Tumor cell	82.238	4.014	0	0	0.623925	0.260981
TMEM98	tumor-Tumor cell	82.131	5.62267	0	0	0.207654	0.00842359
TAPT1-AS1	tumor-Tumor cell	82.0366	3.96055	0	0	0.446527	0.116276
RNF144A	tumor-Tumor cell	81.7533	4.49448	0	0	0.270557	0.0300842
TRIM24	tumor-Tumor cell	81.4543	4.08863	0	0	0.711808	0.37485
TSPAN18	tumor-Tumor cell	81.4103	4.24578	0	0	0.305798	0.048586
SCD	tumor-Tumor cell	81.3533	4.15862	0	0	0.672778	0.294374
SRGAP3	tumor-Tumor cell	80.9348	4.1019	0	0	0.33448	0.0567088
DNAJB1	tumor-Tumor cell	80.8305	4.07551	0	0	0.360976	0.0729543
H2AFZ	tumor-Tumor cell	80.6924	4.265	0	0	0.299851	0.0440734
PLXNC1	tumor-Tumor cell	80.6058	4.03303	0	0	0.352144	0.0700963
HSPH1	tumor-Tumor cell	80.6054	3.98588	0	0	0.454747	0.135981
KANK4	tumor-Tumor cell	80.4575	5.09952	0	0	0.217069	0.0135379
DPEP1	tumor-Tumor cell	80.4395	6.1623	0	0	0.186755	0.00541516
PDZRN3	tumor-Tumor cell	80.3707	5.10712	0	0	0.216982	0.0154934
NACA	tumor-Tumor cell	79.9557	3.95105	0	0	0.676655	0.318592
STRA6	tumor-Tumor cell	79.8624	7.89371	0	0	0.166934	0.00135379
AL583808.1	tumor-Tumor cell	79.4846	5.50783	0	0	0.194887	0.00932611
DOK6	tumor-Tumor cell	79.4639	4.51913	0	0	0.253797	0.0300842
ZNF711	tumor-Tumor cell	79.3444	5.86131	0	0	0.187542	0.00601685
CACYBP	tumor-Tumor cell	79.2984	4.10781	0	0	0.314775	0.0556558
DPP10	tumor-Tumor cell	79.2773	4.15563	0	0	0.326377	0.0795728
RPL36	tumor-Tumor cell	79.0636	4.052	0	0	0.704463	0.323706
DLEU7-AS1	tumor-Tumor cell	79.0078	6.38476	0	0	0.175474	0.00391095
RPL38	tumor-Tumor cell	78.7901	3.8604	0	0	0.581077	0.230295
HSPA8	tumor-Tumor cell	78.7704	3.85118	0	0	0.543941	0.198857
PRDM16	tumor-Tumor cell	78.6876	4.96783	0	0	0.214796	0.0138387
RPL10A	tumor-Tumor cell	78.5374	3.88979	0	0	0.700761	0.356649
RPL32	tumor-Tumor cell	78.5284	3.95822	0	0	0.677996	0.313177
RPLP0	tumor-Tumor cell	78.2422	3.88832	0	0	0.815723	0.50346
CTSC	tumor-Tumor cell	78.222	4.04698	0	0	0.313843	0.055355
STK39	tumor-Tumor cell	78.1331	3.97543	0	0	0.324249	0.0600181
CEBPA	tumor-Tumor cell	77.9707	4.52053	0	0	0.243391	0.0249699
RPS20	tumor-Tumor cell	77.715	3.82507	0	0	0.60562	0.254813
SLC25A36	tumor-Tumor cell	77.6995	4.08262	0	0	0.293614	0.0443742
CST4	tumor-Tumor cell	77.5491	9.27069	0	0	0.155274	0.000451264
CHL1	tumor-Tumor cell	77.5196	5.01366	0	0	0.205264	0.0147413
WNK2	tumor-Tumor cell	77.4784	5.11397	0	0	0.200863	0.0118833
PTMA	tumor-Tumor cell	77.1365	3.88848	0	0	0.750517	0.419525
RPL5	tumor-Tumor cell	76.7999	3.77082	0	0	0.832891	0.546029
TCEAL9	tumor-Tumor cell	76.6276	4.30631	0	0	0.253039	0.0303851
EML6	tumor-Tumor cell	76.6271	3.9247	0	0	0.322995	0.0613718
SERPINI1	tumor-Tumor cell	76.5765	5.48285	0	0	0.185327	0.00842359
DPP4	tumor-Tumor cell	76.5427	3.8752	0	0	0.365261	0.0837846
SLC7A11	tumor-Tumor cell	76.5184	5.43405	0	0	0.18588	0.00872443
HOXA-AS2	tumor-Tumor cell	76.1368	7.71606	0	0	0.154283	0.00120337
APOE	tumor-Tumor cell	76.0897	2.09587	0	0	0.992305	0.968562
HOXA3	tumor-Tumor cell	75.6565	7.69847	0	0	0.152534	0.00120337
CDON	tumor-Tumor cell	75.5993	3.89107	0	0	0.309208	0.0544525
LINC01524	tumor-Tumor cell	75.594	4.63048	0	0	0.213892	0.0197052
DBI	tumor-Tumor cell	75.2274	3.70937	0	0	0.515784	0.183664
CEP126	tumor-Tumor cell	74.9543	6.15478	0	0	0.163086	0.00421179
DEPDC1B	tumor-Tumor cell	74.8755	5.7258	0	0	0.169965	0.00646811
ZNF90	tumor-Tumor cell	74.728	3.67669	0	0	0.444953	0.135981
SLC35F1	tumor-Tumor cell	74.7152	3.87177	0	0	0.311132	0.0652828
FREM2	tumor-Tumor cell	74.6967	6.21905	0	0	0.161017	0.00481348
FREM1	tumor-Tumor cell	74.3032	4.45269	0	0	0.221383	0.025722
ROBO1	tumor-Tumor cell	74.2714	4.00245	0	0	0.839129	0.572052
KPNA5	tumor-Tumor cell	74.2572	3.90322	0	0	0.28927	0.0469314
RPL27	tumor-Tumor cell	74.1974	3.64875	0	0	0.498645	0.176294
SPP1	tumor-Tumor cell	74.1888	4.32413	0	0	0.237124	0.0279783
TMSB4X	tumor-Tumor cell	74.1506	3.68591	0	0	0.609118	0.280084
MARCKSL1	tumor-Tumor cell	74.1465	4.29037	0	0	0.24135	0.0276775
QPRT	tumor-Tumor cell	74.1223	3.61742	0	0	0.457807	0.146811
PCSK5	tumor-Tumor cell	73.8672	3.6581	0	0	0.424957	0.134627
ARHGEF28	tumor-Tumor cell	73.8152	3.70425	0	0	0.537266	0.217208
ITGA2	tumor-Tumor cell	73.8008	4.12613	0	0	0.253767	0.0364019
HSPB1	tumor-Tumor cell	73.7469	3.6574	0	0	0.488938	0.168622
ATP10D	tumor-Tumor cell	73.7312	3.6217	0	0	0.408488	0.120638
RPS5	tumor-Tumor cell	73.6357	3.7156	0	0	0.622351	0.279332
PLCG2	tumor-Tumor cell	73.6203	3.77335	0	0	0.717667	0.405385
EDARADD	tumor-Tumor cell	73.4407	3.96026	0	0	0.265718	0.0413658
COLEC12	tumor-Tumor cell	73.26	4.28552	0	0	0.227738	0.0261733
HSPE1	tumor-Tumor cell	73.121	4.23769	0	0	0.23074	0.0288809
KIF6	tumor-Tumor cell	73.0049	4.33881	0	0	0.220888	0.0252708
MME	tumor-Tumor cell	72.8557	4.27584	0	0	0.228933	0.0281288
REG3A	tumor-Tumor cell	72.6606	30.1053	0	0	0.137902	0
HIST1H4C	tumor-Tumor cell	72.6593	3.65815	0	0	0.351036	0.0875451
KCNQ1	tumor-Tumor cell	72.6227	3.61473	0	0	0.350453	0.0816787
MTA3	tumor-Tumor cell	72.6003	3.52722	0	0	0.499344	0.184116
EFCAB11	tumor-Tumor cell	72.5743	3.93107	0	0	0.267555	0.0419675
HSPA1B	tumor-Tumor cell	72.5734	4.44038	0	0	0.218498	0.0201564
NOVA1	tumor-Tumor cell	72.5582	4.27724	0	0	0.225231	0.0255716
SLC38A11	tumor-Tumor cell	72.4165	4.36594	0	0	0.217011	0.0225632
RPS24	tumor-Tumor cell	72.3154	3.61883	0	0	0.764858	0.463297
RFX3	tumor-Tumor cell	72.1899	3.5539	0	0	0.502463	0.186221
RACK1	tumor-Tumor cell	71.6555	3.59393	0	0	0.729647	0.42133
LINC01748	tumor-Tumor cell	71.6459	7.3405	0	0	0.139359	0.00165463
RPL23	tumor-Tumor cell	71.5798	3.56909	0	0	0.608564	0.283995
RPS25	tumor-Tumor cell	71.5353	3.52355	0	0	0.545311	0.230746
SSC4D	tumor-Tumor cell	71.5086	4.30816	0	0	0.214592	0.0212094
OSBPL3	tumor-Tumor cell	71.4292	4.09894	0	0	0.234034	0.0287304
GGH	tumor-Tumor cell	71.3137	3.57196	0	0	0.388172	0.102437
SHISA6	tumor-Tumor cell	71.2445	4.48762	0	0	0.198502	0.0234657
AC009271.1	tumor-Tumor cell	71.1477	6.18288	0	0	0.146588	0.00421179
IQCA1	tumor-Tumor cell	71.1006	4.13532	0	0	0.226076	0.0275271
AL163953.1	tumor-Tumor cell	71.0664	6.49482	0	0	0.143702	0.002858
CPXM1	tumor-Tumor cell	70.9238	9.57587	0	0	0.132772	0.000300842
TSPOAP1-AS1	tumor-Tumor cell	70.8702	3.76133	0	0	0.276503	0.048586
ARL14EPL	tumor-Tumor cell	70.8133	4.3019	0	0	0.209782	0.0242178
PTK7	tumor-Tumor cell	70.7962	3.73295	0	0	0.278427	0.051444
TCEA3	tumor-Tumor cell	70.7211	3.51621	0	0	0.364911	0.0931107
EPHB2	tumor-Tumor cell	70.5253	4.26779	0	0	0.209811	0.0222623
CDCA7	tumor-Tumor cell	70.5098	6.74862	0	0	0.140409	0.00225632
ASAP2	tumor-Tumor cell	70.453	3.57309	0	0	0.332702	0.0755114
TMEM182	tumor-Tumor cell	70.2727	3.72045	0	0	0.277378	0.0505415
CST1	tumor-Tumor cell	70.0742	10.588	0	0	0.129769	0.000150421
AGT	tumor-Tumor cell	70.023	3.58779	0	0	0.841811	0.582581
HSDL1	tumor-Tumor cell	70.0103	4.44056	0	0	0.195208	0.0172984
AP001347.1	tumor-Tumor cell	70.0025	6.00728	0	0	0.146355	0.00391095
TTN	tumor-Tumor cell	69.9999	4.11291	0	0	0.218002	0.0288809
AC022874.1	tumor-Tumor cell	69.8779	8.02847	0	0	0.131023	0.000902527
NT5DC2	tumor-Tumor cell	69.8117	5.74051	0	0	0.151339	0.0049639
TPT1	tumor-Tumor cell	69.6953	3.06939	0	0	0.934357	0.771961
PTPRN2	tumor-Tumor cell	69.6847	4.05525	0	0	0.222695	0.032491
CKAP4	tumor-Tumor cell	69.5943	3.60213	0	0	0.313609	0.0702467
FP700111.1	tumor-Tumor cell	69.543	3.38856	0	0	0.415688	0.133273
AC020656.2	tumor-Tumor cell	69.5021	4.52655	0	0	0.185385	0.0150421
CLEC2D	tumor-Tumor cell	69.4973	3.89102	0	0	0.240592	0.0350481
HSP90AB1	tumor-Tumor cell	69.4911	3.39809	0	0	0.845833	0.612665
SLC44A5	tumor-Tumor cell	69.4831	4.0361	0	0	0.221267	0.0309868
SLC16A10	tumor-Tumor cell	69.4144	3.47686	0	0	0.389687	0.115975
SOGA1	tumor-Tumor cell	69.404	4.19365	0	0	0.208062	0.0227136
WDSUB1	tumor-Tumor cell	69.3994	3.39801	0	0	0.399044	0.121992
GNAS	tumor-Tumor cell	69.3206	3.48579	0	0	0.78535	0.513237
TMEM97	tumor-Tumor cell	69.1014	3.97374	0	0	0.236716	0.0318893
LINC02365	tumor-Tumor cell	69.0927	4.57962	0	0	0.183665	0.0141396
C1GALT1	tumor-Tumor cell	69.0726	3.38495	0	0	0.464133	0.173586
ANKEF1	tumor-Tumor cell	68.9627	4.36639	0	0	0.192468	0.0186522
SDC2	tumor-Tumor cell	68.956	3.59464	0	0	0.682543	0.377256
ITM2C	tumor-Tumor cell	68.9015	4.99972	0	0	0.166497	0.00947653
RHOBTB1	tumor-Tumor cell	68.8267	3.5374	0	0	0.396304	0.129964
AXIN2	tumor-Tumor cell	68.7545	6.71414	0	0	0.134171	0.00225632
RTN4	tumor-Tumor cell	68.6451	3.4074	0	0	0.534439	0.226384
SALL4	tumor-Tumor cell	68.5632	3.78465	0	0	0.247588	0.0391095
OXCT1	tumor-Tumor cell	68.5478	4.23401	0	0	0.197715	0.0213598
DLG3	tumor-Tumor cell	68.3925	5.55631	0	0	0.148483	0.00511432
CCNO	tumor-Tumor cell	68.3425	9.67082	0	0	0.123823	0.000300842
CCDC102B	tumor-Tumor cell	68.2988	3.81024	0	0	0.239543	0.0376053
P3H4	tumor-Tumor cell	68.2831	4.74969	0	0	0.170956	0.0111312
GINS1	tumor-Tumor cell	68.2577	4.51169	0	0	0.179701	0.015343
ROR1	tumor-Tumor cell	68.103	4.28242	0	0	0.193051	0.0221119
TTN-AS1	tumor-Tumor cell	67.7479	3.36576	0	0	0.428863	0.15373
DDX3Y	tumor-Tumor cell	67.7286	8.50171	0	0	0.122832	0.000601685
AC022146.2	tumor-Tumor cell	67.6746	3.44846	0	0	0.314542	0.0749097
KLB	tumor-Tumor cell	67.6336	3.36269	0	0	0.401084	0.128309
PARPBP	tumor-Tumor cell	67.6261	4.62632	0	0	0.171015	0.0133875
SPATS2	tumor-Tumor cell	67.584	3.32896	0	0	0.446206	0.158694
RAP2C-AS1	tumor-Tumor cell	67.4642	3.44659	0	0	0.551287	0.25722
RPS3A	tumor-Tumor cell	67.2161	3.31107	0	0	0.541464	0.249248
MAMDC2	tumor-Tumor cell	67.1136	3.39681	0	0	0.352435	0.0989771
TARBP1	tumor-Tumor cell	67.0749	3.30149	0	0	0.522372	0.226835
CENPK	tumor-Tumor cell	67.0555	4.7363	0	0	0.162416	0.0117329
SLC29A4	tumor-Tumor cell	67.0004	3.93404	0	0	0.217448	0.0281288
COBLL1	tumor-Tumor cell	66.9056	3.5358	0	0	0.782377	0.554001
TTTY15	tumor-Tumor cell	66.8797	5.2243	0	0	0.14653	0.00737064
PHYHIPL	tumor-Tumor cell	66.8416	3.3868	0	0	0.484012	0.185168
CRIM1	tumor-Tumor cell	66.7234	3.34287	0	0	0.408459	0.137034
HIF3A	tumor-Tumor cell	66.602	4.25177	0	0	0.187017	0.0194043
BBOX1-AS1	tumor-Tumor cell	66.5284	3.75987	0	0	0.234529	0.0386582
KRT19	tumor-Tumor cell	66.4676	3.90363	0	0	0.216078	0.0309868
BAMBI	tumor-Tumor cell	66.4585	3.61878	0	0	0.259043	0.0497894
ST13	tumor-Tumor cell	66.4464	3.32465	0	0	0.552803	0.247443
IL1RAPL1	tumor-Tumor cell	66.3214	3.3776	0	0	0.36972	0.132371
RPS15A	tumor-Tumor cell	66.2057	3.36408	0	0	0.360393	0.103339
MKI67	tumor-Tumor cell	66.194	6.09896	0	0	0.131402	0.00330927
TTPA	tumor-Tumor cell	65.9983	3.27568	0	0	0.49401	0.207431
CKAP2	tumor-Tumor cell	65.9888	4.8536	0	0	0.155828	0.00932611
SRC	tumor-Tumor cell	65.8933	3.55876	0	0	0.260297	0.0484356
ZNF248	tumor-Tumor cell	65.7205	3.23638	0	0	0.413298	0.138688
HSPA5	tumor-Tumor cell	65.5563	3.31373	0	0	0.553502	0.256619
DTYMK	tumor-Tumor cell	65.4803	4.21004	0	0	0.183024	0.0186522
HSPD1	tumor-Tumor cell	65.4644	2.77934	0	0	0.919521	0.803249
RFC3	tumor-Tumor cell	65.4028	3.37617	0	0	0.316	0.0905535
RPS13	tumor-Tumor cell	65.353	3.30038	0	0	0.499111	0.206077
GSTA4	tumor-Tumor cell	65.3147	4.01868	0	0	0.195791	0.0231649
ATP8B2	tumor-Tumor cell	65.2437	5.12918	0	0	0.143819	0.00691937
SRP14	tumor-Tumor cell	65.1281	3.23918	0	0	0.475326	0.194795
TNFAIP8L3	tumor-Tumor cell	65.0891	4.0628	0	0	0.192439	0.0213598
CKB	tumor-Tumor cell	64.9673	4.71824	0	0	0.157286	0.0105295
AC012409.2	tumor-Tumor cell	64.9656	4.04904	0	0	0.189262	0.0224128
ACADSB	tumor-Tumor cell	64.9646	3.34027	0	0	0.561052	0.25722
CHST15	tumor-Tumor cell	64.8825	3.40426	0	0	0.298919	0.0699458
TUBA1B	tumor-Tumor cell	64.8008	3.25394	0	0	0.48101	0.199759
PGM5	tumor-Tumor cell	64.6709	3.79301	0	0	0.21363	0.0338448
IGF2BP3	tumor-Tumor cell	64.6589	3.49681	0	0	0.261229	0.0549037
SERPINH1	tumor-Tumor cell	64.5936	3.59813	0	0	0.246947	0.0478339
CD7	tumor-Tumor cell	64.5742	4.2734	0	0	0.175591	0.0165463
CDKL5	tumor-Tumor cell	64.5371	3.47507	0	0	0.265893	0.0530987
LRIG3	tumor-Tumor cell	64.4005	3.70177	0	0	0.225756	0.0347473
MAP2K6	tumor-Tumor cell	64.3855	4.28524	0	0	0.170432	0.0163959
AC104041.1	tumor-Tumor cell	64.3156	3.9782	0	0	0.193138	0.0269254
KDM5D	tumor-Tumor cell	64.2078	10.0487	0	0	0.10989	0.000150421
PRAG1	tumor-Tumor cell	64.0781	3.29624	0	0	0.316262	0.0870939
MEIS1	tumor-Tumor cell	64.0696	3.29557	0	0	0.323811	0.0872443
AC116049.2	tumor-Tumor cell	64.0465	4.56444	0	0	0.154458	0.0133875
AC019197.1	tumor-Tumor cell	63.8918	3.31963	0	0	0.350978	0.102587
FAM83D	tumor-Tumor cell	63.8899	5.90123	0	0	0.126009	0.00330927
CDK1	tumor-Tumor cell	63.5525	6.23953	0	0	0.1205	0.00270758
ATP5MC2	tumor-Tumor cell	63.4934	3.18162	0	0	0.485061	0.20698
DQX1	tumor-Tumor cell	63.4522	6.68307	0	0	0.115895	0.00180505
AC124312.1	tumor-Tumor cell	63.4177	3.13262	0	0	0.486577	0.207882
RPL34	tumor-Tumor cell	63.3584	3.19864	0	0	0.60355	0.319344
DISC1	tumor-Tumor cell	63.3272	3.21553	0	0	0.341796	0.109657
SOX12	tumor-Tumor cell	63.2484	4.79755	0	0	0.146297	0.00857401
OST4	tumor-Tumor cell	63.2302	3.28583	0	0	0.322004	0.087846
TPX2	tumor-Tumor cell	63.1976	4.1376	0	0	0.173143	0.0191035
RPL4	tumor-Tumor cell	63.0458	3.18625	0	0	0.637538	0.358454
CCDC148	tumor-Tumor cell	62.9628	3.54269	0	0	0.235025	0.046781
NR2F1	tumor-Tumor cell	62.9512	3.45731	0	0	0.25027	0.0511432
POU6F2	tumor-Tumor cell	62.8999	3.74777	0	0	0.200775	0.0309868
AC016708.1	tumor-Tumor cell	62.8125	3.5129	0	0	0.248317	0.0506919
AURKB	tumor-Tumor cell	62.7781	5.55196	0	0	0.126009	0.00451264
L3MBTL1	tumor-Tumor cell	62.7476	3.61049	0	0	0.218381	0.0350481
CDK6	tumor-Tumor cell	62.7319	3.24506	0	0	0.617658	0.339651
IGDCC4	tumor-Tumor cell	62.7041	5.59395	0	0	0.124348	0.00406137
AC108941.2	tumor-Tumor cell	62.5732	5.10071	0	0	0.13318	0.00631769
SGO2	tumor-Tumor cell	62.5119	4.90668	0	0	0.137581	0.0078219
HTR4	tumor-Tumor cell	62.4971	4.30444	0	0	0.158306	0.015343
IRS1	tumor-Tumor cell	62.4615	3.15755	0	0	0.479611	0.194194
SEMA4G	tumor-Tumor cell	62.3809	3.27195	0	0	0.287055	0.0699458
SLC39A10	tumor-Tumor cell	62.0012	3.31748	0	0	0.267263	0.0633273
PRDM5	tumor-Tumor cell	61.7281	4.46171	0	0	0.148716	0.0115824
PLCH1	tumor-Tumor cell	61.6263	3.80098	0	0	0.186289	0.0269254
ZNF83	tumor-Tumor cell	61.6112	3.07323	0	0	0.361267	0.11793
STX18-AS1	tumor-Tumor cell	61.5949	3.206	0	0	0.299064	0.0762635
LINC01967	tumor-Tumor cell	61.441	5.29318	0	0	0.123881	0.00541516
MDFI	tumor-Tumor cell	61.4177	5.25603	0	0	0.125951	0.00541516
KIF26B	tumor-Tumor cell	61.3658	3.23876	0	0	0.513073	0.248345
KLF12	tumor-Tumor cell	61.2931	3.23408	0	0	0.639549	0.365975
CYP7A1	tumor-Tumor cell	61.2812	5.93263	0	0	0.116011	0.00300842
BICD1	tumor-Tumor cell	61.2517	3.09535	0	0	0.483021	0.211191
SULT1C4	tumor-Tumor cell	61.1869	4.85137	0	0	0.133209	0.00752106
CCDC88C	tumor-Tumor cell	61.163	3.46403	0	0	0.227738	0.0418171
AC007277.1	tumor-Tumor cell	61.1556	4.40576	0	0	0.147229	0.0121841
H1F0	tumor-Tumor cell	61.1096	3.39619	0	0	0.251785	0.0520457
FBLN2	tumor-Tumor cell	61.1078	4.75283	0	0	0.137406	0.00872443
ARID3A	tumor-Tumor cell	61.0375	3.04789	0	0	0.412423	0.154182
SSB	tumor-Tumor cell	60.9436	3.01995	0	0	0.432594	0.177798
SGCE	tumor-Tumor cell	60.8055	3.01691	0	0	0.463317	0.198857
PNMA3	tumor-Tumor cell	60.7259	5.44066	0	0	0.119597	0.00421179
RFX7	tumor-Tumor cell	60.703	3.07887	0	0	0.539423	0.268051
ATP5MC3	tumor-Tumor cell	60.68	3.06573	0	0	0.487568	0.225632
LRRC1	tumor-Tumor cell	60.6007	3.08543	0	0	0.337628	0.101083
KNTC1	tumor-Tumor cell	60.4989	3.62336	0	0	0.199726	0.0311372
ARID4A	tumor-Tumor cell	60.4714	3.03869	0	0	0.397791	0.13944
CCNB1	tumor-Tumor cell	60.4131	5.51115	0	0	0.117848	0.00421179
TOMM20	tumor-Tumor cell	60.4119	3.02948	0	0	0.533652	0.273767
RAN	tumor-Tumor cell	60.3512	3.02727	0	0	0.416242	0.165162
RPL37	tumor-Tumor cell	60.2876	3.06706	0	0	0.69875	0.438327
AC004158.1	tumor-Tumor cell	60.176	5.40867	0	0	0.11744	0.00436221
NAP1L1	tumor-Tumor cell	60.1073	3.04816	0	0	0.561664	0.295878
SLC6A11	tumor-Tumor cell	60.0957	3.222	0	0	0.270062	0.0663357
IGF2BP2-AS1	tumor-Tumor cell	60.01	3.64453	0	0	0.191477	0.0276775
DENND2A	tumor-Tumor cell	59.9862	3.19763	0	0	0.262541	0.0643803
CSF3R	tumor-Tumor cell	59.9747	3.59103	0	0	0.201796	0.0333935
AC138123.1	tumor-Tumor cell	59.9108	3.40691	0	0	0.22698	0.0455776
TMEM230	tumor-Tumor cell	59.8718	3.02085	0	0	0.362929	0.119886
MRPL51	tumor-Tumor cell	59.8658	3.16454	0	0	0.296237	0.0794224
RPL10	tumor-Tumor cell	59.7201	3.02319	0	0	0.832221	0.614771
DMKN	tumor-Tumor cell	59.6717	3.81244	0	0	0.17527	0.0216606
KLHL23	tumor-Tumor cell	59.6007	2.96357	0	0	0.419244	0.167118
RBL1	tumor-Tumor cell	59.5558	3.42465	0	0	0.215204	0.0394103
IQCH	tumor-Tumor cell	59.5329	3.07826	0	0	0.308567	0.0891998
RAVER2	tumor-Tumor cell	59.5127	3.76951	0	0	0.176057	0.0231649
ZNF334	tumor-Tumor cell	59.4178	3.55432	0	0	0.195908	0.0308363
KIF18A	tumor-Tumor cell	59.4039	5.67841	0	0	0.111318	0.00345969
PKM	tumor-Tumor cell	59.3819	3.34702	0	0	0.233276	0.048586
BUB1	tumor-Tumor cell	59.2838	6.26508	0	0	0.105693	0.0021059
CERKL	tumor-Tumor cell	59.2349	5.2587	0	0	0.116215	0.0049639
TTTY14	tumor-Tumor cell	59.2277	5.2769	0	0	0.116011	0.00511432
AURKA	tumor-Tumor cell	59.1273	5.00984	0	0	0.121345	0.00616727
CDKN1C	tumor-Tumor cell	59.0129	4.89735	0	0	0.12598	0.00661853
HSP90B1	tumor-Tumor cell	58.9805	2.96781	0	0	0.807561	0.59627
MEST	tumor-Tumor cell	58.966	3.19109	0	0	0.259043	0.0649819
MEG9	tumor-Tumor cell	58.9521	5.33727	0	0	0.114554	0.00421179
H2AFY2	tumor-Tumor cell	58.9509	3.01646	0	0	0.317107	0.0950662
PBK	tumor-Tumor cell	58.8651	5.38546	0	0	0.113359	0.00451264
GABRB1	tumor-Tumor cell	58.7417	4.22763	0	0	0.141954	0.0135379
BRIP1	tumor-Tumor cell	58.7204	3.29795	0	0	0.2287	0.0530987
AP005328.1	tumor-Tumor cell	58.6652	4.32056	0	0	0.138077	0.0118833
LSS	tumor-Tumor cell	58.6606	3.08353	0	0	0.295071	0.0861913
CERS4	tumor-Tumor cell	58.6564	2.93313	0	0	0.457545	0.197202
PLPPR5	tumor-Tumor cell	58.5289	6.36498	0	0	0.101524	0.0021059
ITIH2	tumor-Tumor cell	58.5262	3.03242	0	0	0.745096	0.501955
HSPA6	tumor-Tumor cell	58.4887	4.74116	0	0	0.125397	0.00827316
CLIC1	tumor-Tumor cell	58.4634	3.08284	0	0	0.287376	0.0815283
SLC26A11	tumor-Tumor cell	58.4613	3.45425	0	0	0.201592	0.0335439
KDELR1	tumor-Tumor cell	58.2263	3.039	0	0	0.301367	0.0884477
RACGAP1	tumor-Tumor cell	58.211	4.00082	0	0	0.153147	0.0160951
CST3	tumor-Tumor cell	58.1985	3.01982	0	0	0.721748	0.476534
LINC00616	tumor-Tumor cell	58.1771	3.63584	0	0	0.176203	0.0273767
ARL4C	tumor-Tumor cell	58.068	3.51003	0	0	0.193459	0.0326414
ANTXR1	tumor-Tumor cell	58.0499	3.86428	0	0	0.158335	0.0201564
AC073529.1	tumor-Tumor cell	58.0391	3.44397	0	0	0.201592	0.0370036
EEF2	tumor-Tumor cell	58.0106	2.91065	0	0	0.788906	0.58935
RPSA	tumor-Tumor cell	57.9982	2.9377	0	0	0.605911	0.359958
CENPE	tumor-Tumor cell	57.9455	4.94551	0	0	0.116653	0.00661853
IRX3	tumor-Tumor cell	57.9409	7.59518	0	0	0.0949369	0.000752106
EEF1D	tumor-Tumor cell	57.8186	2.95442	0	0	0.667182	0.421931
MT-CO2	tumor-Tumor cell	57.8081	3.39996	0	0	0.877255	0.590403
EIF1AY	tumor-Tumor cell	57.8	8.92628	0	0	0.092401	0.000300842
MYH7B	tumor-Tumor cell	57.7715	4.04842	0	0	0.148687	0.0180505
SLC2A4RG	tumor-Tumor cell	57.6607	3.02132	0	0	0.305943	0.087846
DYNC2LI1	tumor-Tumor cell	57.6008	3.36849	0	0	0.208004	0.0376053
ENPP3	tumor-Tumor cell	57.583	3.34191	0	0	0.206867	0.0412154
NRP2	tumor-Tumor cell	57.5676	3.14676	0	0	0.250095	0.0685921
ZFY	tumor-Tumor cell	57.5605	7.48441	0	0	0.0938584	0.000752106
COL9A3	tumor-Tumor cell	57.5006	6.91654	0	0	0.0959279	0.00120337
CLSTN1	tumor-Tumor cell	57.4925	3.09658	0	0	0.25983	0.0654332
CEP290	tumor-Tumor cell	57.4847	2.95634	0	0	0.325385	0.103791
DSCAML1	tumor-Tumor cell	57.3849	3.87037	0	0	0.154837	0.0189531
ABCB5	tumor-Tumor cell	57.3104	4.57391	0	0	0.122686	0.00932611
PYCR1	tumor-Tumor cell	57.3095	6.02025	0	0	0.101962	0.00225632
BTF3	tumor-Tumor cell	57.2868	2.86458	0	0	0.473752	0.22864
ANLN	tumor-Tumor cell	57.2554	5.03323	0	0	0.113446	0.00556558
FAM117B	tumor-Tumor cell	57.2192	2.91573	0	0	0.363191	0.129212
SSUH2	tumor-Tumor cell	57.0874	3.97126	0	0	0.14825	0.0156438
AC012368.1	tumor-Tumor cell	56.9918	3.85517	0	0	0.153059	0.0203069
FGF12	tumor-Tumor cell	56.9336	3.14696	0	0	0.235316	0.0600181
ARHGAP44	tumor-Tumor cell	56.9324	3.38486	0	0	0.195529	0.0348977
AL590705.1	tumor-Tumor cell	56.8865	3.71132	0	0	0.163203	0.0215102
PTP4A3	tumor-Tumor cell	56.8554	4.96403	0	0	0.114233	0.00541516
NUF2	tumor-Tumor cell	56.8049	3.52766	0	0	0.177777	0.0287304
SHROOM4	tumor-Tumor cell	56.7958	3.16116	0	0	0.23176	0.054302
SRARP	tumor-Tumor cell	56.784	8.25581	0	0	0.0905938	0.000451264
DIAPH3	tumor-Tumor cell	56.7245	3.21423	0	0	0.218264	0.0535499
INTU	tumor-Tumor cell	56.6482	3.5991	0	0	0.170286	0.0246691
PRIM1	tumor-Tumor cell	56.6248	4.10762	0	0	0.139039	0.0127858
CRNDE	tumor-Tumor cell	56.5671	3.88821	0	0	0.148454	0.017148
SMO	tumor-Tumor cell	56.4937	3.26771	0	0	0.208966	0.0407641
AC097515.1	tumor-Tumor cell	56.3622	3.67962	0	0	0.162707	0.0218111
CPPED1	tumor-Tumor cell	56.3471	2.85831	0	0	0.472498	0.21435
PDE7A	tumor-Tumor cell	56.1135	2.82246	0	0	0.38138	0.149067
MSI1	tumor-Tumor cell	56.0727	4.19831	0	0	0.130411	0.0115824
C12orf75	tumor-Tumor cell	56.0633	3.45429	0	0	0.180226	0.0308363
SPOPL	tumor-Tumor cell	55.9527	2.81019	0	0	0.468534	0.219013
VCAN-AS1	tumor-Tumor cell	55.7	5.53672	0	0	0.0994549	0.00361011
BUB1B	tumor-Tumor cell	55.6884	4.78283	0	0	0.111931	0.00646811
PPP1R9A	tumor-Tumor cell	55.6222	2.88405	0	0	0.538228	0.286552
ADH5	tumor-Tumor cell	55.6138	2.80975	0	0	0.405253	0.168472
EHMT2	tumor-Tumor cell	55.5815	3.85004	0	0	0.147958	0.0165463
FAXDC2	tumor-Tumor cell	55.505	2.81844	0	0	0.420206	0.187876
MMS22L	tumor-Tumor cell	55.4913	3.01478	0	0	0.254671	0.0690433
POTEF	tumor-Tumor cell	55.4635	7.08979	0	0	0.0882036	0.00105295
SMARCAL1	tumor-Tumor cell	55.4003	3.20897	0	0	0.207888	0.0416667
NDRG3	tumor-Tumor cell	55.2817	3.21376	0	0	0.205177	0.0403129
MT-ND2	tumor-Tumor cell	55.2478	3.37948	0	0	0.75008	0.402527
AC091057.6	tumor-Tumor cell	55.2248	4.16969	0	0	0.128341	0.0118833
CROCC2	tumor-Tumor cell	55.1861	4.63837	0	0	0.11298	0.00737064
MSX1	tumor-Tumor cell	55.1801	7.90157	0	0	0.0864547	0.000601685
METAP1D	tumor-Tumor cell	55.1785	2.80819	0	0	0.336899	0.120036
SLC25A6	tumor-Tumor cell	55.1761	2.78422	0	0	0.467106	0.230144
EBF4	tumor-Tumor cell	55.0404	3.38444	0	0	0.180167	0.031438
VIM	tumor-Tumor cell	55.0086	2.92437	0	0	0.290903	0.092509
TIMP3	tumor-Tumor cell	54.9946	2.85905	0	0	0.358119	0.136432
PCBP3	tumor-Tumor cell	54.8346	3.27938	0	0	0.191011	0.0364019
MIPOL1	tumor-Tumor cell	54.7903	2.78047	0	0	0.396887	0.162154
EPB41L1	tumor-Tumor cell	54.719	3.33824	0	0	0.18247	0.0323406
TP53BP1	tumor-Tumor cell	54.7164	2.81292	0	0	0.314746	0.104844
NR2F6	tumor-Tumor cell	54.707	2.93703	0	0	0.268983	0.0762635
NEU4	tumor-Tumor cell	54.6835	3.39055	0	0	0.181566	0.0305355
CRACR2A	tumor-Tumor cell	54.5459	3.47915	0	0	0.167313	0.0249699
FLVCR1	tumor-Tumor cell	54.5121	2.74102	0	0	0.386044	0.158093
GRIK2	tumor-Tumor cell	54.4504	4.61914	0	0	0.110794	0.00812274
ABCG8	tumor-Tumor cell	54.4289	2.78937	0	0	0.33617	0.12154
MYCN	tumor-Tumor cell	54.37	6.3226	0	0	0.0892529	0.00180505
CBX5	tumor-Tumor cell	54.3692	2.7634	0	0	0.354155	0.138538
COA6	tumor-Tumor cell	54.3373	3.15671	0	0	0.205876	0.0448255
ACP6	tumor-Tumor cell	54.175	3.01524	0	0	0.228671	0.055355
ENC1	tumor-Tumor cell	54.1333	2.83343	0	0	0.295625	0.098225
KIF7	tumor-Tumor cell	54.0118	3.40072	0	0	0.169266	0.0273767
NSL1	tumor-Tumor cell	53.8787	2.71088	0	0	0.410907	0.176594
HMGN1	tumor-Tumor cell	53.7872	2.69492	0	0	0.417233	0.191787
CACHD1	tumor-Tumor cell	53.7789	2.86565	0	0	0.283412	0.10003
CHN1	tumor-Tumor cell	53.7753	2.88537	0	0	0.276795	0.0911552
STK26	tumor-Tumor cell	53.7745	3.70306	0	0	0.144111	0.0189531
NIPSNAP1	tumor-Tumor cell	53.7439	2.7458	0	0	0.324249	0.114019
HMGB2	tumor-Tumor cell	53.7277	3.80773	0	0	0.139942	0.0165463
MID1	tumor-Tumor cell	53.7189	2.82781	0	0	0.564724	0.327617
ZNF518A	tumor-Tumor cell	53.6027	2.73404	0	0	0.572828	0.337094
RPL31	tumor-Tumor cell	53.5028	2.72927	0	0	0.657155	0.430054
SNAP25	tumor-Tumor cell	53.3184	2.88295	0	0	0.270615	0.0854392
NDN	tumor-Tumor cell	53.2946	5.33003	0	0	0.0957531	0.00345969
ARL17B	tumor-Tumor cell	53.2941	2.91356	0	0	0.257382	0.073556
FAM198B	tumor-Tumor cell	53.2192	3.98518	0	0	0.126505	0.0132371
PCNA	tumor-Tumor cell	53.1435	3.45805	0	0	0.161571	0.0254212
NR2F2	tumor-Tumor cell	53.1166	2.84802	0	0	0.27149	0.0842359
CRABP2	tumor-Tumor cell	52.9881	6.18226	0	0	0.0857842	0.00195548
VANGL2	tumor-Tumor cell	52.8577	7.5553	0	0	0.0803918	0.000601685
FTH1	tumor-Tumor cell	52.8514	2.4062	0	0	0.886495	0.770457
LINC02381	tumor-Tumor cell	52.829	7.35649	0	0	0.0804209	0.000752106
RPS11	tumor-Tumor cell	52.8187	2.7972	0	0	0.605795	0.352888
NCAPG	tumor-Tumor cell	52.7792	5.04002	0	0	0.0970064	0.00436221
MZT2B	tumor-Tumor cell	52.7675	2.72105	0	0	0.333926	0.128008
POLQ	tumor-Tumor cell	52.6251	3.73494	0	0	0.134171	0.0172984
TCEAL8	tumor-Tumor cell	52.6176	3.3201	0	0	0.167954	0.0306859
TMEM51	tumor-Tumor cell	52.6175	2.92053	0	0	0.23348	0.0606197
CCDC170	tumor-Tumor cell	52.4607	3.65172	0	0	0.140263	0.0186522
ZNF519	tumor-Tumor cell	52.409	3.84953	0	0	0.128225	0.0139892
CHST13	tumor-Tumor cell	52.2801	3.36694	0	0	0.163932	0.0270758
ARHGEF17	tumor-Tumor cell	52.1581	4.31308	0	0	0.111464	0.00797232
DZIP3	tumor-Tumor cell	52.1448	2.87316	0	0	0.237852	0.0625752
ASPSCR1	tumor-Tumor cell	52.1388	2.64562	0	0	0.554377	0.329874
ELP1	tumor-Tumor cell	52.1313	2.63818	0	0	0.478474	0.251354
MRPL43	tumor-Tumor cell	52.0499	3.19306	0	0	0.177369	0.034296
KIAA1755	tumor-Tumor cell	52.0311	4.43281	0	0	0.106655	0.0070698
NUPR1	tumor-Tumor cell	52.0125	2.82121	0	0	0.269333	0.081077
AC004943.2	tumor-Tumor cell	51.9129	2.98523	0	0	0.206897	0.0491877
TP53I3	tumor-Tumor cell	51.8729	2.95366	0	0	0.21191	0.0529483
ARHGAP11A	tumor-Tumor cell	51.8503	5.10701	0	0	0.0925467	0.00406137
GRIP1	tumor-Tumor cell	51.7673	2.89432	0	0	0.225756	0.0711492
GLUD2	tumor-Tumor cell	51.7528	3.16442	0	0	0.17836	0.0359507
MAGED2	tumor-Tumor cell	51.7394	3.38667	0	0	0.15714	0.0255716
PTCH1	tumor-Tumor cell	51.701	2.90897	0	0	0.223744	0.0627256
ZIM2	tumor-Tumor cell	51.6574	4.44887	0	0	0.104702	0.00691937
DTL	tumor-Tumor cell	51.647	3.90236	0	0	0.122803	0.0130866
MGST2	tumor-Tumor cell	51.5786	2.6655	0	0	0.564899	0.334838
ZNF714	tumor-Tumor cell	51.5672	3.13022	0	0	0.180342	0.0361011
ST6GALNAC5	tumor-Tumor cell	51.5551	4.08082	0	0	0.113155	0.0115824
TMEM9	tumor-Tumor cell	51.5306	3.05121	0	0	0.200834	0.0440734
C21orf58	tumor-Tumor cell	51.4827	4.37148	0	0	0.105226	0.00767148
FAM168A	tumor-Tumor cell	51.4706	2.62956	0	0	0.381118	0.158243
MOK	tumor-Tumor cell	51.4164	3.12488	0	0	0.180867	0.037154
NBR1	tumor-Tumor cell	51.4101	2.62915	0	0	0.386189	0.163357
DYNC1I1	tumor-Tumor cell	51.4022	3.38457	0	0	0.152651	0.0258724
PCOLCE2	tumor-Tumor cell	51.3766	2.76751	0	0	0.269857	0.0881468
BEX4	tumor-Tumor cell	51.3751	4.29708	0	0	0.10785	0.00827316
APOA1	tumor-Tumor cell	51.3689	1.29714	0	0	0.979421	0.98932
CBX6	tumor-Tumor cell	51.3567	3.37483	0	0	0.155712	0.0246691
PPM1H	tumor-Tumor cell	51.3038	2.63217	0	0	0.454076	0.233905
HIP1	tumor-Tumor cell	51.2257	2.63081	0	0	0.350191	0.140794
HNMT	tumor-Tumor cell	51.1358	2.67124	0	0	0.525432	0.296631
LZTS2	tumor-Tumor cell	51.0948	3.85236	0	0	0.122541	0.0129362
SPAG16	tumor-Tumor cell	51.0127	2.62225	0	0	0.34063	0.132521
MAP7D2	tumor-Tumor cell	51.0004	3.55957	0	0	0.138252	0.0185018
SRGAP2	tumor-Tumor cell	50.9022	2.71471	0	0	0.27286	0.089651
TGFB2	tumor-Tumor cell	50.8844	3.18304	0	0	0.168187	0.0347473
LINC00923	tumor-Tumor cell	50.8792	2.66309	0	0	0.306789	0.113418
TTK	tumor-Tumor cell	50.8677	5.54379	0	0	0.085143	0.00240674
SORCS1	tumor-Tumor cell	50.8277	2.73014	0	0	0.259277	0.0995788
HIST3H2A	tumor-Tumor cell	50.7995	9.38891	0	0	0.0729297	0.000150421
WNK4	tumor-Tumor cell	50.7922	3.88897	0	0	0.119393	0.0120337
CKMT2	tumor-Tumor cell	50.713	2.83568	0	0	0.220392	0.0594164
PRPSAP1	tumor-Tumor cell	50.695	2.57698	0	0	0.382225	0.168622
MT-ND6	tumor-Tumor cell	50.6129	2.59543	0	0	0.421576	0.219615
LPCAT2	tumor-Tumor cell	50.6001	3.27036	0	0	0.159792	0.0276775
TBX5	tumor-Tumor cell	50.5863	5.80538	0	0	0.0805084	0.00225632
CEP152	tumor-Tumor cell	50.5814	3.79136	0	0	0.122103	0.0135379
MTTP	tumor-Tumor cell	50.43	2.58112	0	0	0.450724	0.225481
FGFR4	tumor-Tumor cell	50.4195	2.85515	0	0	0.218323	0.0564079
ZBTB46	tumor-Tumor cell	50.412	2.77279	0	0	0.238435	0.0693442
CTNND2	tumor-Tumor cell	50.3911	2.78876	0	0	0.231644	0.0741576
STXBP1	tumor-Tumor cell	50.378	3.33412	0	0	0.149561	0.0249699
AC011632.1	tumor-Tumor cell	50.3603	6.64528	0	0	0.0755531	0.00105295
ZNF827	tumor-Tumor cell	50.3362	2.72117	0	0	0.252223	0.0777677
AC092683.1	tumor-Tumor cell	50.3157	2.55969	0	0	0.364853	0.16065
SYN3	tumor-Tumor cell	50.2974	2.86773	0	0	0.210773	0.0591155
GLT8D1	tumor-Tumor cell	50.2228	3.14252	0	0	0.171889	0.0323406
MMP11	tumor-Tumor cell	50.2059	5.28641	0	0	0.0854928	0.00300842
AL121761.1	tumor-Tumor cell	50.2038	2.77955	0	0	0.236395	0.0652828
ZNF133	tumor-Tumor cell	50.2032	2.58994	0	0	0.315388	0.117178
ERP29	tumor-Tumor cell	50.14	2.57057	0	0	0.382167	0.174188
PIP5K1B	tumor-Tumor cell	50.0977	2.78229	0	0	0.22765	0.0738568
ERVMER34-1	tumor-Tumor cell	50.0617	5.05098	0	0	0.0866296	0.00421179
MATN3	tumor-Tumor cell	50.0585	6.57605	0	0	0.0753782	0.00120337
SLC6A6	tumor-Tumor cell	49.9816	3.42436	0	0	0.141575	0.0204573
CEP162	tumor-Tumor cell	49.8627	2.98579	0	0	0.186988	0.0409146
PIGZ	tumor-Tumor cell	49.798	3.2421	0	0	0.154138	0.0270758
LINC00649	tumor-Tumor cell	49.7815	3.19277	0	0	0.158364	0.0297834
KIAA1324L	tumor-Tumor cell	49.6625	3.51454	0	0	0.131314	0.0188026
CBX4	tumor-Tumor cell	49.6612	3.3	0	0	0.149095	0.0248195
SPATA17	tumor-Tumor cell	49.6234	3.82011	0	0	0.115487	0.0126354
SAC3D1	tumor-Tumor cell	49.5675	4.23773	0	0	0.102457	0.00812274
MXRA8	tumor-Tumor cell	49.4926	5.15943	0	0	0.0842977	0.00345969
FHOD3	tumor-Tumor cell	49.4594	3.3554	0	0	0.138631	0.025722
RAD21	tumor-Tumor cell	49.4505	2.50487	0	0	0.465328	0.250752
APBA2	tumor-Tumor cell	49.4234	2.96727	0	0	0.184977	0.0409146
C2CD6	tumor-Tumor cell	49.3755	3.1369	0	0	0.159501	0.032491
PCNX2	tumor-Tumor cell	49.3181	2.65204	0	0	0.274113	0.0974729
RBP1	tumor-Tumor cell	49.2392	3.11722	0	0	0.167196	0.0330927
RAB13	tumor-Tumor cell	49.1785	2.77324	0	0	0.228146	0.066787
SCML2	tumor-Tumor cell	49.1644	3.04859	0	0	0.17119	0.0341456
RPS9	tumor-Tumor cell	49.1384	2.36559	0	0	0.822748	0.682912
DPP10-AS1	tumor-Tumor cell	49.1323	8.15458	0	0	0.0691404	0.000300842
RTKN2	tumor-Tumor cell	49.123	5.47966	0	0	0.0798088	0.00240674
METTL21A	tumor-Tumor cell	49.0899	2.63909	0	0	0.259218	0.0834838
LINC02249	tumor-Tumor cell	49.0753	5.14967	0	0	0.0828985	0.00315884
FAM161A	tumor-Tumor cell	49.07	3.46136	0	0	0.132451	0.0189531
AC145124.1	tumor-Tumor cell	49.0098	4.17893	0	0	0.100329	0.00797232
TMEM237	tumor-Tumor cell	48.9742	4.11497	0	0	0.102894	0.00872443
TUBB	tumor-Tumor cell	48.9548	2.52414	0	0	0.516513	0.304904
TMEM67	tumor-Tumor cell	48.9285	3.32899	0	0	0.142099	0.0221119
PMFBP1	tumor-Tumor cell	48.909	3.90366	0	0	0.10989	0.0105295
AL359915.1	tumor-Tumor cell	48.904	2.54679	0	0	0.33585	0.142599
NME4	tumor-Tumor cell	48.8762	2.71488	0	0	0.236861	0.0731047
UBE2C	tumor-Tumor cell	48.8395	6.05338	0	0	0.0747661	0.00165463
SMYD3	tumor-Tumor cell	48.8056	2.59325	0	0	0.760049	0.622443
HLA-A	tumor-Tumor cell	48.8003	2.54683	0	0	0.467805	0.247292
PWAR6	tumor-Tumor cell	48.7692	2.87842	0	0	0.192031	0.0446751
ADAMTS18	tumor-Tumor cell	48.7095	4.53169	0	0	0.090448	0.00616727
SLC5A9	tumor-Tumor cell	48.6615	3.10818	0	0	0.158335	0.0300842
RAB4A	tumor-Tumor cell	48.5239	2.45839	0	0	0.423849	0.21089
AC011468.3	tumor-Tumor cell	48.5112	3.04072	0	0	0.171627	0.0367028
RPL18A	tumor-Tumor cell	48.4764	2.96368	0	0	0.173288	0.0413658
PMS1	tumor-Tumor cell	48.468	2.48107	0	0	0.501938	0.287304
MCM8	tumor-Tumor cell	48.4463	2.99626	0	0	0.170199	0.0365523
ITGB3BP	tumor-Tumor cell	48.4305	2.72096	0	0	0.227709	0.0651324
TULP3	tumor-Tumor cell	48.4289	2.56117	0	0	0.288717	0.102286
RPS16	tumor-Tumor cell	48.3345	2.51506	0	0	0.555076	0.337696
SYNE3	tumor-Tumor cell	48.329	3.10601	0	0	0.155449	0.0309868
CUEDC1	tumor-Tumor cell	48.2947	2.64881	0	0	0.241467	0.0744585
RAD51AP1	tumor-Tumor cell	48.2554	4.35851	0	0	0.0942082	0.00631769
RPL24	tumor-Tumor cell	48.2248	2.465	0	0	0.403125	0.203369
NUTM2A-AS1	tumor-Tumor cell	48.2135	2.63408	0	0	0.276387	0.0895006
SCARA3	tumor-Tumor cell	48.095	4.7761	0	0	0.0844143	0.00436221
IRAK1BP1	tumor-Tumor cell	48.0936	3.06358	0	0	0.157402	0.0315884
STOX1	tumor-Tumor cell	48.0177	4.36957	0	0	0.0916431	0.00631769
CTBP2	tumor-Tumor cell	47.9664	2.67282	0	0	0.231265	0.0816787
CDC14A	tumor-Tumor cell	47.9559	2.79468	0	0	0.199668	0.0518953
ZNF780B	tumor-Tumor cell	47.9537	2.45817	0	0	0.337482	0.13914
NKAIN4	tumor-Tumor cell	47.8673	6.28825	0	0	0.0700149	0.00135379
TACR1	tumor-Tumor cell	47.8311	3.29926	0	0	0.135249	0.0225632
SYT1	tumor-Tumor cell	47.7731	3.38407	0	0	0.127904	0.0207581
CDC25C	tumor-Tumor cell	47.748	3.51976	0	0	0.119801	0.0172984
GPX7	tumor-Tumor cell	47.7151	4.62207	0	0	0.0860757	0.00526474
C20orf27	tumor-Tumor cell	47.6966	3.87082	0	0	0.106217	0.0106799
KIF18B	tumor-Tumor cell	47.673	4.51311	0	0	0.0867461	0.005716
AL023755.1	tumor-Tumor cell	47.6287	2.47371	0	0	0.417582	0.210138
KIF11	tumor-Tumor cell	47.6157	3.76542	0	0	0.108666	0.0120337
DKK4	tumor-Tumor cell	47.5382	9.43752	0	0	0.0643017	0.000150421
SEMA3C	tumor-Tumor cell	47.5019	3.03883	0	0	0.153584	0.0356498
PIEZO2	tumor-Tumor cell	47.4976	2.45908	0	0	0.386947	0.191185
SYTL2	tumor-Tumor cell	47.4829	3.26088	0	0	0.134608	0.0249699
BIRC5	tumor-Tumor cell	47.4457	4.05794	0	0	0.0979975	0.00872443
PHIP	tumor-Tumor cell	47.4391	2.4859	0	0	0.613781	0.41065
HMGA1	tumor-Tumor cell	47.4122	2.9641	0	0	0.17014	0.0374549
SCN8A	tumor-Tumor cell	47.3847	2.43981	0	0	0.346139	0.149067
UBXN2A	tumor-Tumor cell	47.2688	2.40805	0	0	0.411986	0.201715
ETV4	tumor-Tumor cell	47.2675	3.07553	0	0	0.150377	0.0300842
AC019068.1	tumor-Tumor cell	47.2178	4.87479	0	0	0.0788177	0.00436221
AC006206.2	tumor-Tumor cell	47.1992	5.74167	0	0	0.0708602	0.00195548
DKK2	tumor-Tumor cell	47.1187	3.66866	0	0	0.108549	0.0148917
PCMTD1	tumor-Tumor cell	47.1044	2.42253	0	0	0.590259	0.391245
MAL2	tumor-Tumor cell	47.0985	2.55482	0	0	0.260996	0.0884477
SUPT3H	tumor-Tumor cell	47.0972	2.49107	0	0	0.595826	0.38944
PRKAB2	tumor-Tumor cell	47.0953	2.42638	0	0	0.37657	0.172684
MYEF2	tumor-Tumor cell	47.0781	4.54552	0	0	0.0848515	0.00511432
SKAP2	tumor-Tumor cell	47.0665	2.44431	0	0	0.318361	0.133724
SLC38A6	tumor-Tumor cell	47.0464	2.6019	0	0	0.230623	0.0711492
MLEC	tumor-Tumor cell	47.0412	2.41575	0	0	0.474131	0.267148
AC007966.1	tumor-Tumor cell	47.0263	4.98702	0	0	0.0773895	0.00345969
LINC00278	tumor-Tumor cell	47.0115	6.97554	0	0	0.0653511	0.000752106
AMBRA1	tumor-Tumor cell	46.99	2.16232	0	0	0.853703	0.748195
TRIM50	tumor-Tumor cell	46.9579	4.75788	0	0	0.0799545	0.00436221
PECR	tumor-Tumor cell	46.9351	2.41687	0	0	0.378961	0.177647
ANK2	tumor-Tumor cell	46.9202	2.81804	0	0	0.180605	0.0470818
WIPF1	tumor-Tumor cell	46.907	2.67541	0	0	0.211939	0.0660349
XPO5	tumor-Tumor cell	46.904	2.40723	0	0	0.613315	0.416817
NBDY	tumor-Tumor cell	46.8952	2.85309	0	0	0.177835	0.0431709
KIAA1328	tumor-Tumor cell	46.8562	2.43227	0	0	0.403941	0.200211
TLL2	tumor-Tumor cell	46.8433	4.26842	0	0	0.0886117	0.00737064
FUT10	tumor-Tumor cell	46.8401	2.50218	0	0	0.277844	0.0974729
NBEA	tumor-Tumor cell	46.804	2.44661	0	0	0.324657	0.142599
TSC22D1	tumor-Tumor cell	46.7709	2.41068	0	0	0.50497	0.300241
SOAT2	tumor-Tumor cell	46.7463	3.23529	0	0	0.132568	0.0222623
CNNM2	tumor-Tumor cell	46.7329	2.42901	0	0	0.344215	0.148917
HMGN3	tumor-Tumor cell	46.723	2.37671	0	0	0.461772	0.261582
ANKRA2	tumor-Tumor cell	46.6985	2.55445	0	0	0.241525	0.0809266
CAMK2N1	tumor-Tumor cell	46.6945	2.48843	0	0	0.282683	0.106348
ZNF678	tumor-Tumor cell	46.6561	2.58014	0	0	0.235666	0.075361
ORC6	tumor-Tumor cell	46.638	3.72284	0	0	0.106247	0.0115824
CAVIN2	tumor-Tumor cell	46.634	2.87341	0	0	0.17393	0.0434717
ARNT2	tumor-Tumor cell	46.6144	3.57947	0	0	0.110561	0.0144404
CENPX	tumor-Tumor cell	46.6023	2.66002	0	0	0.211444	0.0621239
FBLN7	tumor-Tumor cell	46.5818	2.84767	0	0	0.173813	0.0403129
ARL6IP6	tumor-Tumor cell	46.5779	2.54276	0	0	0.247909	0.081077
RAD51B	tumor-Tumor cell	46.5033	2.46305	0	0	0.546361	0.349729
NHS	tumor-Tumor cell	46.4097	3.19847	0	0	0.131839	0.0249699
HINT1	tumor-Tumor cell	46.3951	2.35522	0	0	0.716297	0.553249
CETN3	tumor-Tumor cell	46.365	2.96549	0	0	0.156848	0.0327918
TM7SF2	tumor-Tumor cell	46.3634	2.49632	0	0	0.293672	0.111462
ALDH7A1	tumor-Tumor cell	46.3451	2.38025	0	0	0.380943	0.179904
ZFP14	tumor-Tumor cell	46.3357	2.72779	0	0	0.192177	0.0494886
MINDY1	tumor-Tumor cell	46.3093	3.61455	0	0	0.10922	0.0132371
DEPDC1	tumor-Tumor cell	46.281	6.20246	0	0	0.0669834	0.00120337
ZNF793	tumor-Tumor cell	46.1928	3.26603	0	0	0.128516	0.0198556
TET2	tumor-Tumor cell	46.1581	2.3797	0	0	0.361442	0.166366
LINC01250	tumor-Tumor cell	46.1273	3.65754	0	0	0.106509	0.0120337
PCYOX1	tumor-Tumor cell	46.1133	2.48297	0	0	0.285481	0.105445
LRP1	tumor-Tumor cell	46.1112	2.40244	0	0	0.611945	0.411402
TEX9	tumor-Tumor cell	46.0915	3.05386	0	0	0.14172	0.0281288
STXBP4	tumor-Tumor cell	46.0779	2.3831	0	0	0.370857	0.17133
CCDC138	tumor-Tumor cell	46.0219	2.38941	0	0	0.352581	0.162605
AC108062.1	tumor-Tumor cell	45.9813	2.48713	0	0	0.256099	0.0904031
SLC22A11	tumor-Tumor cell	45.9715	5.63788	0	0	0.0688781	0.00180505
KIAA1958	tumor-Tumor cell	45.9493	2.41459	0	0	0.606698	0.413207
PTTG1	tumor-Tumor cell	45.9484	6.22371	0	0	0.0660507	0.00120337
MINPP1	tumor-Tumor cell	45.9422	2.47916	0	0	0.261696	0.0926594
OLR1	tumor-Tumor cell	45.9309	6.46755	0	0	0.0645932	0.00105295
PPIB	tumor-Tumor cell	45.9248	2.36632	0	0	0.438744	0.245337
IHH	tumor-Tumor cell	45.9164	7.07275	0	0	0.0626694	0.000601685
APOM	tumor-Tumor cell	45.8988	2.45115	0	0	0.300026	0.12139
MBOAT2	tumor-Tumor cell	45.8892	3.78008	0	0	0.0991926	0.0111312
MELK	tumor-Tumor cell	45.8768	3.06742	0	0	0.139359	0.0276775
CHIC1	tumor-Tumor cell	45.8058	2.95114	0	0	0.154313	0.0318893
ZNF703	tumor-Tumor cell	45.8052	4.63928	0	0	0.0806541	0.00421179
JARID2	tumor-Tumor cell	45.7887	2.38952	0	0	0.546594	0.350331
TMEM177	tumor-Tumor cell	45.7359	2.80815	0	0	0.168683	0.0403129
IARS2	tumor-Tumor cell	45.7334	2.36012	0	0	0.349054	0.1608
BICC1	tumor-Tumor cell	45.7251	2.56204	0	0	0.229807	0.0770156
LINC00894	tumor-Tumor cell	45.7041	2.39473	0	0	0.312706	0.129964
BBS9	tumor-Tumor cell	45.7007	2.39149	0	0	0.330865	0.140644
RCOR3	tumor-Tumor cell	45.6828	2.3253	0	0	0.447722	0.245788
EPHA6	tumor-Tumor cell	45.5877	3.00767	0	0	0.140554	0.0338448
UQCRB	tumor-Tumor cell	45.5189	2.38418	0	0	0.331623	0.149067
TTC21B	tumor-Tumor cell	45.5104	2.34757	0	0	0.520856	0.323857
NSA2	tumor-Tumor cell	45.451	2.32404	0	0	0.394497	0.208935
RPL36AL	tumor-Tumor cell	45.4449	2.35494	0	0	0.357128	0.173135
SPCS1	tumor-Tumor cell	45.4444	2.49647	0	0	0.253651	0.0898014
MBD5	tumor-Tumor cell	45.4422	2.38848	0	0	0.720611	0.580024
GLDN	tumor-Tumor cell	45.4419	4.12968	0	0	0.0900982	0.00661853
TMEM52B	tumor-Tumor cell	45.425	4.96233	0	0	0.0734252	0.00330927
FERMT1	tumor-Tumor cell	45.4184	4.06012	0	0	0.0895153	0.00767148
FST	tumor-Tumor cell	45.3768	2.41737	0	0	0.403183	0.211492
GADD45GIP1	tumor-Tumor cell	45.3728	2.57758	0	0	0.219547	0.070698
TRMT112	tumor-Tumor cell	45.3579	2.72127	0	0	0.189932	0.0506919
ANKRD36C	tumor-Tumor cell	45.2892	2.67335	0	0	0.19002	0.0506919
LMO2	tumor-Tumor cell	45.2708	4.11996	0	0	0.0856094	0.0078219
HAS2	tumor-Tumor cell	45.2516	4.23506	0	0	0.0841811	0.00646811
AC145422.1	tumor-Tumor cell	45.2505	4.53688	0	0	0.0772729	0.0049639
SPARC	tumor-Tumor cell	45.2449	2.65279	0	0	0.200659	0.0592659
ORMDL1	tumor-Tumor cell	45.2174	2.2913	0	0	0.403475	0.211793
DYNC1I2	tumor-Tumor cell	45.1877	2.33045	0	0	0.609322	0.429302
ZMYM4	tumor-Tumor cell	45.1072	2.30137	0	0	0.728219	0.566486
TMEM169	tumor-Tumor cell	45.0966	4.62132	0	0	0.076515	0.00436221
UBB	tumor-Tumor cell	45.0905	2.36485	0	0	0.626082	0.434717
DNAJC10	tumor-Tumor cell	45.0597	2.30657	0	0	0.454805	0.26414
PKP4-AS1	tumor-Tumor cell	45.0228	2.54011	0	0	0.213601	0.0737064
RNF7	tumor-Tumor cell	45.02	2.53151	0	0	0.21978	0.0738568
MEX3A	tumor-Tumor cell	44.8369	3.03746	0	0	0.135337	0.0275271
FAM117A	tumor-Tumor cell	44.7532	3.01542	0	0	0.139272	0.0266245
LINC01905	tumor-Tumor cell	44.7225	5.92752	0	0	0.0631941	0.00150421
KIF20B	tumor-Tumor cell	44.69	2.67972	0	0	0.181537	0.0497894
MTRNR2L12	tumor-Tumor cell	44.6547	2.57219	0	0	0.384732	0.143502
RNFT2	tumor-Tumor cell	44.6004	3.49691	0	0	0.104468	0.0138387
UFC1	tumor-Tumor cell	44.5826	2.61371	0	0	0.193867	0.0591155
LPCAT1	tumor-Tumor cell	44.5814	2.84301	0	0	0.157461	0.035349
PRKCZ	tumor-Tumor cell	44.5558	2.45019	0	0	0.241525	0.0815283
NPTX1	tumor-Tumor cell	44.5544	7.2258	0	0	0.0586178	0.000601685
CBFA2T2	tumor-Tumor cell	44.5543	2.33982	0	0	0.591337	0.397112
AC004448.2	tumor-Tumor cell	44.5528	3.03256	0	0	0.134841	0.0272262
CKAP2L	tumor-Tumor cell	44.5003	4.77093	0	0	0.0726091	0.00376053
PBXIP1	tumor-Tumor cell	44.3952	3.0996	0	0	0.133296	0.0230144
GLMP	tumor-Tumor cell	44.3731	2.85933	0	0	0.155508	0.0345969
MT-CO3	tumor-Tumor cell	44.3498	2.21286	0	0	0.919317	0.798887
OSGEPL1	tumor-Tumor cell	44.3459	3.01353	0	0	0.135628	0.0261733
DNAJC6	tumor-Tumor cell	44.3386	3.01054	0	0	0.13624	0.0261733
LMAN2L	tumor-Tumor cell	44.3105	2.41981	0	0	0.247646	0.0864922
UBE3D	tumor-Tumor cell	44.2988	2.29763	0	0	0.376075	0.180806
KRT10	tumor-Tumor cell	44.2765	2.75131	0	0	0.170577	0.0419675
AC020928.1	tumor-Tumor cell	44.2308	2.72901	0	0	0.167633	0.0409146
CASC9	tumor-Tumor cell	44.2266	2.93777	0	0	0.143848	0.0308363
ZNF846	tumor-Tumor cell	44.2227	2.97029	0	0	0.139971	0.0270758
SCN1A	tumor-Tumor cell	44.16	3.06226	0	0	0.128691	0.0248195
NACA2	tumor-Tumor cell	44.1096	3.20932	0	0	0.120034	0.0201564
BMF	tumor-Tumor cell	44.06	4.23452	0	0	0.0809164	0.005716
BARD1	tumor-Tumor cell	44.0581	2.62003	0	0	0.188241	0.0523466
IFT172	tumor-Tumor cell	44.0038	2.48878	0	0	0.212785	0.0676895
MYO1D	tumor-Tumor cell	43.9979	2.30671	0	0	0.533914	0.33574
ANP32A	tumor-Tumor cell	43.9881	2.26006	0	0	0.387064	0.195247
DDX11-AS1	tumor-Tumor cell	43.9777	3.68536	0	0	0.0943831	0.0103791
PRMT2	tumor-Tumor cell	43.9591	2.30913	0	0	0.297986	0.124248
SLC30A10	tumor-Tumor cell	43.9373	2.32086	0	0	0.467864	0.261733
RHOXF1-AS1	tumor-Tumor cell	43.9345	2.4772	0	0	0.218993	0.0703971
UBE2T	tumor-Tumor cell	43.9007	5.05469	0	0	0.0682951	0.00270758
DMTN	tumor-Tumor cell	43.8741	2.77395	0	0	0.160958	0.0373045
TMED3	tumor-Tumor cell	43.8696	2.55264	0	0	0.199843	0.0595668
SET	tumor-Tumor cell	43.8323	2.25648	0	0	0.378786	0.198255
CENPI	tumor-Tumor cell	43.7765	3.66315	0	0	0.0945871	0.0106799
PPP1R21	tumor-Tumor cell	43.7612	2.24935	0	0	0.443262	0.245939
FNBP1L	tumor-Tumor cell	43.7541	2.27623	0	0	0.388026	0.193742
CPNE1	tumor-Tumor cell	43.7429	2.24199	0	0	0.36427	0.181558
TMEM232	tumor-Tumor cell	43.7191	2.73214	0	0	0.16673	0.0406137
ATAD5	tumor-Tumor cell	43.6904	2.5027	0	0	0.201825	0.0640794
XRCC2	tumor-Tumor cell	43.6227	4.08246	0	0	0.0814994	0.00661853
SH3YL1	tumor-Tumor cell	43.598	2.28617	0	0	0.30536	0.132822
EVC	tumor-Tumor cell	43.5699	2.53753	0	0	0.200979	0.0586643
ROBO2	tumor-Tumor cell	43.5502	2.33243	0	0	0.370245	0.219465
LGALS3BP	tumor-Tumor cell	43.5486	2.34302	0	0	0.296528	0.123797
HSF2	tumor-Tumor cell	43.4812	2.80143	0	0	0.151369	0.0338448
NTM	tumor-Tumor cell	43.4799	2.71335	0	0	0.155974	0.0491877
MYL6B	tumor-Tumor cell	43.4733	3.15146	0	0	0.120413	0.0198556
MAD2L1	tumor-Tumor cell	43.4626	5.37662	0	0	0.0639811	0.0021059
COG6	tumor-Tumor cell	43.4614	2.28604	0	0	0.298394	0.125301
GLS	tumor-Tumor cell	43.4505	2.26919	0	0	0.401405	0.219314
DGKK	tumor-Tumor cell	43.4502	3.96639	0	0	0.0832483	0.00767148
RAB34	tumor-Tumor cell	43.4233	4.18302	0	0	0.0800128	0.00601685
CKMT2-AS1	tumor-Tumor cell	43.3604	2.27763	0	0	0.535809	0.35349
ARHGEF40	tumor-Tumor cell	43.3382	2.5115	0	0	0.200134	0.0607702
UBE2S	tumor-Tumor cell	43.3032	3.22657	0	0	0.112659	0.0186522
EDA	tumor-Tumor cell	43.2842	2.42523	0	0	0.232314	0.0884477
RHBDL3	tumor-Tumor cell	43.2795	3.74403	0	0	0.0888448	0.00962696
DSC2	tumor-Tumor cell	43.2783	2.95597	0	0	0.13248	0.0263237
C20orf96	tumor-Tumor cell	43.2615	3.78702	0	0	0.0894861	0.00872443
KIF15	tumor-Tumor cell	43.2459	3.60357	0	0	0.093771	0.0111312
SLC39A4	tumor-Tumor cell	43.2353	3.54322	0	0	0.0979683	0.0120337
ZMYM3	tumor-Tumor cell	43.2287	3.19426	0	0	0.114146	0.0186522
DPY30	tumor-Tumor cell	43.2047	2.45023	0	0	0.218469	0.0723526
TMTC1	tumor-Tumor cell	43.2027	2.42294	0	0	0.233946	0.0842359
DZANK1	tumor-Tumor cell	43.1991	3.69771	0	0	0.0907104	0.00977738
ASNSD1	tumor-Tumor cell	43.1493	2.4411	0	0	0.218177	0.0744585
AC002429.2	tumor-Tumor cell	43.148	2.46642	0	0	0.203894	0.0679904
DPY19L4	tumor-Tumor cell	43.1412	2.24073	0	0	0.323024	0.14651
TDP1	tumor-Tumor cell	43.1247	2.7393	0	0	0.156907	0.0364019
AC092069.1	tumor-Tumor cell	43.1167	3.00304	0	0	0.127758	0.0258724
GNAI1	tumor-Tumor cell	43.086	2.2823	0	0	0.316466	0.138839
AC109361.2	tumor-Tumor cell	43.08	28.1189	0	0	0.0523217	0
UXS1	tumor-Tumor cell	43.045	2.23035	0	0	0.38103	0.195999
AC117834.1	tumor-Tumor cell	43.041	2.97698	0	0	0.1277	0.0254212
IDI1	tumor-Tumor cell	43.0335	2.24806	0	0	0.342467	0.171781
LYPD6	tumor-Tumor cell	43.0219	4.61653	0	0	0.0693444	0.00406137
CLGN	tumor-Tumor cell	43.0023	4.29505	0	0	0.0745912	0.00556558
CASP10	tumor-Tumor cell	42.9789	2.35235	0	0	0.243624	0.0895006
RBM12B	tumor-Tumor cell	42.9578	2.22463	0	0	0.311831	0.140493
WDR35	tumor-Tumor cell	42.949	2.29702	0	0	0.273151	0.11056
PARD6G	tumor-Tumor cell	42.9368	3.27121	0	0	0.10852	0.0160951
NCOA3	tumor-Tumor cell	42.8903	2.24518	0	0	0.660973	0.508875
ASIC1	tumor-Tumor cell	42.887	5.41573	0	0	0.0620282	0.00180505
NCAPH	tumor-Tumor cell	42.8811	4.53895	0	0	0.0703064	0.00421179
LINC00685	tumor-Tumor cell	42.8645	3.29605	0	0	0.107354	0.0157942
FSIP2-AS1	tumor-Tumor cell	42.8555	3.22158	0	0	0.110852	0.0169976
FABP5	tumor-Tumor cell	42.8525	3.33678	0	0	0.10409	0.0160951
ENTPD1-AS1	tumor-Tumor cell	42.8017	2.2186	0	0	0.398082	0.218412
ECT2	tumor-Tumor cell	42.7723	2.74989	0	0	0.149095	0.0367028
MFAP2	tumor-Tumor cell	42.7457	6.16296	0	0	0.0577433	0.00105295
AC007529.2	tumor-Tumor cell	42.7268	2.51661	0	0	0.190836	0.0585138
SKP2	tumor-Tumor cell	42.7235	2.5859	0	0	0.17699	0.0487365
Z94721.1	tumor-Tumor cell	42.7227	2.25927	0	0	0.305973	0.134627
CCNF	tumor-Tumor cell	42.7167	3.57597	0	0	0.0928965	0.0112816
CENPJ	tumor-Tumor cell	42.7136	2.73005	0	0	0.153467	0.0362515
PTPDC1	tumor-Tumor cell	42.6385	2.63411	0	0	0.166497	0.0427196
CIT	tumor-Tumor cell	42.62	2.82855	0	0	0.13898	0.032491
STXBP5	tumor-Tumor cell	42.6136	2.21631	0	0	0.460926	0.268652
C20orf204	tumor-Tumor cell	42.5639	4.64385	0	0	0.0688198	0.00361011
PRDX1	tumor-Tumor cell	42.5574	2.22036	0	0	0.459003	0.273616
CEP128	tumor-Tumor cell	42.5486	2.57655	0	0	0.175504	0.0506919
PART1	tumor-Tumor cell	42.5394	4.63989	0	0	0.0677121	0.00376053
PRIM2	tumor-Tumor cell	42.5253	2.22966	0	0	0.371207	0.193291
ANKRD23	tumor-Tumor cell	42.4914	2.29621	0	0	0.251931	0.0976233
AC090502.1	tumor-Tumor cell	42.4791	4.46295	0	0	0.0691113	0.00466306
GRIA1	tumor-Tumor cell	42.4681	3.58785	0	0	0.0907104	0.0112816
MMP16	tumor-Tumor cell	42.443	3.71035	0	0	0.0861923	0.0103791
TCTN1	tumor-Tumor cell	42.3881	2.89643	0	0	0.130382	0.0270758
SOX9	tumor-Tumor cell	42.3078	3.27507	0	0	0.106072	0.0156438
NEK11	tumor-Tumor cell	42.2679	2.65691	0	0	0.159005	0.0409146
VIL1	tumor-Tumor cell	42.2669	2.26399	0	0	0.290057	0.120939
CHAF1A	tumor-Tumor cell	42.2445	3.04037	0	0	0.119859	0.0215102
TRMT1L	tumor-Tumor cell	42.2411	2.58522	0	0	0.172006	0.046781
HJURP	tumor-Tumor cell	42.2406	3.63777	0	0	0.088291	0.0103791
MNS1	tumor-Tumor cell	42.2375	4.90705	0	0	0.0639811	0.002858
AC124312.2	tumor-Tumor cell	42.2208	4.34299	0	0	0.0709185	0.00481348
HIST1H1E	tumor-Tumor cell	42.1777	3.52013	0	0	0.0926633	0.0117329
TCEAL4	tumor-Tumor cell	42.1761	2.31871	0	0	0.244586	0.0967208
STAU2	tumor-Tumor cell	42.1516	2.19089	0	0	0.449821	0.269856
ADAM9	tumor-Tumor cell	42.1462	2.25397	0	0	0.2814	0.117479
H1FX	tumor-Tumor cell	42.1144	2.63631	0	0	0.16947	0.0442238
GCNT1	tumor-Tumor cell	42.0887	2.56201	0	0	0.172501	0.0503911
SLC4A8	tumor-Tumor cell	42.0845	3.4713	0	0	0.0928673	0.0126354
ASB18	tumor-Tumor cell	42.0838	5.95142	0	0	0.0557029	0.00135379
MIR181A2HG	tumor-Tumor cell	42.0118	2.23398	0	0	0.2749	0.115523
TSPYL4	tumor-Tumor cell	41.9791	3.78265	0	0	0.0831609	0.00842359
AC016723.1	tumor-Tumor cell	41.9777	3.87145	0	0	0.0795464	0.00797232
LYPLAL1	tumor-Tumor cell	41.9746	2.15173	0	0	0.491853	0.31062
CSRNP3	tumor-Tumor cell	41.9674	2.71624	0	0	0.146384	0.0373045
TBX4	tumor-Tumor cell	41.9082	7.1671	0	0	0.0524674	0.000451264
AC124254.1	tumor-Tumor cell	41.8432	4.14945	0	0	0.072405	0.00601685
MCEE	tumor-Tumor cell	41.8368	2.19171	0	0	0.308917	0.138387
BTG2	tumor-Tumor cell	41.7901	2.29121	0	0	0.255662	0.100181
FAM213A	tumor-Tumor cell	41.7653	2.16332	0	0	0.372111	0.194194
AC008991.1	tumor-Tumor cell	41.7583	4.7378	0	0	0.063952	0.00330927
FAM217B	tumor-Tumor cell	41.7531	3.63682	0	0	0.087708	0.00977738
OSTC	tumor-Tumor cell	41.7411	2.16161	0	0	0.416358	0.237214
MRPS26	tumor-Tumor cell	41.7085	2.14739	0	0	0.35331	0.185168
ZFP90	tumor-Tumor cell	41.699	2.79867	0	0	0.136765	0.029633
NUDT4	tumor-Tumor cell	41.675	2.18213	0	0	0.366456	0.196149
LINC01948	tumor-Tumor cell	41.6716	5.80714	0	0	0.056111	0.00120337
AC233296.1	tumor-Tumor cell	41.6707	2.25314	0	0	0.332789	0.159747
ATP8A1	tumor-Tumor cell	41.6555	2.53402	0	0	0.173405	0.0505415
DSN1	tumor-Tumor cell	41.6452	2.79136	0	0	0.136882	0.0299338
SPIRE2	tumor-Tumor cell	41.6199	2.41102	0	0	0.199901	0.0631769
PFKM	tumor-Tumor cell	41.6154	3.42079	0	0	0.0931005	0.0129362
EPHA7	tumor-Tumor cell	41.6015	5.42473	0	0	0.0573935	0.0021059
SUPT4H1	tumor-Tumor cell	41.5874	2.5875	0	0	0.16431	0.0449759
PCBD1	tumor-Tumor cell	41.5834	2.28994	0	0	0.257528	0.101233
SPATA6	tumor-Tumor cell	41.5285	2.28318	0	0	0.243128	0.0923586
ATF2	tumor-Tumor cell	41.5187	2.14724	0	0	0.572944	0.403129
NEB	tumor-Tumor cell	41.4772	2.31919	0	0	0.22494	0.0813779
ZC2HC1A	tumor-Tumor cell	41.4635	2.98514	0	0	0.117527	0.0224128
COMMD8	tumor-Tumor cell	41.4467	3.89885	0	0	0.0781765	0.00737064
LSM14B	tumor-Tumor cell	41.4243	2.70723	0	0	0.143498	0.0341456
RETREG2	tumor-Tumor cell	41.4202	2.5816	0	0	0.166788	0.0451264
ALG1	tumor-Tumor cell	41.402	2.75551	0	0	0.140962	0.0311372
ADI1	tumor-Tumor cell	41.3966	2.20357	0	0	0.504591	0.315433
FANCB	tumor-Tumor cell	41.3854	4.8567	0	0	0.0626111	0.00270758
HIST1H2AC	tumor-Tumor cell	41.3803	2.32767	0	0	0.220276	0.0815283
ABI2	tumor-Tumor cell	41.3577	2.1441	0	0	0.54024	0.363568
LINC00470	tumor-Tumor cell	41.3565	2.33122	0	0	0.222608	0.0852888
LHX1	tumor-Tumor cell	41.3515	28.2229	0	0	0.0485907	0
KIFC1	tumor-Tumor cell	41.3511	4.3646	0	0	0.0680036	0.00451264
GSTCD	tumor-Tumor cell	41.316	2.25097	0	0	0.252281	0.100933
FXR1	tumor-Tumor cell	41.3097	2.13367	0	0	0.576646	0.403881
PRUNE1	tumor-Tumor cell	41.3035	2.79951	0	0	0.133559	0.0291817
ANP32E	tumor-Tumor cell	41.2847	2.28724	0	0	0.233684	0.0934116
SLC10A5	tumor-Tumor cell	41.251	2.85322	0	0	0.127	0.0264741
ZNF43	tumor-Tumor cell	41.2444	2.80524	0	0	0.131693	0.0284296
PAX2	tumor-Tumor cell	41.2015	4.89855	0	0	0.060629	0.002858
NOV	tumor-Tumor cell	41.1461	7.36566	0	0	0.0502813	0.000451264
CEP250	tumor-Tumor cell	41.1319	2.26777	0	0	0.238319	0.0898014
ABHD12B	tumor-Tumor cell	41.124	2.87411	0	0	0.122395	0.025722
FDPS	tumor-Tumor cell	41.1238	2.16927	0	0	0.588218	0.435168
CCDC34	tumor-Tumor cell	41.0045	3.24312	0	0	0.0997756	0.0150421
MAZ	tumor-Tumor cell	40.9731	2.32315	0	0	0.226514	0.0827316
TICRR	tumor-Tumor cell	40.9539	3.88911	0	0	0.0764858	0.00691937
HBA2	tumor-Tumor cell	40.9473	3.26696	0	0	0.103011	0.0145909
HNRNPA3	tumor-Tumor cell	40.9298	2.05907	0	0	0.715714	0.591456
FRMD4A	tumor-Tumor cell	40.9286	2.14367	0	0	0.462967	0.314982
AC114763.1	tumor-Tumor cell	40.9057	2.14397	0	0	0.365115	0.187876
CKS1B	tumor-Tumor cell	40.8935	2.6096	0	0	0.150844	0.0413658
PARM1	tumor-Tumor cell	40.8715	4.86647	0	0	0.0598129	0.002858
MUCL1	tumor-Tumor cell	40.86	5.05541	0	0	0.0579765	0.00255716
AC004594.1	tumor-Tumor cell	40.8559	2.25666	0	0	0.231352	0.0995788
RPGRIP1L	tumor-Tumor cell	40.8147	3.00715	0	0	0.111843	0.0203069
COX20	tumor-Tumor cell	40.7914	2.10957	0	0	0.345177	0.182461
C2orf88	tumor-Tumor cell	40.7566	2.25383	0	0	0.230915	0.0905535
ST8SIA3	tumor-Tumor cell	40.7482	4.11547	0	0	0.0710351	0.00541516
STOX2	tumor-Tumor cell	40.7255	2.28943	0	0	0.225464	0.0837846
TRIQK	tumor-Tumor cell	40.7162	2.30697	0	0	0.218964	0.0773165
AC083906.3	tumor-Tumor cell	40.7093	5.46825	0	0	0.0549451	0.00165463
RBBP9	tumor-Tumor cell	40.702	2.95324	0	0	0.117585	0.0218111
LCLAT1	tumor-Tumor cell	40.6894	2.11453	0	0	0.410208	0.227587
USH1C	tumor-Tumor cell	40.6838	5.80475	0	0	0.0535168	0.00120337
RANBP3L	tumor-Tumor cell	40.6471	2.51224	0	0	0.169965	0.0500903
NCAPD2	tumor-Tumor cell	40.642	2.34472	0	0	0.201242	0.0693442
MTMR4	tumor-Tumor cell	40.598	2.21703	0	0	0.251261	0.101685
CCK	tumor-Tumor cell	40.5928	8.3047	0	0	0.0479202	0.000300842
OAT	tumor-Tumor cell	40.5835	2.22357	0	0	0.322004	0.141396
LINC00511	tumor-Tumor cell	40.563	2.68493	0	0	0.138805	0.0345969
MSH6	tumor-Tumor cell	40.5474	2.1479	0	0	0.28519	0.129061
NORAD	tumor-Tumor cell	40.5469	2.10214	0	0	0.450287	0.278279
TUSC3	tumor-Tumor cell	40.5302	2.72451	0	0	0.137115	0.0309868
FOXRED2	tumor-Tumor cell	40.5199	3.48447	0	0	0.0877955	0.0105295
PKIB	tumor-Tumor cell	40.5	2.56272	0	0	0.154837	0.0418171
DLGAP5	tumor-Tumor cell	40.4958	3.73345	0	0	0.0783805	0.00827316
HLTF	tumor-Tumor cell	40.4924	2.24679	0	0	0.235404	0.0904031
FSCN1	tumor-Tumor cell	40.4846	3.14608	0	0	0.102311	0.017148
FMO1	tumor-Tumor cell	40.4243	4.08943	0	0	0.0687615	0.00601685
DDAH2	tumor-Tumor cell	40.4241	2.81874	0	0	0.126942	0.026775
DLX5	tumor-Tumor cell	40.4126	28.0656	0	0	0.0465503	0
CLSTN2	tumor-Tumor cell	40.4073	3.30728	0	0	0.0925759	0.0133875
NEU1	tumor-Tumor cell	40.3765	2.69836	0	0	0.137581	0.0326414
NAT8L	tumor-Tumor cell	40.3603	8.5401	0	0	0.0473373	0.000150421
MRPL18	tumor-Tumor cell	40.3493	2.40124	0	0	0.183199	0.0597172
CASC2	tumor-Tumor cell	40.3463	3.35927	0	0	0.0901857	0.0126354
INPP5D	tumor-Tumor cell	40.3343	2.31285	0	0	0.207538	0.0737064
PDZK1	tumor-Tumor cell	40.3314	2.06909	0	0	0.424724	0.254964
MX2	tumor-Tumor cell	40.3185	3.10937	0	0	0.103303	0.0172984
FOXQ1	tumor-Tumor cell	40.2738	3.0439	0	0	0.108229	0.0189531
ZKSCAN3	tumor-Tumor cell	40.2362	3.44112	0	0	0.087708	0.0108303
AC009226.1	tumor-Tumor cell	40.231	2.72227	0	0	0.133122	0.0306859
SRP9	tumor-Tumor cell	40.2005	2.0723	0	0	0.38721	0.223225
QPCT	tumor-Tumor cell	40.1953	4.07773	0	0	0.0693736	0.005716
COL4A6	tumor-Tumor cell	40.1416	3.79515	0	0	0.0739791	0.0078219
DACH1	tumor-Tumor cell	40.1398	2.63436	0	0	0.139418	0.0395608
CD36	tumor-Tumor cell	40.1324	2.17165	0	0	0.301542	0.141697
AC007681.1	tumor-Tumor cell	40.1319	3.56209	0	0	0.082607	0.00947653
KIF23	tumor-Tumor cell	40.1265	3.83832	0	0	0.0737167	0.00722022
THBS4	tumor-Tumor cell	40.0454	2.90662	0	0	0.112776	0.0230144
NAALAD2	tumor-Tumor cell	40.0398	3.79389	0	0	0.0745912	0.00737064
POP5	tumor-Tumor cell	40.0386	2.83949	0	0	0.121375	0.0246691
SRP14-AS1	tumor-Tumor cell	40.0382	2.86353	0	0	0.119159	0.0233153
AL354696.2	tumor-Tumor cell	40.0125	2.6011	0	0	0.143149	0.0364019
TBX2	tumor-Tumor cell	40.0114	4.97369	0	0	0.057685	0.00225632
PRICKLE2	tumor-Tumor cell	39.9837	2.16644	0	0	0.578395	0.426594
AC124067.4	tumor-Tumor cell	39.9819	8.44851	0	0	0.046492	0.000150421
BNIP3	tumor-Tumor cell	39.9582	2.12046	0	0	0.389512	0.207431
EPPK1	tumor-Tumor cell	39.9504	3.50206	0	0	0.083977	0.0100782
BTBD11	tumor-Tumor cell	39.9444	2.5625	0	0	0.14825	0.0422684
PIK3C2B	tumor-Tumor cell	39.9405	2.4002	0	0	0.176232	0.0547533
IFT81	tumor-Tumor cell	39.9084	2.27557	0	0	0.208616	0.0755114
LINC02428	tumor-Tumor cell	39.9035	2.69871	0	0	0.130352	0.0335439
ADAMTS19	tumor-Tumor cell	39.8999	3.28852	0	0	0.0893404	0.0144404
COPG2	tumor-Tumor cell	39.8995	2.37543	0	0	0.18212	0.0574609
TACC3	tumor-Tumor cell	39.8764	3.2066	0	0	0.0940916	0.0148917
PAFAH1B3	tumor-Tumor cell	39.8744	3.55814	0	0	0.0818783	0.00977738
KIF4A	tumor-Tumor cell	39.858	2.99024	0	0	0.10578	0.020006
LTBP4	tumor-Tumor cell	39.8128	2.94053	0	0	0.109424	0.0231649
SIX4	tumor-Tumor cell	39.7994	5.03768	0	0	0.0558195	0.00225632
PPP1R16A	tumor-Tumor cell	39.7941	2.189	0	0	0.248492	0.103339
HNRNPA1P48	tumor-Tumor cell	39.7915	2.99852	0	0	0.107675	0.020006
AC097103.2	tumor-Tumor cell	39.7612	2.13313	0	0	0.284519	0.125602
NSUN7	tumor-Tumor cell	39.7588	3.31361	0	0	0.0887282	0.0126354
KLHL14	tumor-Tumor cell	39.7566	4.32721	0	0	0.0633107	0.00436221
ARHGEF2	tumor-Tumor cell	39.7234	2.41741	0	0	0.172589	0.052497
MZT2A	tumor-Tumor cell	39.709	2.15398	0	0	0.264873	0.117028
CDCA2	tumor-Tumor cell	39.6919	3.08797	0	0	0.0982307	0.0174489
FOXP4-AS1	tumor-Tumor cell	39.6895	4.0024	0	0	0.0695776	0.00556558
NDC80	tumor-Tumor cell	39.6693	3.7525	0	0	0.0749118	0.00752106
MRAS	tumor-Tumor cell	39.5895	3.65052	0	0	0.0780016	0.00812274
ABCC6	tumor-Tumor cell	39.5853	2.06726	0	0	0.520185	0.355445
DBN1	tumor-Tumor cell	39.5831	3.74832	0	0	0.0747952	0.00767148
PDIA6	tumor-Tumor cell	39.5764	2.0577	0	0	0.53167	0.368231
CPLX2	tumor-Tumor cell	39.5411	4.10404	0	0	0.0666045	0.00526474
DAB1	tumor-Tumor cell	39.535	2.06054	0	0	0.433672	0.281438
MYLK-AS1	tumor-Tumor cell	39.5167	2.60205	0	0	0.139884	0.0344465
NIPAL3	tumor-Tumor cell	39.4683	2.8206	0	0	0.117964	0.0240674
ZRANB3	tumor-Tumor cell	39.4532	2.06976	0	0	0.552832	0.398466
SOBP	tumor-Tumor cell	39.4175	2.11201	0	0	0.429504	0.25015
RPS21	tumor-Tumor cell	39.3997	2.14439	0	0	0.255312	0.111011
LNPK	tumor-Tumor cell	39.3902	2.05037	0	0	0.386189	0.217208
MIR4435-2HG	tumor-Tumor cell	39.3859	2.06865	0	0	0.418515	0.248195
ROMO1	tumor-Tumor cell	39.347	2.28181	0	0	0.20541	0.0750602
SLC22A23	tumor-Tumor cell	39.3442	2.07699	0	0	0.630542	0.491276
NCAPG2	tumor-Tumor cell	39.3269	2.5903	0	0	0.139884	0.0356498
NYNRIN	tumor-Tumor cell	39.3209	4.42973	0	0	0.0617658	0.00361011
NOL7	tumor-Tumor cell	39.2744	2.22651	0	0	0.210744	0.0798736
DGKD	tumor-Tumor cell	39.2713	2.03678	0	0	0.475967	0.309868
SLC16A12	tumor-Tumor cell	39.2707	2.71286	0	0	0.134433	0.0293321
PKDCC	tumor-Tumor cell	39.2522	2.88471	0	0	0.111085	0.0216606
ZNF594	tumor-Tumor cell	39.206	2.61293	0	0	0.136095	0.0327918
IL17RD	tumor-Tumor cell	39.2032	3.72774	0	0	0.072405	0.00797232
PURA	tumor-Tumor cell	39.1966	2.05296	0	0	0.324715	0.161552
AC007493.1	tumor-Tumor cell	39.1919	3.41476	0	0	0.0815868	0.0112816
SPTLC3	tumor-Tumor cell	39.152	2.074	0	0	0.423004	0.265493
KDM5B	tumor-Tumor cell	39.1388	2.04575	0	0	0.432944	0.262335
TYMS	tumor-Tumor cell	39.0798	2.33866	0	0	0.176116	0.0588147
FAU	tumor-Tumor cell	39.0765	2.05709	0	0	0.373131	0.209988
DNMT3B	tumor-Tumor cell	39.053	3.9259	0	0	0.0692862	0.005716
SORCS3	tumor-Tumor cell	39.0372	2.89085	0	0	0.108608	0.0212094
PDE6D	tumor-Tumor cell	39.0294	2.51135	0	0	0.150057	0.0397112
AC096639.1	tumor-Tumor cell	39.0059	4.24671	0	0	0.0617658	0.00451264
GRIK4	tumor-Tumor cell	38.9956	2.96943	0	0	0.102282	0.0194043
SMC2	tumor-Tumor cell	38.9921	2.73081	0	0	0.122045	0.0276775
NPHP1	tumor-Tumor cell	38.9833	3.76022	0	0	0.0722302	0.0070698
TYRO3	tumor-Tumor cell	38.9542	4.60723	0	0	0.0576267	0.00315884
HMGB1	tumor-Tumor cell	38.893	2.01176	0	0	0.548926	0.390493
MCM2	tumor-Tumor cell	38.8926	4.39482	0	0	0.0601918	0.00391095
DAP	tumor-Tumor cell	38.8807	2.02254	9.8818690244451e-310	0	0.551637	0.390042
AL391839.1	tumor-Tumor cell	38.8735	2.75043	0	0	0.119189	0.0258724
AC105760.2	tumor-Tumor cell	38.822	3.06788	0	0	0.0983473	0.0157942
AGPAT1	tumor-Tumor cell	38.8103	2.66759	0	0	0.130148	0.0300842
RERE	tumor-Tumor cell	38.7695	1.85641	1.03594e-307	1.20973e-306	0.796018	0.766396
RHD	tumor-Tumor cell	38.768	3.46479	0	0	0.0784388	0.0100782
NIFK-AS1	tumor-Tumor cell	38.7635	2.21336	0	0	0.20576	0.0761131
SPACA6	tumor-Tumor cell	38.7537	3.13973	0	0	0.0934212	0.01429
DMXL2	tumor-Tumor cell	38.7518	1.99961	0	0	0.405661	0.236462
KIF26B-AS1	tumor-Tumor cell	38.7332	2.54083	0	0	0.142828	0.0379061
LRP11	tumor-Tumor cell	38.7039	2.57288	0	0	0.13761	0.0348977
TROVE2	tumor-Tumor cell	38.6951	2.00186	0	5.33908e-308	0.394817	0.232401
NEK7	tumor-Tumor cell	38.687	2.02996	1.39887e-306	1.62787e-305	0.570904	0.411402
TRPM3	tumor-Tumor cell	38.6648	2.11261	0	0	0.28484	0.141245
PLA2G7	tumor-Tumor cell	38.6598	2.86932	0	0	0.106917	0.0222623
CYB5B	tumor-Tumor cell	38.6238	2.01895	0	2.08974e-307	0.350133	0.186071
SLC25A3	tumor-Tumor cell	38.6116	2.0071	7.7468e-306	8.98693e-305	0.579065	0.433815
AGPS	tumor-Tumor cell	38.6049	2.00749	8.83719e-306	1.02483e-304	0.551753	0.397563
ENAH	tumor-Tumor cell	38.5954	2.05617	5.79785e-306	6.72831e-305	0.515172	0.356047
TIMM13	tumor-Tumor cell	38.5635	2.07653	0	4.04121e-308	0.283062	0.136282
SNRPB	tumor-Tumor cell	38.5621	2.01123	2.99898e-308	3.51063e-307	0.331594	0.179452
COLEC11	tumor-Tumor cell	38.5576	2.82159	0	0	0.114845	0.0230144
B4GALNT4	tumor-Tumor cell	38.5468	27.8689	0	0	0.0424112	0
ESCO2	tumor-Tumor cell	38.5465	3.51666	0	0	0.0768356	0.00917569
ABCC5	tumor-Tumor cell	38.5428	2.19471	0	0	0.213834	0.0789711
IDH1	tumor-Tumor cell	38.5381	2.03287	4.38485e-305	5.07451e-304	0.512811	0.347323
AL133467.2	tumor-Tumor cell	38.528	6.55759	0	0	0.0454718	0.000601685
NES	tumor-Tumor cell	38.4993	4.28654	0	0	0.0607165	0.00421179
ARHGEF3	tumor-Tumor cell	38.4892	2.04386	5.325e-307	6.20319e-306	0.321101	0.163508
CDCA8	tumor-Tumor cell	38.483	4.54565	0	0	0.0565774	0.00330927
PLK4	tumor-Tumor cell	38.4329	4.29064	0	0	0.0599586	0.00406137
TMEM150C	tumor-Tumor cell	38.4251	2.09257	2.33789e-307	2.72818e-306	0.258431	0.113267
LINC00937	tumor-Tumor cell	38.4152	2.77176	0	0	0.113796	0.023917
CORO2A	tumor-Tumor cell	38.4087	2.21807	0	1.66656e-307	0.204506	0.0734055
ANAPC11	tumor-Tumor cell	38.3616	2.18038	7.81071e-308	9.12737e-307	0.215933	0.0861913
GAPDH	tumor-Tumor cell	38.3589	1.9624	3.19638e-300	3.64131e-299	0.755618	0.638387
AKR1B10	tumor-Tumor cell	38.3196	2.71943	0	0	0.117964	0.0279783
ANKRD36	tumor-Tumor cell	38.2819	2.18672	1.10582e-306	1.2873e-305	0.205118	0.0765644
LSM4	tumor-Tumor cell	38.2551	2.19515	4.71089e-306	5.4707e-305	0.213426	0.0809266
TSGA10	tumor-Tumor cell	38.2302	2.04658	5.96067e-304	6.87682e-303	0.274871	0.125903
AL355472.3	tumor-Tumor cell	38.223	4.58349	0	0	0.0553823	0.00300842
AC008440.2	tumor-Tumor cell	38.2193	3.60968	0	0	0.0725799	0.00842359
ADAM22	tumor-Tumor cell	38.2118	2.69422	0	0	0.118285	0.0269254
TMEM106C	tumor-Tumor cell	38.1974	2.9803	0	0	0.101146	0.0172984
NUCB2	tumor-Tumor cell	38.1107	2.18717	6.8203e-304	7.86586e-303	0.210161	0.079272
BMT2	tumor-Tumor cell	38.1089	2.27863	6.7709e-305	7.83313e-304	0.179584	0.0600181
NAPEPLD	tumor-Tumor cell	38.1041	2.07512	1.76004e-302	2.02498e-301	0.257469	0.113418
RPL35	tumor-Tumor cell	38.0629	2.02465	1.71386e-297	1.93925e-296	0.556417	0.389591
AC022613.1	tumor-Tumor cell	38.0594	3.13896	0	3.91182e-308	0.0895736	0.0139892
CCT3	tumor-Tumor cell	38.0198	1.97035	2.27438e-297	2.57089e-296	0.550704	0.403279
FAM171B	tumor-Tumor cell	38.0073	5.45109	0	0	0.0478911	0.00165463
CREB3L4	tumor-Tumor cell	37.9872	3.11535	3.90492e-308	4.56955e-307	0.0896902	0.0148917
AL359915.2	tumor-Tumor cell	37.9716	1.98324	1.66499e-297	1.88459e-296	0.440318	0.277828
CRTAP	tumor-Tumor cell	37.9356	2.2999	2.3468e-302	2.69914e-301	0.178331	0.0592659
CDCA3	tumor-Tumor cell	37.9258	6.50921	0	7.16651e-308	0.0448014	0.000601685
FOXM1	tumor-Tumor cell	37.9253	2.93356	2.17288e-306	2.52509e-305	0.0991051	0.0185018
AP002495.2	tumor-Tumor cell	37.9207	2.1354	1.63408e-300	1.86471e-299	0.221471	0.0864922
PARD6G-AS1	tumor-Tumor cell	37.919	2.43252	1.85075e-303	2.13301e-302	0.147608	0.0434717
CD24	tumor-Tumor cell	37.9151	2.11625	2.16463e-300	2.46762e-299	0.233247	0.0991276
PGBD1	tumor-Tumor cell	37.9134	2.69286	8.90665e-305	1.03004e-303	0.11846	0.0260229
AC010422.3	tumor-Tumor cell	37.904	3.56617	4.52916e-308	5.29634e-307	0.0732504	0.00857401
TINCR	tumor-Tumor cell	37.8994	2.35901	5.3466e-303	6.15566e-302	0.157402	0.0521961
PPP1CC	tumor-Tumor cell	37.8888	1.98622	3.82458e-298	4.34367e-297	0.320722	0.169525
GTSE1	tumor-Tumor cell	37.8845	3.24525	5.76497e-307	6.71339e-306	0.0828985	0.0123345
SH3RF3	tumor-Tumor cell	37.8638	2.00582	1.63721e-297	1.85377e-296	0.352669	0.209537
HSPG2	tumor-Tumor cell	37.836	2.10941	4.34455e-298	4.93088e-297	0.257469	0.105746
SGO1	tumor-Tumor cell	37.8106	4.02047	3.47345e-307	4.05191e-306	0.0628735	0.0049639
VCAM1	tumor-Tumor cell	37.7889	2.46506	5.33975e-301	6.11419e-300	0.150698	0.0409146
C11orf49	tumor-Tumor cell	37.7855	1.97482	3.72131e-295	4.18248e-294	0.39403	0.226685
MTBP	tumor-Tumor cell	37.7804	2.18555	2.45633e-299	2.79255e-298	0.195558	0.0723526
LRRC37B	tumor-Tumor cell	37.7745	2.2368	1.44078e-299	1.6391e-298	0.184015	0.0634777
MAPK13	tumor-Tumor cell	37.7594	2.64892	2.48048e-302	2.85093e-301	0.120267	0.0279783
SH3BGRL2	tumor-Tumor cell	37.7317	2.1221	3.82034e-297	4.31548e-296	0.234792	0.0926594
SLC7A6	tumor-Tumor cell	37.7183	2.04134	7.42544e-297	8.38499e-296	0.256799	0.119735
CEP112	tumor-Tumor cell	37.7031	2.01113	1.21366e-295	1.36544e-294	0.306468	0.161101
DLX6	tumor-Tumor cell	37.6957	27.7982	9.89002e-305	1.14337e-303	0.0409537	0
ZGRF1	tumor-Tumor cell	37.667	2.47417	8.10848e-300	9.23089e-299	0.13933	0.0379061
WFS1	tumor-Tumor cell	37.6238	3.13193	2.38061e-302	2.73709e-301	0.0882327	0.0136883
FBXL20	tumor-Tumor cell	37.6085	1.96253	2.54764e-292	2.8443e-291	0.415863	0.25015
ADD3	tumor-Tumor cell	37.6002	1.9656	1.33301e-292	1.48972e-291	0.387647	0.22503
CCNB1IP1	tumor-Tumor cell	37.5907	2.02266	7.07482e-294	7.93032e-293	0.289474	0.135229
CCDC30	tumor-Tumor cell	37.5777	2.40207	8.42428e-298	9.55151e-297	0.151252	0.0437726
FAM136A	tumor-Tumor cell	37.5029	2.01365	2.19927e-293	2.4611e-292	0.267088	0.126655
TROAP	tumor-Tumor cell	37.4738	4.99409	3.39326e-302	3.89737e-301	0.0498149	0.0021059
RPL22L1	tumor-Tumor cell	37.457	2.11009	3.09869e-294	3.47571e-293	0.214067	0.0917569
AC093895.1	tumor-Tumor cell	37.4489	3.48339	8.12443e-301	9.28688e-300	0.0720844	0.00917569
TMCO1	tumor-Tumor cell	37.4461	1.94734	1.22506e-290	1.36092e-289	0.390241	0.237064
RAP2A	tumor-Tumor cell	37.4418	2.40159	8.38457e-296	9.44264e-295	0.149969	0.0430205
LMCD1	tumor-Tumor cell	37.4271	2.72057	1.84374e-297	2.08551e-296	0.113417	0.0243682
MYH10	tumor-Tumor cell	37.4248	1.96087	1.08224e-288	1.1971e-287	0.51351	0.354543
SCAI	tumor-Tumor cell	37.4223	2.00981	2.00882e-291	2.23678e-290	0.286443	0.134025
MAP3K7CL	tumor-Tumor cell	37.4005	2.52324	4.51466e-296	5.08779e-295	0.130673	0.0333935
SKA3	tumor-Tumor cell	37.3954	3.85672	1.59225e-300	1.8176e-299	0.0637479	0.00586643
AL353194.1	tumor-Tumor cell	37.3897	3.49296	1.22514e-299	1.39425e-298	0.0736001	0.00827316
AC007608.1	tumor-Tumor cell	37.3893	5.101	7.28906e-301	8.34051e-300	0.048853	0.00180505
SHCBP1	tumor-Tumor cell	37.3509	4.18953	4.52707e-300	5.15548e-299	0.0588218	0.00406137
CALM3	tumor-Tumor cell	37.3318	2.18837	2.37131e-292	2.64831e-291	0.199988	0.0740072
NRSN2	tumor-Tumor cell	37.3205	2.74344	4.74592e-296	5.34662e-295	0.109861	0.0230144
AL603839.3	tumor-Tumor cell	37.3106	2.49651	1.45374e-294	1.63171e-293	0.132888	0.0345969
PURPL	tumor-Tumor cell	37.2609	2.09743	7.60136e-291	8.45274e-290	0.224007	0.0988267
RHPN1	tumor-Tumor cell	37.2187	3.76922	1.26619e-297	1.43465e-296	0.0650596	0.00631769
LINC01139	tumor-Tumor cell	37.2172	27.7665	3.00395e-297	3.39442e-296	0.0396129	0
OBSL1	tumor-Tumor cell	37.201	2.17808	8.07892e-291	8.98081e-290	0.188795	0.0697954
CHEK1	tumor-Tumor cell	37.1286	2.88812	7.55041e-294	8.4606e-293	0.0980266	0.0185018
NEK2	tumor-Tumor cell	37.1229	5.64126	1.53543e-296	1.73152e-295	0.0456758	0.00120337
RPL12	tumor-Tumor cell	37.0979	1.92924	1.05685e-285	1.16174e-284	0.3831	0.233905
CDHR3	tumor-Tumor cell	37.0973	1.95671	8.97298e-285	9.84738e-284	0.421984	0.258875
AC040934.1	tumor-Tumor cell	37.0802	2.43095	1.14682e-290	1.27443e-289	0.139418	0.0380566
SIGMAR1	tumor-Tumor cell	37.0559	2.18889	3.79084e-288	4.18904e-287	0.198793	0.072503
AC079145.1	tumor-Tumor cell	37.0466	5.3556	1.96962e-295	2.21446e-294	0.0464045	0.00150421
LMCD1-AS1	tumor-Tumor cell	37.009	1.99785	4.63875e-284	5.08247e-283	0.364649	0.199609
RAD54L	tumor-Tumor cell	36.9773	3.72297	8.61939e-294	9.65521e-293	0.0653802	0.00646811
ERBB3	tumor-Tumor cell	36.9268	1.9425	1.00278e-283	1.09799e-282	0.326901	0.17855
SH3RF2	tumor-Tumor cell	36.8677	2.00658	2.29506e-283	2.51132e-282	0.277378	0.128008
ANKRD36B	tumor-Tumor cell	36.8577	2.46735	1.65198e-287	1.82071e-286	0.134054	0.0354994
RHOBTB2	tumor-Tumor cell	36.8366	2.49062	1.40965e-287	1.55465e-286	0.128254	0.0335439
AC005537.1	tumor-Tumor cell	36.8209	3.4324	6.04574e-291	6.72734e-290	0.0714431	0.00917569
TP53I11	tumor-Tumor cell	36.7893	3.02948	3.76654e-289	4.1718e-288	0.0891655	0.0150421
LHFPL2	tumor-Tumor cell	36.7543	1.97285	1.78563e-281	1.93932e-280	0.298715	0.14997
MPC2	tumor-Tumor cell	36.7522	1.92865	1.29294e-280	1.4006e-279	0.378203	0.227738
AC090673.2	tumor-Tumor cell	36.7514	6.26507	1.41234e-290	1.56793e-289	0.0420905	0.000752106
PLA2G12B	tumor-Tumor cell	36.7331	1.96029	2.59679e-281	2.81848e-280	0.293351	0.146961
LINC01762	tumor-Tumor cell	36.7318	3.87139	3.4724e-290	3.85238e-289	0.0613286	0.00541516
DNAH6	tumor-Tumor cell	36.7239	2.54069	3.42509e-286	3.76872e-285	0.121812	0.0309868
LRTM1	tumor-Tumor cell	36.7031	5.22738	4.18086e-290	4.63683e-289	0.0456175	0.00180505
AL390957.1	tumor-Tumor cell	36.693	2.1254	4.80657e-283	5.25433e-282	0.194246	0.0768652
TMEM51-AS1	tumor-Tumor cell	36.6716	4.28145	1.35074e-289	1.49707e-288	0.0548285	0.00361011
ATF7IP	tumor-Tumor cell	36.6588	1.9115	4.60857e-278	4.96505e-277	0.464133	0.304603
GAD1	tumor-Tumor cell	36.6584	3.06641	8.47341e-288	9.3573e-287	0.0828111	0.0154934
ZNF138	tumor-Tumor cell	36.6541	2.19836	6.56907e-283	7.17167e-282	0.174483	0.0604693
IMPDH2	tumor-Tumor cell	36.6522	2.35397	4.29737e-284	4.70997e-283	0.147113	0.0455776
HIBCH	tumor-Tumor cell	36.6521	1.92097	7.89605e-277	8.47959e-276	0.643921	0.522864
EPB41L5	tumor-Tumor cell	36.6518	1.93547	1.03396e-276	1.10967e-275	0.626782	0.493381
TMEM135	tumor-Tumor cell	36.6062	1.94396	1.18888e-276	1.27552e-275	0.52826	0.368983
CTSA	tumor-Tumor cell	36.5862	2.03483	3.77617e-280	4.0827e-279	0.24103	0.105144
CCNA2	tumor-Tumor cell	36.5755	3.78631	8.77624e-288	9.68534e-287	0.0624071	0.00616727
ZNF14	tumor-Tumor cell	36.5683	2.86783	2.56722e-285	2.82016e-284	0.0952284	0.0180505
TMEM132A	tumor-Tumor cell	36.5573	5.59749	8.54129e-288	9.42916e-287	0.0443641	0.00120337
ITM2B	tumor-Tumor cell	36.5252	1.92641	1.01753e-275	1.08889e-274	0.528172	0.37485
TMEM74B	tumor-Tumor cell	36.5241	2.81507	2.41368e-284	2.64629e-283	0.0995424	0.0194043
CCT7	tumor-Tumor cell	36.4989	1.92378	8.83309e-278	9.50414e-277	0.315329	0.17148
C3orf67	tumor-Tumor cell	36.4911	2.68639	2.3881e-283	2.61227e-282	0.108054	0.023917
BEX2	tumor-Tumor cell	36.4816	2.91271	2.27774e-284	2.49807e-283	0.0916431	0.0175993
SELENOW	tumor-Tumor cell	36.4472	2.00001	6.18551e-278	6.66184e-277	0.254525	0.118682
PPP2R3B	tumor-Tumor cell	36.4443	2.59632	2.39151e-282	2.60664e-281	0.114146	0.0273767
QRICH2	tumor-Tumor cell	36.4178	2.60206	6.48831e-282	7.05593e-281	0.113913	0.0270758
FBXL13	tumor-Tumor cell	36.3202	2.00282	2.42172e-276	2.5957e-275	0.236861	0.104994
LDAH	tumor-Tumor cell	36.3058	1.89758	3.43871e-273	3.6496e-272	0.439473	0.278279
LINC02210-CRHR1	tumor-Tumor cell	36.2855	2.83483	7.78454e-281	8.4382e-280	0.0968607	0.0185018
PANK1	tumor-Tumor cell	36.2853	1.95966	2.94502e-274	3.13755e-273	0.309587	0.152076
IGFBP5	tumor-Tumor cell	36.268	3.71734	5.18073e-283	5.65965e-282	0.0631358	0.00676895
AC011139.1	tumor-Tumor cell	36.2606	6.71334	5.27083e-283	5.75621e-282	0.0404291	0.000451264
PTOV1-AS1	tumor-Tumor cell	36.2507	3.13207	1.61705e-281	1.7568e-280	0.0796047	0.012485
AL139023.1	tumor-Tumor cell	36.2387	3.56259	2.17295e-282	2.3692e-281	0.0648556	0.0078219
FGF8	tumor-Tumor cell	36.2333	7.03919	1.92177e-282	2.09601e-281	0.0396421	0.000451264
SLC30A3	tumor-Tumor cell	36.1991	4.25675	2.66191e-282	2.89949e-281	0.0545661	0.00345969
RNF157	tumor-Tumor cell	36.1979	2.29989	9.35887e-277	1.00473e-275	0.154079	0.048586
AC007422.2	tumor-Tumor cell	36.1942	4.34409	2.63525e-282	2.87138e-281	0.0526423	0.00330927
WDR27	tumor-Tumor cell	36.1796	1.88178	2.77899e-271	2.93087e-270	0.453493	0.294826
AC020891.2	tumor-Tumor cell	36.1763	27.5741	2.83472e-281	3.07573e-280	0.0373976	0
FAM189B	tumor-Tumor cell	36.1742	3.10752	2.478e-280	2.68001e-279	0.0809747	0.0130866
COA3	tumor-Tumor cell	36.1663	2.18294	1.67408e-275	1.78978e-274	0.180226	0.0640794
LINC00648	tumor-Tumor cell	36.156	6.48787	2.0628e-281	2.23963e-280	0.0401959	0.000601685
METTL8	tumor-Tumor cell	36.1296	1.90552	2.28623e-270	2.40363e-269	0.493893	0.342509
CDT1	tumor-Tumor cell	36.1097	4.0942	6.88665e-281	7.46732e-280	0.0563733	0.00421179
ISM2	tumor-Tumor cell	36.1083	3.82642	1.05657e-280	1.14492e-279	0.0594339	0.005716
C19orf53	tumor-Tumor cell	36.1022	2.11005	3.42215e-274	3.64355e-273	0.198531	0.0791215
LINC01535	tumor-Tumor cell	36.1021	5.24377	6.2163e-281	6.74263e-280	0.0446848	0.00150421
KLHL3	tumor-Tumor cell	36.0894	2.15888	1.88454e-274	2.00902e-273	0.178506	0.0655836
WASHC3	tumor-Tumor cell	36.0875	1.96112	1.55873e-272	1.65067e-271	0.255283	0.11778
ZNRF3	tumor-Tumor cell	36.0586	1.79675	1.10839e-268	1.16166e-267	0.773137	0.738117
HMGN2	tumor-Tumor cell	36.0443	1.93398	2.07726e-271	2.19148e-270	0.292477	0.15012
FUT9	tumor-Tumor cell	36.0316	4.33201	6.8537e-280	7.40765e-279	0.0513306	0.00376053
CA4	tumor-Tumor cell	36.0298	5.22816	8.23871e-280	8.90174e-279	0.0442767	0.00165463
AGO1	tumor-Tumor cell	36.0181	2.05486	1.97993e-272	2.09605e-271	0.209811	0.0833333
SENP7	tumor-Tumor cell	36.0111	1.87397	9.86742e-270	1.03611e-268	0.375696	0.220367
E2F1	tumor-Tumor cell	36.0111	4.17582	2.01148e-279	2.17196e-278	0.0549742	0.00376053
PITX1	tumor-Tumor cell	36.0062	6.07355	2.74626e-279	2.96346e-278	0.0416825	0.000752106
BLM	tumor-Tumor cell	35.9909	2.99327	3.401e-277	3.65586e-276	0.0850264	0.0147413
HAS2-AS1	tumor-Tumor cell	35.9817	27.6273	2.46781e-278	2.66041e-277	0.0371061	0
VAT1	tumor-Tumor cell	35.9392	2.79926	1.25769e-275	1.34547e-274	0.0980849	0.0197052
CCDC180	tumor-Tumor cell	35.9356	2.98008	3.06885e-276	3.28828e-275	0.0859008	0.0145909
ZSWIM9	tumor-Tumor cell	35.9281	2.98293	4.55794e-276	4.88228e-275	0.0868044	0.0145909
TLK1	tumor-Tumor cell	35.8991	1.85899	4.56826e-266	4.73603e-265	0.678666	0.573406
PLD5	tumor-Tumor cell	35.8891	2.33662	2.95524e-273	3.13748e-272	0.136794	0.0455776
KNL1	tumor-Tumor cell	35.8807	2.29894	1.51193e-272	1.60162e-271	0.145218	0.0461793
TBCK	tumor-Tumor cell	35.8702	1.85317	8.25186e-266	8.54697e-265	0.697321	0.613267
ONECUT2	tumor-Tumor cell	35.8677	1.88496	5.3799e-267	5.61391e-266	0.459177	0.308514
ANKRD26	tumor-Tumor cell	35.8675	1.86693	2.22393e-267	2.32428e-266	0.397353	0.238267
INMT	tumor-Tumor cell	35.8543	5.19927	3.39407e-277	3.64958e-276	0.0444807	0.00150421
PTK2	tumor-Tumor cell	35.8483	1.78412	6.54818e-266	6.78445e-265	0.746874	0.709236
FDFT1	tumor-Tumor cell	35.8367	1.89222	1.05401e-266	1.09781e-265	0.443729	0.292268
NXN	tumor-Tumor cell	35.8253	2.01761	5.94107e-270	6.24418e-269	0.214271	0.0980746
ALMS1	tumor-Tumor cell	35.8132	1.86989	6.06934e-267	6.32743e-266	0.365144	0.208183
FAM13C	tumor-Tumor cell	35.8006	2.65959	4.5737e-273	4.85113e-272	0.105197	0.0234657
AL356479.1	tumor-Tumor cell	35.7931	3.21571	5.71283e-275	6.10181e-274	0.0738916	0.0111312
FAM111B	tumor-Tumor cell	35.7829	3.91948	9.04015e-276	9.67726e-275	0.0582097	0.00481348
KIF3A	tumor-Tumor cell	35.7789	2.4041	1.33021e-271	1.40556e-270	0.12974	0.0365523
SNX27	tumor-Tumor cell	35.7768	1.89968	2.87046e-267	2.99812e-266	0.305798	0.159146
PCBP1	tumor-Tumor cell	35.767	1.89168	1.86387e-266	1.93711e-265	0.372286	0.222022
SCRN3	tumor-Tumor cell	35.7564	2.01088	1.24904e-268	1.30866e-267	0.217886	0.0937124
FMOD	tumor-Tumor cell	35.7478	4.99867	1.34821e-275	1.44185e-274	0.0454718	0.00195548
IGF1R	tumor-Tumor cell	35.7256	1.897	1.51503e-266	1.57651e-265	0.317486	0.177647
DNAJC9	tumor-Tumor cell	35.721	1.92232	5.59712e-267	5.83695e-266	0.272627	0.132972
FZD3	tumor-Tumor cell	35.7077	3.21484	1.67219e-273	1.77755e-272	0.0754074	0.0106799
AC109597.1	tumor-Tumor cell	35.6951	2.64064	1.92536e-271	2.03251e-270	0.105576	0.0237665
WASF3	tumor-Tumor cell	35.6836	1.94565	1.85834e-266	1.93196e-265	0.273647	0.135229
TFF3	tumor-Tumor cell	35.6809	4.57707	1.31461e-274	1.40323e-273	0.0489404	0.00270758
ARHGAP39	tumor-Tumor cell	35.6738	2.55765	1.02268e-270	1.07688e-269	0.113184	0.0272262
CHST10	tumor-Tumor cell	35.6581	4.39536	3.3398e-274	3.55701e-273	0.0510974	0.00300842
RNF170	tumor-Tumor cell	35.6559	1.95608	2.22321e-266	2.30986e-265	0.248288	0.111913
TXNRD1	tumor-Tumor cell	35.6344	1.56708	1.86029e-260	1.89579e-259	0.895706	0.823857
AC008056.2	tumor-Tumor cell	35.5732	4.96325	5.4325e-273	5.75838e-272	0.0452969	0.00180505
RGS10	tumor-Tumor cell	35.5532	3.6595	3.46963e-272	3.67081e-271	0.061212	0.00676895
SOX13	tumor-Tumor cell	35.5496	1.93464	1.17693e-264	1.21302e-263	0.261288	0.122744
SAP130	tumor-Tumor cell	35.5428	1.92211	2.71206e-264	2.79267e-263	0.274055	0.131318
GAP43	tumor-Tumor cell	35.5	3.32655	1.04315e-270	1.09774e-269	0.0701315	0.00917569
CDKN2C	tumor-Tumor cell	35.4143	4.42821	1.33495e-270	1.40438e-269	0.0492028	0.00315884
CPVL	tumor-Tumor cell	35.4101	2.13015	1.17447e-264	1.21086e-263	0.177107	0.0672383
TPM4	tumor-Tumor cell	35.3995	1.94498	7.97502e-263	8.1819e-262	0.253709	0.121841
GALM	tumor-Tumor cell	35.3859	1.83538	1.51647e-260	1.54682e-259	0.417961	0.267148
TGFA	tumor-Tumor cell	35.3676	2.30068	2.3106e-265	2.3888e-264	0.138572	0.0458785
CENPQ	tumor-Tumor cell	35.3365	2.69988	1.59368e-266	1.65784e-265	0.0984639	0.0212094
LINC02112	tumor-Tumor cell	35.332	3.20717	3.5439e-268	3.70727e-267	0.0718512	0.0112816
BAIAP2L1	tumor-Tumor cell	35.3114	1.81197	2.1012e-257	2.12836e-256	0.729618	0.614771
Z98752.3	tumor-Tumor cell	35.3079	2.85301	1.42395e-266	1.4822e-265	0.0892821	0.0166968
SPEF2	tumor-Tumor cell	35.271	2.54908	7.78084e-265	8.02687e-264	0.111202	0.0266245
GVQW3	tumor-Tumor cell	35.2697	3.31918	3.52295e-267	3.67848e-266	0.0705687	0.00887485
RBP2	tumor-Tumor cell	35.2677	2.955	1.80934e-266	1.8816e-265	0.0827819	0.0147413
SNHG19	tumor-Tumor cell	35.2671	2.051	2.61093e-262	2.6762e-261	0.192497	0.0798736
NR5A1	tumor-Tumor cell	35.2653	5.30625	2.4442e-268	2.55928e-267	0.0422946	0.00135379
MAGEF1	tumor-Tumor cell	35.2561	2.64494	3.54795e-265	3.66578e-264	0.102865	0.0234657
AL357055.3	tumor-Tumor cell	35.2437	2.06035	6.37443e-262	6.52382e-261	0.187571	0.0743081
MMP2	tumor-Tumor cell	35.2428	3.56234	2.14923e-267	2.24691e-266	0.0628443	0.00722022
NAGPA	tumor-Tumor cell	35.2401	2.77241	1.99261e-265	2.06069e-264	0.0928673	0.0189531
CD8B	tumor-Tumor cell	35.2385	4.46769	5.89685e-268	6.16678e-267	0.0490279	0.00270758
TMEM94	tumor-Tumor cell	35.2239	2.14988	4.51788e-262	4.628e-261	0.167633	0.0591155
CCDC171	tumor-Tumor cell	35.2029	2.16959	5.07947e-262	5.20169e-261	0.16125	0.0567088
BDNF-AS	tumor-Tumor cell	35.1644	1.89042	9.98476e-259	1.01475e-257	0.304107	0.162906
ODAM	tumor-Tumor cell	35.1607	27.5215	4.30092e-266	4.46024e-265	0.0356779	0
RGN	tumor-Tumor cell	35.1426	1.886	1.68965e-256	1.71045e-255	0.488297	0.33559
CBX2	tumor-Tumor cell	35.1382	7.23313	4.88624e-266	5.06411e-265	0.0373102	0.000300842
FLVCR1-DT	tumor-Tumor cell	35.1093	3.26869	7.49116e-265	7.73042e-264	0.0703938	0.00962696
COL5A2	tumor-Tumor cell	35.1069	2.10749	2.30056e-260	2.34374e-259	0.176378	0.0693442
AP1M2	tumor-Tumor cell	35.1007	3.88263	1.13356e-265	1.17302e-264	0.055528	0.0049639
VRK1	tumor-Tumor cell	35.0985	2.15515	1.82957e-260	1.86505e-259	0.163028	0.058213
FBN3	tumor-Tumor cell	35.098	2.92844	6.93577e-264	7.13752e-263	0.0831317	0.0150421
CYTOR	tumor-Tumor cell	35.0904	2.41105	1.10381e-261	1.1283e-260	0.123736	0.0338448
CLSPN	tumor-Tumor cell	35.0776	3.28631	2.11406e-264	2.17822e-263	0.0701315	0.00947653
STIL	tumor-Tumor cell	35.0721	2.64025	1.58247e-262	1.62303e-261	0.100912	0.0231649
CNNM3	tumor-Tumor cell	35.066	2.39837	3.94609e-261	4.02996e-260	0.126592	0.0341456
INPP5F	tumor-Tumor cell	35.0642	2.13221	1.36521e-259	1.38957e-258	0.172006	0.0609206
SNX16	tumor-Tumor cell	35.0499	2.39687	6.8398e-261	6.98092e-260	0.126651	0.0341456
MITD1	tumor-Tumor cell	35.0006	1.93653	2.07688e-257	2.105e-256	0.23415	0.106047
TMEM246	tumor-Tumor cell	34.9732	3.7571	1.44153e-263	1.4821e-262	0.0587635	0.00541516
XCL1	tumor-Tumor cell	34.9382	6.02346	2.4894e-263	2.55633e-262	0.0391174	0.000752106
AL591686.2	tumor-Tumor cell	34.9349	4.11888	2.14321e-263	2.2015e-262	0.050806	0.00406137
NAA38	tumor-Tumor cell	34.9238	2.07074	2.09647e-257	2.12422e-256	0.185356	0.0723526
GTF3C3	tumor-Tumor cell	34.9184	1.82191	1.0104e-254	1.01792e-253	0.351473	0.206679
SLC12A9	tumor-Tumor cell	34.9017	2.09342	3.80012e-257	3.84808e-256	0.177369	0.0652828
HNRNPA0	tumor-Tumor cell	34.8634	1.99407	5.76207e-256	5.81722e-255	0.212435	0.0920578
HDAC1	tumor-Tumor cell	34.8399	1.89802	9.43295e-255	9.50608e-254	0.257324	0.123947
ZNF738	tumor-Tumor cell	34.8326	3.9235	1.04963e-261	1.07324e-260	0.0544495	0.00451264
LINC01980	tumor-Tumor cell	34.7863	3.6824	7.66624e-261	7.82204e-260	0.0577725	0.00601685
AC026765.2	tumor-Tumor cell	34.7827	2.2409	1.94089e-256	1.96361e-255	0.14446	0.0461793
PKN3	tumor-Tumor cell	34.767	3.0663	2.15857e-259	2.19642e-258	0.0761361	0.0120337
ZNF337-AS1	tumor-Tumor cell	34.7464	1.84365	1.21633e-252	1.2188e-251	0.31189	0.168773
MED25	tumor-Tumor cell	34.7073	2.44004	2.53601e-256	2.56337e-255	0.118139	0.0309868
ADGRG5	tumor-Tumor cell	34.6995	3.21466	8.34361e-259	8.48478e-258	0.0701023	0.0100782
FMNL2	tumor-Tumor cell	34.6922	1.84267	1.77839e-250	1.76984e-249	0.54639	0.434266
NBEAL1	tumor-Tumor cell	34.6643	1.67554	2.7263e-248	2.6948e-247	0.803684	0.72127
LIG1	tumor-Tumor cell	34.6295	2.08203	2.0116e-253	2.02052e-252	0.174046	0.0651324
LINC02315	tumor-Tumor cell	34.6221	5.81604	9.84362e-259	1.00071e-257	0.038651	0.000902527
DHX57	tumor-Tumor cell	34.6216	1.88157	1.79683e-251	1.79352e-250	0.265398	0.128309
MANF	tumor-Tumor cell	34.6183	2.10472	2.86442e-253	2.87625e-252	0.177078	0.0672383
OTUD6B-AS1	tumor-Tumor cell	34.6153	2.18418	7.26389e-254	7.30703e-253	0.151835	0.0511432
ZNF608	tumor-Tumor cell	34.6055	1.86311	1.52047e-250	1.51406e-249	0.325998	0.180806
PUS7L	tumor-Tumor cell	34.5994	1.87116	2.67031e-251	2.66459e-250	0.26257	0.129212
PIF1	tumor-Tumor cell	34.5767	4.59491	3.04334e-258	3.08828e-257	0.0456175	0.00240674
E2F5	tumor-Tumor cell	34.5761	1.96559	1.07671e-251	1.07632e-250	0.214504	0.0908544
TMTC3	tumor-Tumor cell	34.5724	2.03892	3.51467e-252	3.51656e-251	0.189524	0.0737064
TFB1M	tumor-Tumor cell	34.5681	1.81011	1.59484e-249	1.58435e-248	0.387909	0.243381
FCGRT	tumor-Tumor cell	34.4973	1.85176	1.20204e-248	1.1899e-247	0.358148	0.203821
ETAA1	tumor-Tumor cell	34.4953	2.24603	1.74057e-252	1.74254e-251	0.139709	0.0434717
ARSE	tumor-Tumor cell	34.4854	1.98581	1.26508e-250	1.2605e-249	0.210015	0.0913057
SMIM1	tumor-Tumor cell	34.403	3.67362	3.72934e-255	3.76051e-254	0.0585886	0.005716
SLC25A21	tumor-Tumor cell	34.3817	2.008	3.21385e-249	3.19083e-248	0.202524	0.0840854
SEZ6L2	tumor-Tumor cell	34.3759	2.98348	1.34384e-253	1.35101e-252	0.0781765	0.0133875
PITPNA-AS1	tumor-Tumor cell	34.368	3.88122	6.00384e-255	6.05221e-254	0.0536334	0.00481348
LGALSL	tumor-Tumor cell	34.3567	2.89256	4.08232e-253	4.09674e-252	0.0824322	0.015343
HMGCR	tumor-Tumor cell	34.3461	1.81096	1.39998e-246	1.37691e-245	0.38788	0.247292
ATP4A	tumor-Tumor cell	34.3222	5.24039	1.68802e-254	1.69958e-253	0.0404582	0.00135379
BAG2	tumor-Tumor cell	34.3149	2.09399	4.58458e-249	4.54501e-248	0.168508	0.0607702
ZSCAN23	tumor-Tumor cell	34.3126	3.90571	4.3529e-254	4.38138e-253	0.0533419	0.00436221
GNAS-AS1	tumor-Tumor cell	34.3106	2.91823	1.33502e-252	1.33693e-251	0.0789343	0.0145909
Z93403.1	tumor-Tumor cell	34.2964	3.20841	4.25478e-253	4.26852e-252	0.0679162	0.0102286
AL356599.1	tumor-Tumor cell	34.2927	1.9663	4.42118e-248	4.36367e-247	0.200921	0.084988
C5orf34	tumor-Tumor cell	34.2888	3.11889	1.18067e-252	1.18342e-251	0.0718221	0.0108303
SYNC	tumor-Tumor cell	34.2869	1.91965	8.0159e-248	7.90465e-247	0.219285	0.102286
BTBD8	tumor-Tumor cell	34.2669	2.52786	1.70992e-250	1.7022e-249	0.105868	0.0255716
SERPINA7	tumor-Tumor cell	34.2362	1.95342	9.25073e-247	9.1036e-246	0.225843	0.0989771
LYPD6B	tumor-Tumor cell	34.2231	3.49	1.31081e-252	1.31308e-251	0.0587052	0.0078219
PDIA4	tumor-Tumor cell	34.2094	1.84921	5.46371e-245	5.35325e-244	0.341913	0.195548
REG1A	tumor-Tumor cell	34.206	27.5589	3.45773e-252	3.46062e-251	0.0342496	0
PSPH	tumor-Tumor cell	34.2058	2.08592	1.24859e-247	1.23018e-246	0.166672	0.0612214
ADH6	tumor-Tumor cell	34.1991	1.81998	8.75971e-244	8.55015e-243	0.484682	0.344465
ANKRD50	tumor-Tumor cell	34.1953	2.0922	1.63027e-247	1.60576e-246	0.16568	0.0607702
HMMR	tumor-Tumor cell	34.1937	3.05198	3.22221e-251	3.21339e-250	0.0738333	0.0121841
CEP131	tumor-Tumor cell	34.162	3.60812	1.22921e-251	1.2284e-250	0.058268	0.00601685
SNTA1	tumor-Tumor cell	34.1413	2.53138	9.84968e-249	9.75602e-248	0.104935	0.0249699
HBA1	tumor-Tumor cell	34.1348	3.31407	1.48387e-250	1.47806e-249	0.0689072	0.00827316
FGF12-AS1	tumor-Tumor cell	34.1286	6.06469	1.66194e-251	1.65937e-250	0.0367855	0.000752106
GDF11	tumor-Tumor cell	34.1214	2.46263	2.16958e-248	2.14577e-247	0.108578	0.0284296
NUSAP1	tumor-Tumor cell	34.1156	2.30229	1.14146e-247	1.12528e-246	0.126359	0.0389591
ZWINT	tumor-Tumor cell	34.0959	4.12748	3.73937e-251	3.72803e-250	0.049436	0.00361011
PVALEF	tumor-Tumor cell	34.0849	4.84924	4.08503e-251	4.07144e-250	0.0424403	0.00180505
RAD18	tumor-Tumor cell	34.0826	1.89609	1.36619e-244	1.3374e-243	0.234559	0.111312
SLC22A9	tumor-Tumor cell	34.0704	1.82317	8.48731e-243	8.26502e-242	0.410237	0.280535
TLDC1	tumor-Tumor cell	34.0688	2.92854	3.83655e-249	3.80681e-248	0.078089	0.0139892
TSPAN11	tumor-Tumor cell	33.9342	3.82757	1.19868e-248	1.18693e-247	0.0528464	0.00481348
PCMTD2	tumor-Tumor cell	33.9334	1.75433	8.03111e-241	7.7846e-240	0.390387	0.24639
GPR161	tumor-Tumor cell	33.9331	3.11555	1.21447e-247	1.19691e-246	0.0703064	0.0109807
NPHP4	tumor-Tumor cell	33.9268	2.03919	1.79655e-243	1.75204e-242	0.174833	0.0666366
SMOC2	tumor-Tumor cell	33.9087	4.44357	1.42714e-248	1.41232e-247	0.045326	0.002858
ARRB1	tumor-Tumor cell	33.9014	1.94685	3.22584e-242	3.13771e-241	0.214708	0.0904031
MTX3	tumor-Tumor cell	33.8983	2.16485	7.08886e-244	6.92331e-243	0.146617	0.0493381
SACS	tumor-Tumor cell	33.8832	2.06632	3.28345e-243	3.19931e-242	0.165506	0.0627256
KMT5C	tumor-Tumor cell	33.8638	2.87173	5.14981e-246	5.05604e-245	0.0803335	0.0145909
COMMD6	tumor-Tumor cell	33.859	1.95695	4.20063e-242	4.08469e-241	0.204827	0.0901023
AC104241.1	tumor-Tumor cell	33.8579	4.44911	7.69763e-248	7.59303e-247	0.0444516	0.00270758
LINC01169	tumor-Tumor cell	33.8474	2.46221	2.60577e-244	2.54862e-243	0.109861	0.0276775
CTNNA2	tumor-Tumor cell	33.8187	2.2093	1.90367e-243	1.85543e-242	0.134783	0.0476835
TMEM44-AS1	tumor-Tumor cell	33.8104	2.46806	4.42445e-244	4.32364e-243	0.105518	0.0273767
MTRF1	tumor-Tumor cell	33.7889	2.06254	9.68151e-242	9.40337e-241	0.166205	0.0603189
UST	tumor-Tumor cell	33.7862	1.94705	2.92714e-241	2.83976e-240	0.199726	0.0910048
AC108159.1	tumor-Tumor cell	33.7842	6.66822	1.81793e-246	1.78744e-245	0.03492	0.000451264
H2AFJ	tumor-Tumor cell	33.7674	1.87263	5.90781e-240	5.70997e-239	0.254205	0.124549
FGFR3	tumor-Tumor cell	33.7587	2.03086	4.15142e-241	4.02516e-240	0.176436	0.0670878
SPDL1	tumor-Tumor cell	33.7562	2.74777	3.672e-244	3.58938e-243	0.0870376	0.0174489
SNRPD2	tumor-Tumor cell	33.7462	1.91175	2.53254e-240	2.45126e-239	0.220217	0.102888
AL592402.1	tumor-Tumor cell	33.7449	4.79971	3.07546e-246	3.02123e-245	0.0415367	0.00195548
UACA	tumor-Tumor cell	33.7436	1.77884	8.93495e-238	8.55928e-237	0.452182	0.305205
HIST2H2AC	tumor-Tumor cell	33.7402	5.29148	4.17273e-246	4.09795e-245	0.0391465	0.00135379
LINC01598	tumor-Tumor cell	33.7176	4.42312	7.92512e-246	7.77854e-245	0.0448305	0.00270758
ZNF280B	tumor-Tumor cell	33.709	4.01234	1.48038e-245	1.4513e-244	0.0495526	0.00391095
PACSIN3	tumor-Tumor cell	33.692	2.89657	1.20502e-243	1.17551e-242	0.0794882	0.0141396
AL035427.1	tumor-Tumor cell	33.6856	2.22142	2.92434e-241	2.83787e-240	0.134375	0.0433213
NUBPL	tumor-Tumor cell	33.6368	1.78208	2.45116e-236	2.33476e-235	0.440872	0.290162
LRPAP1	tumor-Tumor cell	33.6196	1.83261	5.14624e-238	4.93269e-237	0.256711	0.131318
TUBG2	tumor-Tumor cell	33.6046	2.33292	1.20565e-240	1.16831e-239	0.118139	0.0336943
NHLRC3	tumor-Tumor cell	33.6041	1.8112	1.66368e-237	1.59191e-236	0.2691	0.137485
SERTAD2	tumor-Tumor cell	33.5813	1.86645	2.99458e-237	2.86213e-236	0.255225	0.12154
PGLS	tumor-Tumor cell	33.5727	1.94644	2.50533e-238	2.40618e-237	0.197598	0.0870939
LANCL1	tumor-Tumor cell	33.5457	1.83292	8.08654e-237	7.72228e-236	0.259597	0.129061
TMEM101	tumor-Tumor cell	33.5431	2.40582	4.46105e-240	4.3129e-239	0.112397	0.0305355
HACE1	tumor-Tumor cell	33.5153	1.86791	1.21425e-236	1.15856e-235	0.235929	0.108604
ZSCAN31	tumor-Tumor cell	33.4793	2.70277	2.20947e-240	2.13979e-239	0.086134	0.0189531
ARG2	tumor-Tumor cell	33.4631	2.26834	1.67831e-238	1.61281e-237	0.125543	0.0394103
TMCC1-AS1	tumor-Tumor cell	33.4475	3.60952	1.54588e-241	1.50103e-240	0.0551782	0.00586643
PKIG	tumor-Tumor cell	33.4424	1.81577	3.15848e-235	2.99997e-234	0.274113	0.140493
CKS2	tumor-Tumor cell	33.4321	2.23444	8.18239e-238	7.8406e-237	0.132509	0.0419675
CIP2A	tumor-Tumor cell	33.422	2.59264	4.05848e-239	3.91355e-238	0.0936835	0.0216606
ANKMY2	tumor-Tumor cell	33.4125	2.06747	1.32576e-236	1.26424e-235	0.163232	0.0588147
MYADM	tumor-Tumor cell	33.4117	2.48896	1.74267e-238	1.67418e-237	0.10406	0.0258724
AL132780.2	tumor-Tumor cell	33.4042	2.55072	1.19234e-238	1.14712e-237	0.0972688	0.0227136
TGOLN2	tumor-Tumor cell	33.3779	1.73822	3.72476e-233	3.51296e-232	0.426618	0.285199
SYNGR1	tumor-Tumor cell	33.3701	3.1998	8.37666e-240	8.09149e-239	0.0659049	0.00917569
AL133346.1	tumor-Tumor cell	33.3603	2.82074	7.44727e-239	7.17102e-238	0.0804501	0.015343
BMPR1A	tumor-Tumor cell	33.3523	1.76678	5.32668e-232	5.00831e-231	0.555339	0.420277
AC027018.1	tumor-Tumor cell	33.3441	1.83307	2.45911e-234	2.32845e-233	0.24479	0.121089
SRSF9	tumor-Tumor cell	33.3261	1.85209	2.24522e-234	2.12652e-233	0.232693	0.11417
GABARAPL2	tumor-Tumor cell	33.3259	2.02043	2.658e-235	2.52533e-234	0.173492	0.0676895
GLTPD2	tumor-Tumor cell	33.3198	2.23534	2.03846e-236	1.94276e-235	0.129507	0.0415162
MDFIC	tumor-Tumor cell	33.3121	2.17054	3.86649e-236	3.68184e-235	0.136794	0.0487365
MIR2052HG	tumor-Tumor cell	33.3101	2.75568	3.63591e-238	3.48902e-237	0.0815868	0.0172984
AC020637.1	tumor-Tumor cell	33.3074	2.55977	1.15252e-237	1.10375e-236	0.0929839	0.0240674
ZNF362	tumor-Tumor cell	33.3018	1.97785	1.07968e-234	1.02376e-233	0.182674	0.0726534
RNASEH2C	tumor-Tumor cell	33.2952	2.47534	6.65697e-237	6.35891e-236	0.104002	0.0263237
AC083902.1	tumor-Tumor cell	33.2946	2.43163	9.25559e-237	8.83363e-236	0.106159	0.0276775
GOLGA6L7	tumor-Tumor cell	33.2771	5.63177	1.67099e-239	1.61224e-238	0.0365815	0.000902527
AKR1C4	tumor-Tumor cell	33.2741	1.87724	5.13043e-234	4.85646e-233	0.235229	0.134025
TPGS2	tumor-Tumor cell	33.2605	1.8481	2.55643e-233	2.41311e-232	0.236686	0.113718
CACNA2D3	tumor-Tumor cell	33.2409	2.15487	3.89606e-235	3.69845e-234	0.138835	0.0499398
USP54	tumor-Tumor cell	33.2377	1.79566	4.7923e-232	4.50712e-231	0.314396	0.174338
UGT3A2	tumor-Tumor cell	33.1921	5.61715	2.58189e-238	2.479e-237	0.0369312	0.000902527
CENPM	tumor-Tumor cell	33.1789	4.78007	3.15413e-238	3.02757e-237	0.0411286	0.00180505
SPATC1L	tumor-Tumor cell	33.1756	5.60415	4.36988e-238	4.19094e-237	0.0369604	0.000902527
USP51	tumor-Tumor cell	33.1663	4.55907	4.82388e-238	4.62503e-237	0.0424986	0.00225632
ZNF630	tumor-Tumor cell	33.1612	2.51379	3.18321e-235	3.0226e-234	0.0979975	0.0236161
CASKIN1	tumor-Tumor cell	33.1243	3.31235	1.26723e-236	1.20877e-235	0.0608039	0.00797232
MESD	tumor-Tumor cell	33.1176	1.76124	9.67255e-231	9.06899e-230	0.307634	0.178851
TSPEAR-AS2	tumor-Tumor cell	33.0801	3.24689	6.79289e-236	6.46115e-235	0.0624362	0.00857401
MXD4	tumor-Tumor cell	33.071	1.99145	9.02185e-232	8.47548e-231	0.175999	0.0700963
LINC01446	tumor-Tumor cell	33.0645	2.12782	2.3521e-232	2.21338e-231	0.146996	0.0538508
PDZRN4	tumor-Tumor cell	33.0072	2.92731	1.0651e-234	1.01022e-233	0.0701606	0.0148917
CISD2	tumor-Tumor cell	32.9727	1.99756	2.13421e-230	1.99881e-229	0.176465	0.0693442
SLC16A1-AS1	tumor-Tumor cell	32.9676	1.73701	1.36582e-227	1.27241e-226	0.436063	0.29287
ALB	tumor-Tumor cell	32.9629	0.824149	1.2121e-228	1.13172e-227	0.986504	1
BAHCC1	tumor-Tumor cell	32.9609	2.48678	2.01698e-232	1.89856e-231	0.0990177	0.0245187
CNKSR2	tumor-Tumor cell	32.8858	1.90112	1.77187e-228	1.65345e-227	0.211852	0.0914561
STK36	tumor-Tumor cell	32.8733	2.37325	8.61534e-231	8.08227e-230	0.109161	0.0291817
KDM2B	tumor-Tumor cell	32.8722	1.74517	2.57818e-226	2.39189e-225	0.438569	0.294224
TMEM245	tumor-Tumor cell	32.866	1.69757	4.29375e-225	3.96486e-224	0.721952	0.635981
SLC25A42	tumor-Tumor cell	32.8525	1.87303	4.99436e-228	4.65409e-227	0.214009	0.0944645
NXPH1	tumor-Tumor cell	32.8392	3.76806	2.91216e-233	2.74812e-232	0.049057	0.00511432
MERTK	tumor-Tumor cell	32.8278	1.72851	9.74689e-226	9.03014e-225	0.462763	0.330325
AC068756.1	tumor-Tumor cell	32.776	2.84126	5.34765e-231	5.01958e-230	0.0747661	0.0145909
MCFD2	tumor-Tumor cell	32.7552	1.7245	3.171e-225	2.92892e-224	0.383071	0.244434
HIST1H1C	tumor-Tumor cell	32.7355	2.40682	3.47444e-229	3.24675e-228	0.104731	0.0287304
MAP3K4	tumor-Tumor cell	32.7057	1.70963	2.00731e-224	1.84796e-223	0.393972	0.252708
TMEM99	tumor-Tumor cell	32.7031	2.61421	3.01538e-229	2.81855e-228	0.0897193	0.0197052
EVA1B	tumor-Tumor cell	32.69	2.83501	1.05715e-229	9.88696e-229	0.0773312	0.0147413
RASGRF2	tumor-Tumor cell	32.6746	1.79631	4.48011e-225	4.13467e-224	0.288979	0.167419
CASC15	tumor-Tumor cell	32.6711	1.92658	2.0017e-226	1.85912e-225	0.179555	0.0785199
PHB2	tumor-Tumor cell	32.6628	1.77669	6.93861e-225	6.39656e-224	0.279068	0.151775
NPC2	tumor-Tumor cell	32.6562	1.99279	2.96232e-226	2.74752e-225	0.172793	0.0685921
H2AFX	tumor-Tumor cell	32.6529	3.04922	1.15482e-229	1.07974e-228	0.0679453	0.0108303
SNRPB2	tumor-Tumor cell	32.6317	1.81841	4.62452e-225	4.26677e-224	0.22972	0.112515
C2orf49	tumor-Tumor cell	32.6001	1.76675	2.41124e-224	2.21861e-223	0.253534	0.13207
MPLKIP	tumor-Tumor cell	32.5471	1.82404	6.45586e-224	5.93033e-223	0.229749	0.111763
NENF	tumor-Tumor cell	32.5329	2.03334	7.40315e-225	6.82106e-224	0.160609	0.0615223
C6orf48	tumor-Tumor cell	32.5283	1.84879	4.39013e-224	4.03608e-223	0.2085	0.10003
AC012236.1	tumor-Tumor cell	32.515	7.83251	1.37371e-228	1.28226e-227	0.0316553	0.000150421
SLC24A3	tumor-Tumor cell	32.501	2.46137	2.50357e-226	2.32332e-225	0.0961028	0.0255716
SNRNP200	tumor-Tumor cell	32.492	1.69455	5.82288e-222	5.31396e-221	0.370333	0.239471
SLC1A5	tumor-Tumor cell	32.4745	3.1418	2.09634e-227	1.95189e-226	0.0638645	0.00962696
DSE	tumor-Tumor cell	32.4684	1.90298	2.66934e-223	2.44735e-222	0.192759	0.0824308
CCDC148-AS1	tumor-Tumor cell	32.4646	3.80523	4.50333e-228	4.19769e-227	0.0480951	0.00466306
STIP1	tumor-Tumor cell	32.4541	1.76435	3.0275e-222	2.7644e-221	0.266913	0.142298
MCM3AP-AS1	tumor-Tumor cell	32.4393	1.95112	2.32143e-223	2.12955e-222	0.170781	0.0693442
TMEM68	tumor-Tumor cell	32.4369	1.81632	2.11449e-222	1.93283e-221	0.22491	0.105144
TUBB8	tumor-Tumor cell	32.4348	3.15336	7.87489e-227	7.32413e-226	0.0631358	0.00902527
ATOX1	tumor-Tumor cell	32.43	1.7718	8.76684e-222	7.99625e-221	0.277844	0.149067
NECAB3	tumor-Tumor cell	32.4248	2.02891	1.81998e-223	1.67e-222	0.154225	0.0567088
MAP4K4	tumor-Tumor cell	32.4187	1.38661	1.07407e-219	9.74892e-219	0.868365	0.865072
TLN2	tumor-Tumor cell	32.4129	1.73594	2.56143e-221	2.33185e-220	0.305914	0.176294
ZNF514	tumor-Tumor cell	32.3677	2.84803	2.38384e-225	2.20428e-224	0.074154	0.0133875
CDCA4	tumor-Tumor cell	32.364	2.99787	1.27513e-225	1.18071e-224	0.0682951	0.0111312
P4HA2	tumor-Tumor cell	32.353	2.09966	6.97913e-223	6.39001e-222	0.140117	0.0491877
S100P	tumor-Tumor cell	32.3495	5.49551	1.26726e-226	1.17732e-225	0.0352115	0.00105295
SESN3	tumor-Tumor cell	32.3369	2.15047	5.45482e-223	4.99709e-222	0.131693	0.0466306
AC234772.2	tumor-Tumor cell	32.3302	5.4526	2.11418e-226	1.96305e-225	0.0355321	0.000902527
GLCCI1	tumor-Tumor cell	32.2987	1.83111	1.01939e-220	9.27019e-220	0.224852	0.111011
LINC02413	tumor-Tumor cell	32.282	5.26015	9.59678e-226	8.89353e-225	0.035911	0.00120337
SPARCL1	tumor-Tumor cell	32.278	2.0176	8.46041e-222	7.71886e-221	0.151398	0.0607702
TMEM106A	tumor-Tumor cell	32.2772	2.08803	9.09968e-222	8.29758e-221	0.141225	0.0490373
REEP4	tumor-Tumor cell	32.2697	3.35053	7.08503e-225	6.52975e-224	0.0579474	0.0070698
NEIL3	tumor-Tumor cell	32.2573	4.5446	1.90869e-225	1.7659e-224	0.0401959	0.0021059
NRBP1	tumor-Tumor cell	32.2106	1.71693	1.13699e-218	1.02728e-217	0.307925	0.177046
NDUFA4L2	tumor-Tumor cell	32.1911	4.52378	1.50413e-224	1.3851e-223	0.0396421	0.00240674
CTDSP2	tumor-Tumor cell	32.181	1.77175	1.15746e-218	1.04549e-217	0.257615	0.131919
MTMR8	tumor-Tumor cell	32.1672	2.28419	3.76843e-221	3.4288e-220	0.111289	0.032491
TMC6	tumor-Tumor cell	32.1598	2.40327	2.16688e-221	1.9732e-220	0.101495	0.026775
AP005230.1	tumor-Tumor cell	32.1593	2.72749	1.67375e-222	1.53037e-221	0.0762818	0.0166968
ZBED8	tumor-Tumor cell	32.1482	4.90634	5.81547e-224	5.34354e-223	0.0377765	0.00150421
WASHC2A	tumor-Tumor cell	32.14	1.89504	3.67243e-219	3.32431e-218	0.183665	0.0783694
ATXN7L3B	tumor-Tumor cell	32.1356	1.73052	3.71519e-218	3.35307e-217	0.267292	0.147714
HIST1H1B	tumor-Tumor cell	32.1196	7.86586	3.49525e-223	3.20284e-222	0.0310724	0.000150421
TOR3A	tumor-Tumor cell	32.1115	2.14783	5.92342e-220	5.3779e-219	0.12837	0.04287
TM2D2	tumor-Tumor cell	32.1061	2.70311	1.4844e-221	1.35245e-220	0.0801003	0.0165463
PLTP	tumor-Tumor cell	32.1021	2.06057	1.99977e-219	1.81315e-218	0.14516	0.0526474
LAMA1	tumor-Tumor cell	32.079	2.55549	7.49432e-221	6.81704e-220	0.0875915	0.0206077
SLC1A4	tumor-Tumor cell	32.0754	2.0513	5.53674e-219	5.01056e-218	0.146355	0.052497
ABCG5	tumor-Tumor cell	32.0644	1.68349	3.2052e-216	2.87423e-215	0.400385	0.272864
SLX4IP	tumor-Tumor cell	32.0567	1.6909	1.49389e-215	1.33677e-214	0.499111	0.372292
TIMELESS	tumor-Tumor cell	32.0524	2.17625	3.1039e-219	2.81044e-218	0.124202	0.0395608
TOB1	tumor-Tumor cell	32.0373	2.03424	4.43249e-218	3.99937e-217	0.15953	0.05716
SRGAP2C	tumor-Tumor cell	32.0344	2.18595	5.60937e-219	5.07492e-218	0.123357	0.0386582
SNX5	tumor-Tumor cell	32.0327	1.67387	1.42908e-215	1.27912e-214	0.426327	0.291667
FAM66D	tumor-Tumor cell	32.0301	4.57069	2.35566e-222	2.15271e-221	0.0391174	0.0021059
TPRKB	tumor-Tumor cell	31.988	2.44007	2.56783e-219	2.32756e-218	0.0957822	0.0246691
SAP18	tumor-Tumor cell	31.9861	1.78705	2.04533e-216	1.83511e-215	0.242341	0.124097
SLC25A40	tumor-Tumor cell	31.9815	2.02381	1.54334e-217	1.38954e-216	0.152039	0.0547533
LSM2	tumor-Tumor cell	31.9773	1.97932	1.84062e-217	1.65631e-216	0.159822	0.0625752
MT-CO1	tumor-Tumor cell	31.9573	1.43211	1.48047e-212	1.31251e-211	0.901186	0.872744
SKA2	tumor-Tumor cell	31.9542	1.92879	8.87899e-217	7.98134e-216	0.176116	0.0716005
GINS4	tumor-Tumor cell	31.9353	3.26129	3.2434e-220	2.9455e-219	0.0587344	0.00752106
TRIM28	tumor-Tumor cell	31.928	1.76108	1.31622e-215	1.17842e-214	0.248462	0.130866
SCRN2	tumor-Tumor cell	31.9017	2.26437	1.59573e-217	1.43633e-216	0.1133	0.0330927
SLC26A2	tumor-Tumor cell	31.8713	2.64235	2.55274e-218	2.30455e-217	0.081412	0.0177497
ZFP82	tumor-Tumor cell	31.86	2.08909	2.38761e-216	2.14163e-215	0.135249	0.0458785
AC025682.1	tumor-Tumor cell	31.8485	1.82292	5.05707e-215	4.51435e-214	0.20232	0.0922082
MCM10	tumor-Tumor cell	31.8449	3.38757	3.08498e-219	2.79406e-218	0.0545661	0.00661853
SLC6A2	tumor-Tumor cell	31.8257	4.78348	1.38687e-219	1.25846e-218	0.0369312	0.00180505
LINC02576	tumor-Tumor cell	31.8141	3.22001	1.34453e-218	1.21413e-217	0.0583846	0.00797232
AC025219.1	tumor-Tumor cell	31.8053	4.61649	2.60806e-219	2.3634e-218	0.0383012	0.00195548
ZNF251	tumor-Tumor cell	31.7933	1.7094	1.93455e-213	1.71961e-212	0.277494	0.15012
NARS2	tumor-Tumor cell	31.7931	1.67494	2.54539e-212	2.25362e-211	0.448567	0.310018
MFGE8	tumor-Tumor cell	31.7524	2.24643	1.18469e-215	1.06094e-214	0.112659	0.0347473
LRRC28	tumor-Tumor cell	31.7436	1.67677	1.05465e-211	9.31544e-211	0.456233	0.321751
UQCR10	tumor-Tumor cell	31.7385	1.74024	5.69296e-213	5.05509e-212	0.270207	0.149819
ZNF345	tumor-Tumor cell	31.7331	1.90946	5.69823e-214	5.07454e-213	0.172093	0.0708484
CHGA	tumor-Tumor cell	31.7232	5.90923	4.79352e-218	4.32397e-217	0.0329087	0.000752106
BSG	tumor-Tumor cell	31.7229	1.68603	4.49828e-212	3.97951e-211	0.361705	0.232852
MCM5	tumor-Tumor cell	31.7019	2.54842	9.21265e-216	8.25472e-215	0.0876789	0.0203069
HTR1D	tumor-Tumor cell	31.6489	27.2398	1.0387e-216	9.33191e-216	0.0292069	0
KIAA1549	tumor-Tumor cell	31.6429	2.08083	1.63069e-213	1.44989e-212	0.135074	0.0463297
FIRRE	tumor-Tumor cell	31.6347	2.71865	1.54582e-215	1.38287e-214	0.0736876	0.0162455
ABRAXAS1	tumor-Tumor cell	31.6216	2.49073	1.14869e-214	1.02405e-213	0.0890197	0.0219615
MEP1A	tumor-Tumor cell	31.6193	5.79613	1.09426e-216	9.82843e-216	0.0328796	0.000752106
POLE2	tumor-Tumor cell	31.5915	1.84015	9.32829e-212	8.24163e-211	0.194625	0.0861913
ZNF439	tumor-Tumor cell	31.5813	3.21464	2.18174e-215	1.95019e-214	0.0589967	0.0078219
CDK4	tumor-Tumor cell	31.5723	1.84674	1.05581e-211	9.32326e-211	0.190107	0.0863418
EID1	tumor-Tumor cell	31.5409	1.89137	1.8844e-211	1.66138e-210	0.180138	0.0789711
KIF20A	tumor-Tumor cell	31.5372	6.49112	1.78379e-215	1.59533e-214	0.0312473	0.000451264
RNF24	tumor-Tumor cell	31.5277	1.80475	1.11812e-210	9.83204e-210	0.213134	0.099278
DMRT2	tumor-Tumor cell	31.5199	27.2211	5.46559e-215	4.87643e-214	0.0287988	0
LINC01611	tumor-Tumor cell	31.5161	4.14158	2.33797e-215	2.08928e-214	0.0415076	0.00300842
MSX2	tumor-Tumor cell	31.5053	27.2246	8.53766e-215	7.61329e-214	0.0287696	0
RNASEH2B-AS1	tumor-Tumor cell	31.497	3.25663	1.72268e-214	1.53535e-213	0.0554406	0.00767148
THEM6	tumor-Tumor cell	31.4943	2.46322	9.97644e-213	8.85159e-212	0.0936544	0.0225632
ZFP37	tumor-Tumor cell	31.4872	4.37437	5.05917e-215	4.51502e-214	0.0392631	0.00240674
RPS28	tumor-Tumor cell	31.4859	1.69025	2.05911e-209	1.80593e-208	0.310432	0.186823
FANCD2	tumor-Tumor cell	31.4784	2.44367	1.31381e-212	1.16537e-211	0.0917597	0.0230144
COX7C	tumor-Tumor cell	31.4776	1.66386	7.16163e-209	6.27284e-208	0.382954	0.256468
PHLPP1	tumor-Tumor cell	31.4675	1.70427	1.11218e-207	9.71364e-207	0.587577	0.468562
SASS6	tumor-Tumor cell	31.4625	2.22728	1.21212e-211	1.07008e-210	0.113679	0.0335439
TMEM161B-AS1	tumor-Tumor cell	31.4599	1.66462	1.49839e-208	1.31106e-207	0.367797	0.233303
SVIP	tumor-Tumor cell	31.4396	2.0494	7.33986e-211	6.45931e-210	0.13831	0.0502407
RABL2A	tumor-Tumor cell	31.4172	2.29907	2.34081e-211	2.06324e-210	0.104031	0.0290313
ARMC3	tumor-Tumor cell	31.4079	3.62131	1.06243e-213	9.45394e-213	0.0476288	0.00526474
BCL9	tumor-Tumor cell	31.4039	2.04038	1.85231e-210	1.62838e-209	0.135774	0.0500903
TOMM7	tumor-Tumor cell	31.3817	1.77148	8.01639e-209	7.01968e-208	0.22628	0.115072
ACADM	tumor-Tumor cell	31.3776	1.66487	1.88944e-207	1.64935e-206	0.365028	0.22503
SH3PXD2B	tumor-Tumor cell	31.3732	1.78763	9.92181e-209	8.68592e-208	0.211502	0.0995788
NAPB	tumor-Tumor cell	31.365	1.6509	1.57789e-207	1.37774e-206	0.335529	0.20352
AMDHD2	tumor-Tumor cell	31.3565	2.24526	2.4718e-210	2.17241e-209	0.111318	0.032491
ADAMTS16	tumor-Tumor cell	31.3386	2.8027	1.30614e-211	1.15278e-210	0.0706853	0.0133875
C12orf42	tumor-Tumor cell	31.3342	2.79379	1.63975e-211	1.44683e-210	0.07121	0.0133875
MARCH9	tumor-Tumor cell	31.3317	2.92905	9.04761e-212	7.99575e-211	0.0655843	0.0112816
PRR5	tumor-Tumor cell	31.3275	2.85527	1.69419e-211	1.49447e-210	0.069053	0.0120337
LINC01605	tumor-Tumor cell	31.3056	3.87531	2.01653e-212	1.78633e-211	0.044539	0.00376053
RUNX2	tumor-Tumor cell	31.2831	1.93438	2.07685e-208	1.81673e-207	0.158714	0.0645307
AC093901.1	tumor-Tumor cell	31.2715	2.84107	9.09964e-211	8.00587e-210	0.0691987	0.012485
RPUSD3	tumor-Tumor cell	31.2599	2.08997	1.08511e-208	9.49695e-208	0.12872	0.043923
ARAP1	tumor-Tumor cell	31.2597	1.76995	3.86733e-207	3.3724e-206	0.220684	0.104844
PHLDA3	tumor-Tumor cell	31.2552	2.61935	3.22921e-210	2.83734e-209	0.0790509	0.0175993
BBX	tumor-Tumor cell	31.2518	1.66411	3.3176e-205	2.87285e-204	0.519165	0.387184
SNRPE	tumor-Tumor cell	31.205	1.75548	1.03613e-206	9.01891e-206	0.217769	0.112064
FAM19A4	tumor-Tumor cell	31.1866	3.5193	1.10691e-210	9.73609e-210	0.0485907	0.005716
AC066613.2	tumor-Tumor cell	31.1841	2.61024	3.35899e-209	2.94289e-208	0.0789635	0.0174489
KCNMB2-AS1	tumor-Tumor cell	31.1759	1.71615	9.36457e-206	8.12808e-205	0.272481	0.157641
COX11	tumor-Tumor cell	31.168	1.84085	1.87538e-206	1.63113e-205	0.184161	0.0795728
TRIOBP	tumor-Tumor cell	31.1361	1.68921	3.41098e-205	2.95296e-204	0.265922	0.144705
CHCHD6	tumor-Tumor cell	31.1293	1.7845	1.21659e-205	1.0554e-204	0.206022	0.0950662
C2orf54	tumor-Tumor cell	31.1258	3.41801	9.82983e-210	8.63018e-209	0.0513598	0.00616727
SLC16A13	tumor-Tumor cell	31.1169	2.13213	6.32998e-207	5.51558e-206	0.121666	0.0391095
AC009961.1	tumor-Tumor cell	31.1128	2.245	2.91782e-207	2.54507e-206	0.107908	0.0318893
ACP1	tumor-Tumor cell	31.1034	1.63966	1.69145e-204	1.46093e-203	0.318856	0.196751
CNOT8	tumor-Tumor cell	31.099	1.78531	2.31921e-205	2.00986e-204	0.203224	0.095367
EPS8L3	tumor-Tumor cell	31.0716	5.39249	1.88355e-209	1.65281e-208	0.0326755	0.00105295
GAS2L3	tumor-Tumor cell	31.064	1.87705	2.3025e-205	1.9959e-204	0.172355	0.0743081
HIST1H4E	tumor-Tumor cell	31.0638	5.43073	2.43958e-209	2.13905e-208	0.0326755	0.00105295
AP000787.1	tumor-Tumor cell	31.057	2.61139	9.92777e-208	8.67303e-207	0.0767773	0.018201
PRRX1	tumor-Tumor cell	31.0557	5.15867	2.89848e-209	2.54009e-208	0.0332294	0.00135379
RNF122	tumor-Tumor cell	31.0451	2.87268	6.95115e-208	6.07578e-207	0.0668085	0.0117329
RBMS3-AS3	tumor-Tumor cell	31.0448	2.91145	3.91456e-208	3.42248e-207	0.0631941	0.0118833
NPM1	tumor-Tumor cell	31.0433	1.62579	1.12161e-202	9.61813e-202	0.553211	0.438628
PGRMC2	tumor-Tumor cell	31.0318	1.65079	1.63649e-203	1.40874e-202	0.31874	0.191787
SF3B1	tumor-Tumor cell	31.0102	1.56731	5.36568e-202	4.58833e-201	0.675285	0.596119
FAM227A	tumor-Tumor cell	31.0043	2.64672	6.4694e-207	5.6356e-206	0.0765733	0.0160951
MTR	tumor-Tumor cell	31.0035	1.62223	4.79262e-202	4.09934e-201	0.601218	0.501655
UBE4B	tumor-Tumor cell	30.9849	1.62461	4.06298e-202	3.47701e-201	0.467252	0.335138
CRIPT	tumor-Tumor cell	30.9721	2.02448	8.30109e-205	7.17716e-204	0.136444	0.0493381
MVB12B	tumor-Tumor cell	30.966	1.65409	1.34324e-202	1.15099e-201	0.315971	0.184567
CAMLG	tumor-Tumor cell	30.9634	1.95345	1.98607e-204	1.71496e-203	0.151864	0.0597172
TUBG1	tumor-Tumor cell	30.9614	2.40867	7.32691e-206	6.36276e-205	0.0913516	0.0236161
CDCA5	tumor-Tumor cell	30.9536	3.12201	3.99454e-207	3.48243e-206	0.0580931	0.00857401
MRNIP	tumor-Tumor cell	30.9341	1.81178	2.30489e-203	1.98311e-202	0.190661	0.0845367
UBE2Q2	tumor-Tumor cell	30.9224	1.83365	2.85488e-203	2.45568e-202	0.185385	0.0801745
PSMB5	tumor-Tumor cell	30.9081	1.64395	3.62842e-202	3.10592e-201	0.309995	0.19299
AC124947.1	tumor-Tumor cell	30.9046	2.18366	2.03319e-204	1.75519e-203	0.113359	0.0354994
CALR	tumor-Tumor cell	30.8928	1.65809	5.42415e-201	4.62888e-200	0.474043	0.343562
ZDHHC12	tumor-Tumor cell	30.8916	2.79439	1.06876e-205	9.27401e-205	0.070831	0.0130866
MGAT4A	tumor-Tumor cell	30.8576	1.66732	1.98085e-201	1.69172e-200	0.291311	0.163809
CFAP36	tumor-Tumor cell	30.8397	2.03978	3.28177e-203	2.82143e-202	0.130994	0.046781
HDAC11	tumor-Tumor cell	30.8383	2.68779	7.44461e-205	6.4383e-204	0.0742414	0.0150421
AC096888.1	tumor-Tumor cell	30.8354	27.254	5.75439e-206	4.99976e-205	0.027458	0
SLC5A4-AS1	tumor-Tumor cell	30.8168	2.71383	9.43942e-205	8.15926e-204	0.0708893	0.0148917
DKK3	tumor-Tumor cell	30.8132	3.67554	8.91607e-206	7.7408e-205	0.0468418	0.00436221
MIS18BP1	tumor-Tumor cell	30.8056	1.7075	2.74141e-201	2.34007e-200	0.242429	0.129813
COLGALT2	tumor-Tumor cell	30.7898	3.45726	2.1283e-205	1.84537e-204	0.0489987	0.00586643
PFDN4	tumor-Tumor cell	30.7837	2.09755	9.66421e-203	8.29159e-202	0.121404	0.0415162
SLC40A1	tumor-Tumor cell	30.7774	1.68006	2.87562e-200	2.44716e-199	0.324132	0.195848
PLK1	tumor-Tumor cell	30.7641	2.7035	4.4525e-204	3.84074e-203	0.0715306	0.0150421
FGD5-AS1	tumor-Tumor cell	30.7592	1.84639	2.39051e-201	2.04106e-200	0.179847	0.0783694
AC008771.1	tumor-Tumor cell	30.7487	3.21886	1.5174e-204	1.31094e-203	0.0550325	0.00737064
IFI27L1	tumor-Tumor cell	30.7391	2.76295	9.37064e-204	8.07276e-203	0.0696359	0.0133875
C2orf74	tumor-Tumor cell	30.7359	2.0339	8.42254e-202	7.19682e-201	0.132743	0.0464801
D2HGDH	tumor-Tumor cell	30.7209	1.61088	1.89779e-199	1.6093e-198	0.340747	0.211943
AL391152.1	tumor-Tumor cell	30.7107	3.28372	3.61203e-204	3.11655e-203	0.052584	0.00691937
SP8	tumor-Tumor cell	30.6761	27.1345	6.8047e-204	5.86372e-203	0.0274288	0
CANX	tumor-Tumor cell	30.6704	1.62191	5.69677e-198	4.8065e-197	0.562101	0.445397
SYNGAP1-AS1	tumor-Tumor cell	30.651	2.96231	6.1163e-203	5.25028e-202	0.0615909	0.0100782
GMCL1	tumor-Tumor cell	30.6347	1.64386	1.6841e-198	1.42414e-197	0.317632	0.18923
HEY1	tumor-Tumor cell	30.6215	3.81313	1.87878e-203	1.6169e-202	0.0429358	0.00406137
SPRY4-AS1	tumor-Tumor cell	30.6196	1.8164	9.77198e-200	8.29283e-199	0.177223	0.0831829
MKS1	tumor-Tumor cell	30.6184	2.60383	7.97839e-202	6.82078e-201	0.0774186	0.0165463
CLIP2	tumor-Tumor cell	30.6183	1.78427	2.72003e-199	2.30539e-198	0.198677	0.0920578
POSTN	tumor-Tumor cell	30.6147	3.3018	4.79787e-203	4.12381e-202	0.0510974	0.00722022
ZAP70	tumor-Tumor cell	30.6033	3.1405	1.24254e-202	1.06497e-201	0.0557029	0.00842359
AD000090.1	tumor-Tumor cell	30.5735	3.67735	1.0061e-202	8.62981e-202	0.0448305	0.00436221
HACD2	tumor-Tumor cell	30.5635	1.60257	4.10088e-197	3.45046e-196	0.415688	0.284747
CDC20	tumor-Tumor cell	30.5633	5.0909	7.57012e-203	6.49659e-202	0.033346	0.00120337
DLX1	tumor-Tumor cell	30.5567	27.2379	2.39696e-202	2.05337e-201	0.0271665	0
ESF1	tumor-Tumor cell	30.5453	1.60713	1.54058e-196	1.29299e-195	0.532923	0.418171
LMO3	tumor-Tumor cell	30.5172	2.60747	1.13292e-200	9.65099e-200	0.0747661	0.0166968
HIC2	tumor-Tumor cell	30.4967	1.66106	3.35414e-197	2.82428e-196	0.258431	0.139741
WRB	tumor-Tumor cell	30.4958	2.00935	9.19748e-199	7.78166e-198	0.132917	0.0478339
ITPKA	tumor-Tumor cell	30.4851	4.37788	8.10139e-202	6.92417e-201	0.0375725	0.0021059
MGME1	tumor-Tumor cell	30.4809	1.63402	6.48893e-197	5.45702e-196	0.281721	0.164561
C6orf120	tumor-Tumor cell	30.4772	2.42639	8.11677e-200	6.89514e-199	0.086134	0.0224128
BBS7	tumor-Tumor cell	30.4705	2.83069	2.03542e-200	1.73347e-199	0.0658175	0.0118833
ASAH2	tumor-Tumor cell	30.4637	3.21506	6.93957e-201	5.9176e-200	0.0537208	0.00722022
ERG28	tumor-Tumor cell	30.4559	1.73444	3.63702e-197	3.0617e-196	0.215466	0.108454
CLIP3	tumor-Tumor cell	30.4423	3.50696	6.35216e-201	5.41807e-200	0.0471915	0.00526474
DSTN	tumor-Tumor cell	30.4408	1.61369	6.8796e-196	5.76532e-195	0.372519	0.24639
POLD3	tumor-Tumor cell	30.4316	1.67413	1.38207e-196	1.16054e-195	0.249337	0.138538
CENPU	tumor-Tumor cell	30.4207	2.82454	9.3169e-200	7.91064e-199	0.0659049	0.0118833
SMIM24	tumor-Tumor cell	30.3997	3.32423	4.58722e-200	3.89978e-199	0.0529047	0.00616727
MEIS1-AS2	tumor-Tumor cell	30.3991	4.50672	9.86636e-201	8.40696e-200	0.035707	0.00195548
C2orf69	tumor-Tumor cell	30.397	1.93246	2.4867e-197	2.0944e-196	0.145102	0.0573105
NCK2	tumor-Tumor cell	30.3657	1.61588	4.69093e-195	3.91842e-194	0.330545	0.199759
THOC5	tumor-Tumor cell	30.3616	1.79296	3.07354e-196	2.57701e-195	0.18384	0.0813779
PIGF	tumor-Tumor cell	30.3599	1.69533	9.53294e-196	7.98292e-195	0.228262	0.115223
KLRG1	tumor-Tumor cell	30.3424	2.68559	1.75769e-198	1.48599e-197	0.0717055	0.01429
AC073111.5	tumor-Tumor cell	30.3394	3.48606	1.52305e-199	1.29219e-198	0.0478328	0.00526474
THAP2	tumor-Tumor cell	30.3339	3.16929	3.74869e-199	3.17483e-198	0.0544495	0.00752106
SLC7A6OS	tumor-Tumor cell	30.3302	1.68056	1.98502e-195	1.66061e-194	0.231673	0.121841
Z83844.2	tumor-Tumor cell	30.3266	3.19524	4.26826e-199	3.61396e-198	0.0536334	0.00737064
CAV3	tumor-Tumor cell	30.3123	2.78251	2.71089e-198	2.29012e-197	0.0670709	0.012485
AC009061.2	tumor-Tumor cell	30.3094	2.42342	1.7939e-197	1.51203e-196	0.0872417	0.0212094
AC002116.2	tumor-Tumor cell	30.2997	2.83295	3.02175e-198	2.55209e-197	0.0645932	0.0115824
TDP2	tumor-Tumor cell	30.2962	1.84355	1.17386e-195	9.82503e-195	0.167575	0.0705475
AP000770.1	tumor-Tumor cell	30.2881	6.93251	4.68482e-199	3.96566e-198	0.0278369	0.000300842
RPLP2	tumor-Tumor cell	30.2606	1.59753	4.53558e-193	3.76427e-192	0.555047	0.443893
FAM227B	tumor-Tumor cell	30.2582	1.87243	2.62337e-195	2.19299e-194	0.159239	0.0657341
ZNF730	tumor-Tumor cell	30.2396	3.27191	4.19558e-198	3.54169e-197	0.0513015	0.00676895
FANCA	tumor-Tumor cell	30.2375	1.79362	7.57765e-195	6.32187e-194	0.178535	0.0822804
GOLGA8A	tumor-Tumor cell	30.2039	1.71335	5.13866e-194	4.27856e-193	0.210832	0.103941
MRPS33	tumor-Tumor cell	30.2027	1.92806	6.30975e-195	5.26802e-194	0.145481	0.0583634
TRIP13	tumor-Tumor cell	30.1909	2.94637	4.73498e-197	3.98299e-196	0.0603958	0.0099278
PFDN5	tumor-Tumor cell	30.1769	1.62692	6.35489e-193	5.27029e-192	0.319585	0.196901
ID4	tumor-Tumor cell	30.1568	3.00432	9.10526e-197	7.64961e-196	0.0575976	0.00962696
SCOC	tumor-Tumor cell	30.1435	1.8418	6.96684e-194	5.79643e-193	0.164573	0.0716005
SORBS3	tumor-Tumor cell	30.1419	1.81069	2.09658e-193	1.74133e-192	0.185706	0.0797232
LZTS3	tumor-Tumor cell	30.1416	2.59212	1.00679e-195	8.42879e-195	0.0760195	0.0159446
MTFR1	tumor-Tumor cell	30.1413	1.59002	3.26346e-192	2.7038e-191	0.352319	0.222774
BRD8	tumor-Tumor cell	30.1364	1.64104	9.62609e-193	7.9812e-192	0.262658	0.146209
POLE4	tumor-Tumor cell	30.1291	1.98186	3.45494e-194	2.87737e-193	0.1335	0.0502407
NAP1L4	tumor-Tumor cell	30.1222	1.57597	2.97716e-191	2.46173e-190	0.562917	0.449308
COPS9	tumor-Tumor cell	30.1128	1.93051	8.31712e-194	6.91814e-193	0.145072	0.058213
RNASEH1-AS1	tumor-Tumor cell	30.0995	2.96835	5.75448e-196	4.82364e-195	0.0588801	0.00977738
ARHGAP29	tumor-Tumor cell	30.089	1.59791	4.18917e-191	3.46221e-190	0.501297	0.384777
LANCL1-AS1	tumor-Tumor cell	30.0807	1.92385	2.05633e-193	1.70833e-192	0.141604	0.0562575
C12orf73	tumor-Tumor cell	30.0494	2.08474	1.59275e-193	1.32419e-192	0.115399	0.0388087
AP002954.1	tumor-Tumor cell	30.0238	2.17159	1.52647e-193	1.2694e-192	0.104264	0.0338448
ZNF521	tumor-Tumor cell	30.0214	2.52641	2.02018e-194	1.6833e-193	0.0749701	0.0191035
SLC25A12	tumor-Tumor cell	30.0162	1.64026	1.64664e-191	1.3619e-190	0.255196	0.151775
AL160290.2	tumor-Tumor cell	30.0135	3.30183	2.52912e-195	2.11472e-194	0.0487947	0.00676895
SLC6A4	tumor-Tumor cell	30.0059	3.02247	7.06194e-195	5.89309e-194	0.056315	0.00917569
L3MBTL3	tumor-Tumor cell	29.9776	2.42172	1.82541e-193	1.51724e-192	0.0833941	0.0212094
PIP4K2B	tumor-Tumor cell	29.9605	1.73085	3.49421e-191	2.88856e-190	0.196112	0.0941637
PRR27	tumor-Tumor cell	29.9553	6.80134	7.90768e-195	6.59393e-194	0.0276911	0.000300842
UFL1-AS1	tumor-Tumor cell	29.9541	1.95269	7.68061e-192	6.35716e-191	0.137261	0.0512936
SLC13A3	tumor-Tumor cell	29.8959	1.62221	1.77649e-189	1.46172e-188	0.309878	0.187274
DEFA5	tumor-Tumor cell	29.8595	27.1218	1.98789e-193	1.65188e-192	0.026292	0
CHD6	tumor-Tumor cell	29.8466	1.53861	7.48636e-188	6.11191e-187	0.667735	0.595668
SCAND1	tumor-Tumor cell	29.8032	1.69303	6.66361e-189	5.46683e-188	0.232081	0.120638
LRRC4C	tumor-Tumor cell	29.8021	1.90605	2.72449e-190	2.24837e-189	0.138193	0.0624248
ZFAND2B	tumor-Tumor cell	29.7928	1.76342	3.11213e-189	2.55883e-188	0.182441	0.0834838
TXNDC16	tumor-Tumor cell	29.7795	1.80212	4.16237e-189	3.41816e-188	0.175649	0.0765644
DALRD3	tumor-Tumor cell	29.7787	1.7886	3.28769e-189	2.70185e-188	0.171364	0.0759627
TTC26	tumor-Tumor cell	29.7628	2.39304	1.05124e-190	8.68387e-190	0.0843851	0.0216606
AC005064.1	tumor-Tumor cell	29.7576	1.73999	8.79987e-189	7.21237e-188	0.193692	0.0967208
BTN3A1	tumor-Tumor cell	29.757	2.61767	4.68554e-191	3.87148e-190	0.0716763	0.015343
RASAL2	tumor-Tumor cell	29.7537	1.59994	7.45023e-187	6.05442e-186	0.558108	0.447653
ATP10A	tumor-Tumor cell	29.7532	2.26771	1.63053e-190	1.34625e-189	0.0912933	0.0284296
MFSD11	tumor-Tumor cell	29.7291	1.6419	7.726e-188	6.30603e-187	0.247034	0.132671
SLC2A1	tumor-Tumor cell	29.6821	2.026	5.17031e-189	4.24277e-188	0.11744	0.0448255
BCORL1	tumor-Tumor cell	29.6711	2.08118	9.19203e-189	7.53194e-188	0.114292	0.0374549
AC011921.1	tumor-Tumor cell	29.6484	3.29651	1.35003e-190	1.11493e-189	0.0492319	0.00616727
LHFPL3	tumor-Tumor cell	29.6355	1.70262	3.15701e-187	2.57177e-186	0.202058	0.10349
PRKACB	tumor-Tumor cell	29.6295	1.58719	4.22076e-186	3.42419e-185	0.334013	0.208032
SCAMP1	tumor-Tumor cell	29.6118	1.58816	4.89993e-186	3.97326e-185	0.303145	0.179302
CRHR2	tumor-Tumor cell	29.6101	2.93822	9.21515e-190	7.59169e-189	0.0574518	0.00977738
B9D1	tumor-Tumor cell	29.599	2.1385	5.81194e-188	4.74722e-187	0.107879	0.0327918
PLCB1	tumor-Tumor cell	29.5956	1.50893	7.69981e-185	6.22856e-184	0.783164	0.758123
NME7	tumor-Tumor cell	29.5907	1.57843	9.79759e-186	7.93891e-185	0.323782	0.202467
IL17RB	tumor-Tumor cell	29.5879	1.68408	2.20619e-186	1.79112e-185	0.226193	0.121089
DGKG	tumor-Tumor cell	29.5828	1.77768	7.04056e-187	5.72428e-186	0.171656	0.0803249
B4GAT1	tumor-Tumor cell	29.5666	2.78389	8.31555e-189	6.81709e-188	0.0664587	0.0117329
FAM69B	tumor-Tumor cell	29.5591	2.88868	4.48059e-189	3.67858e-188	0.0592882	0.0103791
TONSL	tumor-Tumor cell	29.5575	2.05967	2.32573e-187	1.89551e-186	0.1147	0.0385078
ISX	tumor-Tumor cell	29.5563	26.9811	1.30882e-189	1.07744e-188	0.0254759	0
CDS1	tumor-Tumor cell	29.5445	2.61997	1.59068e-188	1.30181e-187	0.0688198	0.015343
SFT2D3	tumor-Tumor cell	29.5414	2.71454	1.50802e-188	1.23446e-187	0.0665462	0.0130866
AC131956.2	tumor-Tumor cell	29.5365	4.02779	1.18164e-189	9.72992e-189	0.0377765	0.002858
AC027644.3	tumor-Tumor cell	29.5349	2.78829	1.41957e-188	1.16234e-187	0.0635439	0.0117329
RNF187	tumor-Tumor cell	29.5349	1.85408	2.37958e-186	1.93142e-185	0.159792	0.0664862
CCDC33	tumor-Tumor cell	29.527	2.98714	6.78041e-189	5.5613e-188	0.0545661	0.00947653
AC104986.2	tumor-Tumor cell	29.5232	1.7835	5.35375e-186	4.3402e-185	0.17151	0.073556
CPLANE1	tumor-Tumor cell	29.5208	1.55905	1.30665e-184	1.05622e-183	0.370041	0.240523
GABRA4	tumor-Tumor cell	29.5166	6.22219	2.39466e-189	1.9694e-188	0.027662	0.000451264
DACT1	tumor-Tumor cell	29.5157	3.92345	2.19873e-189	1.8087e-188	0.038447	0.00330927
CCDC117	tumor-Tumor cell	29.5143	1.81714	4.61316e-186	3.74163e-185	0.162824	0.0694946
CCDC90B	tumor-Tumor cell	29.4842	1.773	1.41926e-185	1.14974e-184	0.173492	0.0777677
FKBP7	tumor-Tumor cell	29.4635	2.54041	2.09946e-187	1.71193e-186	0.0726965	0.0172984
SAT2	tumor-Tumor cell	29.4503	1.56182	8.02391e-184	6.46423e-183	0.388871	0.269254
FAM198B-AS1	tumor-Tumor cell	29.45	3.48907	2.87702e-188	2.35283e-187	0.045122	0.00481348
GLO1	tumor-Tumor cell	29.4282	1.5843	7.84066e-184	6.31812e-183	0.309908	0.187726
CENPO	tumor-Tumor cell	29.4278	1.99331	1.46017e-185	1.18259e-184	0.123707	0.0433213
AL513211.1	tumor-Tumor cell	29.4255	4.05405	2.9187e-188	2.38633e-187	0.0373393	0.00270758
COL26A1	tumor-Tumor cell	29.416	1.80342	7.10702e-185	5.75043e-184	0.163465	0.0716005
CCDC92	tumor-Tumor cell	29.3893	1.63699	8.70566e-184	7.01178e-183	0.236511	0.124248
PAIP2B	tumor-Tumor cell	29.3786	2.11534	3.40022e-185	2.75185e-184	0.110211	0.0344465
GLMN	tumor-Tumor cell	29.3436	1.60379	4.25138e-183	3.41597e-182	0.259189	0.144254
SNRNP48	tumor-Tumor cell	29.3433	1.72207	1.1489e-183	9.25131e-183	0.18897	0.0888989
LINC01632	tumor-Tumor cell	29.3289	4.18262	4.37755e-187	3.56432e-186	0.0360859	0.00240674
ZDHHC11	tumor-Tumor cell	29.3234	1.93044	3.73672e-184	3.0169e-183	0.132276	0.0497894
ADRA2C	tumor-Tumor cell	29.3143	5.75382	7.00463e-187	5.69669e-186	0.028653	0.000601685
OTX1	tumor-Tumor cell	29.3135	5.45781	7.04948e-187	5.73013e-186	0.0288571	0.000902527
STC1	tumor-Tumor cell	29.3016	3.38748	1.70807e-186	1.38705e-185	0.0448014	0.00601685
ARL3	tumor-Tumor cell	29.2986	1.92927	7.60504e-184	6.12973e-183	0.134113	0.0512936
KLF7	tumor-Tumor cell	29.2697	1.56454	8.12859e-182	6.50326e-181	0.338211	0.217208
MT-ND4	tumor-Tumor cell	29.2399	1.76911	1.88514e-179	1.49642e-178	0.77267	0.636883
LIN9	tumor-Tumor cell	29.2342	1.79415	1.40993e-182	1.13098e-181	0.165156	0.070698
MLLT6	tumor-Tumor cell	29.2108	1.56123	2.37399e-181	1.89704e-180	0.293497	0.177347
ZNF66	tumor-Tumor cell	29.206	2.94641	1.23255e-184	9.96558e-184	0.0574518	0.00887485
GNPAT	tumor-Tumor cell	29.2055	1.52519	8.37341e-181	6.6816e-180	0.398956	0.275872
FRMD1	tumor-Tumor cell	29.1923	6.80055	3.11955e-185	2.52531e-184	0.026292	0.000300842
DNAJC27-AS1	tumor-Tumor cell	29.1915	2.2403	2.4177e-183	1.94401e-182	0.0930131	0.0266245
ABHD3	tumor-Tumor cell	29.1659	1.57704	7.57708e-180	6.02323e-179	0.575014	0.470367
PXYLP1	tumor-Tumor cell	29.162	1.85588	6.58579e-182	5.27146e-181	0.147608	0.058213
CHCHD2	tumor-Tumor cell	29.1414	1.5466	4.7105e-180	3.74717e-179	0.424928	0.309416
B3GALT1	tumor-Tumor cell	29.1403	27.0009	1.97626e-184	1.59672e-183	0.0248637	0
INPPL1	tumor-Tumor cell	29.1321	2.03539	3.88682e-182	3.11261e-181	0.114904	0.0392599
C11orf74	tumor-Tumor cell	29.1138	2.60971	4.5309e-183	3.63883e-182	0.0695193	0.0144404
LINC02163	tumor-Tumor cell	29.0938	7.77875	6.12418e-184	4.9397e-183	0.025301	0.000150421
FBN1	tumor-Tumor cell	29.0904	2.40838	1.81495e-182	1.45482e-181	0.0801003	0.0198556
IQCH-AS1	tumor-Tumor cell	29.0892	1.63934	2.80259e-180	2.23262e-179	0.224036	0.115523
MAFG-DT	tumor-Tumor cell	29.0749	4.31884	5.84965e-184	4.72036e-183	0.0342496	0.0021059
APRT	tumor-Tumor cell	29.0679	1.6465	3.86175e-180	3.07345e-179	0.226951	0.124097
FAM210B	tumor-Tumor cell	29.0552	1.74792	2.47428e-180	1.97154e-179	0.179643	0.0833333
HSBP1	tumor-Tumor cell	29.0504	1.7205	3.49992e-180	2.78747e-179	0.189407	0.090704
KCP	tumor-Tumor cell	29.0454	2.70756	1.77049e-182	1.41952e-181	0.0633107	0.0126354
SKA1	tumor-Tumor cell	29.0443	5.25228	1.41157e-183	1.13583e-182	0.0294401	0.000902527
NECTIN1	tumor-Tumor cell	29.0392	2.11296	3.4355e-181	2.74268e-180	0.104964	0.0330927
ZNF84	tumor-Tumor cell	29.0319	1.54583	3.91246e-179	3.10423e-178	0.302708	0.183664
DNM1	tumor-Tumor cell	29.0314	1.77325	3.7421e-180	2.97964e-179	0.16431	0.0712996
BTN2A2	tumor-Tumor cell	29.0078	2.97031	2.24841e-182	1.80142e-181	0.0541872	0.00887485
RFXAP	tumor-Tumor cell	28.9849	2.14667	1.22881e-180	9.80068e-180	0.0996298	0.0303851
PSMD4	tumor-Tumor cell	28.9672	1.51955	3.39952e-178	2.69026e-177	0.3694	0.254813
RDH11	tumor-Tumor cell	28.9639	1.98148	6.07366e-180	4.83041e-179	0.120967	0.0424188
FKBP1B	tumor-Tumor cell	28.9526	2.62667	2.64515e-181	2.11271e-180	0.0657009	0.0144404
AC013470.2	tumor-Tumor cell	28.9469	2.94921	1.40164e-181	1.12084e-180	0.0551199	0.00902527
LARS	tumor-Tumor cell	28.9342	1.52572	1.06843e-177	8.43927e-177	0.373597	0.251805
LINC01719	tumor-Tumor cell	28.9275	3.34529	9.66986e-182	7.7345e-181	0.0453843	0.00556558
MYORG	tumor-Tumor cell	28.9272	2.5134	1.17214e-180	9.35093e-180	0.0733961	0.0165463
SMARCA1	tumor-Tumor cell	28.9177	1.55261	6.73071e-177	5.29769e-176	0.562159	0.445848
PTPRZ1	tumor-Tumor cell	28.9075	3.28109	1.51222e-181	1.20898e-180	0.045326	0.00661853
DCAF16	tumor-Tumor cell	28.9057	1.63181	3.42482e-178	2.70964e-177	0.215379	0.11071
FSD1L	tumor-Tumor cell	28.8646	1.60856	1.49549e-177	1.18042e-176	0.232897	0.123947
MZT1	tumor-Tumor cell	28.8613	2.49238	6.44141e-180	5.12167e-179	0.0729589	0.0172984
SEC11C	tumor-Tumor cell	28.8432	1.69381	1.18444e-177	9.35119e-177	0.193459	0.0943141
SPDYE3	tumor-Tumor cell	28.8247	1.67622	1.96228e-177	1.54704e-176	0.193284	0.0955174
HFM1	tumor-Tumor cell	28.807	2.25821	9.77313e-179	7.74507e-178	0.08867	0.0246691
ROR1-AS1	tumor-Tumor cell	28.7816	4.75779	2.30911e-180	1.84038e-179	0.0303728	0.00150421
TNN	tumor-Tumor cell	28.757	3.2619	1.18912e-179	9.44592e-179	0.0455301	0.00631769
FGF3	tumor-Tumor cell	28.7524	7.47773	8.81889e-180	7.00872e-179	0.0251844	0.000150421
SLC35F3	tumor-Tumor cell	28.7505	2.0679	9.21659e-178	7.28165e-177	0.104731	0.0358002
FAM208A	tumor-Tumor cell	28.7359	1.5175	1.82132e-175	1.42651e-174	0.34713	0.226835
NPM3	tumor-Tumor cell	28.7348	2.76258	8.26608e-179	6.55385e-178	0.0603958	0.0117329
NOP10	tumor-Tumor cell	28.7314	1.76599	1.29563e-176	1.01883e-175	0.167663	0.076414
C1QBP	tumor-Tumor cell	28.7168	1.58548	7.90344e-176	6.20036e-175	0.251348	0.147563
SEMA4D	tumor-Tumor cell	28.7117	1.98822	6.94701e-177	5.46665e-176	0.120209	0.0412154
SWT1	tumor-Tumor cell	28.6999	1.73293	4.39579e-176	3.4526e-175	0.173959	0.0786703
EDN3	tumor-Tumor cell	28.6954	5.21151	2.87498e-179	2.28162e-178	0.0283324	0.00105295
TSPAN8	tumor-Tumor cell	28.6947	2.45772	7.62862e-178	6.02848e-177	0.0732212	0.0177497
ARMC2	tumor-Tumor cell	28.6882	1.71228	5.69209e-176	4.46762e-175	0.176116	0.0830325
TMEM8B	tumor-Tumor cell	28.6842	2.24891	3.17697e-177	2.50409e-176	0.0892821	0.0246691
ZNF337	tumor-Tumor cell	28.6812	1.53126	4.57491e-175	3.57653e-174	0.291602	0.176745
AC110760.1	tumor-Tumor cell	28.6673	5.31327	6.29966e-179	4.99593e-178	0.0280409	0.000902527
LINC02588	tumor-Tumor cell	28.6653	2.99074	2.74851e-178	2.17558e-177	0.0514181	0.00872443
CIR1	tumor-Tumor cell	28.6638	1.50323	1.71982e-174	1.33982e-173	0.397208	0.280535
SMIM37	tumor-Tumor cell	28.6225	2.00469	5.44979e-176	4.27844e-175	0.114554	0.0398616
ALAD	tumor-Tumor cell	28.6136	1.7895	3.44116e-175	2.69208e-174	0.158335	0.0660349
AGBL3	tumor-Tumor cell	28.5989	1.60706	1.67945e-174	1.30868e-173	0.225056	0.120939
E2F8	tumor-Tumor cell	28.5899	4.81054	5.06575e-178	4.00507e-177	0.0306351	0.00120337
EBP	tumor-Tumor cell	28.588	1.58175	2.74138e-174	2.13418e-173	0.253418	0.149067
CBX1	tumor-Tumor cell	28.585	1.64176	1.55161e-174	1.20934e-173	0.203807	0.104543
PABPC3	tumor-Tumor cell	28.5814	2.17231	6.51375e-176	5.11133e-175	0.094966	0.02858
NECAP2	tumor-Tumor cell	28.5721	1.93233	3.0982e-175	2.42435e-174	0.123677	0.0460289
AC055717.2	tumor-Tumor cell	28.5701	26.8856	1.90671e-177	1.50393e-176	0.0236686	0
ING5	tumor-Tumor cell	28.5466	1.49316	3.49294e-173	2.70608e-172	0.369662	0.250903
LINC02204	tumor-Tumor cell	28.5453	5.09484	1.85535e-177	1.46377e-176	0.028653	0.00105295
FANCI	tumor-Tumor cell	28.54	1.77119	1.85951e-174	1.44831e-173	0.156003	0.0700963
MAMSTR	tumor-Tumor cell	28.5269	3.27863	9.06512e-177	7.13174e-176	0.0458798	0.005716
SYNGAP1	tumor-Tumor cell	28.5006	2.46925	1.67343e-175	1.31099e-174	0.0720844	0.0169976
NUDT4B	tumor-Tumor cell	28.4876	4.31939	9.15272e-177	7.19896e-176	0.0325881	0.0021059
THSD7B	tumor-Tumor cell	28.4872	2.09226	1.07127e-174	8.36126e-174	0.0999796	0.0335439
SEPT8	tumor-Tumor cell	28.478	1.81059	8.17948e-174	6.35449e-173	0.145451	0.0606197
MAD1L1	tumor-Tumor cell	28.4451	1.52139	3.33425e-172	2.57541e-171	0.307226	0.188779
GSDME	tumor-Tumor cell	28.4449	2.01294	6.20439e-174	4.82232e-173	0.110386	0.0377557
SMC4	tumor-Tumor cell	28.4329	1.54617	2.54419e-172	1.96652e-171	0.280876	0.175842
ZMYM1	tumor-Tumor cell	28.4275	1.58291	1.99646e-172	1.54351e-171	0.232722	0.126203
SP6	tumor-Tumor cell	28.4273	7.73845	8.5439e-176	6.69968e-175	0.0243682	0.000150421
C15orf40	tumor-Tumor cell	28.4222	1.69982	8.06316e-173	6.23955e-172	0.174921	0.0812274
LINC02482	tumor-Tumor cell	28.4199	2.66314	8.87573e-175	6.9291e-174	0.063573	0.012485
TMEM14C	tumor-Tumor cell	28.414	1.86316	3.3616e-173	2.60493e-172	0.135832	0.054302
ZNF74	tumor-Tumor cell	28.4055	3.20733	2.73981e-175	2.14441e-174	0.0465794	0.00631769
TRIM17	tumor-Tumor cell	28.3989	5.29858	1.15522e-175	9.05443e-175	0.0276037	0.000902527
PGBD5	tumor-Tumor cell	28.3919	1.90369	4.86762e-173	3.76848e-172	0.127175	0.0490373
AC092683.2	tumor-Tumor cell	28.39	2.93253	8.174e-175	6.38276e-174	0.052963	0.00872443
C21orf62-AS1	tumor-Tumor cell	28.3751	2.44882	6.64289e-174	5.16194e-173	0.0736584	0.017148
AL109920.1	tumor-Tumor cell	28.3698	27.0116	5.03569e-175	3.93401e-174	0.0234937	0
CFL1	tumor-Tumor cell	28.3664	1.53655	2.5573e-171	1.97029e-170	0.323695	0.210138
LRRC45	tumor-Tumor cell	28.3599	2.8411	3.06942e-174	2.38845e-173	0.0579474	0.00962696
SV2A	tumor-Tumor cell	28.3492	4.53397	4.26064e-175	3.33163e-174	0.0310724	0.00165463
C18orf54	tumor-Tumor cell	28.3447	4.94499	4.82091e-175	3.76709e-174	0.0294984	0.00105295
PFKFB4	tumor-Tumor cell	28.3445	2.35638	1.6721e-173	1.29692e-172	0.0772437	0.0204573
CYBA	tumor-Tumor cell	28.3217	1.68636	2.22024e-171	1.711e-170	0.199318	0.0958183
TMEM136	tumor-Tumor cell	28.316	2.75338	9.34726e-174	7.25668e-173	0.0583554	0.0111312
C11orf65	tumor-Tumor cell	28.3111	1.63488	2.76323e-171	2.12846e-170	0.201912	0.102738
CLHC1	tumor-Tumor cell	28.2987	1.83499	9.6127e-172	7.41298e-171	0.138223	0.0550542
CRNKL1	tumor-Tumor cell	28.2938	1.66537	2.98471e-171	2.29853e-170	0.186084	0.0914561
SYF2	tumor-Tumor cell	28.2931	1.69404	2.11844e-171	1.63292e-170	0.176087	0.0870939
NRSN1	tumor-Tumor cell	28.2903	4.40835	2.23364e-174	1.7393e-173	0.0316262	0.00180505
SMPDL3B	tumor-Tumor cell	28.2876	3.81049	2.98773e-174	2.32543e-173	0.0364649	0.00345969
ELMOD2	tumor-Tumor cell	28.2849	1.70713	3.18806e-171	2.45457e-170	0.171831	0.0785199
LARGE2	tumor-Tumor cell	28.2811	2.20945	1.88424e-172	1.45708e-171	0.088087	0.025722
NCL	tumor-Tumor cell	28.27	1.46144	1.59954e-169	1.2245e-168	0.644912	0.573857
C1orf195	tumor-Tumor cell	28.269	4.00323	4.86683e-174	3.78358e-173	0.0350657	0.00255716
PAQR7	tumor-Tumor cell	28.2518	2.69061	7.40339e-173	5.73032e-172	0.061416	0.0120337
KIF2C	tumor-Tumor cell	28.2459	2.30512	3.02909e-172	2.34024e-171	0.0800128	0.0218111
MYPOP	tumor-Tumor cell	28.2125	2.43341	5.90989e-172	4.56065e-171	0.0738916	0.0172984
GJB6	tumor-Tumor cell	28.1826	4.06	4.74097e-173	3.67127e-172	0.0338123	0.00270758
MIB1	tumor-Tumor cell	28.1639	1.54527	4.99942e-168	3.80723e-167	0.582388	0.458032
CASTOR3	tumor-Tumor cell	28.1492	1.68261	1.43269e-169	1.09727e-168	0.178564	0.0846871
SLC39A7	tumor-Tumor cell	28.137	1.82111	7.4401e-170	5.70476e-169	0.141662	0.0588147
SETDB2	tumor-Tumor cell	28.1188	1.58736	6.85045e-169	5.2323e-168	0.221442	0.117329
EFR3B	tumor-Tumor cell	28.1096	2.30317	1.1975e-170	9.20298e-170	0.0788469	0.0216606
GTF2H5	tumor-Tumor cell	28.107	1.83874	1.26865e-169	9.72304e-169	0.134375	0.0552046
ATP1A2	tumor-Tumor cell	28.1042	6.16416	4.91745e-172	3.79741e-171	0.0252718	0.000451264
SLC25A23	tumor-Tumor cell	28.1029	2.20207	2.68307e-170	2.06056e-169	0.0886117	0.0254212
[truncated: 31,541 more rows]

## Sheet: PDX_vs_Background_gene
Differentially expression analysis between tumor cells in PDX and hepatocytes in background liver (Student t test; Scanpy)
Note: pts: percentage of cells in positive cell group with non-zero expression levels; pts_rest: percentage of rest of cells with non-zero expression levels
names	cell group	scores	logfoldchanges	pvals	pvals_adj	pts	pts_rest
GPC3	pdx-Tumor cell	591.95	13.995	0	0	0.994151	0.0412154
MEG8	pdx-Tumor cell	277.176	10.4924	0	0	0.903498	0.0687425
HMGA2	pdx-Tumor cell	235.488	11.8823	0	0	0.779795	0.0109807
NKD1	pdx-Tumor cell	229.924	10.1354	0	0	0.865868	0.0917569
RNF43	pdx-Tumor cell	222.503	11.0123	0	0	0.765559	0.0163959
MEG3	pdx-Tumor cell	213.856	9.6981	0	0	0.793202	0.0427196
FRAS1	pdx-Tumor cell	207.085	10.0502	0	0	0.753311	0.026775
GREB1	pdx-Tumor cell	204.001	9.49919	0	0	0.768318	0.0416667
SNAP25-AS1	pdx-Tumor cell	185.954	8.91083	0	0	0.804789	0.108604
AL117190.2	pdx-Tumor cell	181.579	9.71402	0	0	0.69488	0.0195548
KCNQ1OT1	pdx-Tumor cell	181.514	8.44103	0	0	0.855385	0.170277
HS3ST5	pdx-Tumor cell	180.35	10.6508	0	0	0.668395	0.00962696
KCNQ1	pdx-Tumor cell	178.799	8.41132	0	0	0.765063	0.0816787
SNTG1	pdx-Tumor cell	178.004	8.48926	0	0	0.862172	0.179753
NPNT	pdx-Tumor cell	176.706	10.8801	0	0	0.652726	0.00601685
RHBG	pdx-Tumor cell	173.3	8.36683	0	0	0.725447	0.054302
LGR5	pdx-Tumor cell	171.494	9.0124	0	0	0.677224	0.0266245
IGF2BP1	pdx-Tumor cell	164.906	10.3496	0	0	0.619786	0.00631769
AC016205.1	pdx-Tumor cell	163.325	8.07683	0	0	0.730358	0.084988
NOTUM	pdx-Tumor cell	162.497	8.07863	0	0	0.688203	0.049639
SDK1	pdx-Tumor cell	160.924	7.65042	0	0	0.786085	0.135379
MDK	pdx-Tumor cell	156.592	9.42587	0	0	0.61162	0.0105295
LINC01572	pdx-Tumor cell	154.52	7.76921	0	0	0.671265	0.0550542
HDAC2-AS2	pdx-Tumor cell	152.598	8.38624	0	0	0.632035	0.035349
TSPOAP1-AS1	pdx-Tumor cell	151.739	7.75567	0	0	0.654933	0.048586
TNFRSF19	pdx-Tumor cell	151.116	9.33931	0	0	0.588391	0.0105295
BRCA1	pdx-Tumor cell	144.719	7.22835	0	0	0.664864	0.0709988
HUNK	pdx-Tumor cell	143.277	8.37063	0	0	0.586405	0.0236161
AL356056.2	pdx-Tumor cell	143.054	8.00723	0	0	0.590102	0.0263237
AFP	pdx-Tumor cell	142.612	9.14336	0	0	0.581825	0.0330927
DCDC2	pdx-Tumor cell	140.503	7.14952	0	0	0.736096	0.143351
MIR4713HG	pdx-Tumor cell	140.053	7.96785	0	0	0.578901	0.0251203
DLK1	pdx-Tumor cell	135.176	11.3584	0	0	0.519642	0.00165463
EDARADD	pdx-Tumor cell	132.771	7.20522	0	0	0.580942	0.0413658
CASC9	pdx-Tumor cell	131.786	7.44844	0	0	0.565273	0.0308363
RPS23	pdx-Tumor cell	131.633	6.42677	0	0	0.829894	0.237665
LINC01876	pdx-Tumor cell	131.403	6.71305	0	0	0.811576	0.223827
KIZ	pdx-Tumor cell	127.358	6.64655	0	0	0.666961	0.119284
PEG10	pdx-Tumor cell	126.011	8.02779	0	0	0.515559	0.0166968
IGF2BP2	pdx-Tumor cell	125.873	6.5169	0	0	0.860351	0.30701
TOP2A	pdx-Tumor cell	124.156	7.99895	0	0	0.502317	0.0160951
MME	pdx-Tumor cell	123.669	7.30703	0	0	0.526264	0.0281288
SERPINE2	pdx-Tumor cell	123.358	8.59279	0	0	0.485765	0.00932611
AC090673.1	pdx-Tumor cell	121.737	11.5843	0	0	0.45917	0.00105295
ZSWIM5	pdx-Tumor cell	120.34	6.2411	0	0	0.621938	0.0931107
IGDCC3	pdx-Tumor cell	119.328	8.5705	0	0	0.463915	0.00752106
DOK6	pdx-Tumor cell	118.473	7.1147	0	0	0.507007	0.0300842
HS3ST4	pdx-Tumor cell	117.098	8.2712	0	0	0.480689	0.0312876
SPINK1	pdx-Tumor cell	116.538	7.0714	0	0	0.501986	0.022864
MBNL3	pdx-Tumor cell	115.425	6.08794	0	0	0.789285	0.276474
TRIM71	pdx-Tumor cell	114.306	8.30144	0	0	0.444493	0.00752106
KIZ-AS1	pdx-Tumor cell	114.006	6.4233	0	0	0.522567	0.046781
SPATS2	pdx-Tumor cell	113.847	5.83354	0	0	0.680148	0.158694
PLPPR1	pdx-Tumor cell	113.426	5.92888	0	0	0.631207	0.116727
AC022146.2	pdx-Tumor cell	113.05	6.02231	0	0	0.563948	0.0749097
KANK4	pdx-Tumor cell	111.762	7.54608	0	0	0.44659	0.0135379
GNG4	pdx-Tumor cell	111.343	6.70634	0	0	0.487144	0.0287304
APOO	pdx-Tumor cell	110.515	5.62779	0	0	0.837177	0.329122
NRXN3	pdx-Tumor cell	110.439	6.14349	0	0	0.559921	0.0863418
HELLS	pdx-Tumor cell	109.205	6.34481	0	0	0.491834	0.0404633
PIP5K1B	pdx-Tumor cell	109.012	5.94171	0	0	0.541933	0.0738568
AC073050.1	pdx-Tumor cell	108.88	8.15979	0	0	0.426672	0.012485
PRTG	pdx-Tumor cell	108.127	7.29372	0	0	0.433127	0.0144404
DLGAP1	pdx-Tumor cell	108.007	5.62343	0	0	0.695156	0.209687
KITLG	pdx-Tumor cell	107.84	7.35807	0	0	0.434783	0.0157942
RBL1	pdx-Tumor cell	107.464	6.26097	0	0	0.481296	0.0394103
RPS3	pdx-Tumor cell	107.434	5.43235	0	0	0.897594	0.43201
LIN28B	pdx-Tumor cell	107.368	7.65712	0	0	0.420823	0.0109807
EPCAM	pdx-Tumor cell	105.509	6.55836	0	0	0.448521	0.025722
DUSP9	pdx-Tumor cell	105.239	10.4022	0	0	0.391249	0.00135379
LINC01515	pdx-Tumor cell	105.107	5.61095	0	0	0.57719	0.10349
CENPF	pdx-Tumor cell	104.719	7.85453	0	0	0.406643	0.00947653
RPS2	pdx-Tumor cell	104.158	5.38877	0	0	0.805838	0.303851
IGF2BP3	pdx-Tumor cell	103.902	5.84352	0	0	0.497186	0.0549037
RPS27A	pdx-Tumor cell	103.708	5.37125	0	0	0.814666	0.317238
BEX1	pdx-Tumor cell	102.449	8.8515	0	0	0.38507	0.00376053
TSPAN5	pdx-Tumor cell	102.237	6.51559	0	0	0.443004	0.0351986
FIGN	pdx-Tumor cell	101.311	5.69417	0	0	0.508166	0.0679904
H2AFY2	pdx-Tumor cell	101.292	5.39571	0	0	0.550761	0.0950662
FBLN1	pdx-Tumor cell	100.557	7.27028	0	0	0.393346	0.0111312
KLB	pdx-Tumor cell	100.551	5.37137	0	0	0.590984	0.128309
AL117190.1	pdx-Tumor cell	100.525	7.03947	0	0	0.399581	0.012485
BRIP1	pdx-Tumor cell	100.5	5.85616	0	0	0.471585	0.0530987
RPS4X	pdx-Tumor cell	100.396	5.19834	0	0	0.804237	0.323105
COL2A1	pdx-Tumor cell	100.275	11.5939	0	0	0.363772	0.000451264
VSNL1	pdx-Tumor cell	99.8349	6.83614	0	0	0.401898	0.0172984
RPL19	pdx-Tumor cell	99.7827	5.19172	0	0	0.784429	0.300391
WNK2	pdx-Tumor cell	99.5798	7.14534	0	0	0.389428	0.0118833
PCSK5	pdx-Tumor cell	99.5089	5.3341	0	0	0.592695	0.134627
CYP19A1	pdx-Tumor cell	99.4007	8.90597	0	0	0.367303	0.00315884
RAP2C-AS1	pdx-Tumor cell	99.3937	5.35717	0	0	0.721805	0.25722
PDZRN3	pdx-Tumor cell	99.2793	6.90454	0	0	0.396436	0.0154934
RPL41	pdx-Tumor cell	99.1181	4.90059	0	0	0.929651	0.555806
STXBP6	pdx-Tumor cell	99.0411	6.15992	0	0	0.428437	0.0294826
RPS7	pdx-Tumor cell	98.6268	5.06902	0	0	0.809589	0.351534
MSH2	pdx-Tumor cell	98.3553	5.49868	0	0	0.489406	0.0643803
CTNND2	pdx-Tumor cell	98.2763	5.56876	0	0	0.494207	0.0741576
NQO1	pdx-Tumor cell	97.6029	6.36186	0	0	0.409292	0.0236161
PTK7	pdx-Tumor cell	97.5934	5.60425	0	0	0.459887	0.051444
PHYHIPL	pdx-Tumor cell	96.9204	5.21409	0	0	0.656919	0.185168
ARID3A	pdx-Tumor cell	96.8218	5.0889	0	0	0.614048	0.154182
BBOX1-AS1	pdx-Tumor cell	96.7157	5.80405	0	0	0.436217	0.0386582
OOEP	pdx-Tumor cell	96.6115	5.14812	0	0	0.713419	0.239019
RPL15	pdx-Tumor cell	96.304	5.07228	0	0	0.845454	0.415313
GINS1	pdx-Tumor cell	96.1342	6.71564	0	0	0.381042	0.015343
FKBP10	pdx-Tumor cell	95.9275	7.92341	0	0	0.35704	0.00541516
RPS29	pdx-Tumor cell	95.8708	4.99269	0	0	0.878117	0.472924
ARMC9	pdx-Tumor cell	95.7905	5.03995	0	0	0.622048	0.161252
FAM3B	pdx-Tumor cell	95.3448	6.8576	0	0	0.373152	0.012485
CERS4	pdx-Tumor cell	95.2945	5.03606	0	0	0.651126	0.197202
ZNF704	pdx-Tumor cell	95.1414	5.16605	0	0	0.543533	0.103791
LINC01091	pdx-Tumor cell	94.9866	5.94768	0	0	0.412823	0.0332431
H2AFZ	pdx-Tumor cell	94.4801	5.65285	0	0	0.438369	0.0440734
BCAM	pdx-Tumor cell	94.2679	5.08972	0	0	0.525988	0.0973225
APCDD1	pdx-Tumor cell	94.1955	9.20372	0	0	0.340598	0.00225632
PLXNC1	pdx-Tumor cell	94.0054	5.28536	0	0	0.479309	0.0700963
MECOM	pdx-Tumor cell	93.9454	5.15297	0	0	0.541437	0.112816
TET1	pdx-Tumor cell	93.7707	5.83309	0	0	0.407691	0.0311372
ADAM23	pdx-Tumor cell	93.4439	7.46075	0	0	0.353068	0.00887485
RFC3	pdx-Tumor cell	92.9477	5.18296	0	0	0.498952	0.0905535
RPS4Y1	pdx-Tumor cell	92.9349	7.50507	0	0	0.348543	0.00887485
TOX3	pdx-Tumor cell	92.8095	5.12502	0	0	0.53316	0.103339
COL9A3	pdx-Tumor cell	92.7483	9.88664	0	0	0.330335	0.00120337
AL354993.2	pdx-Tumor cell	92.4584	5.56375	0	0	0.417789	0.0397112
RPLP1	pdx-Tumor cell	92.3255	4.94864	0	0	0.829232	0.388087
DKK1	pdx-Tumor cell	92.1959	32.2687	0	0	0.326473	0
SNAP25	pdx-Tumor cell	92.1872	5.15654	0	0	0.498345	0.0854392
RPLP0	pdx-Tumor cell	91.8535	4.68612	0	0	0.885787	0.50346
AC116049.2	pdx-Tumor cell	91.6843	6.83574	0	0	0.35384	0.0133875
MTA3	pdx-Tumor cell	91.4292	4.84841	0	0	0.619455	0.184116
CPA6	pdx-Tumor cell	91.3505	6.37733	0	0	0.370724	0.0224128
STEAP1B	pdx-Tumor cell	91.1473	4.91451	0	0	0.629055	0.187575
SSC4D	pdx-Tumor cell	91.0353	6.08408	0	0	0.374034	0.0212094
PLCH1	pdx-Tumor cell	90.2913	5.88043	0	0	0.378724	0.0269254
TUBA1B	pdx-Tumor cell	90.2664	4.79767	0	0	0.645829	0.199759
AC114316.2	pdx-Tumor cell	90.0622	6.36457	0	0	0.357758	0.0172984
RPL14	pdx-Tumor cell	89.3339	4.68141	0	0	0.823383	0.429753
GXYLT2	pdx-Tumor cell	89.325	5.5058	0	0	0.398588	0.0379061
SYN3	pdx-Tumor cell	89.1989	5.25362	0	0	0.431858	0.0591155
COL4A5	pdx-Tumor cell	89.0556	6.333	0	0	0.351192	0.0157942
AC105402.3	pdx-Tumor cell	88.9614	5.36346	0	0	0.823494	0.334988
MMS22L	pdx-Tumor cell	88.9371	5.0863	0	0	0.45437	0.0690433
KNTC1	pdx-Tumor cell	88.7769	5.64644	0	0	0.384407	0.0311372
APOA2	pdx-Tumor cell	88.6006	1.75113	0	0	0.997352	0.991877
EEF1A1	pdx-Tumor cell	88.0618	4.49409	0	0	0.89456	0.538658
RPL35A	pdx-Tumor cell	88.0045	4.72881	0	0	0.647429	0.217208
RPS19	pdx-Tumor cell	87.688	4.44369	0	0	0.902119	0.565734
RPL7	pdx-Tumor cell	87.6706	4.67018	0	0	0.746579	0.318893
DYNLL1	pdx-Tumor cell	87.597	4.80411	0	0	0.535533	0.115824
LYZ	pdx-Tumor cell	87.5274	5.51374	0	0	0.391911	0.0361011
RPL29	pdx-Tumor cell	87.4836	4.68026	0	0	0.8806	0.491276
UTY	pdx-Tumor cell	87.4427	7.6725	0	0	0.314776	0.00601685
EFCAB11	pdx-Tumor cell	87.0021	5.30273	0	0	0.398146	0.0419675
PLCB4	pdx-Tumor cell	86.8865	6.99728	0	0	0.325921	0.0111312
SLC16A10	pdx-Tumor cell	86.6725	4.77989	0	0	0.51898	0.115975
ASPM	pdx-Tumor cell	86.4745	6.50958	0	0	0.332818	0.0135379
NINL	pdx-Tumor cell	86.3957	4.61762	0	0	0.575425	0.161703
AC106869.1	pdx-Tumor cell	85.8835	5.55092	0	0	0.36642	0.0287304
DLX6-AS1	pdx-Tumor cell	85.8367	12.4491	0	0	0.293754	0.000150421
CST4	pdx-Tumor cell	85.499	10.881	0	0	0.293699	0.000451264
RPL6	pdx-Tumor cell	85.3271	4.53082	0	0	0.781229	0.372292
RPS15	pdx-Tumor cell	85.0436	4.59582	0	0	0.715846	0.283544
RPL30	pdx-Tumor cell	84.3689	4.50931	0	0	0.740675	0.326414
MGST2	pdx-Tumor cell	84.3113	4.55451	0	0	0.734882	0.334838
LINC01524	pdx-Tumor cell	84.1475	5.93291	0	0	0.333756	0.0197052
HIST1H4C	pdx-Tumor cell	83.9911	4.74792	0	0	0.463639	0.0875451
RPS6	pdx-Tumor cell	83.9373	4.43211	0	0	0.820073	0.443442
ADGRG5	pdx-Tumor cell	83.8881	6.65657	0	0	0.311797	0.0100782
CDCA7	pdx-Tumor cell	83.743	8.64515	0	0	0.290223	0.00225632
AL136454.1	pdx-Tumor cell	83.3717	5.24603	0	0	0.375966	0.0391095
SEMA4G	pdx-Tumor cell	83.3513	4.75317	0	0	0.434231	0.0699458
STX18-AS1	pdx-Tumor cell	82.6934	4.69792	0	0	0.442452	0.0762635
AC007608.1	pdx-Tumor cell	82.6738	8.79846	0	0	0.283271	0.00180505
TNFAIP8L3	pdx-Tumor cell	82.4547	5.701	0	0	0.334143	0.0213598
RPS14	pdx-Tumor cell	82.0178	4.43529	0	0	0.760428	0.363718
AC004158.1	pdx-Tumor cell	81.9868	7.59273	0	0	0.286857	0.00436221
SP5	pdx-Tumor cell	81.874	11.9661	0	0	0.276484	0.000150421
MYH7B	pdx-Tumor cell	81.825	6.21299	0	0	0.320349	0.0180505
KRT19	pdx-Tumor cell	81.399	5.30779	0	0	0.350254	0.0309868
AC009271.1	pdx-Tumor cell	81.0566	7.69979	0	0	0.281064	0.00421179
AC007277.1	pdx-Tumor cell	80.9522	6.28266	0	0	0.30203	0.0121841
TRIM24	pdx-Tumor cell	80.8974	4.3762	0	0	0.744703	0.37485
PRDM16	pdx-Tumor cell	80.7515	6.04643	0	0	0.30821	0.0138387
CENPK	pdx-Tumor cell	80.6806	6.29711	0	0	0.299327	0.0117329
KIAA1211	pdx-Tumor cell	80.6022	5.47127	0	0	0.332432	0.0288809
RPL37A	pdx-Tumor cell	80.5931	4.24012	0	0	0.842584	0.490975
APOA1	pdx-Tumor cell	80.5911	1.99997	0	0	0.996358	0.98932
ARL17B	pdx-Tumor cell	80.5227	4.7198	0	0	0.423196	0.073556
FGFR4	pdx-Tumor cell	80.4753	4.75131	0	0	0.397594	0.0564079
ROBO1	pdx-Tumor cell	80.4155	4.46813	0	0	0.886945	0.572052
NUTM2A-AS1	pdx-Tumor cell	80.2759	4.526	0	0	0.468495	0.0895006
RPL27A	pdx-Tumor cell	80.1591	4.31576	0	0	0.745586	0.351835
RPS12	pdx-Tumor cell	80.1412	4.32037	0	0	0.730689	0.341155
ZNF213	pdx-Tumor cell	80.1258	4.35358	0	0	0.504635	0.128911
ASPSCR1	pdx-Tumor cell	80.0283	4.29984	0	0	0.703266	0.329874
NLGN4Y	pdx-Tumor cell	79.9917	7.37071	0	0	0.278029	0.005716
PARPBP	pdx-Tumor cell	79.9913	6.11217	0	0	0.300706	0.0133875
DPEP1	pdx-Tumor cell	79.9747	7.23097	0	0	0.281836	0.00541516
AP001347.1	pdx-Tumor cell	79.9503	7.64885	0	0	0.27665	0.00391095
MAP2K6	pdx-Tumor cell	79.8699	5.85697	0	0	0.307769	0.0163959
RNF144A	pdx-Tumor cell	79.8634	5.28184	0	0	0.337895	0.0300842
RPL13A	pdx-Tumor cell	79.7726	4.33053	0	0	0.794747	0.414711
SRC	pdx-Tumor cell	79.6971	4.82343	0	0	0.377014	0.0484356
DLEU7	pdx-Tumor cell	79.6844	6.73683	0	0	0.286637	0.00827316
RPL7A	pdx-Tumor cell	79.5983	4.32744	0	0	0.621883	0.222623
SLC2A4RG	pdx-Tumor cell	79.2217	4.48891	0	0	0.44968	0.087846
IGF2BP2-AS1	pdx-Tumor cell	79.164	5.25553	0	0	0.332267	0.0276775
HSP90AA1	pdx-Tumor cell	79.1621	4.05774	0	0	0.877842	0.583634
ADAMTS6	pdx-Tumor cell	79.054	5.87248	0	0	0.304569	0.0168472
ATAD5	pdx-Tumor cell	79.0367	4.62082	0	0	0.398036	0.0640794
MIR181A2HG	pdx-Tumor cell	78.7057	4.35636	0	0	0.47473	0.115523
TRPC1	pdx-Tumor cell	78.6447	6.14547	0	0	0.291547	0.0115824
SOGA1	pdx-Tumor cell	78.1652	5.4107	0	0	0.315052	0.0227136
BCL11A	pdx-Tumor cell	77.8549	8.06505	0	0	0.263684	0.00270758
POLQ	pdx-Tumor cell	77.5212	5.74506	0	0	0.296734	0.0172984
CDK6	pdx-Tumor cell	77.3434	4.29739	0	0	0.706522	0.339651
SOBP	pdx-Tumor cell	77.2879	4.30078	0	0	0.643511	0.25015
TSPAN18	pdx-Tumor cell	77.2663	4.7925	0	0	0.36002	0.048586
EPHB2	pdx-Tumor cell	77.2275	5.44869	0	0	0.307934	0.0222623
OSBPL3	pdx-Tumor cell	77.1845	5.13424	0	0	0.326252	0.0287304
PRIM2	pdx-Tumor cell	77.0657	4.23234	0	0	0.570845	0.193291
PLAG1	pdx-Tumor cell	77.0213	5.22726	0	0	0.318859	0.0252708
PPM1H	pdx-Tumor cell	76.9709	4.2363	0	0	0.605992	0.233905
PBX1	pdx-Tumor cell	76.9225	4.38457	0	0	0.469322	0.117178
RPS18	pdx-Tumor cell	76.6899	4.19413	0	0	0.687872	0.295728
FANCA	pdx-Tumor cell	76.6605	4.41204	0	0	0.414864	0.0822804
SDC2	pdx-Tumor cell	76.5681	4.24457	0	0	0.747517	0.377256
PARD3B	pdx-Tumor cell	76.4876	3.73652	0	0	0.921375	0.764892
CCDC88A	pdx-Tumor cell	76.2623	4.14848	0	0	0.54403	0.172684
HOXA-AS2	pdx-Tumor cell	76.184	8.9754	0	0	0.250717	0.00120337
RPL18	pdx-Tumor cell	75.2991	4.14618	0	0	0.603785	0.221119
CORO2A	pdx-Tumor cell	75.0277	4.3606	0	0	0.402064	0.0734055
CUEDC1	pdx-Tumor cell	74.6486	4.3273	0	0	0.399525	0.0744585
FREM2	pdx-Tumor cell	74.4955	7.36296	0	0	0.251931	0.00481348
DIAPH3	pdx-Tumor cell	74.4391	4.6127	0	0	0.351909	0.0535499
AL583808.1	pdx-Tumor cell	74.3589	6.23982	0	0	0.263352	0.00932611
TCEA3	pdx-Tumor cell	74.3482	4.21875	0	0	0.429486	0.0931107
DEPDC1B	pdx-Tumor cell	74.3336	6.71563	0	0	0.255518	0.00646811
TPX2	pdx-Tumor cell	74.2323	5.45433	0	0	0.287354	0.0191035
RTN4RL1	pdx-Tumor cell	74.2303	4.37026	0	0	0.393787	0.0717509
ABHD12B	pdx-Tumor cell	74.0238	5.09552	0	0	0.301534	0.025722
SQLE	pdx-Tumor cell	73.8755	4.3662	0	0	0.391966	0.0741576
VIL1	pdx-Tumor cell	73.8433	4.11386	0	0	0.472964	0.120939
MAP7D2	pdx-Tumor cell	73.828	5.40301	0	0	0.285974	0.0185018
NUF2	pdx-Tumor cell	73.7277	5	0	0	0.306334	0.0287304
APBB2	pdx-Tumor cell	73.6566	4.03517	0	0	0.816707	0.548586
TBX5	pdx-Tumor cell	73.4473	8.17804	0	0	0.238689	0.00225632
AC020656.1	pdx-Tumor cell	73.3809	4.88975	0	0	0.312459	0.0321901
ABCC6	pdx-Tumor cell	73.0721	4.01214	0	0	0.69819	0.355445
HBB	pdx-Tumor cell	72.8947	5.52997	0	0	0.281174	0.0179001
COL26A1	pdx-Tumor cell	72.6835	4.28109	0	0	0.383525	0.0716005
RPS27	pdx-Tumor cell	72.6086	4.12538	0	0	0.485158	0.138087
AC091057.6	pdx-Tumor cell	72.5605	5.9081	0	0	0.261256	0.0118833
RNFT2	pdx-Tumor cell	72.5339	5.65682	0	0	0.266773	0.0138387
CLEC2D	pdx-Tumor cell	72.3969	4.71309	0	0	0.315879	0.0350481
BMP4	pdx-Tumor cell	72.1169	9.41457	0	0	0.229806	0.000752106
Z94721.1	pdx-Tumor cell	72.0724	4.02806	0	0	0.474619	0.134627
ITGA2	pdx-Tumor cell	71.7338	4.71819	0	0	0.315328	0.0364019
HIP1	pdx-Tumor cell	71.6521	3.99119	0	0	0.479806	0.140794
AC090825.1	pdx-Tumor cell	71.5695	6.07085	0	0	0.251269	0.00917569
CCND2	pdx-Tumor cell	71.4767	6.09055	0	0	0.250883	0.0100782
SHROOM4	pdx-Tumor cell	71.4229	4.38964	0	0	0.346005	0.054302
SPIRE2	pdx-Tumor cell	71.2496	4.24786	0	0	0.365262	0.0631769
PRLR	pdx-Tumor cell	71.1945	4.13779	0	0	0.407747	0.0910048
LINC01996	pdx-Tumor cell	70.9948	8.23529	0	0	0.225888	0.00195548
AC002429.2	pdx-Tumor cell	70.6667	4.23498	0	0	0.362392	0.0679904
CCDC170	pdx-Tumor cell	70.6127	5.38247	0	0	0.266056	0.0186522
FAM85B	pdx-Tumor cell	70.5603	4.00298	0	0	0.423141	0.102587
LEF1	pdx-Tumor cell	70.4933	5.62705	0	0	0.256621	0.0141396
ACTG1	pdx-Tumor cell	70.4786	3.86812	0	0	0.750276	0.40704
ADD3	pdx-Tumor cell	70.4574	3.86561	0	0	0.575094	0.22503
STRA6	pdx-Tumor cell	70.3405	8.51672	0	0	0.222909	0.00135379
STMN1	pdx-Tumor cell	70.2648	5.3235	0	0	0.26716	0.0172984
ITGA6	pdx-Tumor cell	70.2428	3.97182	0	0	0.442838	0.114621
PKM	pdx-Tumor cell	70.1958	4.39323	0	0	0.335522	0.048586
KIF7	pdx-Tumor cell	70.1818	4.8377	0	0	0.286968	0.0273767
KIF18B	pdx-Tumor cell	70.1556	6.73266	0	0	0.232344	0.005716
NR2F2-AS1	pdx-Tumor cell	70.1501	4.48063	0	0	0.323549	0.0443742
LINC00511	pdx-Tumor cell	70.099	4.72876	0	0	0.300099	0.0345969
C12orf75	pdx-Tumor cell	70.0232	4.74821	0	0	0.294085	0.0308363
DTYMK	pdx-Tumor cell	69.9049	5.22962	0	0	0.267049	0.0186522
RPL8	pdx-Tumor cell	69.8869	3.88099	0	0	0.698411	0.339952
UHRF1	pdx-Tumor cell	69.854	5.79151	0	0	0.247572	0.011432
CRLF3	pdx-Tumor cell	69.7543	3.80196	0	0	0.555286	0.215854
LINC02055	pdx-Tumor cell	69.6521	4.76885	0	0	0.300099	0.0350481
CPPED1	pdx-Tumor cell	69.6446	3.85263	0	0	0.564224	0.21435
ZNRF3	pdx-Tumor cell	69.6429	3.60225	0	0	0.879993	0.738117
CLIP2	pdx-Tumor cell	69.6057	4.01529	0	0	0.404215	0.0920578
MARCKS	pdx-Tumor cell	69.5879	4.1851	0	0	0.365151	0.0679904
ZNF248	pdx-Tumor cell	69.5094	3.86173	0	0	0.468605	0.138688
PTPN14	pdx-Tumor cell	69.4702	4.00889	0	0	0.411057	0.0970217
ANKRD23	pdx-Tumor cell	69.4537	3.95344	0	0	0.407305	0.0976233
SMLR1	pdx-Tumor cell	69.3195	4.56287	0	0	0.308817	0.0385078
DTL	pdx-Tumor cell	69.3153	5.59913	0	0	0.250166	0.0130866
CIT	pdx-Tumor cell	69.258	4.74002	0	0	0.290278	0.032491
FOXM1	pdx-Tumor cell	69.2178	5.17885	0	0	0.26269	0.0185018
NIPSNAP1	pdx-Tumor cell	69.164	3.88256	0	0	0.430644	0.114019
RPS5	pdx-Tumor cell	69.1559	3.85	0	0	0.635014	0.279332
APBA2	pdx-Tumor cell	68.9729	4.4339	0	0	0.312072	0.0409146
OXCT1	pdx-Tumor cell	68.9198	5.0142	0	0	0.26738	0.0213598
AC004943.2	pdx-Tumor cell	68.8975	4.30296	0	0	0.326032	0.0491877
SLC38A11	pdx-Tumor cell	68.6939	5.04994	0	0	0.268484	0.0225632
ITGB3BP	pdx-Tumor cell	68.6938	4.12054	0	0	0.359358	0.0651324
RPSA	pdx-Tumor cell	68.6919	3.73133	0	0	0.688755	0.359958
BICD1	pdx-Tumor cell	68.6333	3.81917	0	0	0.551755	0.211191
ASAP2	pdx-Tumor cell	68.6191	4.05269	0	0	0.373759	0.0755114
CDKL5	pdx-Tumor cell	68.5776	4.26544	0	0	0.333646	0.0530987
AC087273.2	pdx-Tumor cell	68.5182	7.5918	0	0	0.216729	0.00270758
AC006206.2	pdx-Tumor cell	68.4854	8.04846	0	0	0.213805	0.00195548
RPL23A	pdx-Tumor cell	68.4597	3.76473	0	0	0.59915	0.260981
RPL13	pdx-Tumor cell	68.359	3.59198	0	0	0.876904	0.601835
PKN3	pdx-Tumor cell	68.295	5.57568	0	0	0.242275	0.0120337
CHAF1A	pdx-Tumor cell	68.2468	4.96273	0	0	0.267325	0.0215102
MELK	pdx-Tumor cell	68.2153	4.78218	0	0	0.276098	0.0276775
MSI1	pdx-Tumor cell	67.9462	5.62183	0	0	0.238303	0.0115824
FBN3	pdx-Tumor cell	67.7332	5.31045	0	0	0.24691	0.0150421
ETV4	pdx-Tumor cell	67.6755	4.64508	0	0	0.281726	0.0300842
STOX1	pdx-Tumor cell	67.5933	6.31818	0	0	0.223792	0.00631769
C21orf58	pdx-Tumor cell	67.4494	6.08097	0	0	0.226716	0.00767148
NSUN7	pdx-Tumor cell	67.4317	5.49863	0	0	0.239241	0.0126354
DLG3	pdx-Tumor cell	67.4187	6.51449	0	0	0.220923	0.00511432
PGM5	pdx-Tumor cell	67.4053	4.5711	0	0	0.286968	0.0338448
DBI	pdx-Tumor cell	67.3009	3.77824	0	0	0.517822	0.183664
AHSG	pdx-Tumor cell	67.2671	2.47469	0	0	0.977875	0.895909
STOX2	pdx-Tumor cell	67.2134	3.95854	0	0	0.377731	0.0837846
ALLC	pdx-Tumor cell	67.0574	5.14782	0	0	0.25011	0.0174489
ZNRF3-AS1	pdx-Tumor cell	67.055	3.93376	0	0	0.367358	0.0783694
PRPSAP1	pdx-Tumor cell	67.025	3.72229	0	0	0.489572	0.168622
ANTXR1	pdx-Tumor cell	66.9188	5.00967	0	0	0.254028	0.0201564
L3MBTL1	pdx-Tumor cell	66.8937	4.43754	0	0	0.290444	0.0350481
PGC	pdx-Tumor cell	66.7902	9.29413	0	0	0.203322	0.000752106
AC073529.1	pdx-Tumor cell	66.7789	4.44819	0	0	0.293589	0.0370036
CEP112	pdx-Tumor cell	66.6784	3.74143	0	0	0.477875	0.161101
CBX5	pdx-Tumor cell	66.5972	3.71603	0	0	0.451556	0.138538
CA6	pdx-Tumor cell	66.5911	6.46077	0	0	0.215184	0.005716
SLC29A4	pdx-Tumor cell	66.5651	4.62101	0	0	0.274663	0.0281288
SH3RF2	pdx-Tumor cell	66.3736	3.76178	0	0	0.445266	0.128008
ZNF83	pdx-Tumor cell	66.3439	3.72993	0	0	0.42303	0.11793
PAPSS1	pdx-Tumor cell	66.3253	4.42463	0	0	0.289837	0.0354994
PURPL	pdx-Tumor cell	66.0941	3.82658	0	0	0.395994	0.0988267
ZNF714	pdx-Tumor cell	65.9648	4.38343	0	0	0.286416	0.0361011
LINC01748	pdx-Tumor cell	65.9421	8.11863	0	0	0.201115	0.00165463
TBX4	pdx-Tumor cell	65.9072	9.81203	0	0	0.197914	0.000451264
CKAP4	pdx-Tumor cell	65.8457	3.97572	0	0	0.351468	0.0702467
AC048382.5	pdx-Tumor cell	65.7617	4.35736	0	0	0.286416	0.0367028
SMYD3	pdx-Tumor cell	65.6574	3.60431	0	0	0.849647	0.622443
CCDC138	pdx-Tumor cell	65.6319	3.66581	0	0	0.480082	0.162605
STK39	pdx-Tumor cell	65.6094	4.01957	0	0	0.330611	0.0600181
TLN2	pdx-Tumor cell	65.607	3.6657	0	0	0.491503	0.176294
AGBL3	pdx-Tumor cell	65.5417	3.76888	0	0	0.413595	0.120939
ZBTB46	pdx-Tumor cell	65.5256	3.96533	0	0	0.34275	0.0693442
SCAI	pdx-Tumor cell	65.4826	3.67826	0	0	0.446921	0.134025
UBXN2A	pdx-Tumor cell	65.4188	3.60665	0	0	0.52516	0.201715
ARHGEF28	pdx-Tumor cell	65.3518	3.66972	0	0	0.543533	0.217208
SORCS1	pdx-Tumor cell	65.3053	3.83761	0	0	0.375524	0.0995788
ZRANB3	pdx-Tumor cell	65.291	3.62386	0	0	0.696535	0.398466
SLC12A9	pdx-Tumor cell	65.1863	3.94831	0	0	0.338612	0.0652828
ELP1	pdx-Tumor cell	65.1523	3.59813	0	0	0.567921	0.251354
AC090673.2	pdx-Tumor cell	65.0997	9.18945	0	0	0.19499	0.000752106
FAM117B	pdx-Tumor cell	65.0987	3.69734	0	0	0.435831	0.129212
MCM8	pdx-Tumor cell	65.0468	4.33473	0	0	0.28316	0.0365523
CTSC	pdx-Tumor cell	64.9323	4.09137	0	0	0.315824	0.055355
BAMBI	pdx-Tumor cell	64.8356	4.16575	0	0	0.304237	0.0497894
ATP10D	pdx-Tumor cell	64.7864	3.69862	0	0	0.415802	0.120638
PDE7A	pdx-Tumor cell	64.7833	3.60607	0	0	0.458784	0.149067
RPL3	pdx-Tumor cell	64.7404	3.56137	0	0	0.714301	0.41065
SEMA3C	pdx-Tumor cell	64.6052	4.51044	0	0	0.270139	0.0356498
SLC25A36	pdx-Tumor cell	64.5324	4.15252	0	0	0.298554	0.0443742
LINC00685	pdx-Tumor cell	64.5188	5.07442	0	0	0.23593	0.0157942
RPS3A	pdx-Tumor cell	64.4934	3.55408	0	0	0.561134	0.249248
AC109361.2	pdx-Tumor cell	64.4918	30.6955	0	0	0.189804	0
CBFA2T2	pdx-Tumor cell	64.475	3.6045	0	0	0.701059	0.397112
NPSR1	pdx-Tumor cell	64.4604	5.18472	0	0	0.231516	0.0157942
AXIN2	pdx-Tumor cell	64.308	7.57104	0	0	0.195431	0.00225632
SCN8A	pdx-Tumor cell	64.2961	3.597	0	0	0.456025	0.149067
PPP1R9A	pdx-Tumor cell	64.2597	3.61141	0	0	0.610847	0.286552
C20orf204	pdx-Tumor cell	64.2403	6.87276	0	0	0.200783	0.00361011
AC007114.2	pdx-Tumor cell	64.1618	3.77694	0	0	0.361454	0.0827316
SLC35F1	pdx-Tumor cell	64.1239	4.03381	0	0	0.320625	0.0652828
METTL21A	pdx-Tumor cell	64.0852	3.75968	0	0	0.362834	0.0834838
FUT10	pdx-Tumor cell	64.081	3.69893	0	0	0.389925	0.0974729
P3H4	pdx-Tumor cell	64.0549	5.40214	0	0	0.221861	0.0111312
AP005328.1	pdx-Tumor cell	64.0098	5.38162	0	0	0.22164	0.0118833
FRMD4A	pdx-Tumor cell	63.9914	3.57958	0	0	0.610682	0.314982
RFX7	pdx-Tumor cell	63.8267	3.56271	0	0	0.584032	0.268051
NACA	pdx-Tumor cell	63.7145	3.512	0	0	0.635401	0.318592
CKAP2	pdx-Tumor cell	63.7026	5.61429	0	0	0.214964	0.00932611
MUCL1	pdx-Tumor cell	63.6325	7.44098	0	0	0.192452	0.00255716
PTK2	pdx-Tumor cell	63.625	3.25565	0	0	0.862668	0.709236
ORC6	pdx-Tumor cell	63.6236	5.36208	0	0	0.220316	0.0115824
AL359915.2	pdx-Tumor cell	63.409	3.59014	0	0	0.576197	0.277828
TMEM51	pdx-Tumor cell	63.3211	3.93714	0	0	0.317976	0.0606197
ZFP14	pdx-Tumor cell	63.1792	4.01279	0	0	0.301092	0.0494886
AC025682.1	pdx-Tumor cell	63.1063	3.65749	0	0	0.369234	0.0922082
ZNF43	pdx-Tumor cell	63.0723	4.44553	0	0	0.256566	0.0284296
NSD2	pdx-Tumor cell	63.0569	3.51922	0	0	0.666133	0.370487
NXN	pdx-Tumor cell	62.952	3.77454	0	0	0.357702	0.0980746
PGAP1	pdx-Tumor cell	62.9427	3.77308	0	0	0.342971	0.073556
ZNF90	pdx-Tumor cell	62.8279	3.60486	0	0	0.432134	0.135981
PTMA	pdx-Tumor cell	62.7235	3.46066	0	0	0.718109	0.419525
CST3	pdx-Tumor cell	62.7044	3.5057	0	0	0.750386	0.476534
GCNT1	pdx-Tumor cell	62.5695	3.99064	0	0	0.299272	0.0503911
TTTY14	pdx-Tumor cell	62.5649	6.42806	0	0	0.195597	0.00511432
TTN	pdx-Tumor cell	62.3221	4.43057	0	0	0.251379	0.0288809
NT5DC2	pdx-Tumor cell	62.2907	6.34884	0	0	0.195983	0.0049639
EHMT2	pdx-Tumor cell	62.1895	4.87878	0	0	0.227599	0.0165463
TULP3	pdx-Tumor cell	62.1558	3.59817	0	0	0.384076	0.102286
DAB1	pdx-Tumor cell	62.1472	3.4773	0	0	0.573163	0.281438
AC012409.2	pdx-Tumor cell	62.1337	4.668	0	0	0.236316	0.0224128
RBP2	pdx-Tumor cell	62.0744	5.14215	0	0	0.217612	0.0147413
MKI67	pdx-Tumor cell	62.008	6.8895	0	0	0.189417	0.00330927
NR2F1	pdx-Tumor cell	61.9968	3.98966	0	0	0.295189	0.0511432
AMBRA1	pdx-Tumor cell	61.9894	2.90702	0	0	0.916906	0.748195
HNF4A-AS1	pdx-Tumor cell	61.9575	3.4782	0	0	0.591205	0.280235
AL023755.1	pdx-Tumor cell	61.8265	3.54382	0	0	0.505131	0.210138
NUSAP1	pdx-Tumor cell	61.815	4.15841	0	0	0.270305	0.0389591
AC083902.1	pdx-Tumor cell	61.8145	4.42134	0	0	0.248565	0.0276775
TMSB4X	pdx-Tumor cell	61.7706	3.43856	0	0	0.585522	0.280084
RFX3	pdx-Tumor cell	61.7242	3.44887	0	0	0.493931	0.186221
STXBP4	pdx-Tumor cell	61.7096	3.45883	0	0	0.475447	0.17133
FBXL13	pdx-Tumor cell	61.6626	3.57397	0	0	0.378007	0.104994
RPL11	pdx-Tumor cell	61.6297	3.37949	0	0	0.731571	0.443141
NAP1L1	pdx-Tumor cell	61.6269	3.43478	0	0	0.59744	0.295878
ZNF827	pdx-Tumor cell	61.6142	3.69524	0	0	0.338557	0.0777677
MT-ND6	pdx-Tumor cell	61.4628	3.46959	0	0	0.508607	0.219615
CEBPA	pdx-Tumor cell	61.3462	4.53749	0	0	0.240731	0.0249699
AC119868.2	pdx-Tumor cell	61.311	5.05121	0	0	0.214467	0.0141396
AL359915.1	pdx-Tumor cell	61.2961	3.5325	0	0	0.424575	0.142599
TMEM98	pdx-Tumor cell	61.2343	5.59289	0	0	0.201666	0.00842359
GSTCD	pdx-Tumor cell	61.1988	3.5554	0	0	0.374697	0.100933
XRCC2	pdx-Tumor cell	61.1793	5.91236	0	0	0.193942	0.00661853
AC008056.1	pdx-Tumor cell	61.1473	6.26659	0	0	0.190521	0.00541516
MYO1D	pdx-Tumor cell	61.1284	3.43694	0	0	0.638325	0.33574
POLE2	pdx-Tumor cell	61.1048	3.59669	0	0	0.353951	0.0861913
RBMS1	pdx-Tumor cell	61.0427	3.44885	0	0	0.69957	0.415915
USP9Y	pdx-Tumor cell	60.9942	7.73605	0	0	0.178162	0.00180505
NCOA3	pdx-Tumor cell	60.9158	3.39749	0	0	0.750938	0.508875
XPO5	pdx-Tumor cell	60.7573	3.32798	0	0	0.701666	0.416817
AL356479.1	pdx-Tumor cell	60.6973	5.41911	0	0	0.200342	0.0111312
CRIM1	pdx-Tumor cell	60.681	3.52024	0	0	0.415913	0.137034
PIGZ	pdx-Tumor cell	60.6552	4.38057	0	0	0.241724	0.0270758
C11orf49	pdx-Tumor cell	60.6291	3.38244	0	0	0.529629	0.226685
MEG9	pdx-Tumor cell	60.6242	6.41973	0	0	0.184948	0.00421179
RPL28	pdx-Tumor cell	60.5899	3.48186	0	0	0.653719	0.330776
TACC3	pdx-Tumor cell	60.5769	4.9772	0	0	0.212039	0.0148917
NDRG3	pdx-Tumor cell	60.5146	4.01988	0	0	0.269918	0.0403129
CDC25C	pdx-Tumor cell	60.4195	4.8334	0	0	0.21706	0.0172984
LINC01967	pdx-Tumor cell	60.3861	6.12742	0	0	0.186769	0.00541516
ANKEF1	pdx-Tumor cell	60.2987	4.73356	0	0	0.22015	0.0186522
AL139023.1	pdx-Tumor cell	60.2012	5.70247	0	0	0.192011	0.0078219
SOAT2	pdx-Tumor cell	60.1958	4.5271	0	0	0.228978	0.0222623
AGBL4	pdx-Tumor cell	60.1917	3.52478	0	0	0.378173	0.120337
BUB1B	pdx-Tumor cell	60.1205	5.89366	0	0	0.188424	0.00646811
ANLN	pdx-Tumor cell	60.1121	6.08159	0	0	0.186107	0.00556558
RCN2	pdx-Tumor cell	60.0718	3.90369	0	0	0.28156	0.0481348
PRAME	pdx-Tumor cell	60.059	5.51662	0	0	0.193611	0.00917569
CCNF	pdx-Tumor cell	60.0538	5.24811	0	0	0.200949	0.0112816
ROR1	pdx-Tumor cell	60.053	4.58564	0	0	0.225999	0.0221119
SULT1E1	pdx-Tumor cell	60.0341	4.3287	0	0	0.241779	0.0290313
PRIM1	pdx-Tumor cell	59.9964	5.06143	0	0	0.205915	0.0127858
PRKAA2	pdx-Tumor cell	59.9947	3.43437	0	0	0.399912	0.12154
RPS24	pdx-Tumor cell	59.9787	3.29067	0	0	0.732068	0.463297
LINC01169	pdx-Tumor cell	59.9003	4.40199	0	0	0.236648	0.0276775
SRGAP2	pdx-Tumor cell	59.8708	3.53145	0	0	0.352571	0.089651
TMEM230	pdx-Tumor cell	59.6874	3.42084	0	0	0.398312	0.119886
SLC16A4	pdx-Tumor cell	59.6173	3.47188	0	0	0.364324	0.101986
CD8B	pdx-Tumor cell	59.6039	6.92864	0	0	0.175679	0.00270758
RPL5	pdx-Tumor cell	59.5066	3.2141	0	0	0.778912	0.546029
CENPE	pdx-Tumor cell	59.432	5.92974	0	0	0.184121	0.00661853
KPNA5	pdx-Tumor cell	59.3668	3.84765	0	0	0.279188	0.0469314
KIF26B	pdx-Tumor cell	59.3584	3.45478	0	0	0.546513	0.248345
SPDYE3	pdx-Tumor cell	59.3167	3.47913	0	0	0.35522	0.0955174
AL163953.1	pdx-Tumor cell	59.2865	6.93592	0	0	0.173637	0.002858
RASGRF2	pdx-Tumor cell	59.2169	3.49484	0	0	0.433734	0.167419
UBE3D	pdx-Tumor cell	59.1421	3.32186	0	0	0.475557	0.180806
FP700111.1	pdx-Tumor cell	59.0642	3.34561	0	0	0.406588	0.133273
FAM83D	pdx-Tumor cell	58.991	6.60163	0	0	0.175513	0.00330927
RALGPS1	pdx-Tumor cell	58.936	3.51292	0	0	0.343302	0.0857401
IQCA1	pdx-Tumor cell	58.8836	4.2896	0	0	0.23262	0.0275271
MTBP	pdx-Tumor cell	58.8737	3.57212	0	0	0.31748	0.0723526
RPL27	pdx-Tumor cell	58.8723	3.34528	0	0	0.463308	0.176294
DMTN	pdx-Tumor cell	58.8409	4.01626	0	0	0.256456	0.0373045
DZIP3	pdx-Tumor cell	58.7671	3.64016	0	0	0.304182	0.0625752
MROH9	pdx-Tumor cell	58.7154	3.68612	0	0	0.302196	0.0731047
SRGAP3	pdx-Tumor cell	58.6686	3.7165	0	0	0.293809	0.0567088
RACGAP1	pdx-Tumor cell	58.5796	4.74401	0	0	0.207736	0.0160951
RAN	pdx-Tumor cell	58.4779	3.30962	0	0	0.444659	0.165162
MRPL43	pdx-Tumor cell	58.4474	4.05086	0	0	0.247517	0.034296
RPS8	pdx-Tumor cell	58.4291	3.2448	0	0	0.689141	0.419826
NPTXR	pdx-Tumor cell	58.3743	6.47548	0	0	0.172975	0.00376053
RPL36	pdx-Tumor cell	58.2966	3.33761	0	0	0.634132	0.323706
HOXA3	pdx-Tumor cell	58.2839	7.95733	0	0	0.16525	0.00120337
FTL	pdx-Tumor cell	58.1648	1.36499	0	0	0.986482	0.981197
AURKA	pdx-Tumor cell	58.0678	5.83601	0	0	0.178713	0.00616727
HSPA8	pdx-Tumor cell	58.0189	3.2737	0	0	0.485434	0.198857
PBK	pdx-Tumor cell	57.911	6.25983	0	0	0.173141	0.00451264
QRICH2	pdx-Tumor cell	57.8998	4.21358	0	0	0.229309	0.0270758
GDF11	pdx-Tumor cell	57.7868	4.15253	0	0	0.231902	0.0284296
AC027018.1	pdx-Tumor cell	57.7478	3.3451	0	0	0.379552	0.121089
PPP2R3B	pdx-Tumor cell	57.7012	4.18935	0	0	0.228592	0.0273767
LRP11	pdx-Tumor cell	57.6996	3.9924	0	0	0.247241	0.0348977
ZNF519	pdx-Tumor cell	57.6897	4.83607	0	0	0.197804	0.0139892
RNF157	pdx-Tumor cell	57.6811	3.7641	0	0	0.275657	0.048586
FAM198B	pdx-Tumor cell	57.6765	4.94615	0	0	0.194604	0.0132371
RPL32	pdx-Tumor cell	57.668	3.28724	0	0	0.602792	0.313177
SLC26A11	pdx-Tumor cell	57.6383	4.0162	0	0	0.242772	0.0335439
NCAPD2	pdx-Tumor cell	57.5913	3.55564	0	0	0.305727	0.0693442
NAA38	pdx-Tumor cell	57.5259	3.51872	0	0	0.314776	0.0723526
SYNJ2	pdx-Tumor cell	57.4178	3.2352	0	0	0.46066	0.179904
FBXL18	pdx-Tumor cell	57.4037	3.24363	0	0	0.436493	0.168923
SERPINI1	pdx-Tumor cell	57.3355	5.40417	0	0	0.181858	0.00842359
GABRB1	pdx-Tumor cell	57.3223	4.93441	0	0	0.192452	0.0135379
DHFR	pdx-Tumor cell	57.2737	3.3684	0	0	0.538678	0.222022
C1GALT1	pdx-Tumor cell	57.221	3.2188	0	0	0.446701	0.173586
CRNDE	pdx-Tumor cell	57.1842	4.65308	0	0	0.200783	0.017148
TMEM106A	pdx-Tumor cell	57.1213	3.72814	0	0	0.269477	0.0490373
SGCE	pdx-Tumor cell	57.1003	3.21225	0	0	0.470923	0.198857
BARD1	pdx-Tumor cell	57.0969	3.68485	0	0	0.278636	0.0523466
DSN1	pdx-Tumor cell	57.0811	4.07467	0	0	0.232896	0.0299338
CKB	pdx-Tumor cell	57.0772	5.10242	0	0	0.188921	0.0105295
APOB	pdx-Tumor cell	56.9798	0.949621	0	0	0.99531	0.993833
ERBB3	pdx-Tumor cell	56.9484	3.19573	0	0	0.452991	0.17855
LINC01762	pdx-Tumor cell	56.8429	5.89345	0	0	0.170989	0.00541516
CA4	pdx-Tumor cell	56.7004	7.61785	0	0	0.157747	0.00165463
RPL38	pdx-Tumor cell	56.6962	3.20042	0	0	0.509435	0.230295
POLA2	pdx-Tumor cell	56.6951	3.77929	0	0	0.257338	0.0430205
OSBPL10	pdx-Tumor cell	56.674	3.45901	0	0	0.321507	0.084988
FANCI	pdx-Tumor cell	56.4583	3.49387	0	0	0.301755	0.0700963
KLHL23	pdx-Tumor cell	56.4483	3.17922	0	0	0.435996	0.167118
MOK	pdx-Tumor cell	56.3907	3.86867	0	0	0.244979	0.037154
NR6A1	pdx-Tumor cell	56.3863	3.19808	0	0	0.759049	0.526324
AC020656.2	pdx-Tumor cell	56.3596	4.71784	0	0	0.1935	0.0150421
CLIC1	pdx-Tumor cell	56.3333	3.44099	0	0	0.318749	0.0815283
RAVER2	pdx-Tumor cell	56.3174	4.26542	0	0	0.21375	0.0231649
BEX3	pdx-Tumor cell	56.146	3.57856	0	0	0.287078	0.0612214
SYTL2	pdx-Tumor cell	56.1263	4.33865	0	0	0.211322	0.0249699
CDK1	pdx-Tumor cell	56.0991	6.80611	0	0	0.159623	0.00270758
AC138123.1	pdx-Tumor cell	56.0333	3.75153	0	0	0.258828	0.0455776
RHOBTB1	pdx-Tumor cell	55.9345	3.2892	0	0	0.393511	0.129964
MYO10	pdx-Tumor cell	55.9338	3.15365	0	0	0.452715	0.186221
FAM168A	pdx-Tumor cell	55.9219	3.17971	0	0	0.430038	0.158243
LINC00854	pdx-Tumor cell	55.9073	3.14477	0	0	0.527753	0.257822
DMKN	pdx-Tumor cell	55.8583	4.3035	0	0	0.209115	0.0216606
PDZK1	pdx-Tumor cell	55.8162	3.11072	0	0	0.521629	0.254964
BICRAL	pdx-Tumor cell	55.8126	3.12272	0	0	0.493324	0.215854
GRIA1	pdx-Tumor cell	55.7851	5.05609	0	0	0.1807	0.0112816
SUPT3H	pdx-Tumor cell	55.7201	3.16202	0	0	0.662381	0.38944
ZNF251	pdx-Tumor cell	55.7189	3.15257	0	0	0.412492	0.15012
DGKD	pdx-Tumor cell	55.6931	3.11194	0	0	0.578625	0.309868
ZNF710	pdx-Tumor cell	55.6329	3.13477	0	0	0.6871	0.443141
NCAPG	pdx-Tumor cell	55.584	6.08281	0	0	0.162492	0.00436221
ENPP3	pdx-Tumor cell	55.5696	3.82279	0	0	0.241889	0.0412154
ACSL4	pdx-Tumor cell	55.5586	3.34726	0	0	0.676506	0.378761
KIF11	pdx-Tumor cell	55.5532	4.87367	0	0	0.183955	0.0120337
AC104958.1	pdx-Tumor cell	55.5343	3.26521	0	0	0.354337	0.112816
SLC44A5	pdx-Tumor cell	55.5321	4.06825	0	0	0.219433	0.0309868
SPACA6	pdx-Tumor cell	55.5008	4.68756	0	0	0.189141	0.01429
ALDH7A1	pdx-Tumor cell	55.4482	3.12072	0	0	0.452604	0.179904
SUSD1	pdx-Tumor cell	55.3759	3.17247	0	0	0.391856	0.133724
AC104041.1	pdx-Tumor cell	55.2189	4.16375	0	0	0.21397	0.0269254
TNRC18	pdx-Tumor cell	55.1903	3.07072	0	0	0.619676	0.362064
MAK	pdx-Tumor cell	55.177	3.17292	0	0	0.38369	0.129813
ABCG8	pdx-Tumor cell	55.1658	3.21722	0	0	0.370062	0.12154
ST3GAL2	pdx-Tumor cell	55.0535	3.11894	0	0	0.420106	0.15704
PCBP3	pdx-Tumor cell	54.9992	3.8873	0	0	0.229971	0.0364019
AP002495.2	pdx-Tumor cell	54.965	3.29402	0	0	0.324542	0.0864922
CEP128	pdx-Tumor cell	54.9141	3.60264	0	0	0.262139	0.0506919
ZNF334	pdx-Tumor cell	54.8939	3.9484	0	0	0.222688	0.0308363
AC130324.2	pdx-Tumor cell	54.8365	3.80402	0	0	0.23582	0.0362515
SLC29A2	pdx-Tumor cell	54.744	4.05863	0	0	0.213915	0.0263237
LZTS2	pdx-Tumor cell	54.6637	4.73585	0	0	0.182631	0.0129362
IRS1	pdx-Tumor cell	54.6368	3.11841	0	0	0.472302	0.194194
HIC2	pdx-Tumor cell	54.5777	3.10585	0	0	0.394229	0.139741
AC108941.2	pdx-Tumor cell	54.538	5.59191	0	0	0.162933	0.00631769
TONSL	pdx-Tumor cell	54.4946	3.7482	0	0	0.236703	0.0385078
CD7	pdx-Tumor cell	54.4877	4.51708	0	0	0.190852	0.0165463
COLEC12	pdx-Tumor cell	54.4289	4.08923	0	0	0.21066	0.0261733
CDCA4	pdx-Tumor cell	54.4141	4.88367	0	0	0.176617	0.0111312
MTTP	pdx-Tumor cell	54.3681	3.06935	0	0	0.497627	0.225481
GAPDH	pdx-Tumor cell	54.3535	2.87214	0	0	0.845012	0.638387
LINC00616	pdx-Tumor cell	54.3373	4.07246	0	0	0.209722	0.0273767
WDHD1	pdx-Tumor cell	54.2336	3.55384	0	0	0.257559	0.0506919
EEF1D	pdx-Tumor cell	54.2327	3.02137	0	0	0.670437	0.421931
AMDHD2	pdx-Tumor cell	54.2087	3.86352	0	0	0.226109	0.032491
SGO2	pdx-Tumor cell	54.2	5.30372	0	0	0.165692	0.0078219
RAD54L	pdx-Tumor cell	54.0821	5.49575	0	0	0.161609	0.00646811
KIF15	pdx-Tumor cell	54.0432	4.88334	0	0	0.173692	0.0111312
TMEM52B	pdx-Tumor cell	54.0334	6.43107	0	0	0.151898	0.00330927
SLC39A5	pdx-Tumor cell	53.997	3.07079	0	0	0.435886	0.1784
AL391839.1	pdx-Tumor cell	53.9463	4.03002	0	0	0.209832	0.0258724
PRKCZ	pdx-Tumor cell	53.894	3.2825	0	0	0.309038	0.0815283
TMEM143	pdx-Tumor cell	53.8819	3.49764	0	0	0.262139	0.0532491
DDX11-AS1	pdx-Tumor cell	53.8272	4.95884	0	0	0.170327	0.0103791
CEP290	pdx-Tumor cell	53.8202	3.18388	0	0	0.343302	0.103791
SMARCAL1	pdx-Tumor cell	53.8108	3.64595	0	0	0.242	0.0416667
BUB1	pdx-Tumor cell	53.687	6.92013	0	0	0.146767	0.0021059
SYT1	pdx-Tumor cell	53.6814	4.27276	0	0	0.193942	0.0207581
PRAG1	pdx-Tumor cell	53.6576	3.24653	0	0	0.315273	0.0870939
CEP162	pdx-Tumor cell	53.5041	3.64635	0	0	0.239406	0.0409146
SALL4	pdx-Tumor cell	53.4975	3.68352	0	0	0.23433	0.0391095
SNTA1	pdx-Tumor cell	53.3876	4.02347	0	0	0.206025	0.0249699
SMO	pdx-Tumor cell	53.3797	3.64335	0	0	0.23742	0.0407641
STIL	pdx-Tumor cell	53.3663	4.1139	0	0	0.199735	0.0231649
SLC6A11	pdx-Tumor cell	53.3584	3.39004	0	0	0.280678	0.0663357
MYL6B	pdx-Tumor cell	53.3125	4.2242	0	0	0.194659	0.0198556
CCNB1	pdx-Tumor cell	53.3103	6.02807	0	0	0.151788	0.00421179
GTSE1	pdx-Tumor cell	53.2878	4.75477	0	0	0.17292	0.0123345
SEPT8	pdx-Tumor cell	53.265	3.39057	0	0	0.271739	0.0606197
NEU4	pdx-Tumor cell	53.2524	3.8767	0	0	0.218605	0.0305355
CLSPN	pdx-Tumor cell	53.0954	5.00255	0	0	0.166133	0.00947653
CST1	pdx-Tumor cell	53.0785	10.7125	0	0	0.137166	0.000150421
HAS2	pdx-Tumor cell	53.0777	5.46135	0	0	0.157195	0.00646811
RAB30-AS1	pdx-Tumor cell	53.0721	2.95664	0	0	0.478261	0.219615
KIAA1755	pdx-Tumor cell	53.019	5.34639	0	0	0.158574	0.0070698
ESPL1	pdx-Tumor cell	53.0116	4.81434	0	0	0.169168	0.011432
LSS	pdx-Tumor cell	52.9779	3.25522	0	0	0.307603	0.0861913
RPL10A	pdx-Tumor cell	52.9741	2.96256	0	0	0.608751	0.356649
TEX9	pdx-Tumor cell	52.9411	3.93262	0	0	0.206467	0.0281288
KIF4A	pdx-Tumor cell	52.9026	4.23949	0	0	0.189141	0.020006
PHLPP1	pdx-Tumor cell	52.8778	3.02764	0	0	0.708729	0.468562
IFT81	pdx-Tumor cell	52.8554	3.25061	0	0	0.295354	0.0755114
CDCA2	pdx-Tumor cell	52.8485	4.38872	0	0	0.181858	0.0174489
ITPKA	pdx-Tumor cell	52.8246	6.82193	0	0	0.143677	0.0021059
CEP250	pdx-Tumor cell	52.7594	3.16507	0	0	0.318031	0.0898014
SCD	pdx-Tumor cell	52.7133	3.08771	0	0	0.559314	0.294374
IQCH	pdx-Tumor cell	52.5249	3.17128	0	0	0.315107	0.0891998
AC131571.1	pdx-Tumor cell	52.5166	3.18044	0	0	0.312183	0.0934116
KIF20B	pdx-Tumor cell	52.3905	3.47447	0	0	0.249283	0.0497894
AURKB	pdx-Tumor cell	52.38	5.85805	0	0	0.148753	0.00451264
CEP152	pdx-Tumor cell	52.2092	4.54834	0	0	0.172644	0.0135379
NCAPG2	pdx-Tumor cell	52.2049	3.68703	0	0	0.221861	0.0356498
FGF13	pdx-Tumor cell	52.1497	3.44537	0	0	0.25949	0.0601685
SMG6	pdx-Tumor cell	52.1366	2.94346	0	0	0.631097	0.378761
GYG2	pdx-Tumor cell	52.0824	2.94726	0	0	0.457791	0.200511
SLC4A8	pdx-Tumor cell	52.0516	4.66229	0	0	0.167899	0.0126354
RTKN2	pdx-Tumor cell	52.0258	6.60296	0	0	0.140753	0.00240674
BIRC5	pdx-Tumor cell	52.0206	5.04076	0	0	0.159181	0.00872443
MID1	pdx-Tumor cell	51.9709	2.98063	0	0	0.590102	0.327617
NUDT4	pdx-Tumor cell	51.9325	2.96421	0	0	0.446866	0.196149
AC009403.1	pdx-Tumor cell	51.8975	3.08165	0	0	0.328735	0.104543
GRIK2	pdx-Tumor cell	51.8704	5.31649	0	0	0.154933	0.00812274
CENPI	pdx-Tumor cell	51.8313	4.7911	0	0	0.163375	0.0106799
MRPL51	pdx-Tumor cell	51.7876	3.22993	0	0	0.297175	0.0794224
LRP1	pdx-Tumor cell	51.7531	2.9309	0	0	0.64936	0.411402
PHGDH	pdx-Tumor cell	51.7417	3.5425	0	0	0.237199	0.0431709
UFL1-AS1	pdx-Tumor cell	51.718	3.45553	0	0	0.244317	0.0512936
DQX1	pdx-Tumor cell	51.707	7.03505	0	0	0.136614	0.00180505
HSPG2	pdx-Tumor cell	51.7005	3.10164	0	0	0.34446	0.105746
AL356599.1	pdx-Tumor cell	51.6768	3.14503	0	0	0.299823	0.084988
TSPAN8	pdx-Tumor cell	51.6293	4.31148	0	0	0.177886	0.0177497
FRMD5	pdx-Tumor cell	51.6149	3.46216	0	0	0.241172	0.0488869
PRDM5	pdx-Tumor cell	51.5879	4.74907	0	0	0.162768	0.0115824
TICRR	pdx-Tumor cell	51.5697	5.23319	0	0	0.15256	0.00691937
AC145422.1	pdx-Tumor cell	51.5356	5.77007	0	0	0.143953	0.0049639
ZNF518A	pdx-Tumor cell	51.4993	2.88448	0	0	0.586681	0.337094
GLT8D1	pdx-Tumor cell	51.4449	3.71655	0	0	0.214301	0.0323406
CLSTN1	pdx-Tumor cell	51.3903	3.2451	0	0	0.273063	0.0654332
AP001767.3	pdx-Tumor cell	51.349	3.48265	0	0	0.232068	0.0451264
CLIP3	pdx-Tumor cell	51.3376	5.58351	0	0	0.145939	0.00526474
CNNM2	pdx-Tumor cell	51.3341	2.96445	0	0	0.393125	0.148917
LINC01494	pdx-Tumor cell	51.3211	5.27948	0	0	0.149581	0.0070698
CDHR3	pdx-Tumor cell	51.2767	2.91959	0	0	0.516111	0.258875
MAD1L1	pdx-Tumor cell	51.1841	2.89209	0	0	0.436052	0.188779
FSIP2	pdx-Tumor cell	51.1743	3.80306	0	0	0.202108	0.0294826
ING5	pdx-Tumor cell	51.1702	2.84636	0	0	0.500221	0.250903
MCM5	pdx-Tumor cell	51.1603	4.10088	0	0	0.185721	0.0203069
KIF18A	pdx-Tumor cell	51.1576	6.12819	0	0	0.139594	0.00345969
LINC00470	pdx-Tumor cell	51.1118	3.2554	0	0	0.28316	0.0852888
PARM1	pdx-Tumor cell	51.0615	6.41517	0	0	0.137001	0.002858
IGDCC4	pdx-Tumor cell	51.0539	5.91608	0	0	0.140753	0.00406137
MIPOL1	pdx-Tumor cell	51.0494	2.92923	0	0	0.408188	0.162154
ARHGEF17	pdx-Tumor cell	51.0305	5.02403	0	0	0.153774	0.00797232
MTMR4	pdx-Tumor cell	50.933	3.02919	0	0	0.326915	0.101685
RPL23	pdx-Tumor cell	50.9311	2.88595	0	0	0.535202	0.283995
AC114763.1	pdx-Tumor cell	50.8323	2.90429	0	0	0.439141	0.187876
TAPT1-AS1	pdx-Tumor cell	50.8165	3.00365	0	0	0.346502	0.116276
TRIOBP	pdx-Tumor cell	50.7667	2.91656	0	0	0.379166	0.144705
METAP1D	pdx-Tumor cell	50.7585	2.97336	0	0	0.345785	0.120036
HSP90AB1	pdx-Tumor cell	50.7518	2.6966	0	0	0.798665	0.612665
RAD51AP1	pdx-Tumor cell	50.7399	5.2788	0	0	0.148146	0.00631769
FOXQ1	pdx-Tumor cell	50.694	4.15064	0	0	0.181031	0.0189531
ENC1	pdx-Tumor cell	50.6681	3.04005	0	0	0.317369	0.098225
POTEF	pdx-Tumor cell	50.6469	7.7836	0	0	0.128945	0.00105295
TROAP	pdx-Tumor cell	50.6462	6.82748	0	0	0.132587	0.0021059
PAX2	pdx-Tumor cell	50.6057	6.366	0	0	0.13507	0.002858
IFT140	pdx-Tumor cell	50.5839	3.11915	0	0	0.289947	0.0789711
CYB5B	pdx-Tumor cell	50.5837	2.87255	0	0	0.431748	0.186071
SLC5A9	pdx-Tumor cell	50.5791	3.73136	0	0	0.202108	0.0300842
PIF1	pdx-Tumor cell	50.5399	6.61951	0	0	0.133469	0.00240674
ATP4A	pdx-Tumor cell	50.5373	7.39645	0	0	0.129552	0.00135379
MAMDC2	pdx-Tumor cell	50.5337	3.06948	0	0	0.315273	0.0989771
SKA2	pdx-Tumor cell	50.5267	3.16514	0	0	0.280953	0.0716005
BLM	pdx-Tumor cell	50.4918	4.38605	0	0	0.166851	0.0147413
ZFP90	pdx-Tumor cell	50.3581	3.71002	0	0	0.202439	0.029633
FLVCR1	pdx-Tumor cell	50.3257	2.88273	0	0	0.392298	0.158093
KDM2B	pdx-Tumor cell	50.3225	2.91085	0	0	0.531174	0.294224
AC109597.1	pdx-Tumor cell	50.312	3.89914	0	0	0.188424	0.0237665
ATP8B2	pdx-Tumor cell	50.2803	5.16849	0	0	0.146767	0.00691937
PRICKLE2	pdx-Tumor cell	50.2469	2.92022	0	0	0.655209	0.426594
TIMELESS	pdx-Tumor cell	50.218	3.50982	0	0	0.218771	0.0395608
AL022323.4	pdx-Tumor cell	50.1694	3.38683	0	0	0.232509	0.0466306
PECR	pdx-Tumor cell	50.1686	2.88341	0	0	0.416133	0.177647
EZH2	pdx-Tumor cell	50.0894	2.87133	0	0	0.408133	0.172684
MDFI	pdx-Tumor cell	50.069	5.4899	0	0	0.140753	0.00541516
RAD51B	pdx-Tumor cell	50.0621	2.88554	0	0	0.589715	0.349729
DNMT3B	pdx-Tumor cell	50.0575	5.35726	0	0	0.142739	0.005716
ABI2	pdx-Tumor cell	50.0547	2.80645	0	0	0.603178	0.363568
LIN52	pdx-Tumor cell	50.0537	2.85993	0	0	0.424354	0.180957
BAIAP2L1	pdx-Tumor cell	49.9711	2.69071	0	0	0.80672	0.614771
EMID1	pdx-Tumor cell	49.9595	3.50133	0	0	0.217557	0.0383574
SLC6A6	pdx-Tumor cell	49.9416	4.00647	0	0	0.180534	0.0204573
MYBL2	pdx-Tumor cell	49.9148	4.01189	0	0	0.179651	0.0213598
EPB41L1	pdx-Tumor cell	49.9125	3.65244	0	0	0.202439	0.0323406
NOL7	pdx-Tumor cell	49.8912	3.08467	0	0	0.284705	0.0798736
CTBP2	pdx-Tumor cell	49.8654	3.16203	0	0	0.277257	0.0816787
IRAK1BP1	pdx-Tumor cell	49.8085	3.65415	0	0	0.200894	0.0315884
BCL7C	pdx-Tumor cell	49.806	2.92829	0	0	0.338612	0.11417
LHFPL2	pdx-Tumor cell	49.7236	2.87259	0	0	0.388711	0.14997
ATP5MC2	pdx-Tumor cell	49.7199	2.83414	0	0	0.451721	0.20698
RMND1	pdx-Tumor cell	49.644	2.78811	0	0	0.456798	0.216757
ASF1B	pdx-Tumor cell	49.6149	4.30837	0	0	0.164368	0.0150421
ZSCAN2	pdx-Tumor cell	49.5998	3.63992	0	0	0.200783	0.0312876
EFCAB13	pdx-Tumor cell	49.5537	2.89737	0	0	0.340488	0.121239
AL357055.3	pdx-Tumor cell	49.4903	3.08647	0	0	0.274222	0.0743081
BAHCC1	pdx-Tumor cell	49.4704	3.8259	0	0	0.186659	0.0245187
ORC3	pdx-Tumor cell	49.4602	2.79022	0	0	0.461984	0.219916
ATP5F1E	pdx-Tumor cell	49.4445	2.81846	0	0	0.544085	0.297082
FGFR3	pdx-Tumor cell	49.4016	3.13425	0	0	0.266939	0.0670878
MME-AS1	pdx-Tumor cell	49.4006	9.17994	0	0	0.122158	0.000300842
RPL4	pdx-Tumor cell	49.3843	2.77934	0	0	0.594185	0.358454
TRIB2	pdx-Tumor cell	49.3763	3.73147	0	0	0.19328	0.0275271
SPTLC3	pdx-Tumor cell	49.3417	2.84184	0	0	0.503145	0.265493
USP54	pdx-Tumor cell	49.3378	2.83835	0	0	0.419996	0.174338
TYMS	pdx-Tumor cell	49.2842	3.21979	0	0	0.246745	0.0588147
LLGL2	pdx-Tumor cell	49.2827	2.78868	0	0	0.512194	0.276925
SLC7A6	pdx-Tumor cell	49.2624	2.89473	0	0	0.33657	0.119735
LIG1	pdx-Tumor cell	49.2582	3.1457	0	0	0.260097	0.0651324
MYLK-AS1	pdx-Tumor cell	49.1975	3.54602	0	0	0.205363	0.0344465
PRKCA-AS1	pdx-Tumor cell	49.1265	2.80369	0	0	0.415195	0.183664
SRRM3	pdx-Tumor cell	49.0671	4.24923	0	0	0.162602	0.0156438
KIFC1	pdx-Tumor cell	49.0186	5.64904	0	0	0.133304	0.00451264
TBX2	pdx-Tumor cell	48.9877	6.51005	0	0	0.126848	0.00225632
GRIP1	pdx-Tumor cell	48.9585	3.16003	0	0	0.255904	0.0711492
THSD7B	pdx-Tumor cell	48.9299	3.58842	0	0	0.200287	0.0335439
SPCS1	pdx-Tumor cell	48.9287	3.02329	0	0	0.298279	0.0898014
INVS	pdx-Tumor cell	48.9068	2.79962	0	0	0.603068	0.358454
DSC2	pdx-Tumor cell	48.8998	3.76055	0	0	0.186603	0.0263237
OBSL1	pdx-Tumor cell	48.8894	3.08646	0	0	0.265504	0.0697954
DLEU7-AS1	pdx-Tumor cell	48.8888	5.81918	0	0	0.131207	0.00391095
RACK1	pdx-Tumor cell	48.85	2.74435	0	0	0.642684	0.42133
LRIG3	pdx-Tumor cell	48.7939	3.51538	0	0	0.207294	0.0347473
HNF1A	pdx-Tumor cell	48.7894	3.0542	0	0	0.27207	0.0726534
KLF12	pdx-Tumor cell	48.7869	2.83052	0	0	0.609744	0.365975
AC009690.2	pdx-Tumor cell	48.7865	2.98989	0	0	0.287906	0.0846871
AL354696.2	pdx-Tumor cell	48.7791	3.4854	0	0	0.206191	0.0364019
ARSE	pdx-Tumor cell	48.7298	3.00851	0	0	0.295685	0.0913057
ZNF66	pdx-Tumor cell	48.6884	4.77828	0	0	0.145994	0.00887485
RPS15A	pdx-Tumor cell	48.6759	2.96332	0	0	0.315935	0.103339
CD24	pdx-Tumor cell	48.6658	2.96127	0	0	0.307603	0.0991276
KDELR1	pdx-Tumor cell	48.638	2.99659	0	0	0.292982	0.0884477
E2F1	pdx-Tumor cell	48.5508	5.79474	0	0	0.130214	0.00376053
SNTB1	pdx-Tumor cell	48.5381	2.33853	0	0	0.898146	0.829573
MPHOSPH9	pdx-Tumor cell	48.5066	2.73088	0	0	0.525601	0.294675
GDPD5	pdx-Tumor cell	48.4371	4.15333	0	0	0.163485	0.0160951
RNF24	pdx-Tumor cell	48.4287	2.9256	0	0	0.310583	0.099278
RAD52	pdx-Tumor cell	48.3652	2.80326	0	0	0.357371	0.135229
HSDL1	pdx-Tumor cell	48.3634	4.0848	0	0	0.16525	0.0172984
MED12L	pdx-Tumor cell	48.3415	3.15455	0	0	0.249062	0.0625752
SCUBE3	pdx-Tumor cell	48.336	4.35811	0	0	0.154546	0.0127858
KNL1	pdx-Tumor cell	48.3286	3.3095	0	0	0.22175	0.0461793
PRPF40B	pdx-Tumor cell	48.2795	2.72681	0	0	0.449128	0.213147
SUPT4H1	pdx-Tumor cell	48.2292	3.32764	0	0	0.221309	0.0449759
STAU2	pdx-Tumor cell	48.2007	2.73103	0	0	0.508276	0.269856
FBLN7	pdx-Tumor cell	48.1166	3.37213	0	0	0.212481	0.0403129
AC005670.2	pdx-Tumor cell	48.1015	3.43406	0	0	0.205418	0.0362515
FERMT1	pdx-Tumor cell	48.0906	4.9314	0	0	0.139263	0.00767148
HMGA1	pdx-Tumor cell	48.0488	3.46028	0	0	0.207515	0.0374549
ZFY	pdx-Tumor cell	48.0317	7.90047	0	0	0.117855	0.000752106
PKIG	pdx-Tumor cell	47.9835	2.79563	0	0	0.363882	0.140493
VRK1	pdx-Tumor cell	47.9768	3.14034	0	0	0.242606	0.058213
ENOX1	pdx-Tumor cell	47.952	3.46573	0	0	0.204866	0.0416667
FGFR1OP	pdx-Tumor cell	47.9374	2.68956	0	0	0.499559	0.264741
SLC30A10	pdx-Tumor cell	47.9049	2.77829	0	0	0.506511	0.261733
COPG2	pdx-Tumor cell	47.8512	3.13578	0	0	0.241834	0.0574609
TCTN1	pdx-Tumor cell	47.7664	3.66254	0	0	0.182465	0.0270758
SLC22A23	pdx-Tumor cell	47.6506	2.71222	0	0	0.684452	0.491276
SNAI3-AS1	pdx-Tumor cell	47.64	3.34331	0	0	0.211488	0.0401625
LINC02576	pdx-Tumor cell	47.6216	4.84551	0	0	0.137883	0.00797232
ARHGEF3	pdx-Tumor cell	47.6155	2.76054	0	0	0.389925	0.163508
AC078778.1	pdx-Tumor cell	47.6098	3.38575	0	0	0.204922	0.0377557
FGFR2	pdx-Tumor cell	47.601	3.1852	0	0	0.231792	0.0529483
KCP	pdx-Tumor cell	47.5652	4.34992	0	0	0.149691	0.0126354
RILPL1	pdx-Tumor cell	47.4692	2.67905	0	0	0.463032	0.231498
AC016708.1	pdx-Tumor cell	47.461	3.24597	0	0	0.229861	0.0506919
HMGN2	pdx-Tumor cell	47.4234	2.76119	0	0	0.37122	0.15012
SPDYE2	pdx-Tumor cell	47.4221	2.86515	0	0	0.295575	0.0946149
PIK3C2B	pdx-Tumor cell	47.3933	3.13953	0	0	0.234275	0.0547533
AC011632.1	pdx-Tumor cell	47.379	7.41662	0	0	0.116034	0.00105295
UBE2S	pdx-Tumor cell	47.3425	3.99162	0	0	0.163043	0.0186522
ANKMY1	pdx-Tumor cell	47.3097	2.69075	0	0	0.422478	0.195848
RPS20	pdx-Tumor cell	47.2656	2.70452	0	0	0.484054	0.254813
CDON	pdx-Tumor cell	47.2129	3.1333	0	0	0.234606	0.0544525
TACR1	pdx-Tumor cell	47.2041	3.78489	0	0	0.172147	0.0225632
TMEM245	pdx-Tumor cell	47.1877	2.58045	0	0	0.790002	0.635981
STK33	pdx-Tumor cell	47.1404	4.03935	0	0	0.159071	0.017148
AC090502.1	pdx-Tumor cell	47.0334	5.52495	0	0	0.124586	0.00466306
AC010894.3	pdx-Tumor cell	47.0209	2.99249	0	0	0.26429	0.0779182
GSTA4	pdx-Tumor cell	47.0108	3.75012	0	0	0.172313	0.0231649
FANCD2	pdx-Tumor cell	47.0062	3.74707	0	0	0.17154	0.0230144
LINC02428	pdx-Tumor cell	46.9657	3.47231	0	0	0.192673	0.0335439
MATN2	pdx-Tumor cell	46.9053	2.88721	0	0	0.287188	0.0914561
CCDC34	pdx-Tumor cell	46.8433	4.1528	0	0	0.152891	0.0150421
AC011139.1	pdx-Tumor cell	46.8299	8.50189	0	0	0.11151	0.000451264
C7orf50	pdx-Tumor cell	46.809	2.63805	0	0	0.474399	0.245036
PYCR1	pdx-Tumor cell	46.763	6.29224	0	0	0.118186	0.00225632
QPRT	pdx-Tumor cell	46.7613	2.72295	0	0	0.365924	0.146811
PRDX1	pdx-Tumor cell	46.7587	2.67229	0	0	0.505904	0.273616
TLE4	pdx-Tumor cell	46.741	2.79422	0	0	0.347054	0.133273
MNS1	pdx-Tumor cell	46.6983	6.06252	0	0	0.118848	0.002858
NR2F6	pdx-Tumor cell	46.6967	2.96088	0	0	0.266056	0.0762635
ZNF789	pdx-Tumor cell	46.6957	2.67779	0	0	0.37111	0.15704
ZC4H2	pdx-Tumor cell	46.6507	2.86473	0	0	0.292264	0.0923586
GALM	pdx-Tumor cell	46.6329	2.63207	0	0	0.490731	0.267148
DPYSL2	pdx-Tumor cell	46.6186	3.00954	0	0	0.249283	0.0658845
SRP14	pdx-Tumor cell	46.5833	2.68568	0	0	0.414257	0.194795
COBLL1	pdx-Tumor cell	46.5647	2.6588	0	0	0.738303	0.554001
AC020928.1	pdx-Tumor cell	46.55	3.28103	0	0	0.205639	0.0409146
ESCO2	pdx-Tumor cell	46.5457	4.63583	0	0	0.136449	0.00917569
AC002116.2	pdx-Tumor cell	46.5	4.36303	0	0	0.142904	0.0115824
MYEF2	pdx-Tumor cell	46.4714	5.27703	0	0	0.125469	0.00511432
AC005537.1	pdx-Tumor cell	46.4635	4.63668	0	0	0.136228	0.00917569
SFXN2	pdx-Tumor cell	46.4437	2.70373	0	0	0.351578	0.136582
CDC7	pdx-Tumor cell	46.4026	3.49401	0	0	0.185334	0.029633
ARHGEF40	pdx-Tumor cell	46.3971	3.02798	0	0	0.241282	0.0607702
NUBPL	pdx-Tumor cell	46.3955	2.64662	0	0	0.526319	0.290162
IHH	pdx-Tumor cell	46.3762	8.09756	0	0	0.110351	0.000601685
AC068756.1	pdx-Tumor cell	46.3742	4.18629	0	0	0.14776	0.0145909
AC105052.3	pdx-Tumor cell	46.3105	2.69358	0	0	0.341922	0.135229
FOXRED2	pdx-Tumor cell	46.3058	4.43453	0	0	0.140642	0.0105295
SMOC2	pdx-Tumor cell	46.297	6.20561	0	0	0.11802	0.002858
NUCB2	pdx-Tumor cell	46.2577	2.899	0	0	0.271684	0.079272
KLC4	pdx-Tumor cell	46.2227	2.62574	0	0	0.42441	0.203219
HEATR4	pdx-Tumor cell	46.2137	2.93744	0	0	0.256566	0.0729543
AC011466.3	pdx-Tumor cell	46.1955	4.03782	0	0	0.152395	0.0156438
CHEK1	pdx-Tumor cell	46.1614	3.89191	0	0	0.15885	0.0185018
PDE6D	pdx-Tumor cell	46.1337	3.27739	0	0	0.203542	0.0397112
KIAA1841	pdx-Tumor cell	46.1274	2.84679	0	0	0.280236	0.0855897
MARC1	pdx-Tumor cell	46.115	2.77905	0	0	0.321728	0.120939
LIN9	pdx-Tumor cell	46.1069	2.93842	0	0	0.256787	0.070698
COL4A6	pdx-Tumor cell	46.0813	4.84992	0	0	0.129221	0.0078219
JARID2	pdx-Tumor cell	46.0812	2.65777	0	0	0.559258	0.350331
CDC45	pdx-Tumor cell	46.049	4.87358	0	0	0.129607	0.00691937
SMTNL2	pdx-Tumor cell	46.0364	5.77753	0	0	0.117193	0.00361011
AC026167.1	pdx-Tumor cell	46.0312	4.41892	0	0	0.139042	0.0123345
FAM13C	pdx-Tumor cell	45.9519	3.70733	0	0	0.166464	0.0234657
TTN-AS1	pdx-Tumor cell	45.9477	2.6592	0	0	0.371331	0.15373
EXTL3	pdx-Tumor cell	45.9257	2.68195	0	0	0.4936	0.29302
CENPX	pdx-Tumor cell	45.8905	3.00477	0	0	0.239351	0.0621239
ITIH2	pdx-Tumor cell	45.8883	2.60787	0	0	0.697197	0.501955
CHTF18	pdx-Tumor cell	45.8853	3.31694	0	0	0.1951	0.0367028
RAP1GAP2	pdx-Tumor cell	45.8251	2.87958	0	0	0.26247	0.0774669
GOLGA6L7	pdx-Tumor cell	45.8126	7.51077	0	0	0.108916	0.000902527
IQCK	pdx-Tumor cell	45.8104	2.88585	0	0	0.262966	0.0767148
HDAC7	pdx-Tumor cell	45.7975	3.05242	0	0	0.228757	0.0552046
ZFHX2	pdx-Tumor cell	45.7814	3.905	0	0	0.154933	0.0179001
Z83844.2	pdx-Tumor cell	45.7755	4.80879	0	0	0.12889	0.00737064
ZNRF1	pdx-Tumor cell	45.7699	2.61831	0	0	0.521794	0.293622
TP53BP1	pdx-Tumor cell	45.7662	2.74487	0	0	0.303686	0.104844
AC097478.1	pdx-Tumor cell	45.7658	4.29812	0	0	0.140697	0.012485
ARHGAP39	pdx-Tumor cell	45.7136	3.5368	0	0	0.175127	0.0272262
NSL1	pdx-Tumor cell	45.6714	2.6179	0	0	0.395663	0.176594
CLSTN2	pdx-Tumor cell	45.6522	4.1932	0	0	0.143015	0.0133875
UBE2C	pdx-Tumor cell	45.6416	6.78149	0	0	0.110682	0.00165463
BMPR1A	pdx-Tumor cell	45.6177	2.59099	0	0	0.634187	0.420277
PTPRN2	pdx-Tumor cell	45.5711	3.45052	0	0	0.180148	0.032491
CENPU	pdx-Tumor cell	45.5367	4.28649	0	0	0.139759	0.0118833
FSCN1	pdx-Tumor cell	45.5366	3.93297	0	0	0.153277	0.017148
AL356056.1	pdx-Tumor cell	45.5133	5.07192	0	0	0.123262	0.00586643
SAP130	pdx-Tumor cell	45.5062	2.67464	0	0	0.340543	0.131318
FZD3	pdx-Tumor cell	45.4932	4.36984	0	0	0.137552	0.0106799
TPT1	pdx-Tumor cell	45.486	2.18605	0	0	0.880049	0.771961
DSE	pdx-Tumor cell	45.4825	2.84269	0	0	0.271077	0.0824308
DDAH2	pdx-Tumor cell	45.476	3.55593	0	0	0.174851	0.026775
SLC2A1	pdx-Tumor cell	45.4686	3.21451	0	0	0.202439	0.0448255
ENTPD1-AS1	pdx-Tumor cell	45.4641	2.62325	0	0	0.429927	0.218412
ALG1	pdx-Tumor cell	45.4586	3.40975	0	0	0.184507	0.0311372
ADCY7	pdx-Tumor cell	45.4558	3.84727	0	0	0.155871	0.0185018
ZNF627	pdx-Tumor cell	45.4539	2.77023	0	0	0.282774	0.0934116
SKA3	pdx-Tumor cell	45.4464	5.09593	0	0	0.122269	0.00586643
ABHD12	pdx-Tumor cell	45.4398	2.5857	0	0	0.46695	0.243983
PKDCC	pdx-Tumor cell	45.3818	3.71292	0	0	0.16205	0.0216606
MVB12B	pdx-Tumor cell	45.3813	2.60223	0	0	0.404878	0.184567
PLLP	pdx-Tumor cell	45.3761	4.3185	0	0	0.137111	0.0118833
ARHGAP11A	pdx-Tumor cell	45.3756	5.54539	0	0	0.117082	0.00406137
FBXL20	pdx-Tumor cell	45.3657	2.58826	0	0	0.472136	0.25015
HMGB2	pdx-Tumor cell	45.3534	3.98459	0	0	0.150574	0.0165463
PTCH1	pdx-Tumor cell	45.3334	2.98346	0	0	0.23582	0.0627256
TMC4	pdx-Tumor cell	45.3144	4.30281	0	0	0.137442	0.0117329
TFB1M	pdx-Tumor cell	45.2851	2.57045	0	0	0.46375	0.243381
DLGAP1-AS5	pdx-Tumor cell	45.2578	7.77732	0	0	0.105992	0.000752106
ECT2	pdx-Tumor cell	45.2442	3.31053	0	0	0.189473	0.0367028
PANK1	pdx-Tumor cell	45.2308	2.65588	0	0	0.373096	0.152076
BRCA2	pdx-Tumor cell	45.2189	2.84062	0	0	0.266442	0.0815283
SRGAP2C	pdx-Tumor cell	45.2183	3.23692	0	0	0.196811	0.0386582
UBE2T	pdx-Tumor cell	45.2072	5.99694	0	0	0.113165	0.00270758
KIF23	pdx-Tumor cell	45.1968	4.83212	0	0	0.125028	0.00722022
DGKK	pdx-Tumor cell	45.1577	4.76986	0	0	0.1258	0.00767148
SMAD6	pdx-Tumor cell	45.1472	3.09211	0	0	0.214853	0.048586
ZNF678	pdx-Tumor cell	45.1322	2.85963	0	0	0.257945	0.075361
RFC5	pdx-Tumor cell	45.1175	3.03963	0	0	0.220095	0.0527978
ZNF431	pdx-Tumor cell	45.1135	2.70722	0	0	0.301644	0.105596
CCDC88C	pdx-Tumor cell	45.0792	3.19663	0	0	0.201225	0.0418171
AMZ1	pdx-Tumor cell	45.0772	2.71731	0	0	0.301424	0.111161
AC009690.1	pdx-Tumor cell	44.9993	2.59422	0	0	0.382863	0.170126
RHD	pdx-Tumor cell	44.98	4.4343	0	0	0.132256	0.0100782
TUBB	pdx-Tumor cell	44.9628	2.55654	0	0	0.524001	0.304904
HJURP	pdx-Tumor cell	44.9622	4.42027	0	0	0.132752	0.0103791
CCDC102B	pdx-Tumor cell	44.9621	3.28964	0	0	0.187928	0.0376053
LAMA1	pdx-Tumor cell	44.9	3.78286	0	0	0.154657	0.0206077
LINC00665	pdx-Tumor cell	44.8999	3.86393	0	0	0.150629	0.0174489
CEP126	pdx-Tumor cell	44.8883	5.46696	0	0	0.115206	0.00421179
AC124947.1	pdx-Tumor cell	44.863	3.29613	0	0	0.189141	0.0354994
TTK	pdx-Tumor cell	44.8622	6.03881	0	0	0.111179	0.00240674
SLC39A4	pdx-Tumor cell	44.8432	4.29046	0	0	0.136614	0.0120337
CCDC65	pdx-Tumor cell	44.8255	2.55285	0	0	0.400353	0.188628
AGBL5	pdx-Tumor cell	44.8058	2.65802	0	0	0.315328	0.118532
ARL6IP6	pdx-Tumor cell	44.7957	2.80528	0	0	0.26578	0.081077
ANK1	pdx-Tumor cell	44.7843	4.0466	0	0	0.14158	0.015343
WDR76	pdx-Tumor cell	44.7642	3.7142	0	0	0.156422	0.0213598
LMO3	pdx-Tumor cell	44.6973	3.94851	0	0	0.145222	0.0166968
SPAG16	pdx-Tumor cell	44.6817	2.63633	0	0	0.336019	0.132521
TUBG2	pdx-Tumor cell	44.6813	3.31222	0	0	0.182851	0.0336943
AC092574.2	pdx-Tumor cell	44.6427	2.77789	0	0	0.262801	0.0845367
RPL34	pdx-Tumor cell	44.629	2.54981	0	0	0.529077	0.319344
PXYLP1	pdx-Tumor cell	44.5841	2.95338	0	0	0.228702	0.058213
SLC16A1-AS1	pdx-Tumor cell	44.5801	2.5403	0	0	0.512525	0.29287
MYPOP	pdx-Tumor cell	44.5786	3.83822	0	0	0.150684	0.0172984
MYO3B	pdx-Tumor cell	44.5746	3.14498	0	0	0.199404	0.0436221
ABHD3	pdx-Tumor cell	44.5534	2.5682	0	0	0.668892	0.470367
IRX3	pdx-Tumor cell	44.5356	7.74146	0	0	0.102682	0.000752106
XRCC3	pdx-Tumor cell	44.5261	3.62627	0	0	0.16034	0.0221119
FTH1	pdx-Tumor cell	44.5115	2.15606	0	0	0.881538	0.770457
EXOC7	pdx-Tumor cell	44.4607	2.53609	0	0	0.406753	0.198556
ZIM2	pdx-Tumor cell	44.4319	4.81013	0	0	0.121772	0.00691937
NCAPH	pdx-Tumor cell	44.427	5.433	0	0	0.113275	0.00421179
FADS2	pdx-Tumor cell	44.4182	2.6204	0	0	0.460991	0.23556
ZNF138	pdx-Tumor cell	44.3972	2.92211	0	0	0.228647	0.0604693
KIAA1328	pdx-Tumor cell	44.3918	2.56609	0	0	0.418561	0.200211
DEPDC4	pdx-Tumor cell	44.3767	2.91379	0	0	0.231958	0.0607702
ARMC2	pdx-Tumor cell	44.3296	2.77535	0	0	0.262249	0.0830325
CEMIP	pdx-Tumor cell	44.3258	2.75037	0	0	0.275546	0.0967208
CLUAP1	pdx-Tumor cell	44.3209	2.87468	0	0	0.23891	0.0658845
CRACR2A	pdx-Tumor cell	44.2974	3.51442	0	0	0.165306	0.0249699
CPXM1	pdx-Tumor cell	44.2916	8.9559	0	0	0.100254	0.000300842
FBXO16	pdx-Tumor cell	44.2805	2.79381	0	0	0.256069	0.0795728
DDX3Y	pdx-Tumor cell	44.2723	8.10947	0	0	0.101633	0.000601685
PRR12	pdx-Tumor cell	44.2486	2.91511	0	0	0.229254	0.0601685
PRMT2	pdx-Tumor cell	44.2186	2.6162	0	0	0.322004	0.124248
ST13	pdx-Tumor cell	44.2042	2.53632	0	0	0.467005	0.247443
AC117834.1	pdx-Tumor cell	44.2011	3.53028	0	0	0.162988	0.0254212
TRH	pdx-Tumor cell	44.1823	9.59043	0	0	0.0997021	0.000150421
DBN1	pdx-Tumor cell	44.1693	4.67656	0	0	0.123372	0.00767148
ARHGEF2	pdx-Tumor cell	44.1577	2.99162	0	0	0.217557	0.052497
IL17RB	pdx-Tumor cell	44.1232	2.64626	0	0	0.321287	0.121089
AL162411.1	pdx-Tumor cell	44.1163	2.52496	0	0	0.484772	0.26414
DLGAP5	pdx-Tumor cell	44.1163	4.60591	0	0	0.123979	0.00827316
RFNG	pdx-Tumor cell	44.1118	2.84089	0	0	0.248786	0.0702467
SPRY4-AS1	pdx-Tumor cell	44.1086	2.76882	0	0	0.259932	0.0831829
ANKRD26	pdx-Tumor cell	44.0838	2.50203	0	0	0.45597	0.238267
ADCY6	pdx-Tumor cell	44.0539	2.57013	0	0	0.341536	0.144404
COL27A1	pdx-Tumor cell	44.0271	2.46449	0	0	0.742551	0.603189
ERP29	pdx-Tumor cell	44.0202	2.54801	0	0	0.382476	0.174188
FANCB	pdx-Tumor cell	44.0054	5.86929	0	0	0.108199	0.00270758
RPL22L1	pdx-Tumor cell	44.0018	2.77128	0	0	0.262414	0.0917569
AC020637.1	pdx-Tumor cell	43.9627	3.62386	0	0	0.156036	0.0240674
SEC11C	pdx-Tumor cell	43.9511	2.72637	0	0	0.279077	0.0943141
DPY30	pdx-Tumor cell	43.9488	2.82201	0	0	0.248565	0.0723526
CCDC142	pdx-Tumor cell	43.9371	2.96708	0	0	0.217005	0.0526474
SPHK2	pdx-Tumor cell	43.9371	3.0904	0	0	0.200452	0.0434717
TMEM169	pdx-Tumor cell	43.9163	5.36656	0	0	0.111841	0.00436221
D2HGDH	pdx-Tumor cell	43.9041	2.48459	0	0	0.421927	0.211943
FMNL2	pdx-Tumor cell	43.8937	2.50611	0	0	0.620393	0.434266
AC091133.3	pdx-Tumor cell	43.8887	7.18062	0	0	0.101412	0.00105295
RPS13	pdx-Tumor cell	43.8547	2.5722	0	0	0.41663	0.206077
AC093895.1	pdx-Tumor cell	43.8178	4.48598	0	0	0.12431	0.00917569
TPD52	pdx-Tumor cell	43.775	2.50518	0	0	0.453653	0.23556
STPG2	pdx-Tumor cell	43.7331	2.61285	0	0	0.384904	0.186974
INTU	pdx-Tumor cell	43.6993	3.49782	0	0	0.161112	0.0246691
LINC02465	pdx-Tumor cell	43.6986	5.21373	0	0	0.112558	0.00466306
AC097103.2	pdx-Tumor cell	43.6482	2.61491	0	0	0.320073	0.125602
TDP1	pdx-Tumor cell	43.6004	3.18679	0	0	0.186052	0.0364019
CEP131	pdx-Tumor cell	43.5621	4.87385	0	0	0.11631	0.00601685
POU6F2	pdx-Tumor cell	43.5519	3.32473	0	0	0.171761	0.0309868
SHCBP1	pdx-Tumor cell	43.5155	5.34414	0	0	0.110406	0.00406137
DYNC2LI1	pdx-Tumor cell	43.4705	3.15812	0	0	0.189031	0.0376053
LINC00649	pdx-Tumor cell	43.4686	3.33275	0	0	0.171761	0.0297834
IFT172	pdx-Tumor cell	43.462	2.81932	0	0	0.235434	0.0676895
TTTY15	pdx-Tumor cell	43.4183	4.73573	0	0	0.117137	0.00737064
GTF2IRD1	pdx-Tumor cell	43.3986	2.48225	0	0	0.535974	0.3216
CREB3L2	pdx-Tumor cell	43.3714	2.49162	0	0	0.472026	0.256619
ANP32A	pdx-Tumor cell	43.3641	2.48486	0	0	0.40416	0.195247
KDM5D	pdx-Tumor cell	43.322	9.7672	0	0	0.0961156	0.000150421
CKMT2	pdx-Tumor cell	43.3188	2.88869	0	0	0.219102	0.0594164
BCORL1	pdx-Tumor cell	43.292	3.16217	0	0	0.185334	0.0374549
AP001107.9	pdx-Tumor cell	43.2541	3.16468	0	0	0.182962	0.0370036
LARGE2	pdx-Tumor cell	43.2475	3.44046	0	0	0.161333	0.025722
RAD18	pdx-Tumor cell	43.2167	2.60923	0	0	0.298885	0.111312
ZNF521	pdx-Tumor cell	43.2073	3.79424	0	0	0.141746	0.0191035
E2F7	pdx-Tumor cell	43.1874	4.47966	0	0	0.121331	0.00872443
ZBTB7C	pdx-Tumor cell	43.1337	2.54741	0	0	0.48422	0.268351
CCDC150	pdx-Tumor cell	43.105	2.63932	0	0	0.277036	0.0976233
TFDP2	pdx-Tumor cell	43.0939	2.49388	0	0	0.571397	0.355746
Z98752.3	pdx-Tumor cell	43.0665	3.78937	0	0	0.141691	0.0166968
KIF2C	pdx-Tumor cell	43.0662	3.57809	0	0	0.151236	0.0218111
ARNT2	pdx-Tumor cell	43.065	3.98888	0	0	0.133469	0.0144404
CCNO	pdx-Tumor cell	43.0507	9.06793	0	0	0.0953432	0.000300842
PSPH	pdx-Tumor cell	43.007	2.85171	0	0	0.223847	0.0612214
HSP90B1	pdx-Tumor cell	42.9945	2.35801	0	0	0.755407	0.59627
AATK	pdx-Tumor cell	42.9938	3.19977	0	0	0.178493	0.0344465
CHST13	pdx-Tumor cell	42.9779	3.41536	0	0	0.16343	0.0270758
ALOX12B	pdx-Tumor cell	42.9765	7.10636	0	0	0.098102	0.00120337
ANAPC11	pdx-Tumor cell	42.9754	2.71601	0	0	0.260649	0.0861913
GPSM2	pdx-Tumor cell	42.9635	2.5554	0	0	0.307934	0.124097
NR2F2	pdx-Tumor cell	42.9609	2.70373	0	0	0.261697	0.0842359
CDCA3	pdx-Tumor cell	42.9339	7.85438	0	0	0.0965019	0.000601685
SOX13	pdx-Tumor cell	42.9103	2.55908	0	0	0.31439	0.122744
AC011287.1	pdx-Tumor cell	42.9039	2.67044	0	0	0.268318	0.0901023
FAM227A	pdx-Tumor cell	42.8846	3.82203	0	0	0.138932	0.0160951
ROBO2	pdx-Tumor cell	42.8781	2.50389	0	0	0.420658	0.219465
HVCN1	pdx-Tumor cell	42.8443	3.65384	0	0	0.145994	0.0192539
WNK4	pdx-Tumor cell	42.817	4.0983	0	0	0.129331	0.0120337
WDR27	pdx-Tumor cell	42.8001	2.42615	0	0	0.504249	0.294826
CKAP2L	pdx-Tumor cell	42.7907	5.45351	0	0	0.105716	0.00376053
LINC02381	pdx-Tumor cell	42.7698	7.68591	0	0	0.0955087	0.000752106
BCAT2	pdx-Tumor cell	42.764	2.91671	0	0	0.210881	0.0523466
AQP4-AS1	pdx-Tumor cell	42.754	2.55364	0	0	0.325425	0.13914
ZGRF1	pdx-Tumor cell	42.7469	3.11788	0	0	0.184121	0.0379061
PCNA	pdx-Tumor cell	42.735	3.45026	0	0	0.15896	0.0254212
NUAK1	pdx-Tumor cell	42.7238	2.50269	0	0	0.352406	0.154633
EPB41L5	pdx-Tumor cell	42.6364	2.41816	0	0	0.675017	0.493381
CASKIN1	pdx-Tumor cell	42.5964	4.53369	0	0	0.116641	0.00797232
ACSM3	pdx-Tumor cell	42.5897	2.48449	0	0	0.406809	0.216155
TBCK	pdx-Tumor cell	42.5859	2.34955	0	0	0.747959	0.613267
CENPJ	pdx-Tumor cell	42.5727	3.13252	0	0	0.180976	0.0362515
ZNF124	pdx-Tumor cell	42.5573	2.44347	0	0	0.418064	0.220969
LINC02228	pdx-Tumor cell	42.5303	4.3864	0	0	0.11951	0.00947653
NIFK-AS1	pdx-Tumor cell	42.5259	2.7122	0	0	0.244703	0.0761131
RCN3	pdx-Tumor cell	42.5201	3.27288	0	0	0.16994	0.0294826
ARID4A	pdx-Tumor cell	42.5069	2.51101	0	0	0.33955	0.13944
ST18	pdx-Tumor cell	42.499	2.98314	0	0	0.201997	0.0488869
MND1	pdx-Tumor cell	42.4915	3.06241	0	0	0.187155	0.0412154
SPATA6	pdx-Tumor cell	42.4856	2.62855	0	0	0.271574	0.0923586
TK1	pdx-Tumor cell	42.4681	4.20428	0	0	0.124421	0.0105295
CENPQ	pdx-Tumor cell	42.4649	3.55727	0	0	0.148036	0.0212094
LCLAT1	pdx-Tumor cell	42.4567	2.4321	0	0	0.438921	0.227587
GREB1L	pdx-Tumor cell	42.4175	2.45815	0	0	0.609634	0.409597
LPCAT2	pdx-Tumor cell	42.4038	3.32686	0	0	0.164313	0.0276775
TMEM182	pdx-Tumor cell	42.3782	2.92107	0	0	0.203432	0.0505415
DPY19L4	pdx-Tumor cell	42.3589	2.47153	0	0	0.340764	0.14651
CDC6	pdx-Tumor cell	42.3589	4.0622	0	0	0.127566	0.0121841
SASS6	pdx-Tumor cell	42.357	3.17401	0	0	0.175568	0.0335439
SLC25A42	pdx-Tumor cell	42.3417	2.61448	0	0	0.274222	0.0944645
ZNF133	pdx-Tumor cell	42.3145	2.52999	0	0	0.303024	0.117178
COX11	pdx-Tumor cell	42.3126	2.68242	0	0	0.249283	0.0795728
CASP8AP2	pdx-Tumor cell	42.3072	2.47866	0	0	0.337343	0.145758
NR5A1	pdx-Tumor cell	42.2877	6.74152	0	0	0.0956742	0.00135379
NLRP12	pdx-Tumor cell	42.2136	3.75236	0	0	0.136614	0.0172984
CACYBP	pdx-Tumor cell	42.1758	2.87669	0	0	0.21066	0.0556558
ZMYM4	pdx-Tumor cell	42.1621	2.31938	0	0	0.731902	0.566486
EVC	pdx-Tumor cell	42.1595	2.81411	0	0	0.221419	0.0586643
EFR3B	pdx-Tumor cell	42.1593	3.54579	0	0	0.146105	0.0216606
GATA5	pdx-Tumor cell	42.1423	8.01712	0	0	0.0924741	0.000601685
FNBP1L	pdx-Tumor cell	42.1054	2.44248	0	0	0.400629	0.193742
ITFG2-AS1	pdx-Tumor cell	42.1052	3.72009	0	0	0.137387	0.017148
MYH10	pdx-Tumor cell	42.0983	2.39261	0	0	0.557989	0.354543
DNAJC9	pdx-Tumor cell	42.0941	2.49065	0	0	0.321618	0.132972
LRRC1	pdx-Tumor cell	42.0931	2.57957	0	0	0.28316	0.101083
USH1C	pdx-Tumor cell	42.0847	6.89487	0	0	0.0946259	0.00120337
AL132780.2	pdx-Tumor cell	42.0824	3.48562	0	0	0.14947	0.0227136
RHPN1	pdx-Tumor cell	42.0696	4.75217	0	0	0.110185	0.00631769
CCDC30	pdx-Tumor cell	42.0646	2.99661	0	0	0.192397	0.0437726
POLE	pdx-Tumor cell	42.0611	2.52805	0	0	0.305617	0.119585
AC009061.2	pdx-Tumor cell	42.0498	3.51312	0	0	0.148588	0.0212094
MFSD11	pdx-Tumor cell	42.0361	2.49646	0	0	0.319466	0.132671
TRIM50	pdx-Tumor cell	41.9789	5.25341	0	0	0.103233	0.00436221
RERE	pdx-Tumor cell	41.9564	2.20695	0	0	0.809534	0.766396
ATP2A1	pdx-Tumor cell	41.9145	2.87445	0	0	0.206025	0.0520457
AC022874.1	pdx-Tumor cell	41.9056	7.41651	0	0	0.0924189	0.000902527
DCLRE1C	pdx-Tumor cell	41.9005	2.56032	0	0	0.278084	0.100331
SHARPIN	pdx-Tumor cell	41.8971	2.56417	0	0	0.27825	0.0995788
ITM2C	pdx-Tumor cell	41.8738	4.30643	0	0	0.11951	0.00947653
KCNMB2-AS1	pdx-Tumor cell	41.8326	2.49816	0	0	0.343853	0.157641
SORCS3	pdx-Tumor cell	41.7994	3.52674	0	0	0.145111	0.0212094
NRSN2-AS1	pdx-Tumor cell	41.7846	3.03804	0	0	0.183072	0.0392599
SLC7A6OS	pdx-Tumor cell	41.757	2.48961	0	0	0.30203	0.121841
NDC80	pdx-Tumor cell	41.7464	4.51901	0	0	0.11333	0.00752106
OVOL2	pdx-Tumor cell	41.7235	2.48183	0	0	0.321618	0.134025
HMGN1	pdx-Tumor cell	41.7136	2.41136	0	0	0.379386	0.191787
SGO1	pdx-Tumor cell	41.702	4.98785	0	0	0.105771	0.0049639
TARBP1	pdx-Tumor cell	41.6339	2.37712	0	0	0.424685	0.226835
MCM10	pdx-Tumor cell	41.627	4.67626	0	0	0.109578	0.00661853
CCR6	pdx-Tumor cell	41.5563	4.98934	0	0	0.105164	0.00511432
EBF4	pdx-Tumor cell	41.5305	3.20904	0	0	0.163706	0.031438
ARL4C	pdx-Tumor cell	41.5251	3.17695	0	0	0.168671	0.0326414
RAD54B	pdx-Tumor cell	41.4996	2.9929	0	0	0.181693	0.0419675
MYO5C	pdx-Tumor cell	41.4615	2.48184	0	0	0.302693	0.119134
CCDC92	pdx-Tumor cell	41.4501	2.47189	0	0	0.309148	0.124248
ZNF793	pdx-Tumor cell	41.4499	3.54104	0	0	0.142187	0.0198556
EPS8L3	pdx-Tumor cell	41.4462	7.15066	0	0	0.0915361	0.00105295
KIF3B	pdx-Tumor cell	41.4188	2.41293	0	0	0.352516	0.157641
ATP1B3	pdx-Tumor cell	41.4029	2.4836	0	0	0.304844	0.122744
PARD6G	pdx-Tumor cell	41.3998	3.72434	0	0	0.133304	0.0160951
ZNF75A	pdx-Tumor cell	41.3735	2.35664	0	0	0.425679	0.224128
PRPF6	pdx-Tumor cell	41.3574	2.34604	0	0	0.429155	0.23225
ZNF821	pdx-Tumor cell	41.3486	2.83217	0	0	0.205142	0.0532491
NIN	pdx-Tumor cell	41.3355	2.38954	0	0	0.399746	0.199609
SLC30A3	pdx-Tumor cell	41.32	5.34947	0	0	0.100088	0.00345969
NPHP4	pdx-Tumor cell	41.3105	2.70819	0	0	0.225778	0.0666366
IFT52	pdx-Tumor cell	41.2831	2.52171	0	0	0.28934	0.10725
DBF4B	pdx-Tumor cell	41.2796	2.77802	0	0	0.210053	0.0577617
MIR762HG	pdx-Tumor cell	41.2766	2.80402	0	0	0.207239	0.0546029
CRMP1	pdx-Tumor cell	41.2628	2.84008	0	0	0.200618	0.0517449
KIF9-AS1	pdx-Tumor cell	41.2611	2.39599	0	0	0.385456	0.185319
CERKL	pdx-Tumor cell	41.2595	5.02929	0	0	0.102737	0.0049639
SOX9	pdx-Tumor cell	41.2278	3.77571	0	0	0.131318	0.0156438
AL662899.1	pdx-Tumor cell	41.2125	6.38356	0	0	0.0928603	0.00165463
RPL31	pdx-Tumor cell	41.2112	2.31799	0	0	0.613496	0.430054
ASIC1	pdx-Tumor cell	41.2081	6.17768	0	0	0.0937983	0.00180505
CHD3	pdx-Tumor cell	41.1902	3.62057	0	0	0.137277	0.0177497
WDR62	pdx-Tumor cell	41.1785	3.63934	0	0	0.135787	0.0172984
ERBB2	pdx-Tumor cell	41.1546	2.53121	0	0	0.275767	0.0998797
LANCL1-AS1	pdx-Tumor cell	41.1514	2.80366	0	0	0.205308	0.0562575
ZNF367	pdx-Tumor cell	41.1256	2.61796	0	0	0.248621	0.0827316
EDA	pdx-Tumor cell	41.1192	2.60962	0	0	0.255849	0.0884477
ZNF85	pdx-Tumor cell	41.1158	4.71808	0	0	0.106654	0.00601685
CYBA	pdx-Tumor cell	41.071	2.57769	0	0	0.277974	0.0958183
AD000090.1	pdx-Tumor cell	41.0708	5.14204	0	0	0.100309	0.00436221
BTF3	pdx-Tumor cell	41.0561	2.36257	0	0	0.414147	0.22864
AP005230.1	pdx-Tumor cell	41.02	3.70666	0	0	0.130766	0.0166968
PVALEF	pdx-Tumor cell	41.0193	6.26576	0	0	0.0927499	0.00180505
ZSWIM9	pdx-Tumor cell	41.0179	3.77852	0	0	0.129221	0.0145909
SLC25A6	pdx-Tumor cell	41.0178	2.36225	0	0	0.420658	0.230144
CDC14A	pdx-Tumor cell	41.0026	2.82293	0	0	0.202439	0.0518953
TYRO3	pdx-Tumor cell	40.9908	5.52727	0	0	0.0970536	0.00315884
MGMT	pdx-Tumor cell	40.9881	2.34374	0	0	0.683403	0.519254
TF	pdx-Tumor cell	40.9862	1.53448	0	0	0.949294	0.926594
LINC01535	pdx-Tumor cell	40.9737	6.52044	0	0	0.0913706	0.00150421
C2orf54	pdx-Tumor cell	40.9628	4.74162	0	0	0.105495	0.00616727
SRGAP2B	pdx-Tumor cell	40.9449	2.67035	0	0	0.228868	0.0685921
MSRB3	pdx-Tumor cell	40.943	3.70549	0	0	0.130931	0.0163959
KANSL1L	pdx-Tumor cell	40.941	2.3545	0	0	0.575259	0.391998
MARK4	pdx-Tumor cell	40.9236	2.33047	0	0	0.512635	0.315433
LINC01416	pdx-Tumor cell	40.8948	4.93362	0	0	0.101799	0.00511432
PART1	pdx-Tumor cell	40.8682	5.30507	0	0	0.0982123	0.00376053
KIAA1549	pdx-Tumor cell	40.8577	2.87704	0	0	0.1919	0.0463297
AC073896.2	pdx-Tumor cell	40.8528	2.59227	0	0	0.241337	0.0786703
SCARA3	pdx-Tumor cell	40.8271	5.13944	0	0	0.0997021	0.00436221
ZNF444	pdx-Tumor cell	40.8041	2.37663	0	0	0.340708	0.153881
EEF1B2	pdx-Tumor cell	40.8025	2.33518	0	0	0.562017	0.384477
LINC01980	pdx-Tumor cell	40.7912	4.74089	0	0	0.104006	0.00601685
CLGN	pdx-Tumor cell	40.78	4.86408	0	0	0.102957	0.00556558
SNAI3	pdx-Tumor cell	40.7674	3.60518	0	0	0.134959	0.0177497
TMEM94	pdx-Tumor cell	40.7444	2.73884	0	0	0.211984	0.0591155
NBR1	pdx-Tumor cell	40.7443	2.38961	0	0	0.356433	0.163357
AACS	pdx-Tumor cell	40.7443	2.41854	0	0	0.319576	0.135078
CDK19	pdx-Tumor cell	40.7299	2.35689	0	0	0.539837	0.339952
FAM111B	pdx-Tumor cell	40.7288	4.9293	0	0	0.10224	0.00481348
TSC22D1	pdx-Tumor cell	40.7288	2.32704	0	0	0.495807	0.300241
SPEF2	pdx-Tumor cell	40.7223	3.25782	0	0	0.153608	0.0266245
RAB26	pdx-Tumor cell	40.7219	2.46756	0	0	0.288678	0.114471
FREM1	pdx-Tumor cell	40.7029	3.38748	0	0	0.144615	0.025722
FBXL2	pdx-Tumor cell	40.6635	2.51204	0	0	0.263021	0.0970217
ZNF846	pdx-Tumor cell	40.6556	3.23928	0	0	0.154988	0.0270758
SLC22A11	pdx-Tumor cell	40.6307	6.20008	0	0	0.091205	0.00180505
SORBS3	pdx-Tumor cell	40.6299	2.6019	0	0	0.24989	0.0797232
GLRA2	pdx-Tumor cell	40.6187	4.66983	0	0	0.104337	0.00646811
FAM117A	pdx-Tumor cell	40.6066	3.24929	0	0	0.153884	0.0266245
NAGPA	pdx-Tumor cell	40.582	3.53959	0	0	0.135621	0.0189531
GALNT6	pdx-Tumor cell	40.5584	4.03912	0	0	0.117303	0.0111312
UPF3A	pdx-Tumor cell	40.5359	2.28882	0	0	0.506456	0.31423
TP53I3	pdx-Tumor cell	40.5105	2.80691	0	0	0.196204	0.0529483
CIP2A	pdx-Tumor cell	40.4903	3.41301	0	0	0.141746	0.0216606
KLF7	pdx-Tumor cell	40.4888	2.34186	0	0	0.410505	0.217208
RASAL2	pdx-Tumor cell	40.4675	2.33697	0	0	0.628835	0.447653
EIF1AY	pdx-Tumor cell	40.4653	8.76968	0	0	0.0861289	0.000300842
DLGAP1-AS4	pdx-Tumor cell	40.4563	5.36829	0	0	0.0957294	0.00345969
TTC31	pdx-Tumor cell	40.4134	2.45963	0	0	0.276484	0.105295
AC064807.1	pdx-Tumor cell	40.3997	2.90205	0	0	0.182686	0.0437726
LMAN2L	pdx-Tumor cell	40.3977	2.53822	0	0	0.253642	0.0864922
CC2D2B	pdx-Tumor cell	40.394	3.22974	0	0	0.152505	0.0287304
PTPDC1	pdx-Tumor cell	40.3791	2.90374	0	0	0.182631	0.0427196
LIN54	pdx-Tumor cell	40.3727	2.39728	0	0	0.31748	0.134928
DNM1	pdx-Tumor cell	40.3626	2.62019	0	0	0.228537	0.0712996
MAP3K4	pdx-Tumor cell	40.3486	2.29516	0	0	0.44957	0.252708
RPS16	pdx-Tumor cell	40.3007	2.32235	0	0	0.532554	0.337696
SLC35E3	pdx-Tumor cell	40.2925	2.32137	0	0	0.407526	0.211793
ACOT11	pdx-Tumor cell	40.2845	2.92285	0	0	0.179486	0.0413658
C12orf65	pdx-Tumor cell	40.2592	2.43159	0	0	0.290333	0.115975
C2orf88	pdx-Tumor cell	40.2402	2.51605	0	0	0.254249	0.0905535
AC092910.3	pdx-Tumor cell	40.2235	3.59813	0	0	0.13038	0.0174489
SMC2	pdx-Tumor cell	40.2069	3.20873	0	0	0.153057	0.0276775
AC099669.1	pdx-Tumor cell	40.2067	2.33467	0	0	0.345674	0.164711
AC124312.1	pdx-Tumor cell	40.2026	2.30668	0	0	0.39936	0.207882
TMEM67	pdx-Tumor cell	40.1953	3.36944	0	0	0.14296	0.0221119
TMEM79	pdx-Tumor cell	40.1879	3.17737	0	0	0.153277	0.0291817
SYNGR1	pdx-Tumor cell	40.1653	4.2134	0	0	0.111234	0.00917569
RPL10	pdx-Tumor cell	40.1185	2.21458	0	0	0.769091	0.614771
ICA1L	pdx-Tumor cell	40.113	2.776	0	0	0.197197	0.0518953
LINC00278	pdx-Tumor cell	40.1015	7.41079	0	0	0.0857978	0.000752106
LRRC45	pdx-Tumor cell	40.0908	4.10231	0	0	0.114544	0.00962696
TBL1Y	pdx-Tumor cell	40.0445	5.14982	0	0	0.0957294	0.00421179
APOM	pdx-Tumor cell	40.0434	2.43338	0	0	0.301755	0.12139
FAM161A	pdx-Tumor cell	40.0084	3.4887	0	0	0.134794	0.0189531
AC087857.1	pdx-Tumor cell	40.0046	5.26029	0	0	0.0949018	0.00406137
PTTG1	pdx-Tumor cell	39.9636	6.75243	0	0	0.0870669	0.00120337
AC105760.2	pdx-Tumor cell	39.9634	3.64851	0	0	0.127731	0.0157942
MGME1	pdx-Tumor cell	39.9578	2.32356	0	0	0.344902	0.164561
MAD2L1	pdx-Tumor cell	39.9552	6.052	0	0	0.0898256	0.0021059
GAP43	pdx-Tumor cell	39.9486	4.23195	0	0	0.109247	0.00917569
FCGRT	pdx-Tumor cell	39.9306	2.32913	0	0	0.408464	0.203821
PTPRA	pdx-Tumor cell	39.9276	2.24461	0	0	0.655705	0.494585
SMARCC2	pdx-Tumor cell	39.9051	2.28003	0	0	0.41194	0.225331
GPR82	pdx-Tumor cell	39.8979	3.31687	0	0	0.143125	0.0230144
SS18L2	pdx-Tumor cell	39.8781	2.82325	0	0	0.188148	0.0479844
ROMO1	pdx-Tumor cell	39.8661	2.62645	0	0	0.228978	0.0750602
ARHGAP44	pdx-Tumor cell	39.866	3.02753	0	0	0.163375	0.0348977
GPRC5D-AS1	pdx-Tumor cell	39.8526	2.29729	0	0	0.379221	0.189531
CERS5	pdx-Tumor cell	39.8398	2.30336	0	0	0.357702	0.172684
DHX57	pdx-Tumor cell	39.8354	2.37771	0	0	0.308155	0.128309
PARP11	pdx-Tumor cell	39.7918	2.40675	0	0	0.288016	0.115373
STXBP5	pdx-Tumor cell	39.7742	2.28683	0	0	0.466012	0.268652
AC083906.3	pdx-Tumor cell	39.757	6.27232	0	0	0.0870117	0.00165463
ZFAS1	pdx-Tumor cell	39.7324	2.25063	0	0	0.602902	0.431107
SH2B1	pdx-Tumor cell	39.7309	2.40569	0	0	0.282222	0.112214
IDH1	pdx-Tumor cell	39.708	2.30445	0	0	0.528746	0.347323
KCNK12	pdx-Tumor cell	39.7008	6.0309	0	0	0.0880049	0.00195548
C3orf67	pdx-Tumor cell	39.6989	3.2823	0	0	0.143953	0.023917
RPGRIP1L	pdx-Tumor cell	39.6913	3.41745	0	0	0.135456	0.0203069
EML6	pdx-Tumor cell	39.6665	2.67715	0	0	0.210274	0.0613718
AC016723.1	pdx-Tumor cell	39.628	4.35774	0	0	0.104392	0.00797232
AL035427.1	pdx-Tumor cell	39.62	2.87856	0	0	0.177831	0.0433213
FO393401.1	pdx-Tumor cell	39.5736	3.20963	0	0	0.147098	0.0258724
PHIP	pdx-Tumor cell	39.5328	2.26587	0	0	0.595785	0.41065
AL603839.3	pdx-Tumor cell	39.5042	2.99061	0	0	0.163816	0.0345969
RPL37	pdx-Tumor cell	39.4762	2.23511	0	0	0.613882	0.438327
GGH	pdx-Tumor cell	39.4683	2.46007	0	0	0.27516	0.102437
LINC01948	pdx-Tumor cell	39.4624	6.60193	0	0	0.0851357	0.00120337
FGF9	pdx-Tumor cell	39.4537	6.37911	0	0	0.0860737	0.00165463
MCM2	pdx-Tumor cell	39.4485	5.18998	0	0	0.0931362	0.00391095
AC019197.1	pdx-Tumor cell	39.4283	2.46859	0	0	0.27836	0.102587
AC040934.1	pdx-Tumor cell	39.4123	2.91586	0	0	0.170382	0.0380566
PRR11	pdx-Tumor cell	39.4082	3.66634	0	0	0.122434	0.0151925
TESC	pdx-Tumor cell	39.3994	3.01295	0	0	0.166575	0.034296
CREB1	pdx-Tumor cell	39.3682	2.24154	0	0	0.508276	0.318291
SUFU	pdx-Tumor cell	39.3642	2.37595	0	0	0.291657	0.118381
CABLES2	pdx-Tumor cell	39.315	3.38507	0	0	0.134187	0.0206077
UBTD2	pdx-Tumor cell	39.3143	2.27817	0	0	0.380214	0.191937
FBLN2	pdx-Tumor cell	39.3059	4.1998	0	0	0.107371	0.00872443
PHLDB3	pdx-Tumor cell	39.3043	2.35559	0	0	0.299879	0.125
ZNF345	pdx-Tumor cell	39.295	2.57191	0	0	0.22175	0.0708484
PNPLA1	pdx-Tumor cell	39.2894	4.61791	0	0	0.0994814	0.00601685
RGN	pdx-Tumor cell	39.2705	2.29071	0	0	0.529684	0.33559
AC011921.1	pdx-Tumor cell	39.2497	4.58775	0	0	0.0990951	0.00616727
GLUD1	pdx-Tumor cell	39.2437	1.88285	0	0	0.878393	0.824308
ARL6IP4	pdx-Tumor cell	39.2381	2.2495	0	0	0.420492	0.234206
ARRB1	pdx-Tumor cell	39.2362	2.47147	0	0	0.256952	0.0904031
CCNA2	pdx-Tumor cell	39.2344	4.62577	0	0	0.0987089	0.00616727
IMMP1L	pdx-Tumor cell	39.1777	2.2611	0	0	0.390035	0.200812
MZT2B	pdx-Tumor cell	39.1776	2.37221	0	0	0.296237	0.128008
TMEM44	pdx-Tumor cell	39.1254	2.93742	0	0	0.166409	0.0364019
RPS11	pdx-Tumor cell	39.1186	2.30349	0	0	0.549051	0.352888
ABCC5	pdx-Tumor cell	39.0928	2.5135	0	0	0.235875	0.0789711
AL359706.1	pdx-Tumor cell	39.0915	2.32352	0	0	0.309589	0.137635
AL390957.1	pdx-Tumor cell	39.0754	2.54485	0	0	0.22473	0.0768652
MRNIP	pdx-Tumor cell	39.047	2.46982	0	0	0.244427	0.0845367
HMGN3	pdx-Tumor cell	39.0384	2.21738	0	0	0.446811	0.261582
LINC00937	pdx-Tumor cell	39.0318	3.24586	0	0	0.13987	0.023917
RAB11FIP1	pdx-Tumor cell	39.03	2.48508	0	0	0.241944	0.083935
RMI2	pdx-Tumor cell	39.0233	3.21163	0	0	0.142573	0.0251203
ZNF594	pdx-Tumor cell	38.9974	3.00268	0	0	0.157967	0.0327918
SLC16A13	pdx-Tumor cell	38.9786	2.88402	0	0	0.16972	0.0391095
MAFG-DT	pdx-Tumor cell	38.9551	5.89897	0	0	0.0856875	0.0021059
ASB16-AS1	pdx-Tumor cell	38.9516	3.19628	0	0	0.141635	0.0254212
CAV3	pdx-Tumor cell	38.9291	3.80595	0	0	0.11482	0.012485
PFKFB4	pdx-Tumor cell	38.9123	3.38475	0	0	0.13209	0.0204573
PPP1CC	pdx-Tumor cell	38.9101	2.26632	0	0	0.346723	0.169525
ANKRD13D	pdx-Tumor cell	38.8132	2.66311	0	0	0.19797	0.055355
FAR2	pdx-Tumor cell	38.7841	2.40288	0	0	0.262801	0.104543
SMYD4	pdx-Tumor cell	38.7827	2.42953	0	0	0.250386	0.0908544
SEMA4D	pdx-Tumor cell	38.7504	2.82934	0	0	0.176561	0.0412154
TP53I11	pdx-Tumor cell	38.7416	3.592	0	0	0.122876	0.0150421
GABRA4	pdx-Tumor cell	38.7258	7.99581	0	0	0.079563	0.000451264
PLCG1	pdx-Tumor cell	38.7045	2.32827	0	0	0.288181	0.119585
CBX1	pdx-Tumor cell	38.6971	2.38438	0	0	0.266001	0.104543
SNHG19	pdx-Tumor cell	38.6953	2.51795	0	0	0.226219	0.0798736
AC026765.2	pdx-Tumor cell	38.6583	2.782	0	0	0.179265	0.0461793
MCM6	pdx-Tumor cell	38.6249	2.81724	0	0	0.17281	0.0433213
AC079594.2	pdx-Tumor cell	38.6184	3.39558	0	0	0.128228	0.0197052
OLR1	pdx-Tumor cell	38.614	6.84307	0	0	0.0813286	0.00105295
ISM2	pdx-Tumor cell	38.586	4.6642	0	0	0.0948466	0.005716
TMEM106C	pdx-Tumor cell	38.5453	3.48739	0	0	0.125966	0.0172984
SNRPB	pdx-Tumor cell	38.538	2.24994	0	0	0.350143	0.179452
MRPL18	pdx-Tumor cell	38.5275	2.62928	0	0	0.201225	0.0597172
FAM213A	pdx-Tumor cell	38.5061	2.24315	0	0	0.372434	0.194194
MAP4K4	pdx-Tumor cell	38.5018	1.85059	0	3.39569e-308	0.863386	0.865072
FOXP4-AS1	pdx-Tumor cell	38.4697	4.62933	0	0	0.0950121	0.00556558
GVQW3	pdx-Tumor cell	38.4688	4.10031	0	0	0.105054	0.00887485
DISC1	pdx-Tumor cell	38.4643	2.369	0	0	0.268318	0.109657
CHST9	pdx-Tumor cell	38.46	2.29709	0	0	0.382476	0.201564
RPS21	pdx-Tumor cell	38.4394	2.36872	0	0	0.271243	0.111011
C5orf66	pdx-Tumor cell	38.4301	2.20839	0	0	0.377179	0.202918
LINC02127	pdx-Tumor cell	38.4138	3.94448	0	0	0.107482	0.0108303
FRRS1L	pdx-Tumor cell	38.409	2.99115	0	0	0.155981	0.0318893
PLEKHB1	pdx-Tumor cell	38.3996	4.20866	0	0	0.102019	0.00827316
MSH6	pdx-Tumor cell	38.3885	2.29905	0	0	0.295575	0.129061
MSX1	pdx-Tumor cell	38.3606	7.74319	6.57793702383644e-310	0	0.0787354	0.000601685
ZNF563	pdx-Tumor cell	38.3404	2.40987	0	0	0.245476	0.0908544
NFAT5	pdx-Tumor cell	38.334	1.90593	8.40327e-305	9.47642e-304	0.832874	0.785048
ZFP82	pdx-Tumor cell	38.33	2.74648	0	0	0.177996	0.0458785
CADPS	pdx-Tumor cell	38.3224	3.42007	0	0	0.125083	0.0207581
TIMP3	pdx-Tumor cell	38.3215	2.32654	0	2.72171e-308	0.308872	0.136432
SRGAP2-AS1	pdx-Tumor cell	38.3192	4.48676	0	0	0.0958398	0.00646811
MCM3AP-AS1	pdx-Tumor cell	38.3136	2.52803	0	0	0.213695	0.0693442
MEP1A	pdx-Tumor cell	38.2896	7.26372	0	6.53502e-308	0.0792871	0.000752106
FO681492.1	pdx-Tumor cell	38.2781	7.20622	0	9.35367e-308	0.0787906	0.000752106
RNF170	pdx-Tumor cell	38.2671	2.33644	0	5.47373e-308	0.276705	0.111913
AC211486.5	pdx-Tumor cell	38.2511	2.93766	0	0	0.156257	0.034296
PLK4	pdx-Tumor cell	38.2405	5.01164	0	0	0.0892187	0.00406137
NYNRIN	pdx-Tumor cell	38.2214	5.1268	0	4.15552e-308	0.0885014	0.00361011
DZIP1	pdx-Tumor cell	38.2012	4.41636	0	0	0.0973295	0.00646811
CNKSR3	pdx-Tumor cell	38.1619	2.2214	2.9522e-303	3.3103e-302	0.571452	0.387485
AL359317.2	pdx-Tumor cell	38.1553	3.17775	0	0	0.137552	0.0246691
KIAA1958	pdx-Tumor cell	38.1416	2.19273	6.93859e-303	7.76724e-302	0.588998	0.413207
DZANK1	pdx-Tumor cell	38.1264	4.0014	0	1.12816e-307	0.104723	0.00977738
BANP	pdx-Tumor cell	38.1253	2.23754	7.87519e-306	8.89586e-305	0.339274	0.163809
KLHL22	pdx-Tumor cell	38.1222	2.21637	1.30674e-305	1.47561e-304	0.35213	0.175842
ZNF69	pdx-Tumor cell	38.1038	2.26977	4.80625e-306	5.431e-305	0.306444	0.137034
ZNF711	pdx-Tumor cell	38.1011	4.52241	7.55627e-308	8.57894e-307	0.0949018	0.00601685
SCML2	pdx-Tumor cell	38.0969	2.92027	0	2.08789e-307	0.157526	0.0341456
AC003006.1	pdx-Tumor cell	38.0765	2.33627	3.02506e-306	3.41942e-305	0.268208	0.107551
NHS	pdx-Tumor cell	38.0328	3.20462	1.15261e-307	1.30772e-306	0.135345	0.0249699
ABCB9	pdx-Tumor cell	38.0305	3.52096	1.38442e-307	1.56967e-306	0.119731	0.0157942
FANCD2OS	pdx-Tumor cell	38.01	4.2064	1.0422e-306	1.17886e-305	0.0995917	0.00797232
LINC01107	pdx-Tumor cell	38.0039	4.06855	1.00452e-306	1.13662e-305	0.101964	0.00932611
BBOF1	pdx-Tumor cell	37.9851	2.36984	4.48022e-305	5.05407e-304	0.255021	0.0980746
STK25	pdx-Tumor cell	37.9833	2.27384	2.66003e-304	2.99671e-303	0.297837	0.130415
C14orf93	pdx-Tumor cell	37.9506	3.19557	2.24214e-306	2.53529e-305	0.135235	0.0236161
CHD6	pdx-Tumor cell	37.9495	2.09319	5.36508e-299	5.94038e-298	0.720978	0.595668
TESK2	pdx-Tumor cell	37.9485	2.25012	3.56731e-303	3.99734e-302	0.332046	0.156588
POLD3	pdx-Tumor cell	37.9334	2.26368	1.86665e-303	2.09587e-302	0.305451	0.138538
VAX2	pdx-Tumor cell	37.9235	5.71469	4.66504e-304	5.24668e-303	0.0823218	0.00225632
AC027644.4	pdx-Tumor cell	37.9206	2.19233	5.07183e-302	5.66241e-301	0.390035	0.212244
AC012435.2	pdx-Tumor cell	37.8953	2.80315	3.6615e-305	4.13187e-304	0.167016	0.040012
TMEM266	pdx-Tumor cell	37.8545	2.24582	2.14351e-302	2.3971e-301	0.300761	0.138839
RPL36AL	pdx-Tumor cell	37.851	2.24635	6.1881e-302	6.90178e-301	0.338612	0.173135
SLC38A6	pdx-Tumor cell	37.8401	2.4839	1.78968e-303	2.01012e-302	0.216453	0.0711492
DET1	pdx-Tumor cell	37.8208	2.8431	4.44127e-304	4.99669e-303	0.162326	0.0376053
SRARP	pdx-Tumor cell	37.8137	7.86783	1.57822e-301	1.75732e-300	0.0761973	0.000451264
LINC02413	pdx-Tumor cell	37.8058	6.58016	9.25868e-302	1.03162e-300	0.0785147	0.00120337
FHOD3	pdx-Tumor cell	37.7939	3.16706	6.08831e-304	6.84511e-303	0.135014	0.025722
ARL14EPL	pdx-Tumor cell	37.7918	3.26083	6.66147e-304	7.48701e-303	0.129607	0.0242178
IDNK	pdx-Tumor cell	37.7824	2.51772	1.10868e-302	1.24067e-301	0.21066	0.0675391
MCM4	pdx-Tumor cell	37.7634	2.38807	5.79904e-302	6.47e-301	0.24062	0.0916065
ATP5MC3	pdx-Tumor cell	37.7568	2.20924	1.16309e-299	1.28951e-298	0.397374	0.225632
OIP5	pdx-Tumor cell	37.7367	2.61004	2.52925e-302	2.82753e-301	0.190742	0.0550542
CDKL3	pdx-Tumor cell	37.7286	2.44537	1.4611e-301	1.62745e-300	0.22644	0.0780686
H1FX	pdx-Tumor cell	37.7051	2.76365	5.00338e-302	5.58786e-301	0.177224	0.0442238
UPK3A	pdx-Tumor cell	37.7029	6.66533	3.34648e-300	3.71514e-299	0.0781284	0.00105295
FDPS	pdx-Tumor cell	37.6902	2.17203	1.51218e-296	1.66117e-295	0.590157	0.435168
MCEE	pdx-Tumor cell	37.6871	2.24442	1.41532e-299	1.56812e-298	0.306444	0.138387
AC074032.1	pdx-Tumor cell	37.6781	2.14439	6.50644e-297	7.15452e-296	0.503255	0.324458
SPATA33	pdx-Tumor cell	37.6692	2.99751	6.63044e-302	7.39268e-301	0.146877	0.029633
AC091153.2	pdx-Tumor cell	37.6569	2.35405	4.39274e-300	4.87504e-299	0.249117	0.0955174
GNA12	pdx-Tumor cell	37.6411	2.15792	3.89947e-297	4.2921e-296	0.439638	0.260981
GNPAT	pdx-Tumor cell	37.6225	2.14095	9.1466e-297	1.00544e-295	0.452163	0.275872
SH3PXD2B	pdx-Tumor cell	37.6097	2.33587	3.74224e-299	4.14489e-298	0.257283	0.0995788
INTS2	pdx-Tumor cell	37.592	2.30592	7.75268e-299	8.57834e-298	0.264677	0.107852
TMC6	pdx-Tumor cell	37.5783	3.06511	1.56551e-300	1.73912e-299	0.142242	0.026775
ARAP1	pdx-Tumor cell	37.5519	2.31884	4.08583e-298	4.51353e-297	0.265173	0.104844
DMPK	pdx-Tumor cell	37.5407	2.47036	7.35421e-299	8.14011e-298	0.214908	0.0712996
AC019183.1	pdx-Tumor cell	37.5398	3.27141	5.37206e-300	5.95991e-299	0.130931	0.0203069
TUSC3	pdx-Tumor cell	37.5376	2.96855	7.83814e-300	8.69298e-299	0.149691	0.0309868
HSPA5	pdx-Tumor cell	37.4786	2.18331	9.07481e-295	9.92665e-294	0.436603	0.256619
NEU1	pdx-Tumor cell	37.4513	2.95321	1.58299e-298	1.75042e-297	0.149746	0.0326414
EHMT2-AS1	pdx-Tumor cell	37.4426	4.91505	2.85897e-297	3.14994e-296	0.0865703	0.00421179
GADD45GIP1	pdx-Tumor cell	37.4376	2.52309	1.74898e-297	1.92952e-296	0.209281	0.070698
MIR2052HG	pdx-Tumor cell	37.418	3.43691	4.24849e-298	4.69167e-297	0.118738	0.0172984
MNAT1	pdx-Tumor cell	37.4054	2.11721	2.25357e-291	2.43886e-290	0.647705	0.491125
PRR5	pdx-Tumor cell	37.3986	3.75132	1.22581e-297	1.35279e-296	0.107427	0.0120337
CLDN20	pdx-Tumor cell	37.3595	2.81041	5.56075e-297	6.11664e-296	0.158795	0.0379061
CDK4	pdx-Tumor cell	37.355	2.39421	9.31886e-296	1.02236e-294	0.233392	0.0863418
AC016493.1	pdx-Tumor cell	37.3509	3.24476	4.22343e-297	4.64716e-296	0.128448	0.0212094
HMGB1	pdx-Tumor cell	37.345	2.1186	1.32813e-291	1.43826e-290	0.555507	0.390493
SPOPL	pdx-Tumor cell	37.325	2.15053	9.28302e-293	1.00951e-291	0.398863	0.219013
SNX5	pdx-Tumor cell	37.312	2.12611	8.20681e-292	8.8988e-291	0.469819	0.291667
ZFAND2B	pdx-Tumor cell	37.294	2.39591	8.00494e-295	8.75921e-294	0.230578	0.0834838
INAVA	pdx-Tumor cell	37.2601	5.17772	2.70586e-294	2.95503e-293	0.0837012	0.00330927
DCAKD	pdx-Tumor cell	37.2576	2.13286	1.11522e-291	1.20808e-290	0.410174	0.233755
LSM4	pdx-Tumor cell	37.206	2.41955	1.95216e-293	2.12638e-292	0.230247	0.0809266
CASTOR3	pdx-Tumor cell	37.2031	2.38449	2.53239e-293	2.75662e-292	0.233668	0.0846871
AC096639.1	pdx-Tumor cell	37.1969	4.82752	1.32206e-293	1.44098e-292	0.0864599	0.00451264
FAM198B-AS1	pdx-Tumor cell	37.1913	4.68769	1.05409e-293	1.14929e-292	0.0881704	0.00481348
LHX1	pdx-Tumor cell	37.1902	28.8769	8.27322e-292	8.96791e-291	0.0726109	0
C1QBP	pdx-Tumor cell	37.1755	2.24109	4.56009e-292	4.94619e-291	0.305175	0.147563
P2RY6	pdx-Tumor cell	37.1616	4.70683	3.50298e-293	3.8119e-292	0.0874531	0.0049639
AC004076.1	pdx-Tumor cell	37.1318	2.36874	2.58252e-292	2.80663e-291	0.233723	0.087846
SMARCB1	pdx-Tumor cell	37.1216	2.16796	1.20541e-290	1.30158e-289	0.332322	0.164561
TTYH1	pdx-Tumor cell	37.1199	3.82923	2.48093e-293	2.70147e-292	0.10384	0.0106799
SHLD1	pdx-Tumor cell	37.113	2.19247	2.0271e-290	2.18671e-289	0.331329	0.158995
RPA1	pdx-Tumor cell	37.1062	2.24762	4.293e-291	4.64447e-290	0.281781	0.120939
ADH5	pdx-Tumor cell	37.1044	2.19901	2.01984e-290	2.17959e-289	0.335246	0.168472
PNMA3	pdx-Tumor cell	37.1002	4.8844	4.26492e-292	4.62752e-291	0.085522	0.00421179
DGKG	pdx-Tumor cell	37.0999	2.43469	3.64242e-292	3.95594e-291	0.21855	0.0803249
ZWINT	pdx-Tumor cell	37.0911	5.07947	8.6229e-292	9.34394e-291	0.0837563	0.00361011
BAG4	pdx-Tumor cell	37.0894	2.19309	2.83648e-290	3.05786e-289	0.319687	0.150872
PHLDB1	pdx-Tumor cell	37.0751	3.05631	8.2776e-293	9.00468e-292	0.138215	0.0258724
PAK1	pdx-Tumor cell	37.0658	2.17062	3.19965e-289	3.44052e-288	0.36642	0.188628
ZNF197	pdx-Tumor cell	37.0559	2.19388	5.44455e-290	5.8657e-289	0.309314	0.14636
TIAM2	pdx-Tumor cell	37.045	2.11304	1.6148e-287	1.7275e-286	0.496689	0.320247
CENPM	pdx-Tumor cell	37.0263	5.90154	2.71842e-290	2.93152e-289	0.078294	0.00180505
SPATA17	pdx-Tumor cell	36.9962	3.67713	1.58325e-291	1.71398e-290	0.107206	0.0126354
NECAB3	pdx-Tumor cell	36.9942	2.55722	6.74388e-291	7.2913e-290	0.189362	0.0567088
KLHDC2	pdx-Tumor cell	36.9264	2.10694	1.51185e-286	1.61018e-285	0.427941	0.252708
ZNF213-AS1	pdx-Tumor cell	36.886	2.46923	4.94394e-289	5.31101e-288	0.203046	0.0658845
CSE1L	pdx-Tumor cell	36.8814	2.09436	3.6839e-285	3.91107e-284	0.508718	0.343863
LRRC37A3	pdx-Tumor cell	36.8772	2.12372	2.9697e-286	3.15983e-285	0.395829	0.226835
GRAMD1A	pdx-Tumor cell	36.8718	2.1631	7.66235e-287	8.17366e-286	0.332211	0.163809
CDCA5	pdx-Tumor cell	36.8628	4.0558	3.15427e-289	3.39281e-288	0.0970536	0.00857401
ZNF362	pdx-Tumor cell	36.8568	2.42434	2.44506e-288	2.62072e-287	0.21535	0.0726534
CMIP	pdx-Tumor cell	36.8352	2.05989	5.94434e-283	6.26726e-282	0.741006	0.64997
NBDY	pdx-Tumor cell	36.8135	2.71202	1.78774e-288	1.91863e-287	0.167623	0.0431709
C2	pdx-Tumor cell	36.806	2.75148	2.09133e-288	2.24301e-287	0.162768	0.0395608
SLC7A11	pdx-Tumor cell	36.8012	4.04281	2.58157e-288	2.76615e-287	0.0973847	0.00872443
HAS2-AS1	pdx-Tumor cell	36.7895	28.6905	8.0783e-286	8.59005e-285	0.0707349	0
ZNF611	pdx-Tumor cell	36.7683	2.25832	3.52661e-286	3.75121e-285	0.267435	0.11056
SLC25A12	pdx-Tumor cell	36.7381	2.17935	3.0311e-285	3.21904e-284	0.31119	0.151775
MARCKSL1	pdx-Tumor cell	36.7302	3.01896	1.50072e-287	1.60597e-286	0.13987	0.0276775
R3HDML	pdx-Tumor cell	36.7294	3.48826	1.43971e-287	1.54117e-286	0.112392	0.0151925
PAPLN	pdx-Tumor cell	36.7084	4.47351	1.40862e-286	1.50071e-285	0.0890532	0.00556558
TLDC1	pdx-Tumor cell	36.7048	3.57212	3.75752e-287	4.01337e-286	0.108861	0.0139892
GRIN2D	pdx-Tumor cell	36.689	3.62749	6.8753e-287	7.33876e-286	0.106985	0.0130866
PCED1B	pdx-Tumor cell	36.6427	2.46314	2.45989e-285	2.61323e-284	0.208177	0.0740072
COL4A3	pdx-Tumor cell	36.5975	2.98374	1.42718e-285	1.5171e-284	0.137332	0.02858
PTPN6	pdx-Tumor cell	36.5859	2.3799	4.40478e-284	4.66312e-283	0.223461	0.0780686
C1orf195	pdx-Tumor cell	36.5794	5.39314	6.57599e-284	6.95727e-283	0.0791216	0.00255716
PAFAH1B3	pdx-Tumor cell	36.5668	3.90482	6.85811e-285	7.2764e-284	0.0997572	0.00977738
MINDY1	pdx-Tumor cell	36.556	3.59879	6.4667e-285	6.8633e-284	0.107978	0.0132371
PLK1	pdx-Tumor cell	36.5525	3.5124	7.12448e-285	7.55664e-284	0.110296	0.0150421
MBD5	pdx-Tumor cell	36.5419	2.0713	2.93305e-278	3.05493e-277	0.710936	0.580024
PRC1-AS1	pdx-Tumor cell	36.5338	4.14454	3.51936e-284	3.72812e-283	0.0933569	0.00767148
SRSF9	pdx-Tumor cell	36.5243	2.258	9.66134e-283	1.01766e-281	0.263463	0.11417
SYT15	pdx-Tumor cell	36.5212	5.59793	6.13167e-283	6.46272e-282	0.0777974	0.0021059
UCKL1	pdx-Tumor cell	36.5058	2.10683	4.47364e-281	4.69159e-280	0.36173	0.193742
RPS9	pdx-Tumor cell	36.4999	1.90976	2.44696e-277	2.5439e-276	0.787464	0.682912
INPP5D	pdx-Tumor cell	36.4971	2.42072	5.20953e-283	5.49771e-282	0.212039	0.0737064
AC093901.1	pdx-Tumor cell	36.4699	3.63842	1.3452e-283	1.42275e-282	0.106158	0.012485
ZNF280B	pdx-Tumor cell	36.4564	4.91367	2.22027e-282	2.33501e-281	0.082377	0.00391095
AC124312.2	pdx-Tumor cell	36.4427	4.70124	2.58527e-282	2.71802e-281	0.0842529	0.00481348
ACP6	pdx-Tumor cell	36.4306	2.5328	2.15891e-282	2.2719e-281	0.185721	0.055355
B9D1	pdx-Tumor cell	36.4086	2.84293	1.44745e-282	1.52416e-281	0.149194	0.0327918
CCDC148	pdx-Tumor cell	36.3974	2.64721	3.85952e-282	4.05643e-281	0.170492	0.046781
C12orf73	pdx-Tumor cell	36.3703	2.75126	5.89508e-282	6.19195e-281	0.155484	0.0388087
AL592402.1	pdx-Tumor cell	36.3525	5.79226	3.01603e-280	3.15803e-279	0.0757007	0.00195548
AC008440.2	pdx-Tumor cell	36.3437	4.10293	2.54302e-281	2.66774e-280	0.0936879	0.00842359
TCEAL9	pdx-Tumor cell	36.3287	2.94378	1.63926e-281	1.7202e-280	0.139704	0.0303851
RNF128	pdx-Tumor cell	36.3044	2.18945	1.87493e-278	1.95345e-277	0.317755	0.148767
NEB	pdx-Tumor cell	36.3026	2.34802	7.58973e-280	7.93715e-279	0.224785	0.0813779
AC007493.1	pdx-Tumor cell	36.2996	3.77822	6.54839e-281	6.86526e-280	0.100088	0.0112816
NEXN	pdx-Tumor cell	36.2755	2.65966	2.36318e-280	2.47522e-279	0.16674	0.0443742
CPVL	pdx-Tumor cell	36.2623	2.44264	1.4288e-279	1.49281e-278	0.204039	0.0672383
DSCC1	pdx-Tumor cell	36.2532	3.38354	1.9639e-280	2.05764e-279	0.113275	0.0165463
ZNF84	pdx-Tumor cell	36.2466	2.10179	2.5525e-277	2.65279e-276	0.350971	0.183664
GINS4	pdx-Tumor cell	36.2437	4.11749	6.87061e-280	7.18736e-279	0.0928603	0.00752106
SAC3D1	pdx-Tumor cell	36.2346	4.10141	9.86207e-280	1.03103e-278	0.0934672	0.00812274
MTFR1	pdx-Tumor cell	36.2262	2.08621	1.77418e-276	1.8382e-275	0.395608	0.222774
ZMYM3	pdx-Tumor cell	36.2052	3.28956	9.89782e-280	1.03444e-278	0.117413	0.0186522
PRMT7	pdx-Tumor cell	36.2038	2.10864	9.7384e-277	1.01085e-275	0.344516	0.177046
ASTN2	pdx-Tumor cell	36.1991	2.11023	1.23492e-276	1.28106e-275	0.354557	0.189531
HMMR	pdx-Tumor cell	36.1836	3.67017	2.84041e-279	2.96581e-278	0.103178	0.0121841
LSM14B	pdx-Tumor cell	36.1707	2.81074	5.09453e-279	5.31613e-278	0.148477	0.0341456
CCDC77	pdx-Tumor cell	36.1558	2.41574	5.69074e-278	5.92169e-277	0.203873	0.0676895
RBP1	pdx-Tumor cell	36.135	2.87039	1.56296e-278	1.62892e-277	0.146105	0.0330927
TMTC1	pdx-Tumor cell	36.133	2.38654	1.73745e-277	1.80684e-276	0.221143	0.0842359
CEP135	pdx-Tumor cell	36.128	2.20654	1.37573e-276	1.42625e-275	0.27058	0.116877
ARL17A	pdx-Tumor cell	36.1194	2.56126	7.01466e-278	7.29707e-277	0.175513	0.0505415
MYLIP	pdx-Tumor cell	36.1039	2.77734	5.41812e-278	5.63976e-277	0.151622	0.0370036
SPINDOC	pdx-Tumor cell	36.1033	3.09936	3.38726e-278	3.52692e-277	0.126904	0.022864
MAP3K12	pdx-Tumor cell	36.0664	2.34203	1.70248e-276	1.76445e-275	0.215791	0.0777677
STXBP1	pdx-Tumor cell	36.0325	3.03189	4.03606e-277	4.19206e-276	0.13049	0.0249699
PCOLCE	pdx-Tumor cell	36.0233	3.07709	5.5646e-277	5.77788e-276	0.130655	0.0240674
FAM19A4	pdx-Tumor cell	36.0063	4.48309	5.39124e-276	5.5806e-275	0.0851357	0.005716
KIAA1324L	pdx-Tumor cell	35.9968	3.25425	1.25001e-276	1.29632e-275	0.117855	0.0188026
GINS2	pdx-Tumor cell	35.9926	3.55745	1.81748e-276	1.88247e-275	0.105054	0.0136883
SCN1A	pdx-Tumor cell	35.9653	3.03776	4.00214e-276	4.14399e-275	0.129718	0.0248195
AL513188.1	pdx-Tumor cell	35.9541	2.50474	2.67061e-275	2.76101e-274	0.183127	0.0556558
PITX1	pdx-Tumor cell	35.9481	6.96161	7.33342e-274	7.55833e-273	0.0706798	0.000752106
NOVA1	pdx-Tumor cell	35.9202	3.0134	1.92369e-275	1.99002e-274	0.131483	0.0255716
DHRS4-AS1	pdx-Tumor cell	35.9132	2.49323	1.27499e-274	1.31693e-273	0.186383	0.0567088
LRRC37B	pdx-Tumor cell	35.9099	2.43424	2.03131e-274	2.09748e-273	0.196701	0.0634777
TCF3	pdx-Tumor cell	35.9094	2.19099	2.35931e-273	2.42869e-272	0.271739	0.118833
AC025165.2	pdx-Tumor cell	35.8797	2.83595	1.00824e-274	1.04172e-273	0.143677	0.0318893
ORC1	pdx-Tumor cell	35.8652	3.86976	2.08944e-274	2.15684e-273	0.0957846	0.00962696
TMEM135	pdx-Tumor cell	35.8635	2.08178	8.18193e-270	8.37368e-269	0.538844	0.368983
TMEM63B	pdx-Tumor cell	35.8608	2.1738	1.69196e-272	1.73905e-271	0.280898	0.125752
LINC02340	pdx-Tumor cell	35.8576	2.58235	4.98153e-274	5.13589e-273	0.171706	0.0482852
ACAD10	pdx-Tumor cell	35.8523	2.06854	2.82121e-271	2.89351e-270	0.376848	0.21089
HAUS5	pdx-Tumor cell	35.8395	3.10969	2.77901e-274	2.86777e-273	0.12409	0.0219615
CKS1B	pdx-Tumor cell	35.8195	2.71555	9.2927e-274	9.56889e-273	0.155374	0.0413658
DDC	pdx-Tumor cell	35.8008	4.59359	6.21587e-273	6.39472e-272	0.0832598	0.00481348
ZNF780B	pdx-Tumor cell	35.7999	2.13857	2.28589e-271	2.34591e-270	0.297837	0.13914
NAALADL1	pdx-Tumor cell	35.776	4.19271	7.55794e-273	7.77302e-272	0.088667	0.0070698
AC097662.1	pdx-Tumor cell	35.7476	2.8234	8.82712e-273	9.07554e-272	0.143346	0.0332431
AL390774.2	pdx-Tumor cell	35.6961	2.56132	1.10153e-271	1.13115e-270	0.170547	0.0500903
AC011468.3	pdx-Tumor cell	35.654	2.78099	2.55839e-271	2.62475e-270	0.150739	0.0367028
MT-CO3	pdx-Tumor cell	35.6418	1.86902	8.15858e-262	8.16296e-261	0.90416	0.798887
SUOX	pdx-Tumor cell	35.6311	2.50157	1.59495e-270	1.63533e-269	0.181031	0.0544525
SPDYE1	pdx-Tumor cell	35.5914	2.27321	2.63096e-269	2.68851e-268	0.225944	0.0861913
NAALAD2	pdx-Tumor cell	35.5829	4.13958	4.82343e-270	4.93949e-269	0.0883359	0.00737064
H1F0	pdx-Tumor cell	35.5389	2.55393	3.35269e-269	3.42291e-268	0.179155	0.0520457
ASB16	pdx-Tumor cell	35.5273	3.43897	1.1848e-269	1.21183e-268	0.106433	0.0145909
RUNX2	pdx-Tumor cell	35.5148	2.41824	1.21897e-268	1.24412e-267	0.194438	0.0645307
DEPDC1	pdx-Tumor cell	35.4606	6.26545	5.35035e-267	5.42935e-266	0.071066	0.00120337
ASAH2	pdx-Tumor cell	35.4561	4.13243	3.33481e-268	3.39741e-267	0.08806	0.00722022
MED25	pdx-Tumor cell	35.4394	2.82624	3.21895e-268	3.28037e-267	0.14158	0.0309868
TGFB2	pdx-Tumor cell	35.4126	2.81098	6.91096e-268	7.03643e-267	0.141635	0.0347473
TBX15	pdx-Tumor cell	35.4056	2.495	3.49592e-267	3.55077e-266	0.180865	0.0538508
TUBG1	pdx-Tumor cell	35.3952	3.04672	9.85166e-268	1.00275e-266	0.124476	0.0236161
TMEM9	pdx-Tumor cell	35.3809	2.61827	4.83098e-267	4.9038e-266	0.166023	0.0440734
LINC02210-CRHR1	pdx-Tumor cell	35.3749	3.21339	1.86744e-267	1.89846e-266	0.115813	0.0185018
BCAR3	pdx-Tumor cell	35.3687	2.09956	7.29261e-265	7.35578e-264	0.328735	0.173887
DNAJC6	pdx-Tumor cell	35.3437	2.95249	6.28047e-267	6.36935e-266	0.1306	0.0261733
TUBB4B	pdx-Tumor cell	35.3432	2.0642	4.92836e-264	4.95911e-263	0.376793	0.216155
B3GALNT1	pdx-Tumor cell	35.3225	4.03572	2.63207e-266	2.66529e-265	0.0892187	0.00797232
WDR59	pdx-Tumor cell	35.3109	2.00664	1.61197e-261	1.6114e-260	0.604889	0.453971
PRUNE1	pdx-Tumor cell	35.3058	2.86663	2.57429e-266	2.60757e-265	0.13689	0.0291817
PCSK1N	pdx-Tumor cell	35.2909	6.30259	1.60296e-264	1.61442e-263	0.0700728	0.00120337
MEST	pdx-Tumor cell	35.2756	2.40906	3.6369e-265	3.67282e-264	0.193445	0.0649819
RABL2A	pdx-Tumor cell	35.2468	2.86479	1.7898e-265	1.80911e-264	0.135125	0.0290313
TOR3A	pdx-Tumor cell	35.239	2.62774	4.09529e-265	4.13449e-264	0.158298	0.04287
WDSUB1	pdx-Tumor cell	35.2065	2.14	4.73554e-263	4.75084e-262	0.272953	0.121992
E2F8	pdx-Tumor cell	35.2008	6.22529	2.88304e-263	2.89409e-262	0.0700728	0.00120337
MCM3	pdx-Tumor cell	35.1941	2.12839	7.64276e-263	7.66058e-262	0.281836	0.132671
AC245060.6	pdx-Tumor cell	35.192	3.04941	9.20954e-265	9.28652e-264	0.122821	0.0225632
C15orf40	pdx-Tumor cell	35.1542	2.28661	4.56795e-263	4.58408e-262	0.216784	0.0812274
TTC26	pdx-Tumor cell	35.1523	3.07493	3.43827e-264	3.4618e-263	0.121	0.0216606
DKK2	pdx-Tumor cell	35.128	3.46525	8.82136e-264	8.87109e-263	0.103399	0.0148917
CENPH	pdx-Tumor cell	35.1227	3.39131	9.64875e-264	9.69733e-263	0.105827	0.015343
SRCIN1	pdx-Tumor cell	35.1207	2.74483	1.76476e-263	1.77258e-262	0.146601	0.0339952
FGD1	pdx-Tumor cell	35.1069	3.02151	1.64781e-263	1.65561e-262	0.124476	0.0231649
PCLO	pdx-Tumor cell	35.091	2.23748	6.6891e-262	6.69669e-261	0.235158	0.0950662
MELTF	pdx-Tumor cell	35.0908	4.07152	5.92638e-263	5.94375e-262	0.08806	0.00737064
SNX27	pdx-Tumor cell	35.0724	2.08679	1.1481e-260	1.14462e-259	0.315548	0.159146
C9orf84	pdx-Tumor cell	35.031	2.30062	2.18766e-261	2.18492e-260	0.212922	0.0809266
FUT8	pdx-Tumor cell	35.03	2.28316	3.42407e-261	3.41775e-260	0.22015	0.0834838
CHDH	pdx-Tumor cell	34.9952	2.00345	1.68816e-258	1.6726e-257	0.421816	0.256919
TMEM51-AS1	pdx-Tumor cell	34.9791	4.90088	9.93224e-261	9.90507e-260	0.0761421	0.00361011
AC020915.3	pdx-Tumor cell	34.9754	2.61573	2.79221e-261	2.78789e-260	0.15576	0.0413658
QPCT	pdx-Tumor cell	34.9565	4.35268	8.46847e-261	8.45033e-260	0.082377	0.005716
AC007608.2	pdx-Tumor cell	34.9516	7.68477	2.75657e-259	2.73844e-258	0.065714	0.000451264
AGPAT3	pdx-Tumor cell	34.9493	1.987	1.91016e-256	1.88143e-255	0.614434	0.47157
AC124254.1	pdx-Tumor cell	34.9425	4.34346	1.48739e-260	1.48244e-259	0.0821011	0.00601685
LHX4	pdx-Tumor cell	34.9148	3.94337	1.80059e-260	1.79407e-259	0.0893291	0.00827316
RNF34	pdx-Tumor cell	34.9067	2.00941	2.47064e-257	2.44066e-256	0.412271	0.248947
RAMP2-AS1	pdx-Tumor cell	34.8951	3.82259	3.01579e-260	3.00219e-259	0.0916464	0.00947653
CDC20	pdx-Tumor cell	34.8868	6.29622	1.0575e-258	1.04962e-257	0.0687486	0.00120337
GPM6B	pdx-Tumor cell	34.8816	3.1649	2.78795e-260	2.7762e-259	0.113551	0.0191035
MIS18BP1	pdx-Tumor cell	34.8705	2.1183	4.03804e-258	3.99257e-257	0.280678	0.129813
OSTC	pdx-Tumor cell	34.8668	2.02962	5.05171e-257	4.98454e-256	0.396767	0.237214
GNAS	pdx-Tumor cell	34.8479	1.9737	5.40727e-255	5.29641e-254	0.643346	0.513237
CPNE1	pdx-Tumor cell	34.8437	2.03521	3.51984e-257	3.47507e-256	0.338226	0.181558
CRHR2	pdx-Tumor cell	34.8288	3.79482	2.61533e-259	2.5989e-258	0.0917568	0.00977738
LDAH	pdx-Tumor cell	34.8229	2.00566	9.24326e-256	9.08027e-255	0.447087	0.278279
AC005037.1	pdx-Tumor cell	34.8218	2.05413	5.78804e-257	5.7094e-256	0.323273	0.166065
CRLF1	pdx-Tumor cell	34.8213	2.41226	1.08195e-258	1.07356e-257	0.183072	0.0589651
NEK10	pdx-Tumor cell	34.7872	2.20556	2.76798e-257	2.73358e-256	0.248014	0.102286
TMEM97	pdx-Tumor cell	34.7745	2.81042	1.42777e-258	1.41503e-257	0.139649	0.0318893
AC133550.2	pdx-Tumor cell	34.7705	2.55739	3.114e-258	3.08075e-257	0.160836	0.0443742
B4GALNT4	pdx-Tumor cell	34.7449	28.5071	3.93594e-256	3.8722e-255	0.0636725	0
SMC4	pdx-Tumor cell	34.6993	2.05202	3.43781e-255	3.37028e-254	0.330942	0.175842
AC008937.2	pdx-Tumor cell	34.6897	3.20368	1.62928e-257	1.60999e-256	0.110682	0.0180505
AC104073.4	pdx-Tumor cell	34.6831	5.19611	2.88782e-256	2.84356e-255	0.0723902	0.002858
FLVCR1-DT	pdx-Tumor cell	34.6624	3.77901	6.25374e-257	6.16695e-256	0.091812	0.00962696
PBX3	pdx-Tumor cell	34.6444	2.03797	7.89352e-253	7.68009e-252	0.500883	0.334988
ABRAXAS1	pdx-Tumor cell	34.6366	3.05361	9.63621e-257	9.49689e-256	0.118075	0.0219615
DENND2A	pdx-Tumor cell	34.6222	2.37421	8.09155e-256	7.9512e-255	0.186328	0.0643803
UBE2Q2	pdx-Tumor cell	34.617	2.26397	3.01483e-255	2.95648e-254	0.216729	0.0801745
SSB	pdx-Tumor cell	34.5929	2.03008	9.83856e-254	9.60879e-253	0.331053	0.177798
CPLANE1	pdx-Tumor cell	34.5814	1.9952	1.0427e-252	1.01392e-251	0.406698	0.240523
KIF14	pdx-Tumor cell	34.559	2.48174	4.63463e-255	4.54227e-254	0.171375	0.0520457
METTL16	pdx-Tumor cell	34.5588	1.97543	3.60466e-252	3.50111e-251	0.437928	0.273466
SH3KBP1	pdx-Tumor cell	34.5527	2.03418	1.20074e-252	1.16726e-251	0.364158	0.198706
AC004448.2	pdx-Tumor cell	34.541	2.93051	2.39152e-255	2.34798e-254	0.125303	0.0272262
LGALS3	pdx-Tumor cell	34.5378	3.2026	2.4652e-255	2.4189e-254	0.111234	0.0191035
COG6	pdx-Tumor cell	34.5111	2.10206	4.76593e-253	4.64245e-252	0.274388	0.125301
HACD2	pdx-Tumor cell	34.4847	1.97871	4.38918e-251	4.25446e-250	0.447583	0.284747
PTOV1-AS1	pdx-Tumor cell	34.4721	3.52713	2.5996e-254	2.54185e-253	0.0968881	0.012485
DUOX1	pdx-Tumor cell	34.4609	2.16479	9.63546e-253	9.37221e-252	0.24211	0.101835
RAD51C	pdx-Tumor cell	34.4559	2.36128	2.3979e-253	2.33985e-252	0.188755	0.0633273
KCNH6	pdx-Tumor cell	34.4234	5.31789	1.43307e-252	1.3927e-251	0.0707901	0.00240674
DSG2	pdx-Tumor cell	34.4073	2.2156	3.99878e-252	3.88277e-251	0.228813	0.0902527
SLC25A3	pdx-Tumor cell	34.3684	1.9531	9.27628e-249	8.93475e-248	0.576859	0.433815
SOX12	pdx-Tumor cell	34.3344	3.86498	3.24165e-252	3.14943e-251	0.088998	0.00857401
FUT9	pdx-Tumor cell	34.3169	4.9252	3.49937e-251	3.39294e-250	0.072942	0.00376053
TMEM237	pdx-Tumor cell	34.2702	3.8482	2.71859e-251	2.63668e-250	0.0882807	0.00872443
AC099850.1	pdx-Tumor cell	34.2568	4.15314	6.11049e-251	5.91951e-250	0.0825425	0.00631769
MIB1	pdx-Tumor cell	34.2426	2.01505	4.8384e-246	4.63232e-245	0.6258	0.458032
LIMA1	pdx-Tumor cell	34.2395	2.03901	1.15747e-248	1.11454e-247	0.323604	0.166065
CACNA2D4	pdx-Tumor cell	34.2327	4.43278	2.04831e-250	1.98314e-249	0.0782388	0.0049639
BCL7A	pdx-Tumor cell	34.1967	2.04716	3.0209e-248	2.90633e-247	0.306996	0.152978
MAPK13	pdx-Tumor cell	34.1943	2.83211	2.46489e-250	2.38578e-249	0.129055	0.0279783
HFM1	pdx-Tumor cell	34.1823	2.9234	3.27882e-250	3.17268e-249	0.122986	0.0246691
ZNF100	pdx-Tumor cell	34.1661	2.40219	2.22943e-249	2.15416e-248	0.17623	0.0558063
G2E3-AS1	pdx-Tumor cell	34.1589	2.27331	6.00688e-249	5.79237e-248	0.202384	0.0740072
RILPL2	pdx-Tumor cell	34.1412	2.58931	2.47064e-249	2.38653e-248	0.151622	0.0404633
AGPAT1	pdx-Tumor cell	34.1281	2.77748	2.56154e-249	2.47362e-248	0.135345	0.0300842
SET	pdx-Tumor cell	34.1272	2.00045	4.74776e-247	4.55335e-246	0.349426	0.198255
GMNN	pdx-Tumor cell	34.1026	2.16468	8.99158e-248	8.64563e-247	0.234606	0.0976233
KIF22	pdx-Tumor cell	34.1008	2.4733	1.63381e-248	1.57231e-247	0.167623	0.0482852
TRIP13	pdx-Tumor cell	34.1008	3.69729	5.72372e-249	5.5225e-248	0.0907085	0.0099278
C5orf34	pdx-Tumor cell	34.0985	3.61724	5.73126e-249	5.52819e-248	0.0924741	0.0108303
NRSN2	pdx-Tumor cell	34.0852	2.9705	7.42569e-249	7.1564e-248	0.119455	0.0230144
RPA3	pdx-Tumor cell	34.0258	2.07032	2.87232e-246	2.75234e-245	0.275767	0.132371
HSF2	pdx-Tumor cell	34.0171	2.68907	1.04235e-247	1.00196e-246	0.139649	0.0338448
PMFBP1	pdx-Tumor cell	34.0065	3.63631	1.13988e-247	1.0954e-246	0.0919223	0.0105295
AL139021.2	pdx-Tumor cell	33.9954	3.23938	1.28068e-247	1.23034e-246	0.104613	0.0163959
B4GALT4-AS1	pdx-Tumor cell	33.9487	2.72147	8.33769e-247	7.99398e-246	0.134628	0.0323406
DACT2	pdx-Tumor cell	33.9455	5.06375	5.47073e-246	5.23623e-245	0.0710108	0.002858
GNAZ	pdx-Tumor cell	33.945	4.67117	3.29172e-246	3.15332e-245	0.074211	0.00391095
CDCA8	pdx-Tumor cell	33.9383	4.95915	7.06351e-246	6.75494e-245	0.0712315	0.00330927
AC087632.1	pdx-Tumor cell	33.9241	5.80321	2.73535e-245	2.61214e-244	0.0663761	0.00165463
MTRF1	pdx-Tumor cell	33.908	2.34706	1.21009e-245	1.15624e-244	0.182189	0.0603189
LRP4-AS1	pdx-Tumor cell	33.9011	4.35879	8.91603e-246	8.52168e-245	0.0779077	0.00526474
ZFY-AS1	pdx-Tumor cell	33.8982	6.04867	7.60599e-245	7.25305e-244	0.0653829	0.00135379
THOC3	pdx-Tumor cell	33.8937	2.03482	2.85402e-244	2.71695e-243	0.285147	0.138538
TMEM44-AS1	pdx-Tumor cell	33.8782	2.82842	6.97215e-246	6.67139e-245	0.126131	0.0273767
KIF12	pdx-Tumor cell	33.8742	2.34499	3.95026e-245	3.77124e-244	0.183734	0.0607702
FABP5	pdx-Tumor cell	33.8717	3.32423	7.54372e-246	7.21212e-245	0.100971	0.0160951
ATF6B	pdx-Tumor cell	33.8685	2.2088	1.03837e-244	9.89901e-244	0.212039	0.081077
RAB34	pdx-Tumor cell	33.8138	4.21204	1.18085e-244	1.12541e-243	0.0800044	0.00601685
CCNB2	pdx-Tumor cell	33.8131	3.22961	4.74841e-245	4.53193e-244	0.104171	0.0166968
SWI5	pdx-Tumor cell	33.8003	2.48769	2.0555e-244	1.95844e-243	0.160064	0.046781
INPP5F	pdx-Tumor cell	33.7941	2.33931	5.72076e-244	5.44446e-243	0.185114	0.0609206
TMEM232	pdx-Tumor cell	33.7912	2.57071	2.37379e-244	2.26106e-243	0.152395	0.0406137
AC106820.5	pdx-Tumor cell	33.7841	7.51903	6.48347e-243	6.15288e-242	0.0621276	0.000451264
NUP37	pdx-Tumor cell	33.7749	2.29235	1.13527e-243	1.07922e-242	0.190797	0.0670878
NEK11	pdx-Tumor cell	33.7611	2.56003	5.76633e-244	5.48627e-243	0.150519	0.0409146
KRT10	pdx-Tumor cell	33.7536	2.57847	7.02652e-244	6.68336e-243	0.151622	0.0419675
ARL3	pdx-Tumor cell	33.746	2.43028	1.60108e-243	1.52159e-242	0.168671	0.0512936
CNBD1	pdx-Tumor cell	33.7434	2.5079	9.38109e-244	8.92041e-243	0.154878	0.0476835
C1orf35	pdx-Tumor cell	33.7243	2.27256	6.01142e-243	5.70651e-242	0.193776	0.0700963
AC090617.4	pdx-Tumor cell	33.723	2.58016	1.94003e-243	1.8432e-242	0.148312	0.0385078
ANKRD36C	pdx-Tumor cell	33.7111	2.42239	4.9643e-243	4.71517e-242	0.168009	0.0506919
CASC15	pdx-Tumor cell	33.6966	2.22994	1.68119e-242	1.59456e-241	0.202549	0.0785199
PDE5A	pdx-Tumor cell	33.6919	1.94868	1.11718e-240	1.05514e-239	0.386614	0.236462
GPR137	pdx-Tumor cell	33.6849	2.45597	9.81279e-243	9.3098e-242	0.162878	0.0481348
MIR4300HG	pdx-Tumor cell	33.6522	2.09359	1.90944e-241	1.80697e-240	0.251435	0.123195
ZNF14	pdx-Tumor cell	33.6308	3.14298	1.68378e-242	1.59657e-241	0.106378	0.0180505
AC105052.1	pdx-Tumor cell	33.6122	2.46321	8.925e-242	8.45078e-241	0.15896	0.0469314
CMTM4	pdx-Tumor cell	33.5739	1.99136	2.32337e-239	2.18879e-238	0.328956	0.174037
SEMA3B	pdx-Tumor cell	33.5651	3.44522	1.54897e-241	1.46625e-240	0.0949018	0.0126354
KIF26B-AS1	pdx-Tumor cell	33.5459	2.60295	5.30304e-241	5.01419e-240	0.145663	0.0379061
AL133346.1	pdx-Tumor cell	33.5453	3.25901	2.65392e-241	2.51078e-240	0.102019	0.015343
MSI2	pdx-Tumor cell	33.5161	1.8442	2.99931e-236	2.80198e-235	0.749559	0.664862
CEP89	pdx-Tumor cell	33.4831	2.29161	1.32023e-239	1.24446e-238	0.187817	0.0649819
OGN	pdx-Tumor cell	33.4675	2.60985	5.53448e-240	5.22125e-239	0.140587	0.0367028
SH2D3A	pdx-Tumor cell	33.4669	2.66556	5.15528e-240	4.86487e-239	0.135952	0.0335439
BCL2L14	pdx-Tumor cell	33.4568	1.90741	5.67751e-236	5.30101e-235	0.611951	0.477136
LSM3	pdx-Tumor cell	33.4456	2.31525	3.31644e-239	3.12347e-238	0.184783	0.0658845
ANKRD27	pdx-Tumor cell	33.4288	2.32372	6.30882e-239	5.9384e-238	0.180865	0.0603189
C1orf147	pdx-Tumor cell	33.4253	7.52836	5.76321e-238	5.40813e-237	0.0609137	0.000451264
HSF2BP	pdx-Tumor cell	33.3709	3.22853	7.04564e-239	6.6301e-238	0.102185	0.0154934
RABL6	pdx-Tumor cell	33.366	1.91497	9.31579e-236	8.68835e-235	0.445597	0.294374
MARCH9	pdx-Tumor cell	33.3641	3.53193	1.03738e-238	9.75924e-238	0.091205	0.0112816
TRAIP	pdx-Tumor cell	33.3264	3.40117	3.07842e-238	2.89199e-237	0.0953432	0.0126354
SPP1	pdx-Tumor cell	33.3254	2.80272	3.8454e-238	3.6105e-237	0.125028	0.0279783
IKBKE	pdx-Tumor cell	33.302	4.09694	1.35636e-237	1.27137e-236	0.0790664	0.00631769
LINC02323	pdx-Tumor cell	33.2965	5.18502	6.87562e-237	6.43041e-236	0.0673692	0.00255716
SEZ6L	pdx-Tumor cell	33.2915	3.21285	9.20282e-238	8.6334e-237	0.100861	0.0175993
ATN1	pdx-Tumor cell	33.2889	2.07482	3.06735e-236	2.86474e-235	0.247076	0.108905
ACOT2	pdx-Tumor cell	33.2861	2.53567	2.31315e-237	2.16699e-236	0.147981	0.0406137
SNRNP25	pdx-Tumor cell	33.2853	3.07804	1.09844e-237	1.0299e-236	0.109027	0.0192539
SPHK1	pdx-Tumor cell	33.281	2.32945	5.4379e-237	5.09147e-236	0.175734	0.0597172
SLC35G2	pdx-Tumor cell	33.2736	2.41911	5.5244e-237	5.17101e-236	0.163595	0.0493381
SH3BGRL2	pdx-Tumor cell	33.247	2.14278	9.26689e-236	8.64514e-235	0.23102	0.0926594
CEP78	pdx-Tumor cell	33.1962	2.16551	2.49746e-235	2.32795e-234	0.213308	0.0837846
DCHS2	pdx-Tumor cell	33.1946	4.37371	6.41392e-236	5.98692e-235	0.074211	0.00511432
AL442647.1	pdx-Tumor cell	33.19	3.39645	2.41531e-236	2.25702e-235	0.0946259	0.0130866
GIPC2	pdx-Tumor cell	33.1801	1.92688	2.74649e-233	2.54593e-232	0.423803	0.267148
CTBP1-AS	pdx-Tumor cell	33.1799	1.99016	2.04492e-234	1.9019e-233	0.286195	0.143351
PCNX4	pdx-Tumor cell	33.1779	1.91078	4.11627e-233	3.81147e-232	0.445211	0.288357
RAD9A	pdx-Tumor cell	33.1565	1.92115	1.99516e-233	1.851e-232	0.362503	0.209988
RECQL4	pdx-Tumor cell	33.131	4.60135	5.99286e-235	5.57837e-234	0.0715626	0.00391095
COTL1	pdx-Tumor cell	33.1198	2.22249	2.08666e-234	1.94018e-233	0.201832	0.0755114
PKNOX1	pdx-Tumor cell	33.1031	1.94774	5.05076e-233	4.67418e-232	0.323218	0.175241
AC026894.1	pdx-Tumor cell	33.1006	2.75476	5.04892e-235	4.70102e-234	0.125469	0.0284296
TFCP2	pdx-Tumor cell	33.0942	1.91111	1.59229e-231	1.46428e-230	0.515835	0.361613
AC099788.1	pdx-Tumor cell	33.0563	4.24761	4.57528e-234	4.25175e-233	0.0744869	0.005716
STARD4-AS1	pdx-Tumor cell	33.0506	1.97839	1.50088e-232	1.38706e-231	0.304624	0.163658
MCM8-AS1	pdx-Tumor cell	33.0058	4.90893	5.05943e-233	4.68091e-232	0.067921	0.00315884
ZKSCAN3	pdx-Tumor cell	32.996	3.5376	1.234e-233	1.14611e-232	0.0892187	0.0108303
ZNF703	pdx-Tumor cell	32.9913	4.50572	4.05449e-233	3.75634e-232	0.0727213	0.00421179
ERCC6L	pdx-Tumor cell	32.9806	3.07268	1.73025e-233	1.60612e-232	0.105164	0.0185018
C2orf48	pdx-Tumor cell	32.976	2.97915	2.05912e-233	1.90981e-232	0.109689	0.0209085
SLC6A4	pdx-Tumor cell	32.9621	3.70849	4.34783e-233	4.02478e-232	0.0841977	0.00917569
PKIB	pdx-Tumor cell	32.9502	2.51031	9.70079e-233	8.96762e-232	0.147429	0.0418171
PHB2	pdx-Tumor cell	32.9284	1.99029	7.19451e-231	6.59982e-230	0.296954	0.151775
CDC25A	pdx-Tumor cell	32.9232	4.5746	4.18554e-232	3.86281e-231	0.0710108	0.00406137
FAM222A	pdx-Tumor cell	32.917	2.30497	6.75752e-232	6.22791e-231	0.178051	0.0604693
ETV5	pdx-Tumor cell	32.9163	1.99693	6.98397e-231	6.40844e-230	0.278415	0.138387
THOC5	pdx-Tumor cell	32.9152	2.15621	1.5726e-231	1.44656e-230	0.208398	0.0813779
RMI1	pdx-Tumor cell	32.9146	2.23962	9.76231e-232	8.98979e-231	0.189748	0.0681408
NFATC2	pdx-Tumor cell	32.9028	1.92273	6.3207e-229	5.76983e-228	0.511366	0.353339
BCAS1	pdx-Tumor cell	32.8985	3.46103	2.70542e-232	2.49819e-231	0.0897705	0.0121841
AC069120.1	pdx-Tumor cell	32.8938	4.47183	9.58872e-232	8.83237e-231	0.0716177	0.00451264
THAP8	pdx-Tumor cell	32.8927	3.58526	3.37405e-232	3.11475e-231	0.087122	0.0100782
C20orf27	pdx-Tumor cell	32.8694	3.56604	7.03427e-232	6.4812e-231	0.0878945	0.0106799
WDR90	pdx-Tumor cell	32.8366	2.48573	3.89448e-231	3.57746e-230	0.148477	0.0415162
LINC02365	pdx-Tumor cell	32.8346	3.29534	1.75505e-231	1.61351e-230	0.0966122	0.0141396
CETN3	pdx-Tumor cell	32.831	2.64397	3.03243e-231	2.78635e-230	0.132642	0.0327918
CROCC2	pdx-Tumor cell	32.8085	3.92123	6.89532e-231	6.32882e-230	0.0792871	0.00737064
BBS9	pdx-Tumor cell	32.8076	1.99141	3.41472e-229	3.11967e-228	0.289506	0.140644
PUS7L	pdx-Tumor cell	32.7898	1.99571	3.16381e-229	2.89122e-228	0.269146	0.129212
INCENP	pdx-Tumor cell	32.7773	3.03085	1.06427e-230	9.75769e-230	0.106102	0.0191035
AL157392.2	pdx-Tumor cell	32.7708	4.60494	4.85122e-230	4.43929e-229	0.0700728	0.00376053
GOLPH3L	pdx-Tumor cell	32.7658	2.07039	3.78559e-229	3.45755e-228	0.238468	0.102437
TRAF3IP1	pdx-Tumor cell	32.7405	1.95676	3.04926e-228	2.77595e-227	0.301203	0.154332
SBF2-AS1	pdx-Tumor cell	32.7008	2.07097	2.47904e-228	2.25807e-227	0.232896	0.099278
CMTM8	pdx-Tumor cell	32.6984	1.91298	4.54897e-226	4.11666e-225	0.560141	0.417118
AL132780.1	pdx-Tumor cell	32.6948	2.59715	2.45411e-229	2.24389e-228	0.135676	0.034296
SLC1A4	pdx-Tumor cell	32.6921	2.3536	5.78731e-229	5.28437e-228	0.165802	0.052497
AC013640.1	pdx-Tumor cell	32.6809	3.27758	2.22708e-229	2.03687e-228	0.0948466	0.0141396
GAS2L3	pdx-Tumor cell	32.6774	2.19209	2.15129e-228	1.96007e-227	0.197804	0.0743081
MLLT6	pdx-Tumor cell	32.6621	1.92063	4.34128e-227	3.94041e-226	0.322169	0.177347
KIF24	pdx-Tumor cell	32.6576	3.80781	7.13612e-229	6.51241e-228	0.0803355	0.00812274
ITFG2	pdx-Tumor cell	32.6557	1.861	7.19712e-226	6.50436e-225	0.507007	0.366276
ADAMTS18	pdx-Tumor cell	32.6475	4.15773	1.51173e-228	1.3781e-227	0.0749834	0.00616727
KLHDC10	pdx-Tumor cell	32.6432	1.8802	1.24114e-225	1.11986e-224	0.500828	0.350481
PRH1	pdx-Tumor cell	32.6396	2.89863	8.76499e-229	7.99674e-228	0.112834	0.0221119
Z84485.1	pdx-Tumor cell	32.6277	3.48459	1.30606e-228	1.19093e-227	0.0883911	0.0112816
NAT8L	pdx-Tumor cell	32.6205	8.83276	5.99516e-227	5.43862e-226	0.0570514	0.000150421
AL353194.1	pdx-Tumor cell	32.5774	3.75072	7.73309e-228	7.03233e-227	0.08177	0.00827316
C19orf25	pdx-Tumor cell	32.5747	1.89559	9.75184e-226	8.80606e-225	0.341867	0.194344
C20orf96	pdx-Tumor cell	32.5669	3.70455	1.01106e-227	9.19189e-227	0.0830391	0.00872443
FAM227B	pdx-Tumor cell	32.5518	2.23858	7.45125e-227	6.75405e-226	0.184176	0.0657341
PASK	pdx-Tumor cell	32.5477	2.89031	1.56947e-227	1.42571e-226	0.112834	0.0221119
MAZ	pdx-Tumor cell	32.5422	2.15258	2.23278e-226	2.02277e-225	0.212591	0.0827316
GLMP	pdx-Tumor cell	32.5255	2.60814	4.71528e-227	4.2787e-226	0.134904	0.0345969
ZNF608	pdx-Tumor cell	32.5148	1.94117	7.28435e-225	6.55846e-224	0.336405	0.180806
IP6K1	pdx-Tumor cell	32.4875	1.87037	5.82809e-224	5.23047e-223	0.431196	0.27858
COG4	pdx-Tumor cell	32.4869	1.92568	8.32835e-225	7.49641e-224	0.306886	0.162004
RFC4	pdx-Tumor cell	32.4646	2.78941	2.26412e-226	2.05061e-225	0.118186	0.0255716
AFAP1	pdx-Tumor cell	32.4568	2.49764	5.14685e-226	4.65646e-225	0.143346	0.0394103
RAC3	pdx-Tumor cell	32.454	3.7716	3.76221e-226	3.40558e-225	0.0806113	0.00812274
ADAMTSL2	pdx-Tumor cell	32.4527	2.86478	3.11096e-226	2.81683e-225	0.113772	0.0230144
AP3M2	pdx-Tumor cell	32.4351	2.2953	2.09011e-225	1.88386e-224	0.170878	0.0565584
CENPP	pdx-Tumor cell	32.4319	1.92808	6.67209e-223	5.97194e-222	0.49989	0.356047
HIF3A	pdx-Tumor cell	32.4312	2.99278	5.4989e-226	4.97228e-225	0.105937	0.0194043
RCOR3	pdx-Tumor cell	32.4258	1.87543	1.87905e-223	1.68277e-222	0.392739	0.245788
ALMS1	pdx-Tumor cell	32.4192	1.89011	1.75813e-223	1.57616e-222	0.360241	0.208183
ZFP30	pdx-Tumor cell	32.416	1.97057	3.51555e-224	3.15759e-223	0.269477	0.131017
EBP	pdx-Tumor cell	32.4081	1.98157	4.23756e-224	3.80507e-223	0.28305	0.149067
CASC2	pdx-Tumor cell	32.3917	3.36407	1.91758e-225	1.72881e-224	0.0906533	0.0126354
MAML2	pdx-Tumor cell	32.3608	1.90959	6.92799e-223	6.19933e-222	0.3742	0.240674
WTIP	pdx-Tumor cell	32.3283	2.84062	1.47692e-224	1.32903e-223	0.113386	0.0234657
OTX2-AS1	pdx-Tumor cell	32.3222	3.12171	1.56738e-224	1.41005e-223	0.0987641	0.0168472
TCFL5	pdx-Tumor cell	32.3094	3.01529	2.41941e-224	2.17481e-223	0.104723	0.0183514
CYP27A1	pdx-Tumor cell	32.2991	1.88519	4.35707e-221	3.87298e-220	0.518429	0.377708
AC008543.1	pdx-Tumor cell	32.299	2.22202	1.86099e-223	1.66704e-222	0.181638	0.0648315
CLHC1	pdx-Tumor cell	32.2965	2.30123	1.41105e-223	1.26568e-222	0.167402	0.0550542
PAAF1	pdx-Tumor cell	32.2748	1.96446	3.16295e-222	2.82275e-221	0.272401	0.131619
VSIG10	pdx-Tumor cell	32.2678	1.86364	8.25321e-221	7.32847e-220	0.486261	0.341456
LPCAT1	pdx-Tumor cell	32.2638	2.55574	1.79559e-223	1.60931e-222	0.136283	0.035349
ENO2	pdx-Tumor cell	32.2429	3.09852	1.833e-223	1.6424e-222	0.098433	0.017148
DLX1	pdx-Tumor cell	32.1932	28.3732	3.57669e-221	3.18015e-220	0.0555617	0
FANCM	pdx-Tumor cell	32.1924	2.09339	1.15495e-221	1.02854e-220	0.214191	0.0869434
P2RY14	pdx-Tumor cell	32.1883	2.93185	1.04405e-222	9.33739e-222	0.106654	0.0207581
PEBP1	pdx-Tumor cell	32.1807	1.58731	2.02542e-218	1.78665e-217	0.828349	0.774669
PIN4	pdx-Tumor cell	32.1795	1.88877	1.73348e-220	1.53762e-219	0.33646	0.189079
AL009179.1	pdx-Tumor cell	32.1708	5.26456	1.35229e-221	1.20364e-220	0.0624586	0.00225632
ZBTB32	pdx-Tumor cell	32.1592	3.09766	2.44553e-222	2.18424e-221	0.0991503	0.0168472
TPM4	pdx-Tumor cell	32.1119	1.99208	3.2076e-220	2.84218e-219	0.25778	0.121841
TRABD2B	pdx-Tumor cell	32.1108	1.92959	2.77735e-219	2.45446e-218	0.358365	0.199609
AC015878.1	pdx-Tumor cell	32.0814	2.22028	1.42023e-220	1.26043e-219	0.17921	0.0643803
BMT2	pdx-Tumor cell	32.0805	2.25032	1.34326e-220	1.19244e-219	0.174189	0.0600181
PTP4A3	pdx-Tumor cell	32.0788	4.1624	6.26434e-221	5.56539e-220	0.0723902	0.00541516
LRRC75A	pdx-Tumor cell	32.067	1.93212	1.59437e-219	1.41013e-218	0.282278	0.149819
SLC12A9-AS1	pdx-Tumor cell	32.0633	3.7163	6.48841e-221	5.76293e-220	0.0796182	0.00842359
ANK3	pdx-Tumor cell	32.0578	2.06251	6.11047e-220	5.41148e-219	0.222081	0.102587
ZNF720	pdx-Tumor cell	32.036	1.96262	3.5831e-219	3.16487e-218	0.260649	0.125
CHCHD6	pdx-Tumor cell	32.0273	2.05144	2.18621e-219	1.93255e-218	0.223019	0.0950662
CDT1	pdx-Tumor cell	32.0097	4.45414	7.34388e-220	6.50037e-219	0.0688038	0.00421179
NECTIN1	pdx-Tumor cell	32.0058	2.58286	4.58565e-220	4.06217e-219	0.130214	0.0330927
KIAA1551	pdx-Tumor cell	31.9664	1.87754	1.67737e-217	1.47614e-216	0.357371	0.206829
WASF3	pdx-Tumor cell	31.9632	1.97857	3.51497e-218	3.09898e-217	0.268153	0.135229
INTS9	pdx-Tumor cell	31.9613	1.91679	7.40632e-218	6.52464e-217	0.295409	0.151023
PMS1	pdx-Tumor cell	31.9578	1.84067	5.99935e-217	5.27131e-216	0.43699	0.287304
RPL18A	pdx-Tumor cell	31.9577	2.50323	1.8862e-219	1.6678e-218	0.136063	0.0413658
PAGE4	pdx-Tumor cell	31.9498	9.1726	5.21025e-218	4.59121e-217	0.0546237	0.000150421
NWD2	pdx-Tumor cell	31.9368	3.65796	3.06868e-219	2.7112e-218	0.0802251	0.00902527
ZNF610	pdx-Tumor cell	31.9086	3.70409	7.45537e-219	6.58342e-218	0.0791768	0.00842359
ATP10A	pdx-Tumor cell	31.8787	2.74192	1.54753e-218	1.36546e-217	0.115096	0.0284296
GLMN	pdx-Tumor cell	31.8662	1.92143	9.63544e-217	8.45952e-216	0.283436	0.144254
RAB4A	pdx-Tumor cell	31.8595	1.86187	3.21596e-216	2.81685e-215	0.354392	0.21089
CXXC4	pdx-Tumor cell	31.8296	3.95478	1.10521e-217	9.72879e-217	0.0741558	0.00676895
HIBCH	pdx-Tumor cell	31.8174	1.80467	3.2412e-214	2.82053e-213	0.642077	0.522864
GPX7	pdx-Tumor cell	31.801	4.24665	3.69247e-217	3.24693e-216	0.0700177	0.00526474
ASIP	pdx-Tumor cell	31.797	1.87006	1.38141e-215	1.20776e-214	0.325425	0.18577
CCDC102A	pdx-Tumor cell	31.7967	4.87684	8.56618e-217	7.52272e-216	0.0633966	0.00300842
TMEM132A	pdx-Tumor cell	31.7897	6.06598	2.77679e-216	2.43281e-215	0.0578791	0.00120337
C17orf53	pdx-Tumor cell	31.7869	3.83394	3.38528e-217	2.97838e-216	0.0761973	0.00722022
PWWP2A	pdx-Tumor cell	31.7796	1.8487	3.73297e-215	3.25947e-214	0.350088	0.205626
NASP	pdx-Tumor cell	31.7609	1.82017	2.11682e-214	1.844e-213	0.452935	0.312575
AC046130.1	pdx-Tumor cell	31.7465	3.78609	1.14399e-216	1.00385e-215	0.0769698	0.00767148
AC005842.1	pdx-Tumor cell	31.7403	2.91058	1.00024e-216	8.77942e-216	0.104833	0.0203069
MRPS23	pdx-Tumor cell	31.7359	2.01515	1.5061e-215	1.31575e-214	0.229475	0.104994
TLL2	pdx-Tumor cell	31.733	3.90511	2.06564e-216	1.81118e-215	0.074542	0.00737064
MRS2	pdx-Tumor cell	31.7302	1.84642	1.51422e-214	1.32009e-213	0.363937	0.228039
NAPEPLD	pdx-Tumor cell	31.7209	1.98011	4.21767e-215	3.68173e-214	0.2468	0.113418
AL139294.1	pdx-Tumor cell	31.7195	3.62341	2.35517e-216	2.0645e-215	0.079563	0.00932611
DNAJC5G	pdx-Tumor cell	31.7042	4.84097	1.31499e-215	1.14999e-214	0.0633414	0.00300842
IKZF4	pdx-Tumor cell	31.6966	2.24581	1.47634e-215	1.29009e-214	0.16834	0.0577617
TTC23L	pdx-Tumor cell	31.6812	3.47267	6.60084e-216	5.77712e-215	0.0834253	0.0106799
DYNLRB1	pdx-Tumor cell	31.6458	1.87258	1.17308e-213	1.01977e-212	0.315935	0.176143
RIBC2	pdx-Tumor cell	31.6228	5.22673	2.36901e-214	2.06261e-213	0.0604171	0.00225632
CHAD	pdx-Tumor cell	31.6143	2.52249	8.39861e-215	7.3295e-214	0.133138	0.0344465
ASPN	pdx-Tumor cell	31.6115	2.41199	1.07416e-214	9.36937e-214	0.14318	0.0421179
AL365273.2	pdx-Tumor cell	31.5927	2.34561	2.33422e-214	2.03285e-213	0.151677	0.0475331
OGG1	pdx-Tumor cell	31.5853	1.99648	1.61824e-213	1.4053e-212	0.228206	0.101986
LRRC36	pdx-Tumor cell	31.5787	3.69538	1.77444e-214	1.54614e-213	0.0773008	0.00842359
UBB	pdx-Tumor cell	31.5774	1.82899	1.83428e-211	1.58511e-210	0.570294	0.434717
FAM182B	pdx-Tumor cell	31.5773	1.89377	6.5498e-213	5.67762e-212	0.292099	0.154031
NEK2	pdx-Tumor cell	31.5465	6.05234	4.24525e-213	3.6828e-212	0.0574377	0.00120337
INPPL1	pdx-Tumor cell	31.5416	2.44731	8.51191e-214	7.40141e-213	0.139484	0.0392599
AC004805.1	pdx-Tumor cell	31.5324	3.2728	5.47198e-214	4.76055e-213	0.0882807	0.0130866
MDM1	pdx-Tumor cell	31.52	2.92407	8.16292e-214	7.0998e-213	0.103068	0.0194043
AC022087.1	pdx-Tumor cell	31.4951	2.40554	3.41731e-213	2.96532e-212	0.14136	0.0427196
RPL24	pdx-Tumor cell	31.4697	1.86045	2.39043e-211	2.06411e-210	0.337122	0.203369
XXYLT1	pdx-Tumor cell	31.4301	1.95581	2.60139e-211	2.2457e-210	0.246579	0.116125
UBL7-AS1	pdx-Tumor cell	31.4138	2.45902	3.82109e-212	3.30714e-211	0.135732	0.0373045
EXO1	pdx-Tumor cell	31.4134	2.60721	2.63486e-212	2.28164e-211	0.121055	0.0306859
PRTFDC1	pdx-Tumor cell	31.4045	2.33812	7.10695e-212	6.14628e-211	0.151898	0.0481348
AC012358.3	pdx-Tumor cell	31.4015	1.9346	7.85963e-211	6.77103e-210	0.260097	0.126504
TRERF1	pdx-Tumor cell	31.3948	2.52221	5.79277e-212	5.01233e-211	0.130049	0.0347473
KSR1	pdx-Tumor cell	31.3797	1.91036	2.30195e-210	1.97956e-209	0.278857	0.139591
FAXDC2	pdx-Tumor cell	31.3792	1.86038	4.52684e-210	3.88787e-209	0.329618	0.187876
COA6	pdx-Tumor cell	31.371	2.3881	1.48849e-211	1.28663e-210	0.144173	0.0448255
SYCE2	pdx-Tumor cell	31.3681	2.32553	2.07693e-211	1.79434e-210	0.151236	0.0482852
AC245452.1	pdx-Tumor cell	31.3575	2.32342	3.0061e-211	2.59374e-210	0.15096	0.0469314
GABPB1-AS1	pdx-Tumor cell	31.3521	1.80283	1.05442e-208	8.99137e-208	0.568362	0.45006
USP30	pdx-Tumor cell	31.3513	2.06744	1.08339e-210	9.32854e-210	0.20139	0.0825812
CHRNG	pdx-Tumor cell	31.3317	2.75032	2.67158e-211	2.3057e-210	0.110682	0.0245187
ARID2	pdx-Tumor cell	31.3285	1.77247	5.70841e-208	4.85787e-207	0.66205	0.55731
ALOX12-AS1	pdx-Tumor cell	31.3261	1.80308	1.43612e-208	1.2237e-207	0.499448	0.365523
AC023051.1	pdx-Tumor cell	31.3072	1.83888	1.80455e-208	1.53723e-207	0.472964	0.337545
AC118555.1	pdx-Tumor cell	31.3006	3.52356	7.12522e-211	6.13992e-210	0.079563	0.0099278
FBF1	pdx-Tumor cell	31.2953	3.21736	6.99816e-211	6.03198e-210	0.0886118	0.0135379
NSD1	pdx-Tumor cell	31.2822	1.79137	1.46391e-207	1.24421e-206	0.591315	0.464049
MAL2-AS1	pdx-Tumor cell	31.2811	2.33107	2.78511e-210	2.39321e-209	0.150188	0.0478339
AC093503.2	pdx-Tumor cell	31.2693	3.22462	1.57538e-210	1.35544e-209	0.0882256	0.0144404
AAMDC	pdx-Tumor cell	31.2686	1.88217	6.8816e-209	5.86966e-208	0.288071	0.15012
GTF2H5	pdx-Tumor cell	31.2539	2.26005	7.79946e-210	6.68998e-209	0.160781	0.0552046
FBXL4	pdx-Tumor cell	31.2517	1.78408	1.59105e-207	1.35193e-206	0.510428	0.373646
NEIL3	pdx-Tumor cell	31.2489	5.20555	1.61383e-209	1.38108e-208	0.0595343	0.0021059
ABAT	pdx-Tumor cell	31.2315	1.84126	2.37888e-207	2.01931e-206	0.472247	0.324158
YPEL1	pdx-Tumor cell	31.2309	2.40102	1.09234e-209	9.36472e-209	0.14147	0.0412154
CCDC183	pdx-Tumor cell	31.2212	3.96459	1.15242e-209	9.87731e-209	0.0709556	0.00646811
NAP1L4	pdx-Tumor cell	31.2187	1.77649	8.35777e-207	7.08731e-206	0.57868	0.449308
ZFP64	pdx-Tumor cell	31.2185	1.81375	9.88969e-208	8.40762e-207	0.370227	0.225181
FIRRE	pdx-Tumor cell	31.1976	3.08674	1.30416e-209	1.11721e-208	0.0926948	0.0162455
TCTN2	pdx-Tumor cell	31.1958	2.88505	1.44328e-209	1.23576e-208	0.101964	0.0201564
AC125603.2	pdx-Tumor cell	31.1852	3.97736	3.42718e-209	2.92619e-208	0.0705142	0.00631769
FGFR1	pdx-Tumor cell	31.1784	1.87206	8.60934e-208	7.321e-207	0.29872	0.170277
SYNGAP1-AS1	pdx-Tumor cell	31.1708	3.458	3.22255e-209	2.75218e-208	0.081439	0.0100782
AL132712.1	pdx-Tumor cell	31.1705	2.88076	3.09122e-209	2.64068e-208	0.102019	0.0203069
AC092167.1	pdx-Tumor cell	31.1488	3.11545	5.64985e-209	4.82027e-208	0.0919223	0.0156438
GSTP1	pdx-Tumor cell	31.1406	2.49217	1.38869e-208	1.18388e-207	0.132642	0.0358002
CPLX2	pdx-Tumor cell	31.1233	4.15532	2.55546e-208	2.17636e-207	0.0678658	0.00526474
KCNAB1	pdx-Tumor cell	31.0693	2.2122	2.07094e-207	1.75925e-206	0.164037	0.0594164
RNF38	pdx-Tumor cell	31.04	1.7877	1.21905e-204	1.02648e-203	0.54574	0.410048
CNIH3	pdx-Tumor cell	31.0347	1.93127	3.63602e-206	3.07476e-205	0.252593	0.124248
SV2C	pdx-Tumor cell	31.0278	3.04226	2.1192e-207	1.79934e-206	0.0941845	0.0163959
ANKRD36	pdx-Tumor cell	31.011	2.07546	2.47184e-206	2.09134e-205	0.192397	0.0765644
COLCA2	pdx-Tumor cell	31.0096	4.36628	9.62504e-207	8.15781e-206	0.0648863	0.00436221
OMD	pdx-Tumor cell	30.9896	2.31242	1.74142e-206	1.47484e-205	0.148532	0.0470818
ACSM1	pdx-Tumor cell	30.9783	2.94516	9.49582e-207	8.05033e-206	0.098102	0.0186522
BMF	pdx-Tumor cell	30.969	4.0172	2.08805e-206	1.76707e-205	0.0696314	0.005716
LINC02050	pdx-Tumor cell	30.9607	3.59705	1.97804e-206	1.6744e-205	0.0765835	0.00902527
NKAIN4	pdx-Tumor cell	30.9555	5.83073	1.6872e-205	1.42353e-204	0.0555065	0.00135379
BRD7	pdx-Tumor cell	30.9357	1.79325	3.52893e-204	2.96402e-203	0.365813	0.225632
LSM5	pdx-Tumor cell	30.9314	2.05107	2.72776e-205	2.3009e-204	0.199514	0.0837846
POMT1	pdx-Tumor cell	30.9196	2.35624	1.2141e-205	1.02514e-204	0.141856	0.0431709
AC034102.5	pdx-Tumor cell	30.9091	3.71559	9.8171e-206	8.29335e-205	0.0739903	0.00767148
SLCO1A2	pdx-Tumor cell	30.9066	1.91752	1.32925e-204	1.11871e-203	0.246855	0.123797
SLBP	pdx-Tumor cell	30.8756	1.9697	2.44813e-204	2.05726e-203	0.223792	0.101384
LSM2	pdx-Tumor cell	30.8672	2.17007	1.09358e-204	9.21285e-204	0.17154	0.0625752
SULT1C4	pdx-Tumor cell	30.8659	3.7408	3.64299e-205	3.07136e-204	0.0733834	0.00752106
ZSWIM3	pdx-Tumor cell	30.8389	2.44725	1.17654e-204	9.90933e-204	0.133028	0.0362515
CGN	pdx-Tumor cell	30.8324	1.96251	9.30456e-204	7.80141e-203	0.227378	0.104392
RFWD3	pdx-Tumor cell	30.8277	1.81219	5.44168e-203	4.55461e-202	0.331053	0.193742
SBK1	pdx-Tumor cell	30.8172	4.09708	2.16451e-204	1.81938e-203	0.0672037	0.00541516
NACA2	pdx-Tumor cell	30.7988	2.89649	2.01563e-204	1.69509e-203	0.0997572	0.0201564
IFI27L1	pdx-Tumor cell	30.7985	3.19972	1.98541e-204	1.6701e-203	0.0866806	0.0133875
PLTP	pdx-Tumor cell	30.7897	2.25208	8.08214e-204	6.77986e-203	0.157029	0.0526474
PARD6B	pdx-Tumor cell	30.7599	1.83749	2.75461e-202	2.3004e-201	0.298168	0.161101
POU2F1	pdx-Tumor cell	30.7587	1.79643	4.12626e-201	3.4271e-200	0.536802	0.39997
HDAC2	pdx-Tumor cell	30.7509	1.78365	7.95176e-202	6.62739e-201	0.371607	0.234055
C3orf67-AS1	pdx-Tumor cell	30.7463	2.70874	1.06036e-203	8.88841e-203	0.108089	0.0249699
RUFY2	pdx-Tumor cell	30.7427	1.83102	4.42532e-202	3.69471e-201	0.29861	0.162756
CDK18	pdx-Tumor cell	30.7405	2.15492	5.09939e-203	4.27024e-202	0.172037	0.0621239
IKBIP	pdx-Tumor cell	30.7379	1.85367	4.73548e-202	3.95169e-201	0.292154	0.155987
FLRT1	pdx-Tumor cell	30.7209	2.21394	6.60229e-203	5.52326e-202	0.159126	0.0549037
MAP3K15	pdx-Tumor cell	30.7173	2.67185	2.70116e-203	2.26309e-202	0.111179	0.025722
ST5	pdx-Tumor cell	30.7081	1.78264	4.661e-201	3.86932e-200	0.401677	0.257521
NHLRC3	pdx-Tumor cell	30.7062	1.87077	7.51694e-202	6.26655e-201	0.266994	0.137485
NRBP1	pdx-Tumor cell	30.6951	1.8209	2.19798e-201	1.82736e-200	0.314555	0.177046
MRPL11	pdx-Tumor cell	30.6935	2.66733	5.28163e-203	4.42175e-202	0.112006	0.0275271
CNNM3	pdx-Tumor cell	30.6928	2.48056	7.8586e-203	6.57098e-202	0.127566	0.0341456
PFKM	pdx-Tumor cell	30.6862	3.21416	5.55868e-203	4.65138e-202	0.085522	0.0129362
ACOT13	pdx-Tumor cell	30.6799	1.94537	8.85488e-202	7.3746e-201	0.230909	0.107551
PTBP2	pdx-Tumor cell	30.6649	1.73542	1.29987e-199	1.0743e-198	0.645884	0.535048
TOMM20	pdx-Tumor cell	30.6588	1.78153	1.2231e-200	1.0146e-199	0.402284	0.273767
NCK1-DT	pdx-Tumor cell	30.6587	2.7332	1.44648e-202	1.20918e-201	0.107316	0.0234657
AC002546.1	pdx-Tumor cell	30.6554	5.87011	1.11317e-201	9.26617e-201	0.0546237	0.00120337
XPO1	pdx-Tumor cell	30.6525	1.77552	2.62085e-199	2.16019e-198	0.652008	0.531288
CBX4	pdx-Tumor cell	30.6523	2.69262	1.84808e-202	1.5445e-201	0.110406	0.0248195
TAB1	pdx-Tumor cell	30.6505	1.9992	1.48507e-201	1.23558e-200	0.207073	0.087846
CRTAP	pdx-Tumor cell	30.6438	2.18822	8.2863e-202	6.90449e-201	0.168561	0.0592659
IPO9	pdx-Tumor cell	30.6437	1.75297	6.10065e-200	5.04696e-199	0.489186	0.356047
L2HGDH	pdx-Tumor cell	30.64	1.81002	1.38772e-200	1.15059e-199	0.326308	0.186221
CDKN2AIPNL	pdx-Tumor cell	30.62	2.46032	6.57735e-202	5.48461e-201	0.128228	0.0356498
ADAM22	pdx-Tumor cell	30.6013	2.63396	8.5991e-202	7.16335e-201	0.112723	0.0269254
NSA2	pdx-Tumor cell	30.5725	1.79933	7.41819e-200	6.13542e-199	0.336846	0.208935
PLA2G7	pdx-Tumor cell	30.5678	2.78158	1.99833e-201	1.66179e-200	0.103895	0.0222623
AC108062.1	pdx-Tumor cell	30.5504	1.99866	2.69487e-200	2.23162e-199	0.208011	0.0904031
RRM1	pdx-Tumor cell	30.5476	2.12266	1.65835e-200	1.37429e-199	0.176617	0.0657341
LEMD1	pdx-Tumor cell	30.5286	3.41115	6.3876e-201	5.30135e-200	0.078625	0.0103791
AL451062.1	pdx-Tumor cell	30.5057	2.26105	3.12324e-200	2.58572e-199	0.149581	0.0490373
ZDHHC17	pdx-Tumor cell	30.4857	1.75147	4.42668e-198	3.63343e-197	0.443224	0.301895
TIMP2	pdx-Tumor cell	30.4714	2.11247	1.67122e-199	1.37984e-198	0.178824	0.0670878
AL139130.1	pdx-Tumor cell	30.4495	28.1147	1.19205e-198	9.80358e-198	0.0497683	0
TLK1	pdx-Tumor cell	30.4476	1.70602	7.52909e-197	6.15279e-196	0.673692	0.573406
RHOBTB2	pdx-Tumor cell	30.4338	2.47823	1.45945e-199	1.2053e-198	0.123207	0.0335439
ADGRG1	pdx-Tumor cell	30.4327	3.77666	1.3372e-199	1.10488e-198	0.071066	0.0070698
RSPH14	pdx-Tumor cell	30.4299	4.03065	1.81587e-199	1.4978e-198	0.0667071	0.00541516
IARS2	pdx-Tumor cell	30.416	1.83029	5.019e-198	4.11458e-197	0.292044	0.1608
TMED3	pdx-Tumor cell	30.413	2.16965	6.60428e-199	5.43811e-198	0.165526	0.0595668
CCDC134	pdx-Tumor cell	30.4052	2.31432	5.16609e-199	4.25492e-198	0.14147	0.0434717
THBS4	pdx-Tumor cell	30.4039	2.73506	2.54496e-199	2.09815e-198	0.104557	0.0230144
SVIP	pdx-Tumor cell	30.3962	2.2672	7.18697e-199	5.91646e-198	0.148974	0.0502407
CTDSP2	pdx-Tumor cell	30.393	1.87461	7.69597e-198	6.30761e-197	0.263132	0.131919
ZFPM1	pdx-Tumor cell	30.3912	1.82058	1.21954e-197	9.99049e-197	0.295078	0.1608
ESF1	pdx-Tumor cell	30.3901	1.74061	1.62656e-196	1.32761e-195	0.547285	0.418171
DLEU2	pdx-Tumor cell	30.3808	1.7436	5.02344e-196	4.0932e-195	0.662381	0.557762
GPR161	pdx-Tumor cell	30.3801	3.33443	4.72685e-199	3.8941e-198	0.0806665	0.0109807
CHN1	pdx-Tumor cell	30.3773	1.99264	4.72243e-198	3.87334e-197	0.21066	0.0911552
ARMC3	pdx-Tumor cell	30.3438	4.15873	2.80027e-198	2.30016e-197	0.0643898	0.00526474
PARVB	pdx-Tumor cell	30.3402	1.82258	5.17576e-197	4.23171e-196	0.291713	0.157341
AL031963.1	pdx-Tumor cell	30.3359	2.34667	3.49183e-198	2.86751e-197	0.136725	0.0413658
HES6	pdx-Tumor cell	30.3288	3.64874	2.53971e-198	2.08716e-197	0.0731627	0.00797232
SNAP47	pdx-Tumor cell	30.3219	1.96605	2.35608e-197	1.92916e-196	0.210439	0.0920578
PLA2G12B	pdx-Tumor cell	30.2936	1.84131	1.54631e-196	1.26273e-195	0.277643	0.146961
SYCP3	pdx-Tumor cell	30.2871	2.00119	4.60468e-197	3.76571e-196	0.195211	0.0828821
AKAP1	pdx-Tumor cell	30.2716	1.75329	8.19026e-196	6.67035e-195	0.36802	0.233303
AAAS	pdx-Tumor cell	30.2553	2.1708	6.68227e-197	5.4621e-196	0.162547	0.0568592
PSMA7	pdx-Tumor cell	30.2522	1.77538	1.30039e-195	1.05805e-194	0.361565	0.226384
FSD1L	pdx-Tumor cell	30.2483	1.87214	3.79551e-196	3.09341e-195	0.249669	0.123947
SLC35C2	pdx-Tumor cell	30.2481	1.78534	8.78354e-196	7.14832e-195	0.308927	0.175692
TMEM243	pdx-Tumor cell	30.2451	2.48985	3.87491e-197	3.17045e-196	0.122876	0.0320397
VANGL2	pdx-Tumor cell	30.2409	6.72859	2.83016e-196	2.30832e-195	0.0514787	0.000601685
PDE4D	pdx-Tumor cell	30.195	1.59232	2.40046e-194	1.9432e-193	0.802803	0.800993
SNHG7	pdx-Tumor cell	30.1909	1.77879	4.61943e-195	3.74943e-194	0.31919	0.188478
GLDN	pdx-Tumor cell	30.1874	3.74872	1.53948e-196	1.25745e-195	0.0715626	0.00661853
TPRKB	pdx-Tumor cell	30.1861	2.67964	1.54783e-196	1.26366e-195	0.106765	0.0246691
ZNF529-AS1	pdx-Tumor cell	30.1774	1.9049	2.04763e-195	1.66481e-194	0.229033	0.108604
AC012184.1	pdx-Tumor cell	30.1745	2.70236	2.16809e-196	1.76919e-195	0.105164	0.0231649
SAPCD2	pdx-Tumor cell	30.1643	6.31369	2.34653e-195	1.90644e-194	0.0519753	0.000902527
SEZ6L2	pdx-Tumor cell	30.1517	3.1504	3.58296e-196	2.92089e-195	0.0848047	0.0133875
AL161725.1	pdx-Tumor cell	30.1381	3.88091	8.25048e-196	6.71776e-195	0.0673692	0.00631769
SNRPD2	pdx-Tumor cell	30.1267	1.94986	6.68614e-195	5.42559e-194	0.219102	0.102888
TSGA10	pdx-Tumor cell	30.1225	1.85949	1.55159e-194	1.25785e-193	0.252373	0.125903
MED24	pdx-Tumor cell	30.1106	1.85316	2.08804e-194	1.69151e-193	0.251986	0.126955
YEATS4	pdx-Tumor cell	30.1067	2.18703	3.92147e-195	3.18369e-194	0.154381	0.0541516
POP5	pdx-Tumor cell	30.0959	2.66708	2.21794e-195	1.80285e-194	0.107702	0.0246691
SMARCD3	pdx-Tumor cell	30.0809	3.08248	2.79833e-195	2.27296e-194	0.0866255	0.0141396
ANO9	pdx-Tumor cell	30.0734	3.3396	3.71862e-195	3.01973e-194	0.0779629	0.0108303
LINC00648	pdx-Tumor cell	30.071	6.84882	4.15043e-194	3.35495e-193	0.0503752	0.000601685
AC068888.1	pdx-Tumor cell	30.0653	1.71264	1.26088e-192	1.01191e-191	0.518208	0.390644
CRISPLD1	pdx-Tumor cell	30.0595	4.71257	1.63833e-194	1.32752e-193	0.0580998	0.00300842
MRAS	pdx-Tumor cell	30.0526	3.5838	7.54081e-195	6.11765e-194	0.0729971	0.00812274
MRPL57	pdx-Tumor cell	30.0427	1.88918	1.15592e-193	9.32805e-193	0.24222	0.120788
CHL1	pdx-Tumor cell	30.0338	3.11017	1.11111e-194	9.00975e-194	0.0846943	0.0147413
AC008109.1	pdx-Tumor cell	30.0054	2.80367	2.80768e-194	2.27175e-193	0.0995365	0.020006
MSX2	pdx-Tumor cell	29.9982	28.0449	5.28297e-193	4.24689e-192	0.048113	0
MAP3K7CL	pdx-Tumor cell	29.9883	2.45871	6.48379e-194	5.23479e-193	0.121827	0.0333935
GALNT16	pdx-Tumor cell	29.9848	3.75838	6.01236e-194	4.85886e-193	0.06919	0.00676895
LINC02211	pdx-Tumor cell	29.9775	4.41494	1.39688e-193	1.12698e-192	0.0603068	0.00391095
TRIM17	pdx-Tumor cell	29.9691	6.31862	6.43616e-193	5.1702e-192	0.0510373	0.000902527
[truncated: 31,541 more rows]

## Sheet: PDX_vs_Tumor_gene
Differentially expression analysis between tumor cells in PDX and tumor cells in tumor (Student t test; Scanpy)
Note: pts: percentage of cells in positive cell group with non-zero expression levels; pts_rest: percentage of rest of cells with non-zero expression levels
names	cell group	scores	logfoldchanges	pvals	pvals_adj	pts	pts_rest
KCNQ1	pdx-Tumor cell	125.18	4.7966	0	0	0.765063	0.350453
APBB2	pdx-Tumor cell	107.934	4.03074	0	0	0.816707	0.487248
CASC9	pdx-Tumor cell	104.683	4.51067	0	0	0.565273	0.143848
MIR122HG	pdx-Tumor cell	102.901	3.72457	0	0	0.842033	0.506631
DLGAP1	pdx-Tumor cell	101.235	4.11335	0	0	0.695156	0.296674
TSPOAP1-AS1	pdx-Tumor cell	99.8048	3.99434	0	0	0.654933	0.276503
HNF4A-AS1	pdx-Tumor cell	91.3977	3.7488	0	0	0.591205	0.233742
HS3ST5	pdx-Tumor cell	91.1985	3.80085	0	0	0.668395	0.30367
GLDC	pdx-Tumor cell	89.3977	3.43327	0	0	0.778305	0.484245
CACNA1D	pdx-Tumor cell	88.0066	3.73004	0	0	0.558652	0.209607
HDAC2-AS2	pdx-Tumor cell	87.9286	3.74595	0	0	0.632035	0.289241
HMGA2	pdx-Tumor cell	87.6007	3.48729	0	0	0.779795	0.473985
NKD1	pdx-Tumor cell	85.3211	3.25037	0	0	0.865868	0.647011
MAGI2	pdx-Tumor cell	83.4094	3.65738	0	0	0.521463	0.179818
RTN4RL1	pdx-Tumor cell	82.3546	4.00851	0	0	0.393787	0.0828402
KCNQ1OT1	pdx-Tumor cell	80.9018	3.00151	0	0	0.855385	0.626723
EDARADD	pdx-Tumor cell	79.2278	3.24496	0	0	0.580942	0.265718
PIP5K1B	pdx-Tumor cell	74.1722	3.15942	0	0	0.541933	0.22765
ZNF213	pdx-Tumor cell	73.0964	3.04227	0	0	0.504635	0.211677
HNF4A	pdx-Tumor cell	72.052	2.78118	0	0	0.743986	0.495817
AC007114.2	pdx-Tumor cell	71.8733	3.43221	0	0	0.361454	0.0924593
COL27A1	pdx-Tumor cell	71.5478	2.80289	0	0	0.742551	0.500598
NPAS2	pdx-Tumor cell	71.202	2.94592	0	0	0.590764	0.305186
LINC00854	pdx-Tumor cell	70.8611	2.95902	0	0	0.527753	0.248142
MME	pdx-Tumor cell	70.7155	3.03119	0	0	0.526264	0.228933
AC090673.1	pdx-Tumor cell	70.6745	3.11192	0	0	0.45917	0.174658
SLC16A4	pdx-Tumor cell	70.2084	3.31658	0	0	0.364324	0.0997173
LGR5	pdx-Tumor cell	69.5073	2.8249	0	0	0.677224	0.40875
RAB26	pdx-Tumor cell	68.7841	3.82184	0	0	0.288678	0.04827
BRCA1	pdx-Tumor cell	68.2774	2.70469	0	0	0.664864	0.409741
AC007608.1	pdx-Tumor cell	67.0631	3.69746	0	0	0.283271	0.048853
RBL1	pdx-Tumor cell	66.9903	2.83632	0	0	0.481296	0.215204
ADGRG5	pdx-Tumor cell	66.8959	3.4419	0	0	0.311797	0.0701023
MLIP	pdx-Tumor cell	65.3434	3.25793	0	0	0.320459	0.0815868
AQP4-AS1	pdx-Tumor cell	64.1452	3.16313	0	0	0.325425	0.0911476
AC245297.3	pdx-Tumor cell	63.6073	3.04927	0	0	0.349812	0.118168
CTNND2	pdx-Tumor cell	63.5705	2.78001	0	0	0.494207	0.231644
SPATS2	pdx-Tumor cell	63.554	2.50457	0	0	0.680148	0.446206
NPNT	pdx-Tumor cell	63.3891	2.55436	0	0	0.652726	0.400647
AC022146.2	pdx-Tumor cell	63.1148	2.57384	0	0	0.563948	0.314542
AC087273.2	pdx-Tumor cell	63.1138	4.52568	0	0	0.216729	0.0205497
CRLF3	pdx-Tumor cell	63.0291	2.55687	0	0	0.555286	0.30708
RNF43	pdx-Tumor cell	62.9714	2.47058	0	0	0.765559	0.564141
MATN2	pdx-Tumor cell	62.7063	3.27753	0	0	0.287188	0.0669834
SNAP25-AS1	pdx-Tumor cell	62.1777	2.635	0	0	0.804789	0.569388
COL9A3	pdx-Tumor cell	62.01	2.9701	0	0	0.330335	0.0959279
FBXL18	pdx-Tumor cell	61.6614	2.65341	0	0	0.436493	0.197744
SLC2A14	pdx-Tumor cell	61.5951	2.63783	0	0	0.467391	0.21535
LINC01996	pdx-Tumor cell	61.3141	3.9553	0	0	0.225888	0.0299356
AL356056.2	pdx-Tumor cell	60.9281	2.47397	0	0	0.590102	0.353426
GTF2IRD1	pdx-Tumor cell	60.5046	2.47212	0	0	0.535974	0.296033
TRABD2B	pdx-Tumor cell	60.502	2.77621	0	0	0.358365	0.126272
FANCA	pdx-Tumor cell	60.0208	2.61842	0	0	0.414864	0.178535
DOK6	pdx-Tumor cell	59.8049	2.59557	0	0	0.507007	0.253797
AC068888.1	pdx-Tumor cell	59.675	2.43	0	0	0.518208	0.281051
CCDC65	pdx-Tumor cell	59.6401	2.58206	0	0	0.400353	0.167808
BCL2L14	pdx-Tumor cell	59.6165	2.38141	0	0	0.611951	0.381701
NPSR1	pdx-Tumor cell	59.3815	3.59724	0	0	0.231516	0.0407206
H2AFY2	pdx-Tumor cell	58.7326	2.37925	0	0	0.550761	0.317107
AC243964.2	pdx-Tumor cell	58.69	2.38822	0	0	0.560031	0.334859
BRIP1	pdx-Tumor cell	58.6842	2.55821	0	0	0.471585	0.2287
ZNF710	pdx-Tumor cell	58.4191	2.31317	0	0	0.6871	0.477599
AL117381.1	pdx-Tumor cell	58.1284	2.56609	0	0	0.37569	0.152826
MYO10	pdx-Tumor cell	57.9509	2.48004	0	0	0.452715	0.208471
UHRF1	pdx-Tumor cell	57.5827	3.19781	0	0	0.247572	0.0540997
SEPT9	pdx-Tumor cell	57.554	2.32245	0	0	0.691514	0.502288
KANK4	pdx-Tumor cell	57.5101	2.44656	0	0	0.44659	0.217069
TENM1	pdx-Tumor cell	57.2403	2.80688	0	0	0.307989	0.0998922
AC104958.1	pdx-Tumor cell	57.0539	2.59813	0	0	0.354337	0.141808
ALOX12-AS1	pdx-Tumor cell	56.9431	2.37263	0	0	0.499448	0.264465
AC074032.1	pdx-Tumor cell	56.845	2.32673	0	0	0.503255	0.276328
NSD2	pdx-Tumor cell	56.7761	2.26045	0	0	0.666133	0.456321
PRKCA-AS1	pdx-Tumor cell	56.7402	2.44511	0	0	0.415195	0.191127
KIAA1671	pdx-Tumor cell	56.6812	2.2922	0	0	0.601081	0.383916
RERGL	pdx-Tumor cell	56.675	3.80932	0	0	0.200673	0.0292652
SNTB1	pdx-Tumor cell	56.6627	1.89663	0	0	0.898146	0.767365
LINC02027	pdx-Tumor cell	56.6321	2.70979	0	0	0.337122	0.134958
COL26A1	pdx-Tumor cell	56.2618	2.47767	0	0	0.383525	0.163465
IGF2BP3	pdx-Tumor cell	56.155	2.34671	0	0	0.497186	0.261229
ZNRF3-AS1	pdx-Tumor cell	54.8044	2.4073	0	0	0.367358	0.15644
TNRC18	pdx-Tumor cell	54.724	2.18331	0	0	0.619676	0.412132
CA6	pdx-Tumor cell	54.6382	3.24777	0	0	0.215184	0.0424986
SYN3	pdx-Tumor cell	54.452	2.38589	0	0	0.431858	0.210773
FAR2	pdx-Tumor cell	54.4442	2.79909	0	0	0.262801	0.075145
GREB1L	pdx-Tumor cell	54.3851	2.21897	0	0	0.609634	0.385694
SOBP	pdx-Tumor cell	54.1147	2.18877	0	0	0.643511	0.429504
AC016205.1	pdx-Tumor cell	53.5687	2.23075	0	0	0.730358	0.532894
MIR4300HG	pdx-Tumor cell	53.5071	2.8304	0	0	0.251435	0.0732504
SNAP25	pdx-Tumor cell	53.4791	2.27359	0	0	0.498345	0.270615
FRAS1	pdx-Tumor cell	53.476	2.14205	0	0	0.753311	0.55359
TFCP2	pdx-Tumor cell	53.4081	2.18622	0	0	0.515835	0.301921
PTPRG	pdx-Tumor cell	53.3869	2.11414	0	0	0.810417	0.661031
MOGAT3	pdx-Tumor cell	53.3656	2.85141	0	0	0.242772	0.0629318
AL157938.2	pdx-Tumor cell	53.0648	2.23996	0	0	0.446038	0.237677
ASIP	pdx-Tumor cell	53.0342	2.41794	0	0	0.325425	0.129973
AC048382.5	pdx-Tumor cell	52.9577	2.54243	0	0	0.286416	0.0968898
CERS4	pdx-Tumor cell	52.9402	2.10294	0	0	0.651126	0.457545
TAOK3	pdx-Tumor cell	52.2779	2.1111	0	0	0.653829	0.460023
CARMIL1	pdx-Tumor cell	52.0646	2.16988	0	0	0.572997	0.361938
AC078778.1	pdx-Tumor cell	52.009	3.08581	0	0	0.204922	0.0415076
CLIP2	pdx-Tumor cell	51.9724	2.23102	0	0	0.404215	0.198677
AC010531.5	pdx-Tumor cell	51.8536	2.36893	0	0	0.331605	0.140554
CECR2	pdx-Tumor cell	51.7753	2.64959	0	0	0.261863	0.0839187
DNASE1	pdx-Tumor cell	51.6792	2.09478	0	0	0.513352	0.310724
AL359706.1	pdx-Tumor cell	51.6248	2.38629	0	0	0.309589	0.12015
AGBL4	pdx-Tumor cell	51.3548	2.32275	0	0	0.378173	0.173405
AL162411.1	pdx-Tumor cell	51.2127	2.11465	0	0	0.484772	0.28073
ARID3A	pdx-Tumor cell	51.1799	2.04101	0	0	0.614048	0.412423
ZBTB7C	pdx-Tumor cell	51.1546	2.19124	0	0	0.48422	0.271373
SPDYE5	pdx-Tumor cell	51.0885	2.26732	0	0	0.339219	0.146501
SPDYE2	pdx-Tumor cell	51.0671	2.3843	0	0	0.295575	0.111202
CHST9	pdx-Tumor cell	51.0361	2.27922	0	0	0.382476	0.179701
MIR181A2HG	pdx-Tumor cell	51.0233	2.12238	0	0	0.47473	0.2749
ZNRF3	pdx-Tumor cell	50.9532	1.80551	0	0	0.879993	0.773137
ADCY6	pdx-Tumor cell	50.9148	2.26516	0	0	0.341536	0.150611
NR6A1	pdx-Tumor cell	50.771	1.9669	0	0	0.759049	0.584429
AL117190.2	pdx-Tumor cell	50.637	2.06504	0	0	0.69488	0.518728
DCAKD	pdx-Tumor cell	50.6038	2.1325	0	0	0.410174	0.212581
GINS1	pdx-Tumor cell	50.5247	2.20395	0	0	0.381042	0.179701
PCED1B	pdx-Tumor cell	50.4769	2.94923	0	0	0.208177	0.0496983
PRKCA	pdx-Tumor cell	50.3664	1.86306	0	0	0.83486	0.706853
CORO2A	pdx-Tumor cell	50.321	2.14252	0	0	0.402064	0.204506
EPS8	pdx-Tumor cell	50.306	2.02158	0	0	0.606102	0.403591
AC073896.2	pdx-Tumor cell	50.2455	2.58546	0	0	0.241337	0.0712391
TMEM143	pdx-Tumor cell	50.0753	2.47063	0	0	0.262139	0.0876498
AC119868.2	pdx-Tumor cell	50.052	2.80718	0	0	0.214467	0.0526132
AGBL3	pdx-Tumor cell	49.9465	2.16182	0	0	0.413595	0.225056
PIGL	pdx-Tumor cell	49.9052	2.00654	0	0	0.57228	0.380855
AP000721.2	pdx-Tumor cell	49.8532	2.54401	0	0	0.246303	0.0781182
ATAD5	pdx-Tumor cell	49.6219	2.11812	0	0	0.398036	0.201825
KANK1	pdx-Tumor cell	49.5952	1.82181	0	0	0.822501	0.68913
ABCC6	pdx-Tumor cell	49.5323	1.94488	0	0	0.69819	0.520185
NHSL1	pdx-Tumor cell	49.5068	1.96956	0	0	0.663319	0.478765
AC105052.3	pdx-Tumor cell	49.4687	2.17788	0	0	0.341922	0.156295
AC116049.2	pdx-Tumor cell	49.2952	2.27131	0	0	0.35384	0.154458
CYSTM1	pdx-Tumor cell	49.2919	1.99634	0	0	0.551975	0.358148
HUNK	pdx-Tumor cell	49.286	2.10862	0	0	0.586405	0.385577
NPTXR	pdx-Tumor cell	49.2753	3.27925	0	0	0.172975	0.0290903
PKN3	pdx-Tumor cell	49.1964	2.50938	0	0	0.242275	0.0761361
MGST2	pdx-Tumor cell	49.1473	1.889	0	0	0.734882	0.564899
DENND5B	pdx-Tumor cell	49.0766	1.87785	0	0	0.758497	0.596263
SIPA1L3	pdx-Tumor cell	49.0622	1.94891	0	0	0.644229	0.462471
AC090673.2	pdx-Tumor cell	49.0408	2.92438	0	0	0.19499	0.0420905
MPHOSPH9	pdx-Tumor cell	48.862	1.99522	0	0	0.525601	0.336375
MMS22L	pdx-Tumor cell	48.8598	2.07152	0	0	0.45437	0.254671
KLB	pdx-Tumor cell	48.8578	2.00868	0	0	0.590984	0.401084
GLUD1	pdx-Tumor cell	48.7172	1.66635	0	0	0.878393	0.747952
PRIM2	pdx-Tumor cell	48.7032	2.00267	0	0	0.570845	0.371207
GREB1	pdx-Tumor cell	48.6921	1.87713	0	0	0.768318	0.618387
ITFG2	pdx-Tumor cell	48.4616	1.97694	0	0	0.507007	0.315854
ZNF367	pdx-Tumor cell	48.4345	2.44267	0	0	0.248621	0.0830443
BBOX1-AS1	pdx-Tumor cell	48.246	2.04418	0	0	0.436217	0.234529
ABHD12B	pdx-Tumor cell	48.2012	2.22141	0	0	0.301534	0.122395
AC092574.2	pdx-Tumor cell	48.0719	2.33708	0	0	0.262801	0.0961611
AC073343.2	pdx-Tumor cell	48.0317	2.07297	0	0	0.367027	0.182441
AL022323.4	pdx-Tumor cell	48.0076	2.48396	0	0	0.232509	0.0728423
SHLD2	pdx-Tumor cell	47.8851	1.86294	0	0	0.722357	0.558836
PLEKHA5	pdx-Tumor cell	47.8469	1.78431	0	0	0.811355	0.666103
APOA1	pdx-Tumor cell	47.7755	0.702838	0	0	0.996358	0.979421
FBN3	pdx-Tumor cell	47.647	2.38202	0	0	0.24691	0.0831317
PLCH1	pdx-Tumor cell	47.5782	2.07945	0	0	0.378724	0.186289
ITGA7	pdx-Tumor cell	47.5718	2.44285	0	0	0.236206	0.0750576
RAP2C-AS1	pdx-Tumor cell	47.41	1.91058	0	0	0.721805	0.551287
WNK2	pdx-Tumor cell	47.328	2.03137	0	0	0.389428	0.200863
SCARB1	pdx-Tumor cell	47.228	1.9243	0	0	0.624862	0.441309
ST3GAL2	pdx-Tumor cell	47.2136	1.97411	0	0	0.420106	0.234908
ADD3	pdx-Tumor cell	47.0183	1.90002	0	0	0.575094	0.387647
GSE1	pdx-Tumor cell	46.9996	1.8971	0	0	0.625083	0.451191
AC130324.2	pdx-Tumor cell	46.9417	2.38685	0	0	0.23582	0.0784971
AC004158.1	pdx-Tumor cell	46.8984	2.18406	0	0	0.286857	0.11744
KNTC1	pdx-Tumor cell	46.8055	2.02307	0	0	0.384407	0.199726
MED12L	pdx-Tumor cell	46.7576	2.34293	0	0	0.249062	0.0881744
SYCP3	pdx-Tumor cell	46.7038	2.66526	0	0	0.195211	0.050223
SPG7	pdx-Tumor cell	46.6528	1.83116	0	0	0.631759	0.460664
ZNF75A	pdx-Tumor cell	46.6382	1.93773	0	0	0.425679	0.239922
TBX4	pdx-Tumor cell	46.6212	2.64493	0	0	0.197914	0.0524674
FOXM1	pdx-Tumor cell	46.4793	2.24529	0	0	0.26269	0.0991051
TLN2	pdx-Tumor cell	46.3392	1.92975	0	0	0.491503	0.305914
LINC00106	pdx-Tumor cell	46.1663	2.15225	0	0	0.283878	0.119859
TMPRSS9	pdx-Tumor cell	46.0865	2.14453	0	0	0.282995	0.11607
NUTM2A-AS1	pdx-Tumor cell	45.9304	1.89192	0	0	0.468495	0.276387
TBX5	pdx-Tumor cell	45.9261	2.37266	0	0	0.238689	0.0805084
KIZ-AS1	pdx-Tumor cell	45.8212	1.90459	0	0	0.522567	0.337919
PHF20	pdx-Tumor cell	45.7089	1.8213	0	0	0.602626	0.426648
FBXO31	pdx-Tumor cell	45.6871	1.82193	0	0	0.626186	0.457458
LRP5	pdx-Tumor cell	45.542	1.82422	0	0	0.567645	0.389891
RNFT2	pdx-Tumor cell	45.3496	2.15991	0	0	0.266773	0.104468
VSIG10	pdx-Tumor cell	45.3396	1.86863	0	0	0.486261	0.309441
CAPN15	pdx-Tumor cell	45.3238	2.01898	0	0	0.315769	0.147871
LINC02228	pdx-Tumor cell	45.29	4.46208	0	0	0.11951	0.00813245
AL139807.1	pdx-Tumor cell	45.2259	2.08831	0	0	0.300596	0.138631
SSBP3	pdx-Tumor cell	45.2218	1.84445	0	0	0.572501	0.397499
PHYHIPL	pdx-Tumor cell	45.1871	1.82729	0	0	0.656919	0.484012
GATA4	pdx-Tumor cell	45.1428	1.84165	0	0	0.577853	0.401376
PTK7	pdx-Tumor cell	45.1365	1.8713	0	0	0.459887	0.278427
AC131571.1	pdx-Tumor cell	44.9931	2.04419	0	0	0.312183	0.148716
AC109361.2	pdx-Tumor cell	44.9801	2.57669	0	0	0.189804	0.0523217
FGFR4	pdx-Tumor cell	44.9669	1.89616	0	0	0.397594	0.218323
VIL1	pdx-Tumor cell	44.9536	1.84988	0	0	0.472964	0.290057
LRP4	pdx-Tumor cell	44.9227	1.76143	0	0	0.658354	0.494914
PRSS48	pdx-Tumor cell	44.771	1.96091	0	0	0.354392	0.188125
PDXDC1	pdx-Tumor cell	44.7602	1.68423	0	0	0.743103	0.59638
SYNJ2	pdx-Tumor cell	44.73	1.85882	0	0	0.46066	0.277086
TMEM266	pdx-Tumor cell	44.729	2.02148	0	0	0.300761	0.138689
MEG8	pdx-Tumor cell	44.6645	1.45703	0	0	0.903498	0.771329
RNF34	pdx-Tumor cell	44.6578	1.87184	0	0	0.412271	0.237211
SPHK1	pdx-Tumor cell	44.6294	2.69955	0	0	0.175734	0.0417408
MYH7B	pdx-Tumor cell	44.6236	2.16457	0	0	0.320349	0.148687
OSBPL10	pdx-Tumor cell	44.5286	2.03266	0	0	0.321507	0.150582
FGFR2	pdx-Tumor cell	44.5226	2.26619	0	0	0.231792	0.0784388
AC009690.2	pdx-Tumor cell	44.4442	2.03608	0	0	0.287906	0.128225
RHBG	pdx-Tumor cell	44.4044	1.74567	0	0	0.725447	0.565366
POLA2	pdx-Tumor cell	44.404	2.1269	0	0	0.257338	0.102778
ACSM3	pdx-Tumor cell	44.3038	1.95932	0	0	0.406809	0.217973
LRRC75A	pdx-Tumor cell	44.1611	2.061	0	0	0.282278	0.12289
SPATS2L	pdx-Tumor cell	44.1287	1.67592	0	0	0.776539	0.641881
NSUN7	pdx-Tumor cell	44.1176	2.18502	0	0	0.239241	0.0887282
MLIP-AS1	pdx-Tumor cell	44.086	4.16523	0	0	0.117579	0.00973562
LINC00511	pdx-Tumor cell	43.9712	2.04383	0	0	0.300099	0.138805
ACACB	pdx-Tumor cell	43.9404	1.80033	0	0	0.5	0.322966
MACROD1	pdx-Tumor cell	43.9145	1.86472	0	0	0.376793	0.207713
AC011287.1	pdx-Tumor cell	43.9119	2.07323	0	0	0.268318	0.112659
ATP2A1	pdx-Tumor cell	43.8172	2.34116	0	0	0.206025	0.0655551
TCF7	pdx-Tumor cell	43.8109	1.94094	0	0	0.314059	0.14994
AL391117.1	pdx-Tumor cell	43.7941	1.81183	0	0	0.742386	0.575801
LLGL2	pdx-Tumor cell	43.7375	1.80163	0	0	0.512194	0.342029
TJP3	pdx-Tumor cell	43.7045	2.82418	0	0	0.158023	0.0336375
KIF18B	pdx-Tumor cell	43.6624	2.21955	0	0	0.232344	0.0867461
MTMR7	pdx-Tumor cell	43.6315	2.84849	0	0	0.155926	0.0341913
KLC4	pdx-Tumor cell	43.5989	1.81687	0	0	0.42441	0.252368
MARK4	pdx-Tumor cell	43.5861	1.77189	0	0	0.512635	0.341884
POLQ	pdx-Tumor cell	43.5803	2.01012	0	0	0.296734	0.134171
AC006206.2	pdx-Tumor cell	43.5077	2.3068	0	0	0.213805	0.0708602
MROH9	pdx-Tumor cell	43.4547	2.02742	0	0	0.302196	0.151806
GYG2	pdx-Tumor cell	43.3208	1.78676	0	0	0.457791	0.285685
AC025682.1	pdx-Tumor cell	43.2475	1.83457	0	0	0.369234	0.20232
BICRAL	pdx-Tumor cell	43.2274	1.76095	0	0	0.493324	0.322908
PNKP	pdx-Tumor cell	43.1659	1.92177	0	0	0.30501	0.147171
SPIRE2	pdx-Tumor cell	43.1337	1.83684	0	0	0.365262	0.199901
FAM182B	pdx-Tumor cell	43.0516	1.96362	0	0	0.292099	0.130994
ENO4	pdx-Tumor cell	42.9538	2.03091	0	0	0.262028	0.113213
RGPD1	pdx-Tumor cell	42.9424	2.02972	0	0	0.29414	0.140175
LRIG1	pdx-Tumor cell	42.7897	1.85541	0	0	0.351357	0.185502
ACTN4	pdx-Tumor cell	42.7778	1.68228	0	0	0.649857	0.483691
RAD9A	pdx-Tumor cell	42.7648	1.8222	0	0	0.362503	0.197423
AGBL5	pdx-Tumor cell	42.7271	1.89215	0	0	0.315328	0.154633
AC027644.4	pdx-Tumor cell	42.6807	1.80507	0	0	0.390035	0.22628
MUCL1	pdx-Tumor cell	42.6695	2.38557	0	0	0.192452	0.0579765
SLC12A9	pdx-Tumor cell	42.6675	1.85489	0	0	0.338612	0.177369
TIAM2	pdx-Tumor cell	42.6366	1.73668	0	0	0.496689	0.324482
Z94721.1	pdx-Tumor cell	42.5743	1.76879	0	0	0.474619	0.305973
NEXN	pdx-Tumor cell	42.4929	2.58307	0	0	0.16674	0.0419448
ASPSCR1	pdx-Tumor cell	42.486	1.65422	0	0	0.703266	0.554377
SPDYE1	pdx-Tumor cell	42.4828	2.12253	0	0	0.225944	0.0843268
RALGPS1	pdx-Tumor cell	42.4153	1.84431	0	0	0.343302	0.179322
ANKMY1	pdx-Tumor cell	42.409	1.76357	0	0	0.422478	0.258227
SLC39A5	pdx-Tumor cell	42.373	1.77893	0	0	0.435886	0.267817
SUCLA2	pdx-Tumor cell	42.3029	1.73525	0	0	0.47953	0.31326
C11orf80	pdx-Tumor cell	42.2934	1.9429	0	0	0.277864	0.127146
RFC3	pdx-Tumor cell	42.2796	1.80679	0	0	0.498952	0.316
DLGAP1-AS5	pdx-Tumor cell	42.2612	4.37512	0	0	0.105992	0.00690821
SH3RF2	pdx-Tumor cell	42.1818	1.7552	0	0	0.445266	0.277378
SUSD1	pdx-Tumor cell	42.1695	1.77492	0	0	0.391856	0.227505
RBP2	pdx-Tumor cell	42.1235	2.18715	0	0	0.217612	0.0827819
PTK2	pdx-Tumor cell	42.0833	1.47153	0	0	0.862668	0.746874
CD8B	pdx-Tumor cell	42.0491	2.46095	0	0	0.175679	0.0490279
SMCR5	pdx-Tumor cell	42.0286	1.98294	0	0	0.258773	0.111872
ARL17B	pdx-Tumor cell	41.9568	1.80624	0	0	0.423196	0.257382
SPDYE3	pdx-Tumor cell	41.8835	1.8029	0	0	0.35522	0.193284
LINC01572	pdx-Tumor cell	41.8083	1.67948	0	0	0.671265	0.510421
SSC4D	pdx-Tumor cell	41.7516	1.77592	0	0	0.374034	0.214592
TCF25	pdx-Tumor cell	41.7136	1.66069	0	0	0.577577	0.416795
C20orf204	pdx-Tumor cell	41.6126	2.22891	0	0	0.200783	0.0688198
MAK	pdx-Tumor cell	41.5916	1.75893	0	0	0.38369	0.222841
AC007277.1	pdx-Tumor cell	41.5506	1.8769	0	0	0.30203	0.147229
SMG6	pdx-Tumor cell	41.4165	1.63784	0	0	0.631097	0.479581
TUBB4B	pdx-Tumor cell	41.4152	1.79204	0	0	0.376793	0.210948
AC005037.1	pdx-Tumor cell	41.3857	1.81139	0	0	0.323273	0.168566
AC083902.1	pdx-Tumor cell	41.3852	1.98971	0	0	0.248565	0.106159
POLE	pdx-Tumor cell	41.34	1.84456	0	0	0.305617	0.152243
DUOX1	pdx-Tumor cell	41.2981	1.99702	0	0	0.24211	0.100563
PDZRN3	pdx-Tumor cell	41.2939	1.79742	0	0	0.396436	0.216982
LAT2	pdx-Tumor cell	41.2713	2.45961	0	0	0.16663	0.0448888
WWOX	pdx-Tumor cell	41.2574	1.55697	0	0	0.853123	0.740432
AGPAT3	pdx-Tumor cell	41.2549	1.63889	0	0	0.614434	0.460926
SULF2	pdx-Tumor cell	41.2529	1.70698	0	0	0.459281	0.292273
CHAF1A	pdx-Tumor cell	41.2181	1.92237	0	0	0.267325	0.119859
CIT	pdx-Tumor cell	41.2094	1.91147	0	0	0.290278	0.13898
CEP112	pdx-Tumor cell	41.199	1.7303	0	0	0.477875	0.306468
AMZ1	pdx-Tumor cell	41.1814	1.8563	0	0	0.301424	0.152301
CDCA7	pdx-Tumor cell	41.1552	1.89653	0	0	0.290223	0.140409
POLE2	pdx-Tumor cell	41.1216	1.75654	0	0	0.353951	0.194625
AC091153.2	pdx-Tumor cell	41.0939	1.95407	0	0	0.249117	0.107267
ARHGAP18	pdx-Tumor cell	41.0513	1.75441	0	0	0.384518	0.214563
AL356479.1	pdx-Tumor cell	41.0459	2.2034	0	0	0.200342	0.0738916
DRG1	pdx-Tumor cell	41.0081	1.70729	0	0	0.408298	0.249075
LINC02127	pdx-Tumor cell	41.0042	3.82367	0	0	0.107482	0.0108724
EXTL3	pdx-Tumor cell	41.0007	1.76906	0	0	0.4936	0.343982
AC009690.1	pdx-Tumor cell	40.908	1.7247	0	0	0.382863	0.225756
FLRT1	pdx-Tumor cell	40.9075	2.49737	0	0	0.159126	0.0422946
C19orf25	pdx-Tumor cell	40.8743	1.75335	0	0	0.341867	0.186493
EMC3	pdx-Tumor cell	40.8553	1.73295	0	0	0.382476	0.225027
SNTG1	pdx-Tumor cell	40.767	1.50656	0	0	0.862172	0.747311
AC002429.2	pdx-Tumor cell	40.7668	1.76855	0	0	0.362392	0.203894
CPB2-AS1	pdx-Tumor cell	40.7472	1.70017	0	0	0.545409	0.386656
OVOL2	pdx-Tumor cell	40.7239	1.78949	0	0	0.321618	0.170344
ZNF721	pdx-Tumor cell	40.7153	1.61724	0	0	0.60693	0.455417
CHKA	pdx-Tumor cell	40.7054	1.59767	0	0	0.670106	0.516833
TLE4	pdx-Tumor cell	40.6231	1.79122	0	0	0.347054	0.191739
MAP7D2	pdx-Tumor cell	40.596	1.84343	0	0	0.285974	0.138252
LINC01494	pdx-Tumor cell	40.5545	2.59068	0	0	0.149581	0.035911
MAML3	pdx-Tumor cell	40.5539	1.58027	0	0	0.782278	0.645466
KCNAB1	pdx-Tumor cell	40.5526	2.43706	0	0	0.164037	0.0448888
SCAI	pdx-Tumor cell	40.5387	1.66845	0	0	0.446921	0.286443
AC099669.1	pdx-Tumor cell	40.5025	1.74208	0	0	0.345674	0.191768
SCUBE3	pdx-Tumor cell	40.4857	2.51178	0	0	0.154546	0.0388259
HOOK2	pdx-Tumor cell	40.425	1.6419	0	0	0.499393	0.342029
MIR762HG	pdx-Tumor cell	40.3927	2.08407	0	0	0.207239	0.074358
PURPL	pdx-Tumor cell	40.3711	1.72916	0	0	0.395994	0.224007
LINC02465	pdx-Tumor cell	40.2991	3.40776	0	0	0.112558	0.0151864
PCSK5	pdx-Tumor cell	40.2756	1.676	0	0	0.592695	0.424957
ENOX1	pdx-Tumor cell	40.1982	2.16131	0	0	0.204866	0.0766899
ARHGAP26	pdx-Tumor cell	40.172	1.6224	0	0	0.645332	0.484537
PIK3C2G	pdx-Tumor cell	40.1589	1.89263	0	0	0.313121	0.175533
TECPR2	pdx-Tumor cell	40.1307	1.71358	0	0	0.348047	0.195849
CUEDC1	pdx-Tumor cell	40.108	1.67849	0	0	0.399525	0.241467
MAPK4	pdx-Tumor cell	40.0965	2.40502	0	0	0.162768	0.0451511
MINK1	pdx-Tumor cell	40.0608	1.68234	0	0	0.379607	0.223686
AF107885.2	pdx-Tumor cell	40.0384	2.00807	0	0	0.217557	0.0863964
HELLS	pdx-Tumor cell	40.0265	1.67257	0	0	0.491834	0.327659
DCDC2	pdx-Tumor cell	39.9919	1.67637	0	0	0.736096	0.582738
UBE2K	pdx-Tumor cell	39.9419	1.46002	0	0	0.786747	0.662401
DHRS7B	pdx-Tumor cell	39.9061	1.70837	0	0	0.35213	0.199493
RAD52	pdx-Tumor cell	39.8611	1.69248	0	0	0.357371	0.203982
NUSAP1	pdx-Tumor cell	39.86	1.85612	0	0	0.270305	0.126359
HECTD4	pdx-Tumor cell	39.8434	1.59405	0	0	0.645498	0.506777
UBOX5-AS1	pdx-Tumor cell	39.7979	1.78747	0	0	0.287133	0.143207
SYCE2	pdx-Tumor cell	39.7811	2.48253	0	0	0.151236	0.0402542
ANKRD23	pdx-Tumor cell	39.7799	1.65723	0	0	0.407305	0.251931
PAK4	pdx-Tumor cell	39.7659	1.72202	0	0	0.323935	0.173492
GPR82	pdx-Tumor cell	39.754	2.58641	0	0	0.143125	0.0339289
C7orf50	pdx-Tumor cell	39.7517	1.62083	0	0	0.474399	0.317078
FRS2	pdx-Tumor cell	39.7357	1.5849	0	0	0.632642	0.484245
AP001767.3	pdx-Tumor cell	39.6581	1.93144	0	0	0.232068	0.0989885
PPP6R2	pdx-Tumor cell	39.6552	1.50289	0	0	0.74829	0.623983
PKD1	pdx-Tumor cell	39.6373	1.71206	0	0	0.32857	0.180838
TUBA1C	pdx-Tumor cell	39.6265	1.72332	0	0	0.353178	0.194975
AL139023.1	pdx-Tumor cell	39.6258	2.13988	0	0	0.192011	0.0648556
MAP3K12	pdx-Tumor cell	39.6107	1.98467	0	0	0.215791	0.0842685
DENND4C	pdx-Tumor cell	39.506	1.55897	0	0	0.654822	0.510974
STOX1	pdx-Tumor cell	39.4683	1.94861	0	0	0.223792	0.0916431
ZRANB3	pdx-Tumor cell	39.4251	1.5541	0	0	0.696535	0.552832
LINC01169	pdx-Tumor cell	39.4135	1.93978	0	0	0.236648	0.109861
VWCE	pdx-Tumor cell	39.4123	1.64589	0	0	0.400298	0.247151
STPG2	pdx-Tumor cell	39.3573	1.75761	0	0	0.384904	0.223424
ACAD10	pdx-Tumor cell	39.3233	1.65335	0	0	0.376848	0.226455
SFXN2	pdx-Tumor cell	39.2764	1.6667	0	0	0.351578	0.202553
TGFBR2	pdx-Tumor cell	39.2762	1.5898	0	0	0.665747	0.52141
CA4	pdx-Tumor cell	39.2561	2.38969	0	0	0.157747	0.0442767
NXN	pdx-Tumor cell	39.2023	1.75693	0	0	0.357702	0.214271
CTCF	pdx-Tumor cell	39.1568	1.60286	0	0	0.470205	0.317282
RIPOR3	pdx-Tumor cell	39.1443	2.87244	0	0	0.123869	0.0238144
AC022558.2	pdx-Tumor cell	39.1381	1.78181	0	0	0.27665	0.135687
QRICH1	pdx-Tumor cell	39.1007	1.61224	0	0	0.414478	0.261696
KIAA1257	pdx-Tumor cell	39.0821	2.0319	0	0	0.199349	0.0769814
CENPP	pdx-Tumor cell	39.048	1.65799	0	0	0.49989	0.339727
DLGAP1-AS4	pdx-Tumor cell	39.0462	3.97809	0	0	0.0957294	0.00813245
DHRSX	pdx-Tumor cell	39.0111	1.53199	0	0	0.697749	0.567406
STOX2	pdx-Tumor cell	38.9983	1.66911	0	0	0.377731	0.225464
WDHD1	pdx-Tumor cell	38.9875	1.81952	0	0	0.257559	0.119771
PPM1H	pdx-Tumor cell	38.9786	1.60413	0	0	0.605992	0.454076
SLC29A2	pdx-Tumor cell	38.9514	1.94955	0	0	0.213915	0.0873583
RILPL1	pdx-Tumor cell	38.9325	1.59434	0	0	0.463032	0.308654
MME-AS1	pdx-Tumor cell	38.8937	2.88072	0	0	0.122158	0.0225318
NCOR2	pdx-Tumor cell	38.8751	1.58267	0	0	0.510483	0.360364
AC011466.3	pdx-Tumor cell	38.822	2.36665	0	0	0.152395	0.0426735
CHTF18	pdx-Tumor cell	38.7356	2.03212	0	0	0.1951	0.0725508
RABL6	pdx-Tumor cell	38.7167	1.59988	0	0	0.445597	0.293963
SH3PXD2A-AS1	pdx-Tumor cell	38.6795	2.39159	0	0	0.148863	0.0401084
CCDC57	pdx-Tumor cell	38.6221	1.59887	0	0	0.424299	0.271665
TUBA1B	pdx-Tumor cell	38.606	1.54373	0	0	0.645829	0.48101
RBM6	pdx-Tumor cell	38.556	1.45906	0	0	0.743324	0.619436
ESPL1	pdx-Tumor cell	38.5485	2.19224	0	0	0.169168	0.0549742
FANCI	pdx-Tumor cell	38.5366	1.72268	0	0	0.301755	0.156003
GPSM2	pdx-Tumor cell	38.5203	1.70147	0	0	0.307934	0.166118
MAP3K13	pdx-Tumor cell	38.498	1.54878	0	0	0.627731	0.484158
NUP107	pdx-Tumor cell	38.4791	1.58307	0	0	0.475888	0.321975
DPYSL2	pdx-Tumor cell	38.4479	1.82073	0	0	0.249283	0.11298
AL359915.2	pdx-Tumor cell	38.4364	1.6069	0	0	0.576197	0.440318
FAM184B	pdx-Tumor cell	38.4052	1.94824	0	0	0.207956	0.0822281
PKD1L3	pdx-Tumor cell	38.3862	2.52756	0	0	0.136945	0.0331711
ITPKA	pdx-Tumor cell	38.3739	2.44404	0	0	0.143677	0.0375725
GFOD1	pdx-Tumor cell	38.3393	1.86783	0	0	0.231516	0.100737
SLC22A3	pdx-Tumor cell	38.3088	1.60089	0	0	0.498565	0.349404
PYGL	pdx-Tumor cell	38.2841	1.57815	0	0	0.539892	0.40123
SH3D19	pdx-Tumor cell	38.2448	1.39648	0	0	0.811962	0.6984
PCBD2	pdx-Tumor cell	38.2289	1.59103	0	0	0.429431	0.280876
AL078459.1	pdx-Tumor cell	38.2236	1.68987	0	0	0.336515	0.191885
MYH14	pdx-Tumor cell	38.1794	1.63684	0	0	0.340157	0.194421
EFCAB13	pdx-Tumor cell	38.1538	1.63595	0	0	0.340488	0.197015
PHGDH	pdx-Tumor cell	38.1307	1.84384	4.8162470784222e-310	0	0.237199	0.105838
RASGRF2	pdx-Tumor cell	38.0864	1.69853	0	0	0.433734	0.288979
RFC5	pdx-Tumor cell	38.0535	1.87401	0	4.42829e-307	0.220095	0.0932463
TCF20	pdx-Tumor cell	38.0132	1.52401	7.2553704087838e-310	2.81307e-308	0.576528	0.431719
POLR1C	pdx-Tumor cell	37.9864	1.57838	0	3.04216e-307	0.414092	0.266651
SLC10A1	pdx-Tumor cell	37.9728	2.15944	8.91074e-307	3.41151e-305	0.168064	0.0531378
PLLP	pdx-Tumor cell	37.9368	2.48009	1.44606e-305	5.52367e-304	0.137111	0.0348034
DOCK5	pdx-Tumor cell	37.9261	1.53018	0	5.13163e-307	0.599426	0.452532
AL133480.1	pdx-Tumor cell	37.8938	1.81967	2.75445e-306	1.05335e-304	0.235047	0.106655
PKP2	pdx-Tumor cell	37.8932	1.58437	2.40812e-307	9.25127e-306	0.40107	0.25164
SMC1B	pdx-Tumor cell	37.8803	2.63724	2.14486e-304	8.13735e-303	0.126683	0.029032
FIGNL2	pdx-Tumor cell	37.7614	1.92942	7.5705e-304	2.86245e-302	0.200728	0.0817326
DLGAP4	pdx-Tumor cell	37.7172	1.53543	5.97052e-305	2.27029e-303	0.502483	0.355263
TMEM117	pdx-Tumor cell	37.7109	1.52386	1.60952e-305	6.14109e-304	0.700177	0.564812
PCAT1	pdx-Tumor cell	37.6921	1.5778	1.10899e-304	4.21217e-303	0.520084	0.365844
CMIP	pdx-Tumor cell	37.6921	1.4784	3.59419e-305	1.36979e-303	0.741006	0.632262
TMEM120B	pdx-Tumor cell	37.6728	1.59177	1.10576e-303	4.17623e-302	0.367634	0.225581
CRTC1	pdx-Tumor cell	37.6671	1.60187	1.63082e-303	6.15237e-302	0.346336	0.204186
TNFAIP8L3	pdx-Tumor cell	37.6566	1.6382	2.75229e-303	1.03715e-301	0.334143	0.192439
FBXO16	pdx-Tumor cell	37.6471	1.75615	1.09787e-302	4.1186e-301	0.256069	0.12187
HEATR4	pdx-Tumor cell	37.6276	1.74596	2.59719e-302	9.7215e-301	0.256566	0.126388
AL360181.1	pdx-Tumor cell	37.5805	2.41414	4.16372e-300	1.54131e-298	0.138766	0.0372227
BBOX1	pdx-Tumor cell	37.5768	2.01676	6.93321e-301	2.58362e-299	0.185776	0.0678579
DGCR8	pdx-Tumor cell	37.5202	1.6936	9.10412e-301	3.38883e-299	0.269918	0.137436
EDDM13	pdx-Tumor cell	37.5007	1.91568	7.01677e-300	2.59458e-298	0.200342	0.0796339
LINC01107	pdx-Tumor cell	37.499	3.22713	6.97856e-298	2.54953e-296	0.101964	0.014516
IGF2BP2-AS1	pdx-Tumor cell	37.4856	1.611	1.29399e-300	4.81128e-299	0.332267	0.191477
CMTM7	pdx-Tumor cell	37.4784	1.64773	2.34733e-300	8.70851e-299	0.307217	0.169645
LRRC23	pdx-Tumor cell	37.4783	1.70853	3.56786e-300	1.3222e-298	0.268263	0.132189
MELK	pdx-Tumor cell	37.4309	1.71476	1.73996e-299	6.41966e-298	0.276098	0.139359
C12orf65	pdx-Tumor cell	37.4052	1.664	3.81947e-299	1.40612e-297	0.290333	0.154079
R3HDM2	pdx-Tumor cell	37.3894	1.47775	2.0015e-300	7.43369e-299	0.711101	0.586848
SLF2	pdx-Tumor cell	37.3334	1.51374	4.6066e-299	1.69404e-297	0.54083	0.397878
WWP2	pdx-Tumor cell	37.2974	1.54854	5.07644e-298	1.85867e-296	0.398588	0.253068
RAB30-AS1	pdx-Tumor cell	37.2916	1.51278	3.19025e-298	1.16934e-296	0.478261	0.33174
UNK	pdx-Tumor cell	37.2709	1.51441	6.2254e-298	2.27685e-296	0.487751	0.341621
ASF1B	pdx-Tumor cell	37.218	2.12226	4.57351e-295	1.66182e-293	0.164368	0.0550616
LINC00685	pdx-Tumor cell	37.1896	1.77837	1.83154e-295	6.66227e-294	0.23593	0.107354
FBXL13	pdx-Tumor cell	37.1099	1.57114	5.33932e-295	1.93799e-293	0.378007	0.236861
TBC1D8	pdx-Tumor cell	37.1087	1.45684	5.46935e-296	1.99165e-294	0.687321	0.55907
PXN	pdx-Tumor cell	37.0931	1.64474	2.31675e-294	8.3999e-293	0.289782	0.153205
KCNC1	pdx-Tumor cell	37.0918	2.07293	3.25889e-293	1.17145e-291	0.168892	0.0583846
BCAT2	pdx-Tumor cell	37.0916	1.8484	1.04405e-293	3.76509e-292	0.210881	0.0895736
AC091057.6	pdx-Tumor cell	37.066	1.73842	9.19291e-294	3.31875e-292	0.261256	0.128341
EYS	pdx-Tumor cell	37.0529	1.6114	5.9895e-294	2.16461e-292	0.344074	0.206693
CDHR2	pdx-Tumor cell	37.0258	1.68172	3.55927e-293	1.27669e-291	0.269036	0.136707
CA5A	pdx-Tumor cell	37.0025	1.49919	4.99473e-294	1.80705e-292	0.573107	0.433293
C5orf66	pdx-Tumor cell	36.991	1.55935	3.26714e-293	1.17316e-291	0.377179	0.233276
CARHSP1	pdx-Tumor cell	36.9803	1.51498	2.27746e-293	8.19544e-292	0.463308	0.317166
NRL	pdx-Tumor cell	36.9287	1.89642	4.36492e-291	1.55075e-289	0.196866	0.0793133
CEMIP	pdx-Tumor cell	36.9096	1.70135	2.20055e-291	7.83462e-290	0.275546	0.144839
ABAT	pdx-Tumor cell	36.8977	1.53523	4.11077e-292	1.46667e-290	0.472247	0.326697
INVS	pdx-Tumor cell	36.887	1.47871	2.32484e-292	8.31242e-291	0.603068	0.461947
GMDS	pdx-Tumor cell	36.877	1.52578	3.56318e-292	1.27265e-290	0.607868	0.469992
R3HDML	pdx-Tumor cell	36.8754	2.79956	8.00326e-289	2.8254e-287	0.112392	0.021978
THUMPD3-AS1	pdx-Tumor cell	36.8291	1.49471	4.5332e-291	1.60883e-289	0.482344	0.339727
CCDC170	pdx-Tumor cell	36.7894	1.73075	1.80577e-289	6.38164e-288	0.266056	0.140263
COL4A3	pdx-Tumor cell	36.6745	2.343	2.07337e-286	7.22083e-285	0.137332	0.0378931
AC015878.1	pdx-Tumor cell	36.6331	1.97797	1.91183e-286	6.66519e-285	0.17921	0.0659049
RELL1	pdx-Tumor cell	36.6259	1.58983	1.92629e-287	6.75067e-286	0.32548	0.184219
LINC01762	pdx-Tumor cell	36.6157	2.02206	4.82625e-286	1.67387e-284	0.170989	0.0613286
TBL1X	pdx-Tumor cell	36.5884	1.45751	5.9196e-288	2.07886e-286	0.689031	0.563296
KIF9-AS1	pdx-Tumor cell	36.5852	1.5322	5.09463e-287	1.78354e-285	0.385456	0.244119
USHBP1	pdx-Tumor cell	36.5805	1.80168	5.44291e-286	1.88579e-284	0.213639	0.0928382
ZNF789	pdx-Tumor cell	36.5589	1.53294	1.52203e-286	5.31173e-285	0.37111	0.232372
AACS	pdx-Tumor cell	36.5545	1.58199	2.832e-286	9.84243e-285	0.319576	0.183374
ZNF627	pdx-Tumor cell	36.5368	1.627	8.42481e-286	2.91591e-284	0.282774	0.151339
FADS2	pdx-Tumor cell	36.5244	1.54123	2.40234e-286	8.35784e-285	0.460991	0.318273
GLS2	pdx-Tumor cell	36.4987	1.86285	1.29498e-284	4.44992e-283	0.197914	0.0808581
ZNF124	pdx-Tumor cell	36.4647	1.52819	2.95502e-285	1.0196e-283	0.418064	0.28003
DENND1A	pdx-Tumor cell	36.458	1.40642	4.12486e-286	1.43208e-284	0.729971	0.606436
NOTUM	pdx-Tumor cell	36.4383	1.45133	8.77385e-286	3.03358e-284	0.688203	0.548051
SLC5A11	pdx-Tumor cell	36.4246	1.89361	2.30094e-283	7.85835e-282	0.19168	0.0796047
PHACTR2	pdx-Tumor cell	36.4209	1.49248	5.66216e-285	1.94767e-283	0.52367	0.381905
RFWD3	pdx-Tumor cell	36.3952	1.56695	6.16478e-284	2.11405e-282	0.331053	0.192672
NIPAL1	pdx-Tumor cell	36.3776	1.62867	2.22901e-283	7.62043e-282	0.294692	0.167721
METTL16	pdx-Tumor cell	36.3761	1.48641	4.82791e-284	1.6573e-282	0.437928	0.294954
AC073896.1	pdx-Tumor cell	36.332	1.96168	7.45242e-282	2.54262e-280	0.175734	0.0661381
SMTNL2	pdx-Tumor cell	36.2635	2.60143	7.11657e-280	2.40843e-278	0.117193	0.0265252
ST18	pdx-Tumor cell	36.2014	1.86259	3.2577e-280	1.10584e-278	0.201997	0.0840936
STX18-AS1	pdx-Tumor cell	36.1957	1.49193	2.50094e-281	8.51538e-280	0.442452	0.299064
MMP24	pdx-Tumor cell	36.1713	1.75086	6.61223e-280	2.24001e-278	0.226495	0.106421
ARID1B	pdx-Tumor cell	36.1547	1.3123	8.36287e-282	2.85034e-280	0.82068	0.710117
AC008758.1	pdx-Tumor cell	36.1279	2.26411	2.68118e-278	9.01015e-277	0.13849	0.0399918
TMEM106A	pdx-Tumor cell	36.1218	1.64011	1.74978e-279	5.90384e-278	0.269477	0.141225
TESC	pdx-Tumor cell	36.1104	2.0371	1.78158e-278	5.99305e-277	0.166575	0.0582388
EXOC3L4	pdx-Tumor cell	36.0954	1.49526	1.08551e-279	3.66994e-278	0.413209	0.274055
BCL2L1	pdx-Tumor cell	36.0527	1.4714	2.20202e-279	7.42225e-278	0.523505	0.383799
MYBL2	pdx-Tumor cell	36.0424	1.94109	1.33729e-277	4.4716e-276	0.179651	0.069053
ZFHX2	pdx-Tumor cell	35.9907	2.09678	1.49658e-276	4.96954e-275	0.154933	0.0506894
LINC01515	pdx-Tumor cell	35.9882	1.47494	1.4263e-278	4.80273e-277	0.57719	0.437462
CRLF1	pdx-Tumor cell	35.985	1.90871	7.91076e-277	2.63729e-275	0.183072	0.0700732
CMTM4	pdx-Tumor cell	35.9823	1.55153	1.06317e-277	3.56208e-276	0.328956	0.193372
SEMA4G	pdx-Tumor cell	35.9466	1.48122	1.31767e-277	4.41039e-276	0.434231	0.287055
DTL	pdx-Tumor cell	35.9301	1.69677	1.53431e-276	5.08979e-275	0.250166	0.122803
AP001347.1	pdx-Tumor cell	35.93	1.64157	1.13083e-276	3.75875e-275	0.27665	0.146355
AP006621.4	pdx-Tumor cell	35.9175	1.8686	8.11198e-276	2.68568e-274	0.187652	0.0759903
P2RY14	pdx-Tumor cell	35.9156	2.79056	1.59937e-274	5.25878e-273	0.106654	0.020404
KITLG	pdx-Tumor cell	35.9038	1.5492	6.84542e-277	2.2844e-275	0.434783	0.293701
AC019130.1	pdx-Tumor cell	35.8519	1.68741	2.6787e-275	8.84236e-274	0.242331	0.118693
TONSL	pdx-Tumor cell	35.8386	1.68853	4.64231e-275	1.53091e-273	0.236703	0.1147
AC005670.2	pdx-Tumor cell	35.7999	1.78308	2.86788e-274	9.41124e-273	0.205418	0.0888157
MAP2K6	pdx-Tumor cell	35.7299	1.57172	6.61767e-274	2.1653e-272	0.307769	0.170432
AATK	pdx-Tumor cell	35.7293	1.90738	5.91022e-273	1.92257e-271	0.178493	0.0695776
CCDC12	pdx-Tumor cell	35.7102	1.46007	5.22719e-274	1.71201e-272	0.436383	0.297286
XRCC2	pdx-Tumor cell	35.7051	1.82991	9.69292e-273	3.14696e-271	0.193942	0.0814994
AP002336.2	pdx-Tumor cell	35.697	1.46818	7.29239e-274	2.38374e-272	0.453266	0.313347
ZNF43	pdx-Tumor cell	35.6968	1.6403	4.40317e-273	1.43512e-271	0.256566	0.131693
LIN52	pdx-Tumor cell	35.6945	1.47874	9.62068e-274	3.14176e-272	0.424354	0.284607
TACC3	pdx-Tumor cell	35.6445	1.7706	4.92354e-272	1.59234e-270	0.212039	0.0940916
GDF11	pdx-Tumor cell	35.6261	1.6899	6.19514e-272	2.00166e-270	0.231902	0.108578
AC027018.1	pdx-Tumor cell	35.6165	1.51202	2.11361e-272	6.84893e-271	0.379552	0.24479
LINC01362	pdx-Tumor cell	35.5851	1.69404	2.97619e-271	9.60689e-270	0.228978	0.109424
PDPK1	pdx-Tumor cell	35.5641	1.42866	3.77564e-272	1.22227e-270	0.550651	0.412948
C21orf58	pdx-Tumor cell	35.5283	1.70949	1.93031e-270	6.21293e-269	0.226716	0.105226
SLC2A4RG	pdx-Tumor cell	35.4923	1.46759	7.60097e-271	2.44881e-269	0.44968	0.305943
UCKL1	pdx-Tumor cell	35.4621	1.49147	4.16395e-270	1.33893e-268	0.36173	0.224065
TESK2	pdx-Tumor cell	35.4523	1.52858	7.55773e-270	2.42788e-268	0.332046	0.196753
ZFPM1	pdx-Tumor cell	35.4237	1.55476	3.1058e-269	9.95816e-268	0.295078	0.167284
CDC42EP4	pdx-Tumor cell	35.3915	1.67634	1.78518e-268	5.7129e-267	0.235158	0.113359
NEDD4L	pdx-Tumor cell	35.3879	1.4304	8.86305e-270	2.84449e-268	0.646987	0.511587
TANGO6	pdx-Tumor cell	35.3787	1.46338	5.3408e-269	1.71079e-267	0.410064	0.273443
CASK	pdx-Tumor cell	35.2913	1.38573	2.00288e-268	6.40349e-267	0.682631	0.552744
ACSF2	pdx-Tumor cell	35.2686	1.5192	4.19445e-267	1.33466e-265	0.322225	0.188999
SLC25A43	pdx-Tumor cell	35.2447	1.58629	1.71863e-266	5.44797e-265	0.272677	0.148104
GRAMD1A	pdx-Tumor cell	35.24	1.50511	1.03171e-266	3.27355e-265	0.332211	0.199201
PRPF6	pdx-Tumor cell	35.2257	1.44866	7.70784e-267	2.45029e-265	0.429155	0.288367
NOL4L	pdx-Tumor cell	35.2153	1.49431	2.02556e-266	6.41485e-265	0.351523	0.216516
AC009403.1	pdx-Tumor cell	35.213	1.51821	2.9977e-266	9.47566e-265	0.328735	0.200047
CDCA4	pdx-Tumor cell	35.2067	1.88581	2.52509e-265	7.95178e-264	0.176617	0.0682951
DEPTOR	pdx-Tumor cell	35.2031	1.5202	2.66751e-266	8.4399e-265	0.372324	0.236657
P2RX4	pdx-Tumor cell	35.202	1.54292	5.01506e-266	1.58376e-264	0.297451	0.166817
AC078923.1	pdx-Tumor cell	35.1776	1.84213	5.74958e-265	1.80721e-263	0.188976	0.0791675
AC245060.6	pdx-Tumor cell	35.176	2.37527	3.87191e-264	1.20909e-262	0.122821	0.0317428
CENPK	pdx-Tumor cell	35.166	1.56082	1.40513e-265	4.43322e-264	0.299327	0.162416
FRMD5	pdx-Tumor cell	35.1315	1.65799	1.09843e-264	3.44614e-263	0.241172	0.120792
SNAI3	pdx-Tumor cell	35.1312	2.22185	1.04689e-263	3.26005e-262	0.134959	0.0391465
CAPZA2	pdx-Tumor cell	35.1248	1.42036	1.47319e-265	4.6436e-264	0.528471	0.394497
AL132780.1	pdx-Tumor cell	35.1073	2.19765	2.36122e-263	7.32568e-262	0.135676	0.0405457
CST4	pdx-Tumor cell	35.0994	1.61032	1.30044e-264	4.07609e-263	0.293699	0.155274
SEPT8	pdx-Tumor cell	35.0781	1.57998	4.29738e-264	1.3407e-262	0.271739	0.145451
AC245452.1	pdx-Tumor cell	35.0273	2.03431	2.002e-262	6.1883e-261	0.15096	0.0510391
PDS5A	pdx-Tumor cell	35.0248	1.35192	1.76631e-264	5.53114e-263	0.698466	0.577608
DOPEY2	pdx-Tumor cell	35.0191	1.48342	1.56475e-263	4.86363e-262	0.348378	0.214912
FARP1	pdx-Tumor cell	35.0093	1.31204	1.91237e-264	5.98292e-263	0.780512	0.672137
ZNF251	pdx-Tumor cell	35.0059	1.44317	1.5997e-263	4.96765e-262	0.412492	0.277494
ZSCAN2	pdx-Tumor cell	34.9866	1.75292	2.64096e-262	8.15585e-261	0.200783	0.0886991
SOX6	pdx-Tumor cell	34.9617	1.52073	5.73588e-263	1.77463e-261	0.445321	0.308596
AC097376.2	pdx-Tumor cell	34.9582	1.43118	4.70174e-263	1.45602e-261	0.501986	0.366631
PCLO	pdx-Tumor cell	34.9431	1.66032	6.46032e-262	1.98776e-260	0.235158	0.115545
ETV4	pdx-Tumor cell	34.9282	1.56955	5.32943e-262	1.64282e-260	0.281726	0.150377
PPL	pdx-Tumor cell	34.9035	1.62469	2.08332e-261	6.38087e-260	0.242606	0.120879
HIC2	pdx-Tumor cell	34.9017	1.4448	5.77919e-262	1.77982e-260	0.394229	0.258431
ZNF26	pdx-Tumor cell	34.8997	1.46285	8.0029e-262	2.45789e-260	0.359468	0.226076
CLIP3	pdx-Tumor cell	34.8831	2.07654	2.67801e-260	8.14279e-259	0.145939	0.0471915
WDR45	pdx-Tumor cell	34.8744	1.56954	4.27768e-261	1.30541e-259	0.267877	0.144023
PPP1R13B	pdx-Tumor cell	34.8717	1.42618	9.86225e-262	3.02617e-260	0.470371	0.332702
MFSD14B	pdx-Tumor cell	34.8699	1.52076	3.55456e-261	1.08573e-259	0.310638	0.185006
SEC14L4	pdx-Tumor cell	34.8681	2.77018	2.71948e-259	8.23901e-258	0.101468	0.0190923
FBXO17	pdx-Tumor cell	34.8655	1.44703	1.83844e-261	5.63599e-260	0.416795	0.28449
CHRNG	pdx-Tumor cell	34.8316	2.54335	5.96052e-259	1.80256e-257	0.110682	0.025505
KIAA1217	pdx-Tumor cell	34.82	1.46003	3.40309e-261	1.04041e-259	0.568804	0.435392
TRIM71	pdx-Tumor cell	34.7902	1.43496	1.6951e-260	5.15882e-259	0.444493	0.305302
CEACAM19	pdx-Tumor cell	34.7823	1.5692	9.97277e-260	3.02685e-258	0.264456	0.142332
JMJD1C	pdx-Tumor cell	34.7769	1.20954	3.30246e-261	1.01056e-259	0.841426	0.745154
MTHFD1L	pdx-Tumor cell	34.7656	1.44828	3.0644e-260	9.30921e-259	0.494151	0.356487
GDAP1L1	pdx-Tumor cell	34.6864	2.27636	3.73051e-257	1.11709e-255	0.125745	0.035503
C11orf49	pdx-Tumor cell	34.6835	1.40762	3.95605e-259	1.19745e-257	0.529629	0.39403
TSPAN8	pdx-Tumor cell	34.6818	1.85376	1.1158e-257	3.34721e-256	0.177886	0.0732212
TTC7A	pdx-Tumor cell	34.6686	1.45014	1.66661e-258	5.02198e-257	0.376407	0.244003
TOP2A	pdx-Tumor cell	34.6412	1.48749	1.30908e-258	3.95176e-257	0.502317	0.343866
ORC3	pdx-Tumor cell	34.6221	1.4153	4.43836e-258	1.33621e-256	0.461984	0.32559
VAV2	pdx-Tumor cell	34.5967	1.39437	6.24637e-258	1.87884e-256	0.569356	0.438016
AC006030.1	pdx-Tumor cell	34.5763	1.85168	3.47488e-256	1.03042e-254	0.174189	0.0692862
LIN54	pdx-Tumor cell	34.5327	1.48806	2.3097e-256	6.86726e-255	0.31748	0.188416
MYO19	pdx-Tumor cell	34.5231	1.42647	1.65189e-256	4.92454e-255	0.418947	0.286822
AC012085.2	pdx-Tumor cell	34.4957	1.47621	6.93378e-256	2.04886e-254	0.332763	0.202145
BCL7C	pdx-Tumor cell	34.4904	1.46628	7.53046e-256	2.22321e-254	0.338612	0.205935
ERC1	pdx-Tumor cell	34.4707	1.30645	1.67736e-256	4.99602e-255	0.751324	0.638237
PRPF40B	pdx-Tumor cell	34.4668	1.4074	8.64919e-256	2.55124e-254	0.449128	0.314571
NFIA	pdx-Tumor cell	34.4613	1.34639	1.63726e-256	4.88528e-255	0.769311	0.640248
GDPD5	pdx-Tumor cell	34.459	1.91995	1.843e-254	5.40303e-253	0.163485	0.059055
RPS6KA3	pdx-Tumor cell	34.4382	1.24201	3.63393e-256	1.07663e-254	0.821673	0.72682
LINC00623	pdx-Tumor cell	34.4315	1.51986	8.11104e-255	2.38621e-253	0.310969	0.188037
GHRL	pdx-Tumor cell	34.4174	2.37028	3.14035e-253	9.11081e-252	0.117413	0.029819
ZNF213-AS1	pdx-Tumor cell	34.4097	1.70694	4.9762e-254	1.45123e-252	0.203046	0.0919637
BCHE	pdx-Tumor cell	34.4058	2.15732	2.52031e-253	7.31829e-252	0.135676	0.0422946
PSMG4	pdx-Tumor cell	34.4038	1.45395	1.39404e-254	4.0904e-253	0.34115	0.211298
SRRM3	pdx-Tumor cell	34.3915	1.91434	1.9272e-253	5.60091e-252	0.162602	0.0611828
AC003006.1	pdx-Tumor cell	34.3897	1.54205	4.30902e-254	1.25775e-252	0.268208	0.146938
TTYH1	pdx-Tumor cell	34.3864	2.62687	1.66013e-252	4.78739e-251	0.10384	0.0221238
AL117190.1	pdx-Tumor cell	34.3723	1.43229	2.54652e-254	7.45898e-253	0.399581	0.264261
NFATC3	pdx-Tumor cell	34.3516	1.33561	1.15979e-254	3.40902e-253	0.720316	0.610342
SERPINE2	pdx-Tumor cell	34.3412	1.45536	4.15715e-254	1.21448e-252	0.485765	0.344653
WDR90	pdx-Tumor cell	34.3013	1.99845	5.22248e-252	1.49959e-250	0.148477	0.0515638
FRMD4A	pdx-Tumor cell	34.2927	1.43591	9.66686e-254	2.81674e-252	0.610682	0.462967
USP3-AS1	pdx-Tumor cell	34.2892	1.46578	6.64928e-253	1.92576e-251	0.349923	0.225989
DCLRE1C	pdx-Tumor cell	34.2725	1.51942	1.80209e-252	5.19231e-251	0.278084	0.15507
CDR2	pdx-Tumor cell	34.2433	1.39044	9.65754e-253	2.7946e-251	0.534209	0.404553
TNFRSF10A	pdx-Tumor cell	34.2137	1.61219	2.34469e-251	6.71529e-250	0.242386	0.13146
FAM234A	pdx-Tumor cell	34.2019	1.76889	6.19139e-251	1.77022e-249	0.183955	0.0779724
AC133550.2	pdx-Tumor cell	34.1652	1.89678	3.11639e-250	8.87998e-249	0.160836	0.0596671
EIF4B	pdx-Tumor cell	34.159	1.35325	9.04463e-252	2.59486e-250	0.627069	0.495293
CUX1	pdx-Tumor cell	34.1364	1.27258	1.02232e-251	2.93048e-250	0.795851	0.697817
GLRA2	pdx-Tumor cell	34.1339	2.58715	5.87864e-249	1.66098e-247	0.104337	0.023144
ORC6	pdx-Tumor cell	34.0875	1.63924	1.46445e-249	4.15874e-248	0.220316	0.106247
MYO3B	pdx-Tumor cell	34.0739	1.71521	2.95894e-249	8.37442e-248	0.199404	0.0883493
QRICH2	pdx-Tumor cell	34.0681	1.61152	2.44935e-249	6.93804e-248	0.229309	0.113913
IQCK	pdx-Tumor cell	34.0603	1.54671	1.97968e-249	5.61715e-248	0.262966	0.138776
MAPK8IP3	pdx-Tumor cell	34.02	1.38258	2.11667e-249	6.00075e-248	0.455639	0.321684
DAB1	pdx-Tumor cell	33.9874	1.41676	3.17325e-249	8.97339e-248	0.573163	0.433672
ATP4A	pdx-Tumor cell	33.968	2.15606	4.71381e-247	1.31963e-245	0.129552	0.0404582
AMDHD2	pdx-Tumor cell	33.922	1.61826	2.90086e-247	8.13455e-246	0.226109	0.111318
APBA2	pdx-Tumor cell	33.8988	1.46663	2.67883e-247	7.51822e-246	0.312072	0.184977
AL139095.4	pdx-Tumor cell	33.8988	1.68372	8.16338e-247	2.28153e-245	0.20437	0.0930714
CNKSR3	pdx-Tumor cell	33.8939	1.37832	7.2035e-248	2.02847e-246	0.571452	0.4358
NQO1	pdx-Tumor cell	33.8936	1.44588	1.53768e-247	4.32642e-246	0.409292	0.268225
ASPHD1	pdx-Tumor cell	33.8614	1.86369	6.11701e-246	1.69688e-244	0.161774	0.0625237
EPB41L2	pdx-Tumor cell	33.8597	1.4008	3.08322e-247	8.63869e-246	0.506787	0.371586
DIP2B	pdx-Tumor cell	33.8399	1.3052	2.25277e-247	6.32776e-246	0.727488	0.610196
AKAP1	pdx-Tumor cell	33.8372	1.41976	1.42148e-246	3.96618e-245	0.36802	0.237969
IFT140	pdx-Tumor cell	33.8316	1.48778	2.98583e-246	8.31028e-245	0.289947	0.167284
RGL3	pdx-Tumor cell	33.817	1.4777	4.48279e-246	1.2456e-244	0.301092	0.178039
RAB11FIP3	pdx-Tumor cell	33.7973	1.38159	2.66591e-246	7.42603e-245	0.515173	0.390212
SIMC1	pdx-Tumor cell	33.7802	1.3818	4.6461e-246	1.28991e-244	0.491062	0.358469
KIAA1841	pdx-Tumor cell	33.7741	1.49513	2.03577e-245	5.63796e-244	0.280236	0.157373
PPP2R3B	pdx-Tumor cell	33.7721	1.59303	3.70605e-245	1.02383e-243	0.228592	0.114146
MKRN2OS	pdx-Tumor cell	33.7618	1.55812	4.61163e-245	1.27296e-243	0.24531	0.130178
FAM20C	pdx-Tumor cell	33.7419	1.41971	3.26817e-245	9.03609e-244	0.368296	0.240825
PHLPP1	pdx-Tumor cell	33.7365	1.32337	7.14263e-246	1.97975e-244	0.708729	0.587577
LINC00877	pdx-Tumor cell	33.7005	2.11667	2.29699e-243	6.2887e-242	0.130987	0.0406331
ZNF490	pdx-Tumor cell	33.6945	1.52094	3.42946e-244	9.43538e-243	0.261366	0.143615
DLGAP4-AS1	pdx-Tumor cell	33.6866	1.41948	2.10522e-244	5.80154e-243	0.352461	0.224619
CHI3L1	pdx-Tumor cell	33.6703	2.10103	5.10236e-243	1.39124e-241	0.134738	0.0424986
NR5A2	pdx-Tumor cell	33.6657	1.37942	1.08138e-244	2.98252e-243	0.632311	0.506165
AC008543.1	pdx-Tumor cell	33.6439	1.7457	4.58772e-243	1.25194e-241	0.181638	0.0776518
AC132192.1	pdx-Tumor cell	33.6369	2.09725	1.71674e-242	4.6545e-241	0.131759	0.0413035
AP006623.1	pdx-Tumor cell	33.6187	2.64538	1.05563e-241	2.8391e-240	0.0985434	0.0202
ING5	pdx-Tumor cell	33.6063	1.3532	1.30024e-243	3.5656e-242	0.500221	0.369662
LRRC37A3	pdx-Tumor cell	33.574	1.40009	6.53848e-243	1.77705e-241	0.395829	0.268225
AL136295.1	pdx-Tumor cell	33.5654	1.70862	5.19139e-242	1.40297e-240	0.189528	0.0844143
NUF2	pdx-Tumor cell	33.5429	1.47234	2.72835e-242	7.38525e-241	0.306334	0.177777
ZFAS1	pdx-Tumor cell	33.5249	1.34243	1.20147e-242	3.26009e-241	0.602902	0.476258
VTI1A	pdx-Tumor cell	33.5226	1.32915	1.00426e-242	2.7272e-241	0.653443	0.52893
PARPBP	pdx-Tumor cell	33.5206	1.48585	5.57322e-242	1.50495e-240	0.300706	0.171015
EMID1	pdx-Tumor cell	33.4935	1.60888	3.29506e-241	8.8337e-240	0.217557	0.105081
SSH2	pdx-Tumor cell	33.467	1.33783	6.96138e-242	1.87828e-240	0.630931	0.507739
MAD1L1	pdx-Tumor cell	33.4647	1.3707	1.78866e-241	4.80674e-240	0.436052	0.307226
AP000311.1	pdx-Tumor cell	33.4639	1.41371	2.1858e-241	5.86929e-240	0.403829	0.275133
DEPDC4	pdx-Tumor cell	33.4437	1.56314	1.45338e-240	3.88704e-239	0.231958	0.118635
AC011443.1	pdx-Tumor cell	33.4317	2.14033	1.3675e-239	3.64572e-238	0.126021	0.0376891
UCKL1-AS1	pdx-Tumor cell	33.4314	2.56203	3.56679e-239	9.47883e-238	0.10064	0.0217157
CCNF	pdx-Tumor cell	33.4166	1.67214	4.93058e-240	1.31657e-238	0.200949	0.0928965
PACSIN2	pdx-Tumor cell	33.3994	1.33308	6.80375e-241	1.82256e-239	0.599537	0.470983
TBC1D22A	pdx-Tumor cell	33.3437	1.30838	3.23876e-240	8.6551e-239	0.673692	0.556067
POMZP3	pdx-Tumor cell	33.3398	1.51753	3.47857e-239	9.25173e-238	0.249062	0.133938
WDR73	pdx-Tumor cell	33.3368	1.41793	1.94911e-239	5.19215e-238	0.327246	0.201096
NAA38	pdx-Tumor cell	33.3205	1.44799	3.25519e-239	8.66449e-238	0.314776	0.185356
TFDP1	pdx-Tumor cell	33.3029	1.4483	7.00813e-239	1.85508e-237	0.303575	0.181013
AL451062.1	pdx-Tumor cell	33.2702	1.90805	1.33971e-237	3.51574e-236	0.149581	0.0551782
SEC14L2	pdx-Tumor cell	33.2701	1.91131	1.32776e-237	3.48711e-236	0.149139	0.0544204
RCN3	pdx-Tumor cell	33.238	1.77676	2.38176e-237	6.23572e-236	0.16994	0.0696359
TSC2	pdx-Tumor cell	33.2252	1.42499	7.31942e-238	1.92835e-236	0.321011	0.196199
AC009271.1	pdx-Tumor cell	33.2228	1.51692	7.80615e-238	2.05497e-236	0.281064	0.146588
LINC01004	pdx-Tumor cell	33.1959	1.34872	8.85499e-238	2.32924e-236	0.463584	0.332848
NDST3	pdx-Tumor cell	33.1952	2.3245	4.35768e-236	1.1303e-234	0.11173	0.0303437
AC104365.1	pdx-Tumor cell	33.193	1.44008	2.0728e-237	5.43107e-236	0.319797	0.193984
CENPV	pdx-Tumor cell	33.1675	1.37627	2.86576e-237	7.49701e-236	0.409567	0.280118
OIP5	pdx-Tumor cell	33.1645	1.67711	1.81658e-236	4.73383e-235	0.190742	0.0860174
CERS5	pdx-Tumor cell	33.1589	1.38914	4.80495e-237	1.25603e-235	0.357702	0.229254
AC105052.1	pdx-Tumor cell	33.1542	1.8297	4.30984e-236	1.11876e-234	0.15896	0.0623488
BRCA2	pdx-Tumor cell	33.1447	1.50348	1.35791e-236	3.54135e-235	0.266442	0.145072
ITGB3BP	pdx-Tumor cell	33.1385	1.39958	8.69475e-237	2.2693e-235	0.359358	0.227709
TPCN1	pdx-Tumor cell	33.0914	1.38515	3.69382e-236	9.59593e-235	0.39467	0.269216
MTA3	pdx-Tumor cell	33.0754	1.32119	2.35624e-236	6.13062e-235	0.619455	0.499344
BCAR3	pdx-Tumor cell	33.0281	1.43155	4.23021e-235	1.0947e-233	0.328735	0.209083
PKD2L2	pdx-Tumor cell	33.026	1.73491	1.86416e-234	4.79817e-233	0.176286	0.0754365
MTCP1	pdx-Tumor cell	32.9989	1.70491	4.02655e-234	1.03402e-232	0.182631	0.0807415
PCMT1	pdx-Tumor cell	32.9949	1.37764	8.33752e-235	2.15261e-233	0.376573	0.248258
ALOX12B	pdx-Tumor cell	32.9858	2.58601	5.55357e-233	1.41963e-231	0.098102	0.0222987
FUS	pdx-Tumor cell	32.9807	1.27512	3.54453e-235	9.17965e-234	0.706577	0.596059
HIP1	pdx-Tumor cell	32.9621	1.36038	1.47239e-234	3.79562e-233	0.479806	0.350191
TMEM241	pdx-Tumor cell	32.9585	1.37993	2.73552e-234	7.03018e-233	0.376573	0.250036
SERHL2	pdx-Tumor cell	32.9362	1.7229	3.2353e-233	8.27654e-232	0.175348	0.0754656
AC111170.1	pdx-Tumor cell	32.9272	1.84357	6.31999e-233	1.61432e-231	0.15416	0.059842
MSH2	pdx-Tumor cell	32.9224	1.35276	4.73221e-234	1.2143e-232	0.489406	0.356137
RPP38	pdx-Tumor cell	32.9198	1.38817	1.05657e-233	2.70704e-232	0.346281	0.21946
ASH2L	pdx-Tumor cell	32.8984	1.37274	1.82053e-233	4.66083e-232	0.375248	0.248288
AC090617.4	pdx-Tumor cell	32.8688	1.88416	4.25853e-232	1.08363e-230	0.148312	0.0546244
ACOT11	pdx-Tumor cell	32.8581	1.70636	3.48021e-232	8.86251e-231	0.179486	0.0780307
PARD3	pdx-Tumor cell	32.8564	1.1848	8.90979e-234	2.28453e-232	0.829839	0.72405
AC068987.3	pdx-Tumor cell	32.8364	2.18363	2.63619e-231	6.66761e-230	0.117689	0.0343953
RMND1	pdx-Tumor cell	32.8293	1.33804	1.12787e-232	2.87654e-231	0.456798	0.328679
PIF1	pdx-Tumor cell	32.8167	2.0246	3.27593e-231	8.26697e-230	0.133469	0.0456175
KIF7	pdx-Tumor cell	32.7885	1.43699	1.06015e-231	2.69153e-230	0.286968	0.169266
H2AFZ	pdx-Tumor cell	32.7859	1.38785	4.33772e-232	1.10294e-230	0.438369	0.299851
PUS1	pdx-Tumor cell	32.7839	1.50191	1.70944e-231	4.33671e-230	0.245089	0.13216
WDR76	pdx-Tumor cell	32.7812	1.83471	5.70439e-231	1.43414e-229	0.156422	0.0609497
ZNF611	pdx-Tumor cell	32.767	1.46049	2.44403e-231	6.18625e-230	0.267435	0.152068
TEAD4	pdx-Tumor cell	32.7639	1.47585	2.69626e-231	6.8144e-230	0.263573	0.147492
NFATC2IP	pdx-Tumor cell	32.7511	1.36682	2.05205e-231	5.19802e-230	0.367579	0.242137
TBX15	pdx-Tumor cell	32.7358	1.69587	1.52485e-230	3.825e-229	0.180865	0.0780016
LRRC7	pdx-Tumor cell	32.7354	1.67973	1.56246e-230	3.91642e-229	0.18401	0.0823447
EFCAB11	pdx-Tumor cell	32.7026	1.37167	7.71784e-231	1.93743e-229	0.398146	0.267555
RNF157	pdx-Tumor cell	32.7007	1.46421	1.6421e-230	4.11298e-229	0.275657	0.154079
ANKRD11	pdx-Tumor cell	32.6753	1.22192	4.90728e-231	1.23559e-229	0.760649	0.658583
DBF4B	pdx-Tumor cell	32.6672	1.57832	9.54961e-230	2.37769e-228	0.210053	0.103594
NOSIP	pdx-Tumor cell	32.6646	1.52388	7.85368e-230	1.95834e-228	0.232785	0.120704
SPAG1	pdx-Tumor cell	32.6606	1.56589	1.04852e-229	2.6087e-228	0.217557	0.108141
ISM1	pdx-Tumor cell	32.6502	1.54599	1.09143e-229	2.71345e-228	0.255518	0.14035
KLHDC10	pdx-Tumor cell	32.6476	1.32767	2.94792e-230	7.36717e-229	0.500828	0.372198
PTPRM	pdx-Tumor cell	32.6231	1.27777	2.54459e-230	6.36869e-229	0.733006	0.614685
ZNF160	pdx-Tumor cell	32.6133	1.4223	2.3483e-229	5.82523e-228	0.294527	0.17253
KRT19	pdx-Tumor cell	32.6126	1.40416	1.53574e-229	3.81241e-228	0.350254	0.216078
FSD2	pdx-Tumor cell	32.6122	2.63528	6.83696e-228	1.68107e-226	0.0931362	0.0190632
ADK	pdx-Tumor cell	32.5871	1.23559	6.69561e-230	1.67081e-228	0.784816	0.675635
ATXN2	pdx-Tumor cell	32.5821	1.22507	9.13228e-230	2.27547e-228	0.772843	0.673215
AL356056.1	pdx-Tumor cell	32.5798	2.09526	6.67208e-228	1.64173e-226	0.123262	0.0384761
KREMEN1	pdx-Tumor cell	32.5573	1.43878	1.44105e-228	3.56416e-227	0.294251	0.175037
SMARCB1	pdx-Tumor cell	32.5466	1.37913	1.57362e-228	3.88918e-227	0.332322	0.209607
RAD54L	pdx-Tumor cell	32.5423	1.77277	9.10863e-228	2.23471e-226	0.161609	0.0653802
SLC22A7	pdx-Tumor cell	32.5403	1.48776	3.11605e-228	7.68428e-227	0.278691	0.165943
PTPN9	pdx-Tumor cell	32.5215	1.33296	2.05975e-228	5.08687e-227	0.43699	0.309295
LIMK2	pdx-Tumor cell	32.5148	1.41879	5.45188e-228	1.34248e-226	0.294361	0.175387
SMARCC2	pdx-Tumor cell	32.4872	1.34245	6.97422e-228	1.71356e-226	0.41194	0.286647
AL390774.2	pdx-Tumor cell	32.4842	1.72751	4.93718e-227	1.20512e-225	0.170547	0.0727257
CBFA2T2	pdx-Tumor cell	32.478	1.26468	3.23077e-228	7.96132e-227	0.701059	0.591337
AC135586.2	pdx-Tumor cell	32.4764	2.6702	4.98092e-226	1.20701e-224	0.0907636	0.018043
LINC02340	pdx-Tumor cell	32.4693	1.71556	7.97634e-227	1.94129e-225	0.171706	0.0743872
FILIP1L	pdx-Tumor cell	32.4639	1.37041	1.07427e-227	2.6337e-226	0.526429	0.411257
AL662899.1	pdx-Tumor cell	32.4507	2.62139	9.86422e-226	2.38519e-224	0.0928603	0.0190632
GCNT1	pdx-Tumor cell	32.4415	1.42863	4.54508e-227	1.11022e-225	0.299272	0.172501
AC091133.3	pdx-Tumor cell	32.4363	2.40946	1.10927e-225	2.67838e-224	0.101412	0.0244557
SLC5A10	pdx-Tumor cell	32.4299	1.76609	3.08802e-226	7.49392e-225	0.161278	0.0657009
RASGRP1	pdx-Tumor cell	32.4235	1.91113	5.35763e-226	1.29736e-224	0.140918	0.0503687
AC007216.4	pdx-Tumor cell	32.4203	1.35244	7.16982e-227	1.74627e-225	0.365758	0.243041
ERBB2	pdx-Tumor cell	32.3986	1.43701	2.31794e-226	5.62919e-225	0.275767	0.158248
UFL1-AS1	pdx-Tumor cell	32.3548	1.50284	1.34322e-225	3.23861e-224	0.244317	0.137261
AL157955.2	pdx-Tumor cell	32.3514	2.09739	9.07983e-225	2.17981e-223	0.120503	0.0387384
MTBP	pdx-Tumor cell	32.3358	1.38657	1.24784e-225	3.01078e-224	0.31748	0.195558
EZH2	pdx-Tumor cell	32.3254	1.35533	1.06433e-225	2.57172e-224	0.408133	0.278777
MAPKAPK5	pdx-Tumor cell	32.304	1.33811	2.50624e-225	6.02971e-224	0.380214	0.256216
MUC20-OT1	pdx-Tumor cell	32.3007	1.1972	6.31761e-226	1.52871e-224	0.772291	0.669193
SHTN1	pdx-Tumor cell	32.2981	1.31059	1.52967e-225	3.6855e-224	0.528526	0.397412
ZNF586	pdx-Tumor cell	32.2893	1.30867	2.97065e-225	7.1419e-224	0.453046	0.329087
CLASRP	pdx-Tumor cell	32.2872	1.32373	3.72742e-225	8.95487e-224	0.406478	0.281225
GIPC2	pdx-Tumor cell	32.2491	1.33529	1.15013e-224	2.75917e-223	0.423803	0.298423
XRCC3	pdx-Tumor cell	32.1304	1.75042	3.2491e-222	7.73373e-221	0.16034	0.0654968
PRKRIP1	pdx-Tumor cell	32.1186	1.29285	5.15501e-223	1.2314e-221	0.49989	0.377445
CS	pdx-Tumor cell	32.114	1.37075	1.20082e-222	2.86235e-221	0.323714	0.202116
PPP1R26-AS1	pdx-Tumor cell	32.1027	1.60268	4.88389e-222	1.16085e-220	0.19328	0.0907686
SIVA1	pdx-Tumor cell	32.1005	1.44889	2.77394e-222	6.60741e-221	0.262856	0.148833
CHD9	pdx-Tumor cell	32.0966	1.24387	5.27478e-223	1.25912e-221	0.693942	0.583846
RARRES1	pdx-Tumor cell	32.0717	1.63479	1.45226e-221	3.44699e-220	0.185224	0.0854928
ZNF85	pdx-Tumor cell	32.0666	2.26754	8.15966e-221	1.92989e-219	0.106654	0.0291777
TPD52	pdx-Tumor cell	32.0535	1.31652	4.16128e-222	9.89793e-221	0.453653	0.322121
DMPK	pdx-Tumor cell	32.0434	1.53378	2.35276e-221	5.5804e-220	0.214908	0.107442
TF	pdx-Tumor cell	32.0359	0.826836	9.79998e-223	2.33764e-221	0.949294	0.890372
ZNF66	pdx-Tumor cell	32.0312	1.83187	9.79711e-221	2.31066e-219	0.145994	0.0574518
DLEC1	pdx-Tumor cell	32.0189	2.79558	8.19925e-220	1.92973e-218	0.0845288	0.0154487
PLUT	pdx-Tumor cell	32.0138	3.66462	2.38821e-219	5.59327e-218	0.0687486	0.00661673
CYP19A1	pdx-Tumor cell	32.0062	1.36873	2.78103e-221	6.59152e-220	0.367303	0.243157
CRTC3-AS1	pdx-Tumor cell	32.0047	1.55581	8.81078e-221	2.08242e-219	0.204977	0.100533
IDNK	pdx-Tumor cell	31.9676	1.54437	2.6445e-220	6.23269e-219	0.21066	0.10578
RNF38	pdx-Tumor cell	31.9474	1.28592	8.94727e-221	2.11319e-219	0.54574	0.424083
CDC45	pdx-Tumor cell	31.9363	1.96538	2.33594e-219	5.47469e-218	0.129607	0.0447431
FAM196A	pdx-Tumor cell	31.9315	1.54625	8.20556e-220	1.92986e-218	0.207625	0.102836
CLSPN	pdx-Tumor cell	31.9143	1.71624	2.27589e-219	5.33767e-218	0.166133	0.0701315
AGAP9	pdx-Tumor cell	31.8863	1.40045	1.8941e-219	4.44538e-218	0.276981	0.162853
DIAPH3	pdx-Tumor cell	31.884	1.39847	1.09257e-219	2.5678e-218	0.351909	0.218264
TCHP	pdx-Tumor cell	31.883	1.33235	1.33523e-219	3.13593e-218	0.354116	0.231964
SHARPIN	pdx-Tumor cell	31.8734	1.40237	2.79014e-219	6.53006e-218	0.27825	0.16364
AC022087.1	pdx-Tumor cell	31.873	1.86016	1.2778e-218	2.98225e-217	0.14136	0.0532544
CBR3	pdx-Tumor cell	31.8322	2.30667	1.19507e-217	2.76988e-216	0.103233	0.0279243
CA1	pdx-Tumor cell	31.8146	1.53357	2.8617e-218	6.66035e-217	0.213198	0.10852
GALNT6	pdx-Tumor cell	31.814	2.09041	1.27034e-217	2.94232e-216	0.117303	0.0362317
MROH8	pdx-Tumor cell	31.794	1.57461	6.54871e-218	1.52099e-216	0.195873	0.0949952
VKORC1L1	pdx-Tumor cell	31.7797	1.29622	1.98629e-218	4.62612e-217	0.476054	0.351182
CNOT1	pdx-Tumor cell	31.77	1.23898	1.54069e-218	3.5933e-217	0.653002	0.539394
PEX6	pdx-Tumor cell	31.769	1.38273	6.18395e-218	1.43726e-216	0.290775	0.173667
CCDC142	pdx-Tumor cell	31.7521	1.50426	1.8538e-217	4.28777e-216	0.217005	0.111697
AC073957.1	pdx-Tumor cell	31.7388	2.30358	1.95318e-216	4.4867e-215	0.102185	0.0264669
AFF1	pdx-Tumor cell	31.718	1.25361	7.4589e-218	1.73119e-216	0.66183	0.54811
MIR99AHG	pdx-Tumor cell	31.7178	1.52342	5.23971e-217	1.21026e-215	0.227709	0.12394
ZNF500	pdx-Tumor cell	31.7141	1.59081	8.1153e-217	1.87188e-215	0.188148	0.0891072
GCNT7	pdx-Tumor cell	31.6915	1.92137	3.76156e-216	8.62304e-215	0.131649	0.0459964
AC136604.2	pdx-Tumor cell	31.6884	2.10751	6.09759e-216	1.39687e-214	0.114489	0.0342204
ATAD2	pdx-Tumor cell	31.6827	1.30363	2.64246e-217	6.1077e-216	0.597771	0.477191
AC024145.1	pdx-Tumor cell	31.6444	1.33478	1.90349e-216	4.37554e-215	0.385732	0.266185
AC025283.3	pdx-Tumor cell	31.6379	1.54788	6.86398e-216	1.57136e-214	0.201059	0.097502
ZNF682	pdx-Tumor cell	31.6372	1.67353	1.11e-215	2.53419e-214	0.168285	0.0742997
DNA2	pdx-Tumor cell	31.6082	1.45145	1.20549e-215	2.75033e-214	0.24211	0.132568
AC011933.4	pdx-Tumor cell	31.6016	1.35613	9.70529e-216	2.21727e-214	0.309534	0.192439
FO681492.1	pdx-Tumor cell	31.5993	2.92186	3.49447e-214	7.91875e-213	0.0787906	0.0132043
AIMP2	pdx-Tumor cell	31.5749	1.5561	4.81456e-215	1.09472e-213	0.198742	0.0962194
PRKAR1B	pdx-Tumor cell	31.5551	1.30892	2.81105e-215	6.40468e-214	0.386283	0.264378
KIFC3	pdx-Tumor cell	31.5539	1.30745	2.29964e-215	5.24305e-214	0.444659	0.320401
LINC01416	pdx-Tumor cell	31.534	2.28539	9.53165e-214	2.15558e-212	0.101799	0.026875
LATS1	pdx-Tumor cell	31.53	1.28667	4.78333e-215	1.08835e-213	0.439638	0.315213
AC127164.1	pdx-Tumor cell	31.5256	1.88457	5.61834e-214	1.2723e-212	0.134242	0.0489987
IGSF23	pdx-Tumor cell	31.5098	1.44453	2.45986e-214	5.578e-213	0.242772	0.134229
OPN1SW	pdx-Tumor cell	31.4964	4.33878	2.29112e-212	5.14321e-211	0.0608034	0.00352698
RALY	pdx-Tumor cell	31.4798	1.251	1.36713e-214	3.10222e-213	0.593853	0.47314
FAM3B	pdx-Tumor cell	31.4316	1.31456	1.2785e-213	2.88743e-212	0.373152	0.251406
TCF7L1	pdx-Tumor cell	31.4233	1.63551	5.7372e-213	1.29485e-211	0.180313	0.0813828
SMAD6	pdx-Tumor cell	31.3994	1.50169	8.32079e-213	1.87668e-211	0.214853	0.108957
AC099788.1	pdx-Tumor cell	31.3909	3.0736	2.14208e-211	4.76717e-210	0.0744869	0.010989
SEMA3C	pdx-Tumor cell	31.3856	1.47161	8.43215e-213	1.90052e-211	0.270139	0.153584
ICA1L	pdx-Tumor cell	31.3644	1.54693	2.90189e-212	6.50559e-211	0.197197	0.0957239
HAGH	pdx-Tumor cell	31.3434	1.29257	1.55531e-212	3.49847e-211	0.418616	0.295508
TYMP	pdx-Tumor cell	31.3388	1.85373	1.45766e-211	3.25263e-210	0.136173	0.0501938
BMX	pdx-Tumor cell	31.3373	1.62385	8.5312e-212	1.90746e-210	0.177555	0.0813828
SLC16A10	pdx-Tumor cell	31.3301	1.30303	1.57584e-212	3.54227e-211	0.51898	0.389687
AKAP8L	pdx-Tumor cell	31.3208	1.2796	3.10907e-212	6.96539e-211	0.424299	0.303029
ATP6V1D	pdx-Tumor cell	31.3022	1.41851	1.21817e-211	2.72185e-210	0.2516	0.141312
ANKRD6	pdx-Tumor cell	31.2917	1.4165	1.60435e-211	3.57757e-210	0.262966	0.152884
AL022323.1	pdx-Tumor cell	31.2841	2.60536	2.98073e-210	6.58982e-209	0.0862392	0.0178389
LINC01389	pdx-Tumor cell	31.279	2.67416	3.84015e-210	8.47867e-209	0.0841977	0.016673
PNPLA1	pdx-Tumor cell	31.2783	2.31217	2.31411e-210	5.11943e-209	0.0994814	0.0264669
NAIP	pdx-Tumor cell	31.2661	1.26081	1.30051e-211	2.90389e-210	0.493103	0.372227
DNM2	pdx-Tumor cell	31.2568	1.27492	2.09594e-211	4.67068e-210	0.436107	0.315708
CFLAR-AS1	pdx-Tumor cell	31.2561	1.41074	4.89303e-211	1.08821e-209	0.254745	0.144723
AC012435.2	pdx-Tumor cell	31.254	1.64947	1.19762e-210	2.65471e-209	0.167016	0.0741831
MND1	pdx-Tumor cell	31.23	1.57924	1.87543e-210	4.1517e-209	0.187155	0.0883493
NIN	pdx-Tumor cell	31.2276	1.29975	5.50696e-211	1.22394e-209	0.399746	0.275804
PRSS3	pdx-Tumor cell	31.2265	2.74819	2.0517e-209	4.50622e-208	0.0818252	0.0155362
UPF3B	pdx-Tumor cell	31.2175	1.30464	9.07466e-211	2.01287e-209	0.363772	0.245314
BTBD2	pdx-Tumor cell	31.1793	1.34049	3.55353e-210	7.85101e-209	0.306334	0.189174
MARC1	pdx-Tumor cell	31.1732	1.36208	4.46329e-210	9.84802e-209	0.321728	0.210015
SNTB2	pdx-Tumor cell	31.1692	1.41521	7.11013e-210	1.56778e-208	0.247572	0.139214
GSTCD	pdx-Tumor cell	31.1452	1.30442	7.36276e-210	1.62242e-208	0.374697	0.252281
SH3KBP1	pdx-Tumor cell	31.0925	1.30831	3.86525e-209	8.47274e-208	0.364158	0.244119
LRP11	pdx-Tumor cell	31.0901	1.41952	7.5063e-209	1.64433e-207	0.247241	0.13761
CD163	pdx-Tumor cell	31.0774	1.96231	4.7035e-208	1.02833e-206	0.122821	0.0413327
SPACA6	pdx-Tumor cell	31.0335	1.54782	7.20259e-208	1.57164e-206	0.189141	0.0934212
ADCY7	pdx-Tumor cell	31.0158	1.69805	1.74886e-207	3.80371e-206	0.155871	0.0664587
MSI1	pdx-Tumor cell	31.0116	1.42353	8.35305e-208	1.8203e-206	0.238303	0.130411
PLEKHB1	pdx-Tumor cell	31.011	2.23763	5.8552e-207	1.27101e-205	0.102019	0.0276911
ASMTL-AS1	pdx-Tumor cell	30.9944	1.53902	2.1655e-207	4.70684e-206	0.190686	0.092605
KLHL22	pdx-Tumor cell	30.9937	1.2963	8.37087e-208	1.823e-206	0.35213	0.236861
CCDC138	pdx-Tumor cell	30.9898	1.2764	5.34647e-208	1.16814e-206	0.480082	0.352581
SEC13	pdx-Tumor cell	30.9874	1.28239	7.9691e-208	1.73776e-206	0.404215	0.283995
AC006059.1	pdx-Tumor cell	30.9857	1.29192	8.46354e-208	1.84199e-206	0.418671	0.302679
OPA3	pdx-Tumor cell	30.9781	1.41331	2.29335e-207	4.9815e-206	0.242772	0.13592
SNTA1	pdx-Tumor cell	30.9483	1.49208	7.39995e-207	1.60426e-205	0.206025	0.104935
AC023389.1	pdx-Tumor cell	30.9464	1.47677	7.43703e-207	1.61126e-205	0.211101	0.108724
AC004943.2	pdx-Tumor cell	30.8746	1.31773	3.06852e-206	6.63948e-205	0.326032	0.206897
TTC31	pdx-Tumor cell	30.8345	1.34966	1.38988e-205	2.9996e-204	0.276484	0.166905
CDK19	pdx-Tumor cell	30.8343	1.25592	5.22491e-206	1.12981e-204	0.539837	0.421022
CFDP1	pdx-Tumor cell	30.8205	1.2272	6.81935e-206	1.47363e-204	0.592971	0.476987
DHX8	pdx-Tumor cell	30.7391	1.30853	1.8267e-204	3.92717e-203	0.326197	0.210365
MED13	pdx-Tumor cell	30.7133	1.15948	1.14585e-204	2.46502e-203	0.77345	0.685429
L2HGDH	pdx-Tumor cell	30.7111	1.3034	4.23703e-204	9.09158e-203	0.326308	0.210832
ZNF7	pdx-Tumor cell	30.702	1.38511	8.73628e-204	1.8698e-202	0.247131	0.14242
AC025165.2	pdx-Tumor cell	30.6834	1.74825	3.80897e-203	8.11595e-202	0.143677	0.0562276
ANKUB1	pdx-Tumor cell	30.6768	1.28182	8.16965e-204	1.74964e-202	0.441404	0.325385
SNX29	pdx-Tumor cell	30.6641	1.26523	1.02952e-203	2.20205e-202	0.500883	0.388492
PILRB	pdx-Tumor cell	30.6554	1.30004	2.38988e-203	5.10196e-202	0.316431	0.204127
RBM4B	pdx-Tumor cell	30.6425	1.39185	5.13992e-203	1.09449e-201	0.24382	0.138601
MCM5	pdx-Tumor cell	30.6098	1.55246	1.97274e-202	4.1901e-201	0.185721	0.0876789
TROAP	pdx-Tumor cell	30.6062	1.83339	4.61274e-202	9.76654e-201	0.132587	0.0498149
PPCDC	pdx-Tumor cell	30.5996	1.30098	1.02402e-202	2.1764e-201	0.376352	0.262745
KCTD13	pdx-Tumor cell	30.5856	1.41708	3.10721e-202	6.58721e-201	0.227323	0.124989
AC009060.1	pdx-Tumor cell	30.5815	1.328	2.295e-202	4.86842e-201	0.290995	0.177398
LINC01876	pdx-Tumor cell	30.5524	1.15719	8.08154e-203	1.71979e-201	0.811576	0.688868
KIF12	pdx-Tumor cell	30.5421	1.5403	1.58965e-201	3.35306e-200	0.183734	0.0886117
ANK1	pdx-Tumor cell	30.5227	1.76208	4.52427e-201	9.5072e-200	0.14158	0.0558487
HS2ST1	pdx-Tumor cell	30.5145	1.23926	7.61688e-202	1.60866e-200	0.533712	0.416416
P2RY6	pdx-Tumor cell	30.4792	2.44407	5.88642e-200	1.22926e-198	0.0874531	0.0210744
MCM8	pdx-Tumor cell	30.4772	1.33847	5.14328e-201	1.08012e-199	0.28316	0.170199
ERBB3	pdx-Tumor cell	30.4752	1.25323	2.80021e-201	5.89168e-200	0.452991	0.326901
PTPN6	pdx-Tumor cell	30.4643	1.42408	1.11459e-200	2.33924e-199	0.223461	0.120763
GATA5	pdx-Tumor cell	30.4451	2.3303	1.30009e-199	2.70991e-198	0.0924741	0.0235229
SRC	pdx-Tumor cell	30.4209	1.26467	1.91831e-200	4.01851e-199	0.377014	0.260297
ATXN7L1	pdx-Tumor cell	30.4205	1.23433	1.28892e-200	2.70342e-199	0.518429	0.401463
HDAC7	pdx-Tumor cell	30.4045	1.41658	5.94991e-200	1.24174e-198	0.228757	0.123211
NFATC2	pdx-Tumor cell	30.3972	1.24234	2.52651e-200	5.28927e-199	0.511366	0.390445
KYAT1	pdx-Tumor cell	30.3663	1.28606	1.08684e-199	2.26682e-198	0.33806	0.221354
HNRNPC	pdx-Tumor cell	30.3659	1.09592	3.01797e-200	6.31421e-199	0.791547	0.694756
MFSD4A	pdx-Tumor cell	30.3515	2.1125	1.40858e-198	2.91791e-197	0.104557	0.0308392
AL021393.1	pdx-Tumor cell	30.3428	2.13457	1.85535e-198	3.83866e-197	0.102902	0.0295858
PHLDB1	pdx-Tumor cell	30.3386	1.75905	1.04748e-198	2.17257e-197	0.138215	0.0540706
HNF1A	pdx-Tumor cell	30.3353	1.33462	3.73035e-199	7.76107e-198	0.27207	0.163115
PARG	pdx-Tumor cell	30.3327	1.20167	1.38445e-199	2.88397e-198	0.621055	0.512752
THSD7B	pdx-Tumor cell	30.2954	1.49616	1.82182e-198	3.77162e-197	0.200287	0.0999796
MOB3A	pdx-Tumor cell	30.2533	1.55205	7.81482e-198	1.61288e-196	0.176672	0.0820824
OSBPL6	pdx-Tumor cell	30.2135	1.92733	5.39113e-197	1.10654e-195	0.120834	0.0418282
PYM1	pdx-Tumor cell	30.1858	1.42611	4.14897e-197	8.52624e-196	0.217226	0.116594
ELP6	pdx-Tumor cell	30.1833	1.38037	3.82981e-197	7.87519e-196	0.238524	0.133588
OMD	pdx-Tumor cell	30.1677	1.67714	1.41036e-196	2.88948e-195	0.148532	0.0632815
STIL	pdx-Tumor cell	30.1603	1.47365	9.70518e-197	1.98956e-195	0.199735	0.100912
ZNF667	pdx-Tumor cell	30.1541	2.42562	7.13314e-196	1.44989e-194	0.086791	0.0201125
PARP6	pdx-Tumor cell	30.152	1.65675	2.04789e-196	4.18795e-195	0.151567	0.0644183
PLXNC1	pdx-Tumor cell	30.1365	1.25232	5.61593e-197	1.15197e-195	0.479309	0.352144
KCNK12	pdx-Tumor cell	30.1342	2.38383	1.21553e-195	2.46175e-194	0.0880049	0.0211036
AL157786.1	pdx-Tumor cell	30.125	1.31296	1.47484e-196	3.01974e-195	0.312072	0.198881
TMEM41A	pdx-Tumor cell	30.1209	1.3611	2.24489e-196	4.58521e-195	0.25	0.144256
RNF121	pdx-Tumor cell	30.1109	1.25944	2.03595e-196	4.16605e-195	0.340984	0.228292
MEI4	pdx-Tumor cell	30.0916	2.83549	7.41832e-195	1.49427e-193	0.0736592	0.0130877
BCOR	pdx-Tumor cell	30.0851	1.26036	3.98885e-196	8.12747e-195	0.355164	0.239485
LINC01524	pdx-Tumor cell	30.083	1.30243	4.32604e-196	8.80381e-195	0.333756	0.213892
LSMEM2	pdx-Tumor cell	30.0761	3.18958	1.55468e-194	3.12407e-193	0.0667071	0.00891946
ANPEP	pdx-Tumor cell	30.0717	1.24445	4.98709e-196	1.01429e-194	0.403222	0.284286
ASPN	pdx-Tumor cell	30.0707	1.7026	2.5256e-195	5.09956e-194	0.14318	0.059638
CASP8AP2	pdx-Tumor cell	30.0539	1.27089	1.07804e-195	2.1846e-194	0.337343	0.224065
FGFR1OP	pdx-Tumor cell	30.0456	1.21261	8.29318e-196	1.68466e-194	0.499559	0.38138
SLC9A2	pdx-Tumor cell	30.0421	1.34902	2.1499e-195	4.3462e-194	0.266608	0.160609
CD99	pdx-Tumor cell	30.0375	1.22384	1.00941e-195	2.04676e-194	0.502924	0.380943
IGF2BP2	pdx-Tumor cell	30.0335	1.01838	4.22263e-196	8.59857e-195	0.860351	0.774652
ANKHD1-EIF4EBP3	pdx-Tumor cell	30.0051	1.96598	2.85123e-194	5.71233e-193	0.11173	0.0374851
ZNF814	pdx-Tumor cell	29.9907	1.22568	5.08549e-195	1.02498e-193	0.437762	0.323724
SLC35G2	pdx-Tumor cell	29.9852	1.58963	2.25184e-194	4.51418e-193	0.163595	0.0736001
OGN	pdx-Tumor cell	29.9795	1.7122	3.71928e-194	7.44255e-193	0.140587	0.0581805
SP2-AS1	pdx-Tumor cell	29.9765	1.43921	2.05485e-194	4.12421e-193	0.20448	0.107296
RNF216	pdx-Tumor cell	29.9662	1.20039	7.93479e-195	1.59734e-193	0.537078	0.423091
HIGD1B	pdx-Tumor cell	29.9645	3.15406	3.7039e-193	7.37657e-192	0.0667071	0.00900691
NCOA3	pdx-Tumor cell	29.9154	1.15231	2.23788e-194	4.48887e-193	0.750938	0.660973
NSMCE2	pdx-Tumor cell	29.8967	1.17951	3.62381e-194	7.25585e-193	0.704811	0.589617
SNAI3-AS1	pdx-Tumor cell	29.8864	1.41982	2.58823e-193	5.1577e-192	0.211488	0.111872
VAC14	pdx-Tumor cell	29.8794	1.27227	1.97433e-193	3.93668e-192	0.308541	0.199522
CKAP5	pdx-Tumor cell	29.8768	1.22715	1.37238e-193	2.7397e-192	0.436714	0.32008
AC009318.1	pdx-Tumor cell	29.8599	2.10677	2.29298e-192	4.54772e-191	0.100916	0.0297898
ZFP14	pdx-Tumor cell	29.8527	1.285	4.43135e-193	8.81486e-192	0.301092	0.192177
PTRH2	pdx-Tumor cell	29.8204	1.22839	8.0231e-193	1.59501e-191	0.399305	0.28516
TCF7L2	pdx-Tumor cell	29.8197	1.17865	4.00131e-193	7.96414e-192	0.678382	0.570525
MACROD2	pdx-Tumor cell	29.7908	1.26648	8.32341e-193	1.65373e-191	0.63038	0.491387
MFF	pdx-Tumor cell	29.7746	1.21625	2.47184e-192	4.89957e-191	0.488744	0.377591
CACNA1H	pdx-Tumor cell	29.7618	1.9758	3.10772e-191	6.12378e-190	0.10991	0.0363191
SNHG7	pdx-Tumor cell	29.7559	1.27623	6.44819e-192	1.27361e-190	0.31919	0.20541
UBXN2A	pdx-Tumor cell	29.7402	1.1986	5.91093e-192	1.16818e-190	0.52516	0.411986
KCP	pdx-Tumor cell	29.7166	1.64236	5.91717e-191	1.16325e-189	0.149691	0.0633107
CLDN20	pdx-Tumor cell	29.6958	1.58455	1.0084e-190	1.98124e-189	0.158795	0.07121
INTS12	pdx-Tumor cell	29.6957	1.25216	3.57511e-191	7.04064e-190	0.349592	0.240126
AC087857.1	pdx-Tumor cell	29.6953	2.22046	3.01683e-190	5.91687e-189	0.0949018	0.0263503
AL022238.2	pdx-Tumor cell	29.6349	1.75129	8.22047e-190	1.61039e-188	0.130931	0.0511557
SLC35E3	pdx-Tumor cell	29.6273	1.22234	2.02068e-190	3.96777e-189	0.407526	0.290932
CLBA1	pdx-Tumor cell	29.6067	1.90179	2.36804e-189	4.62278e-188	0.115317	0.0398169
CDC6	pdx-Tumor cell	29.6024	1.7878	2.12111e-189	4.14798e-188	0.127566	0.0478911
STAG1	pdx-Tumor cell	29.5855	1.09973	2.82503e-190	5.54393e-189	0.778526	0.684525
NINJ2	pdx-Tumor cell	29.5842	1.66524	3.03935e-189	5.92293e-188	0.143511	0.0610663
DCHS2	pdx-Tumor cell	29.5823	2.71258	1.48611e-188	2.881e-187	0.074211	0.0146617
LGALS3	pdx-Tumor cell	29.5649	1.97893	8.41739e-189	1.6337e-187	0.111234	0.0366398
E4F1	pdx-Tumor cell	29.5498	1.55476	6.16377e-189	1.19838e-187	0.163871	0.0752033
TPX2	pdx-Tumor cell	29.5471	1.31673	2.84597e-189	5.54931e-188	0.287354	0.173143
ZFX	pdx-Tumor cell	29.5367	1.20765	2.3381e-189	4.56965e-188	0.496745	0.385956
TRIOBP	pdx-Tumor cell	29.5233	1.22735	4.47859e-189	8.71753e-188	0.379166	0.265922
INSR	pdx-Tumor cell	29.5196	1.18546	2.4771e-189	4.83287e-188	0.646491	0.532982
FOXN4	pdx-Tumor cell	29.5055	2.67958	1.23508e-187	2.36832e-186	0.0746524	0.0145743
ABHD14A	pdx-Tumor cell	29.4874	2.18457	1.09827e-187	2.1084e-186	0.0937431	0.0256507
SHLD1	pdx-Tumor cell	29.4874	1.24801	1.45236e-188	2.81719e-187	0.331329	0.219664
CAMSAP3	pdx-Tumor cell	29.4844	1.36525	2.55842e-188	4.94835e-187	0.225337	0.125864
C12orf75	pdx-Tumor cell	29.4822	1.29393	1.80298e-188	3.49325e-187	0.294085	0.180226
DHRS4-AS1	pdx-Tumor cell	29.474	1.46458	4.51179e-188	8.71136e-187	0.186383	0.0939167
TTC28	pdx-Tumor cell	29.4717	1.06179	6.14147e-189	1.19474e-187	0.82708	0.733174
AL513188.1	pdx-Tumor cell	29.4614	1.47377	6.59706e-188	1.27083e-186	0.183127	0.0909435
NEK6	pdx-Tumor cell	29.4589	1.20721	2.5795e-188	4.98625e-187	0.419996	0.306526
HVCN1	pdx-Tumor cell	29.4579	1.64175	1.02405e-187	1.96705e-186	0.145994	0.0616492
ZNF850	pdx-Tumor cell	29.4456	1.45865	1.00207e-187	1.92593e-186	0.187983	0.0953158
CA13	pdx-Tumor cell	29.43	1.2838	9.04887e-188	1.74014e-186	0.288292	0.181829
FOXK2	pdx-Tumor cell	29.4256	1.18066	4.81856e-188	9.29833e-187	0.561521	0.450958
SLC35D1	pdx-Tumor cell	29.4181	1.20901	8.40318e-188	1.6169e-186	0.421706	0.309937
ZNF710-AS1	pdx-Tumor cell	29.4028	1.88437	7.68492e-187	1.46525e-185	0.115317	0.0401667
AC026167.1	pdx-Tumor cell	29.3922	1.73024	6.93481e-187	1.32298e-185	0.139042	0.0548868
GPM6B	pdx-Tumor cell	29.3905	1.8888	1.12592e-186	2.13944e-185	0.113551	0.0392048
GINS2	pdx-Tumor cell	29.3854	2.00756	1.50509e-186	2.85669e-185	0.105054	0.0330253
RNF4	pdx-Tumor cell	29.384	1.2304	2.71284e-187	5.18718e-186	0.341867	0.230128
UHRF1BP1L	pdx-Tumor cell	29.3769	1.19023	2.3701e-187	4.5396e-186	0.468605	0.354301
EEF2K	pdx-Tumor cell	29.3755	1.27258	4.34532e-187	8.29445e-186	0.284816	0.179205
COA1	pdx-Tumor cell	29.3662	1.16727	2.41977e-187	4.63209e-186	0.599757	0.490017
PDSS1	pdx-Tumor cell	29.3599	1.37178	9.67113e-187	1.83976e-185	0.218384	0.122191
JPX	pdx-Tumor cell	29.3532	1.11168	2.49526e-187	4.77387e-186	0.742275	0.64258
RBM23	pdx-Tumor cell	29.3466	1.26297	9.20155e-187	1.75143e-185	0.297616	0.189291
ZNF790	pdx-Tumor cell	29.3457	1.24386	8.95123e-187	1.70475e-185	0.324928	0.217419
PAK1	pdx-Tumor cell	29.3415	1.22777	8.42149e-187	1.60477e-185	0.36642	0.251931
INAVA	pdx-Tumor cell	29.332	2.37716	1.25151e-185	2.35672e-184	0.0837012	0.0208121
LMNB1	pdx-Tumor cell	29.3225	1.29161	1.89218e-186	3.58733e-185	0.278415	0.168683
AC012184.1	pdx-Tumor cell	29.3211	1.98587	9.22033e-186	1.74215e-184	0.105164	0.0332002
FAM171A1	pdx-Tumor cell	29.3101	1.24697	2.15181e-186	4.07725e-185	0.343909	0.228962
HM13	pdx-Tumor cell	29.3056	1.16224	1.36084e-186	2.58436e-185	0.60224	0.492523
GATA6	pdx-Tumor cell	29.2859	1.48231	1.00408e-185	1.89505e-184	0.181803	0.0917597
RHBDD3	pdx-Tumor cell	29.2813	1.4089	9.65375e-186	1.82302e-184	0.201832	0.106888
EFHD1	pdx-Tumor cell	29.2754	1.43544	1.1816e-185	2.22758e-184	0.196314	0.10167
AC073957.3	pdx-Tumor cell	29.2711	1.58271	1.93657e-185	3.64471e-184	0.154712	0.0696359
DNMT1	pdx-Tumor cell	29.2574	1.24945	1.04946e-185	1.97957e-184	0.324156	0.212755
ABL1	pdx-Tumor cell	29.2558	1.18622	6.91719e-186	1.30919e-184	0.512139	0.399452
SH2B1	pdx-Tumor cell	29.2297	1.26944	2.77401e-185	5.21787e-184	0.282222	0.176844
GTSE1	pdx-Tumor cell	29.2247	1.50952	5.90128e-185	1.10878e-183	0.17292	0.0828985
RNF215	pdx-Tumor cell	29.2153	1.35326	5.57638e-185	1.04832e-183	0.224178	0.126534
CHD3	pdx-Tumor cell	29.1984	1.6782	1.82335e-184	3.41819e-183	0.137277	0.0565774
ZBTB32	pdx-Tumor cell	29.1968	2.06401	3.50515e-184	6.55636e-183	0.0991503	0.0296149
ZC4H2	pdx-Tumor cell	29.1824	1.27298	1.01621e-184	1.90719e-183	0.292264	0.18486
KIAA0556	pdx-Tumor cell	29.1801	1.22268	8.93899e-185	1.67859e-183	0.352019	0.2417
METRN	pdx-Tumor cell	29.1761	1.62877	2.93936e-184	5.50113e-183	0.146215	0.0618824
MCM3	pdx-Tumor cell	29.1219	1.28225	5.69747e-184	1.06512e-182	0.281836	0.173667
AGAP4	pdx-Tumor cell	29.1189	1.27205	6.82569e-184	1.27532e-182	0.27047	0.167167
MFSD14C	pdx-Tumor cell	29.0903	1.17988	9.00646e-184	1.68184e-182	0.448025	0.336549
SLC9A8	pdx-Tumor cell	29.0881	1.26184	1.58058e-183	2.94497e-182	0.280512	0.176728
GTF3C2	pdx-Tumor cell	29.0828	1.18109	1.12397e-183	2.09654e-182	0.437762	0.325211
FAM186A	pdx-Tumor cell	29.0682	2.37223	2.03195e-182	3.75882e-181	0.0822114	0.0199085
FUT10	pdx-Tumor cell	29.0612	1.19676	2.34694e-183	4.37044e-182	0.389925	0.277844
RUFY1	pdx-Tumor cell	29.0307	1.21291	6.2257e-183	1.15806e-181	0.34595	0.235316
AQP11	pdx-Tumor cell	29.0188	1.39393	1.5869e-182	2.93879e-181	0.205198	0.110152
KANSL1	pdx-Tumor cell	28.989	1.10581	8.20164e-183	1.52307e-181	0.766332	0.676393
LAMB1	pdx-Tumor cell	28.9874	1.23398	1.48277e-182	2.74747e-181	0.420603	0.289125
LINC02211	pdx-Tumor cell	28.9793	3.32556	5.58844e-181	1.0253e-179	0.0603068	0.00734544
LRRC41	pdx-Tumor cell	28.9777	1.20164	2.58507e-182	4.77938e-181	0.3758	0.26531
EXD3	pdx-Tumor cell	28.9774	1.28866	4.00078e-182	7.38867e-181	0.253421	0.15236
FO393400.1	pdx-Tumor cell	28.9762	1.8286	1.32636e-181	2.43879e-180	0.115703	0.0429941
TP53	pdx-Tumor cell	28.9595	1.27683	6.09434e-182	1.12303e-180	0.273615	0.170694
SIRT5	pdx-Tumor cell	28.9587	1.21739	4.77881e-182	8.81583e-181	0.347936	0.23829
SPC24	pdx-Tumor cell	28.954	1.65848	1.72874e-181	3.17516e-180	0.137166	0.0568689
NFAT5	pdx-Tumor cell	28.9268	1.02308	4.31907e-182	7.9721e-181	0.832874	0.760865
ZNF471	pdx-Tumor cell	28.9067	2.16327	1.38909e-180	2.53743e-179	0.0912602	0.0250386
FCHSD2	pdx-Tumor cell	28.8886	1.1268	1.54313e-181	2.83582e-180	0.703156	0.600635
ZNF714	pdx-Tumor cell	28.8724	1.25321	6.55712e-181	1.20171e-179	0.286416	0.180342
AL139021.1	pdx-Tumor cell	28.8673	1.37358	1.14096e-180	2.0876e-179	0.206853	0.1133
DAB2IP	pdx-Tumor cell	28.8547	1.32704	1.34625e-180	2.46051e-179	0.230854	0.130877
DKK1	pdx-Tumor cell	28.8409	1.26119	1.30317e-180	2.38309e-179	0.326473	0.209928
FBLN1	pdx-Tumor cell	28.8379	1.21581	1.11387e-180	2.03914e-179	0.393346	0.268662
ZNF69	pdx-Tumor cell	28.834	1.23415	1.84247e-180	3.36378e-179	0.306444	0.200396
SBF2-AS1	pdx-Tumor cell	28.8243	1.31526	3.26288e-180	5.94731e-179	0.232896	0.134958
ASB16	pdx-Tumor cell	28.8223	1.91835	1.06186e-179	1.92814e-178	0.106433	0.0352698
SHROOM4	pdx-Tumor cell	28.8222	1.22849	2.1373e-180	3.89993e-179	0.346005	0.23176
NTN4	pdx-Tumor cell	28.8221	1.47857	4.9671e-180	9.0487e-179	0.175017	0.0869502
FANCC	pdx-Tumor cell	28.7745	1.16553	5.47305e-180	9.96498e-179	0.536195	0.424316
ZFP64	pdx-Tumor cell	28.774	1.19271	8.10261e-180	1.47367e-178	0.370227	0.259947
UPF3A	pdx-Tumor cell	28.7725	1.15808	6.21743e-180	1.13142e-178	0.506456	0.39575
ITFG2-AS1	pdx-Tumor cell	28.7702	1.63885	2.93457e-179	5.31424e-178	0.137387	0.057481
RAI1	pdx-Tumor cell	28.766	1.17955	9.44645e-180	1.71622e-178	0.403057	0.293264
ZSCAN5A	pdx-Tumor cell	28.7549	1.19944	1.43849e-179	2.60921e-178	0.360351	0.251406
DPH6	pdx-Tumor cell	28.7536	1.17802	8.84234e-180	1.60734e-178	0.592088	0.481651
AL354993.2	pdx-Tumor cell	28.7466	1.1881	1.44826e-179	2.62549e-178	0.417789	0.297811
AL136531.2	pdx-Tumor cell	28.7132	1.18594	4.08425e-179	7.38822e-178	0.425955	0.319148
ABHD15-AS1	pdx-Tumor cell	28.6966	1.31871	1.14686e-178	2.07238e-177	0.229089	0.130411
CDC7	pdx-Tumor cell	28.6944	1.42161	1.60552e-178	2.8965e-177	0.185334	0.0952575
GRIA1	pdx-Tumor cell	28.6928	1.46824	1.71782e-178	3.09578e-177	0.1807	0.0907104
SMAGP	pdx-Tumor cell	28.6868	1.66589	3.17275e-178	5.69939e-177	0.133304	0.0551491
AC006355.2	pdx-Tumor cell	28.6624	4.39458	5.96576e-177	1.05974e-175	0.0504855	0.00279826
LDLRAD4	pdx-Tumor cell	28.6611	1.18532	1.02101e-178	1.84596e-177	0.655209	0.544
YJU2	pdx-Tumor cell	28.6521	1.74706	9.32259e-178	1.66842e-176	0.122765	0.0469583
GPATCH8	pdx-Tumor cell	28.6284	1.12781	2.73733e-178	4.91986e-177	0.662768	0.566036
SMYD4	pdx-Tumor cell	28.6272	1.27782	7.33735e-178	1.31523e-176	0.250386	0.15029
IMPA2	pdx-Tumor cell	28.6269	1.24066	6.35456e-178	1.14029e-176	0.29232	0.188125
ITCH	pdx-Tumor cell	28.6241	1.0592	2.41233e-178	4.34038e-177	0.76876	0.679978
GOLGA6L7	pdx-Tumor cell	28.6181	1.879	2.85837e-177	5.08562e-176	0.108916	0.0365815
LINC02576	pdx-Tumor cell	28.6148	1.62549	2.20904e-177	3.9387e-176	0.137883	0.0583846
ABHD12	pdx-Tumor cell	28.5873	1.16865	1.20067e-177	2.1442e-176	0.46695	0.354651
CCDC130	pdx-Tumor cell	28.5802	1.28529	2.7645e-177	4.92123e-176	0.243379	0.143877
SMYD3	pdx-Tumor cell	28.5647	1.01107	9.29653e-178	1.66464e-176	0.849647	0.760049
TMC4	pdx-Tumor cell	28.5621	1.6288	9.48027e-177	1.68316e-175	0.137442	0.0581514
COL4A5	pdx-Tumor cell	28.5559	1.21329	3.53417e-177	6.28467e-176	0.351192	0.234821
AC097662.1	pdx-Tumor cell	28.551	1.59523	1.24963e-176	2.21746e-175	0.143346	0.0637771
ZFAND3	pdx-Tumor cell	28.5497	1.04873	1.60256e-177	2.86039e-176	0.813286	0.719591
GRIN2D	pdx-Tumor cell	28.5441	1.89169	2.32275e-176	4.1065e-175	0.106985	0.0361734
FAM222A-AS1	pdx-Tumor cell	28.5129	1.54243	3.2447e-176	5.72741e-175	0.152395	0.0704229
TIMELESS	pdx-Tumor cell	28.5095	1.33357	2.25184e-176	3.98534e-175	0.218771	0.124202
CCR6	pdx-Tumor cell	28.5074	1.92601	6.38206e-176	1.12535e-174	0.105164	0.0339581
SOGA1	pdx-Tumor cell	28.506	1.21705	1.66559e-176	2.95091e-175	0.315052	0.208062
SRP19	pdx-Tumor cell	28.4978	1.23981	2.30628e-176	4.07955e-175	0.288402	0.184073
INO80-AS1	pdx-Tumor cell	28.4868	1.72842	9.17003e-176	1.61525e-174	0.122434	0.0476288
CNBD1	pdx-Tumor cell	28.4776	1.55136	8.53012e-176	1.50333e-174	0.154878	0.0716763
PBX3	pdx-Tumor cell	28.4707	1.18117	2.82551e-176	4.99009e-175	0.500883	0.385956
AC019183.1	pdx-Tumor cell	28.4584	1.6743	1.73246e-175	3.04844e-174	0.130931	0.0528172
BCL7A	pdx-Tumor cell	28.4104	1.22135	2.42604e-175	4.26215e-174	0.306996	0.200892
TMEM79	pdx-Tumor cell	28.3797	1.53396	1.20397e-174	2.10965e-173	0.153277	0.069053
TET1	pdx-Tumor cell	28.3541	1.1712	8.90536e-175	1.56126e-173	0.407691	0.296849
MYO1D	pdx-Tumor cell	28.3476	1.13023	6.94203e-175	1.21832e-173	0.638325	0.533914
TULP4	pdx-Tumor cell	28.3408	1.12104	7.91597e-175	1.38852e-173	0.672313	0.572216
ST5	pdx-Tumor cell	28.3318	1.16685	1.70044e-174	2.97648e-173	0.401677	0.292448
DONSON	pdx-Tumor cell	28.3315	1.43257	3.97418e-174	6.94199e-173	0.176396	0.0893112
SCN8A	pdx-Tumor cell	28.3298	1.15719	1.60175e-174	2.8052e-173	0.456025	0.346139
AP001011.1	pdx-Tumor cell	28.3145	1.18355	2.79879e-174	4.89395e-173	0.401346	0.294517
CABLES2	pdx-Tumor cell	28.2917	1.62608	1.68055e-173	2.93095e-172	0.134187	0.0566357
TFDP2	pdx-Tumor cell	28.2915	1.14327	3.69751e-174	6.46207e-173	0.571397	0.463433
SKA2	pdx-Tumor cell	28.2616	1.23635	1.58111e-173	2.75896e-172	0.280953	0.176116
ABCB9	pdx-Tumor cell	28.2223	1.72791	1.32962e-172	2.30931e-171	0.119731	0.0463462
CHAF1B	pdx-Tumor cell	28.1952	1.98093	4.00682e-172	6.93042e-171	0.0972192	0.0309558
TUBD1	pdx-Tumor cell	28.193	1.23131	1.10717e-172	1.92495e-171	0.272291	0.171015
ACSM1	pdx-Tumor cell	28.1706	1.96938	7.755e-172	1.3379e-170	0.098102	0.0317719
SETDB1	pdx-Tumor cell	28.1679	1.1484	1.45106e-172	2.51892e-171	0.429541	0.318681
AP000487.1	pdx-Tumor cell	28.1492	1.32362	4.91845e-172	8.50283e-171	0.210881	0.119247
NME9	pdx-Tumor cell	28.1431	1.39308	6.62229e-172	1.14425e-170	0.184452	0.0965401
MDC1	pdx-Tumor cell	28.1276	1.2844	7.82166e-172	1.3487e-170	0.231792	0.135745
DSN1	pdx-Tumor cell	28.1203	1.28332	9.50401e-172	1.63627e-170	0.232896	0.136882
ANGPTL1	pdx-Tumor cell	28.1193	1.26582	9.34262e-172	1.60931e-170	0.252759	0.156295
PRODH2	pdx-Tumor cell	28.1148	1.17711	6.9673e-172	1.20324e-170	0.364655	0.252572
E2F7	pdx-Tumor cell	28.113	1.71061	2.59925e-171	4.45217e-170	0.121331	0.0479202
ZNRF1	pdx-Tumor cell	28.1001	1.1448	7.85784e-172	1.35425e-170	0.521794	0.411636
PPP3CB	pdx-Tumor cell	28.0972	1.16277	1.1685e-171	2.0097e-170	0.372986	0.265893
PACS1	pdx-Tumor cell	28.0842	1.14302	1.17869e-171	2.02618e-170	0.542927	0.43341
GREM2	pdx-Tumor cell	28.0712	2.36667	1.86807e-170	3.17544e-169	0.0780181	0.0194712
UEVLD	pdx-Tumor cell	28.0702	1.25828	3.60615e-171	6.16742e-170	0.246634	0.149999
HOXA-AS2	pdx-Tumor cell	28.0695	1.25933	3.66565e-171	6.26279e-170	0.250717	0.154283
NPRL3	pdx-Tumor cell	28.0664	1.15542	2.538e-171	4.35171e-170	0.40394	0.296412
FBXO36	pdx-Tumor cell	28.0596	1.39285	6.48899e-171	1.10639e-169	0.183238	0.0953158
NCAPD2	pdx-Tumor cell	28.0414	1.21093	6.29458e-171	1.07379e-169	0.305727	0.201242
PHACTR1	pdx-Tumor cell	28.0356	1.40062	1.19463e-170	2.03378e-169	0.182631	0.0923718
PCGF6	pdx-Tumor cell	28.0336	1.24111	9.37582e-171	1.5978e-169	0.256842	0.158918
AC011139.1	pdx-Tumor cell	28.0317	1.78854	2.63795e-170	4.46825e-169	0.11151	0.0404291
AC046158.1	pdx-Tumor cell	28.0291	1.38503	1.50011e-170	2.55254e-169	0.183127	0.0957822
AC025178.1	pdx-Tumor cell	28.0185	1.9464	4.87014e-170	8.23675e-169	0.0976054	0.031976
ZBTB46	pdx-Tumor cell	28.0182	1.19254	1.1087e-170	1.88846e-169	0.34275	0.238435
SMIM4	pdx-Tumor cell	27.9994	1.20093	1.984e-170	3.36738e-169	0.307989	0.203311
PRMT7	pdx-Tumor cell	27.9954	1.1692	1.98191e-170	3.36554e-169	0.344516	0.236541
TRAF3IP2-AS1	pdx-Tumor cell	27.9909	1.1476	1.7705e-170	3.0111e-169	0.45768	0.346985
MRS2	pdx-Tumor cell	27.9859	1.18678	2.39402e-170	4.05918e-169	0.363937	0.252252
AGAP1	pdx-Tumor cell	27.9694	1.07884	1.96842e-170	3.34432e-169	0.77207	0.691521
SOAT2	pdx-Tumor cell	27.9675	1.29181	6.21954e-170	1.05031e-168	0.228978	0.132568
NDE1	pdx-Tumor cell	27.9337	1.34953	1.84613e-169	3.11289e-168	0.197638	0.107966
PRPSAP1	pdx-Tumor cell	27.9288	1.14531	9.33047e-170	1.57486e-168	0.489572	0.382225
CRYM	pdx-Tumor cell	27.9188	1.79278	5.77177e-169	9.70781e-168	0.110296	0.0401667
TRIP4	pdx-Tumor cell	27.9068	1.20449	2.66986e-169	4.49958e-168	0.285809	0.184773
SH3GL1	pdx-Tumor cell	27.8831	1.18073	4.62321e-169	7.77989e-168	0.320238	0.21669
AL513327.1	pdx-Tumor cell	27.8561	1.3324	1.48213e-168	2.48166e-167	0.200011	0.109045
AC024619.3	pdx-Tumor cell	27.8483	1.41148	2.15768e-168	3.60919e-167	0.172589	0.0871251
BRAP	pdx-Tumor cell	27.845	1.20106	1.42488e-168	2.387e-167	0.288457	0.18728
KDM2B	pdx-Tumor cell	27.8403	1.16568	1.07194e-168	1.79934e-167	0.531174	0.438569
AL583810.1	pdx-Tumor cell	27.8332	2.56335	1.40919e-167	2.34664e-166	0.0691348	0.0143702
TK1	pdx-Tumor cell	27.833	1.66705	4.82497e-168	8.05876e-167	0.124421	0.0501355
NIPSNAP1	pdx-Tumor cell	27.8245	1.13676	1.79285e-168	3.00042e-167	0.430644	0.324249
SH2D3A	pdx-Tumor cell	27.822	1.57781	6.12123e-168	1.02187e-166	0.135952	0.0604541
COL10A1	pdx-Tumor cell	27.8194	1.34088	4.16976e-168	6.96788e-167	0.199459	0.111114
NMT1	pdx-Tumor cell	27.8019	1.10322	2.44714e-168	4.09133e-167	0.584694	0.47725
DMTN	pdx-Tumor cell	27.7818	1.2423	8.9666e-168	1.49464e-166	0.256456	0.160958
AC002116.2	pdx-Tumor cell	27.7454	1.53008	4.36967e-167	7.26214e-166	0.142904	0.0645932
E2F1	pdx-Tumor cell	27.7437	1.61892	5.11388e-167	8.48637e-166	0.130214	0.0549742
AC068533.3	pdx-Tumor cell	27.7067	1.30565	8.29743e-167	1.37558e-165	0.208287	0.118168
AC010320.4	pdx-Tumor cell	27.7062	1.69752	1.62623e-166	2.69204e-165	0.118407	0.0467835
SLC38A10	pdx-Tumor cell	27.7044	1.15194	5.2441e-167	8.69816e-166	0.369951	0.264552
GRTP1-AS1	pdx-Tumor cell	27.7037	1.59425	1.51039e-166	2.5015e-165	0.131704	0.0568106
FAM222B	pdx-Tumor cell	27.6989	1.12591	5.01598e-167	8.32801e-166	0.477875	0.372606
MDC1-AS1	pdx-Tumor cell	27.6943	1.73177	2.3233e-166	3.84215e-165	0.113937	0.043169
HEXDC	pdx-Tumor cell	27.658	1.19391	2.25802e-166	3.73603e-165	0.287188	0.18658
Z83844.2	pdx-Tumor cell	27.6395	1.61355	8.44671e-166	1.39412e-164	0.12889	0.0536334
SMOC2	pdx-Tumor cell	27.6306	1.76204	1.24158e-165	2.0472e-164	0.11802	0.045326
RMI2	pdx-Tumor cell	27.6191	1.53316	1.2832e-165	2.11479e-164	0.142573	0.0640394
CDC25C	pdx-Tumor cell	27.5948	1.31365	1.4829e-165	2.44031e-164	0.21706	0.119801
VPS9D1	pdx-Tumor cell	27.5813	1.26973	2.21996e-165	3.65145e-164	0.222192	0.128662
TXNDC11	pdx-Tumor cell	27.5804	1.14287	1.48251e-165	2.44031e-164	0.376904	0.271927
ZNF600	pdx-Tumor cell	27.5725	1.54716	4.88404e-165	8.02159e-164	0.138104	0.0626986
MNAT1	pdx-Tumor cell	27.5631	1.08242	1.44094e-165	2.37359e-164	0.647705	0.542571
SLCO4A1	pdx-Tumor cell	27.5502	1.67937	1.04884e-164	1.71758e-163	0.119289	0.0478911
CTDSPL2	pdx-Tumor cell	27.5471	1.10678	2.86683e-165	4.71313e-164	0.51247	0.408197
KANSL2	pdx-Tumor cell	27.5449	1.22666	5.36253e-165	8.80316e-164	0.250883	0.154808
PIEZO1	pdx-Tumor cell	27.5447	1.30399	6.47586e-165	1.06256e-163	0.205473	0.115545
ACKR4	pdx-Tumor cell	27.5132	1.4622	2.11531e-164	3.45727e-163	0.155926	0.077506
AL157938.3	pdx-Tumor cell	27.5063	1.39478	2.19024e-164	3.57799e-163	0.170547	0.0868919
ANAPC7	pdx-Tumor cell	27.4935	1.13295	1.50213e-164	2.45749e-163	0.381207	0.274988
NGDN	pdx-Tumor cell	27.4892	1.2852	2.78945e-164	4.55465e-163	0.212426	0.12187
AP002495.2	pdx-Tumor cell	27.4873	1.15862	2.0233e-164	3.3085e-163	0.324542	0.221471
CDK5RAP1	pdx-Tumor cell	27.4742	1.15431	2.91359e-164	4.75273e-163	0.32388	0.221996
CDK10	pdx-Tumor cell	27.4517	1.13095	4.71359e-164	7.68146e-163	0.373483	0.268109
MELTF	pdx-Tumor cell	27.4446	2.04106	2.73648e-163	4.43363e-162	0.08806	0.0263795
AC083798.2	pdx-Tumor cell	27.4406	1.28301	1.03064e-163	1.6755e-162	0.213088	0.122978
AFMID	pdx-Tumor cell	27.4352	1.12306	6.35612e-164	1.03532e-162	0.45448	0.348384
ITGAE	pdx-Tumor cell	27.4335	1.19939	9.62999e-164	1.5663e-162	0.27974	0.179613
CSE1L	pdx-Tumor cell	27.4273	1.11367	7.09887e-164	1.15574e-162	0.508718	0.40158
AL356599.1	pdx-Tumor cell	27.4201	1.17873	1.34135e-163	2.17957e-162	0.299823	0.200921
SLC25A45	pdx-Tumor cell	27.4196	1.82994	4.33515e-163	7.01361e-162	0.10213	0.0367855
SLC25A20	pdx-Tumor cell	27.4096	1.36956	2.79285e-163	4.52277e-162	0.17921	0.0949369
LINC00870	pdx-Tumor cell	27.3778	1.76536	1.15357e-162	1.86181e-161	0.108034	0.0394089
MGMT	pdx-Tumor cell	27.3744	1.08065	2.29062e-163	3.71484e-162	0.683403	0.588218
ELF1	pdx-Tumor cell	27.3338	1.09463	7.52753e-163	1.21608e-161	0.604668	0.500831
AL031587.2	pdx-Tumor cell	27.32	1.41716	3.27297e-162	5.27228e-161	0.162271	0.0798379
FNBP1	pdx-Tumor cell	27.3162	1.09968	1.39462e-162	2.24978e-161	0.522291	0.41869
AL031963.1	pdx-Tumor cell	27.3128	1.5381	4.94681e-162	7.95712e-161	0.136725	0.0614743
AC008649.2	pdx-Tumor cell	27.3011	2.4847	1.93486e-161	3.1004e-160	0.0685831	0.0148949
AL132712.1	pdx-Tumor cell	27.2967	1.82038	1.10795e-161	1.77791e-160	0.102019	0.0364357
ORC1	pdx-Tumor cell	27.294	1.90238	1.31013e-161	2.10034e-160	0.0957846	0.0321509
BAHCC1	pdx-Tumor cell	27.2882	1.33911	6.54221e-162	1.05133e-160	0.186659	0.0990177
EPHB2	pdx-Tumor cell	27.2756	1.1809	6.27545e-162	1.00895e-160	0.307934	0.209811
SRPK1	pdx-Tumor cell	27.269	1.08436	4.26387e-162	6.86517e-161	0.609523	0.506952
PLCXD1	pdx-Tumor cell	27.2609	1.18223	9.15615e-162	1.47068e-160	0.291326	0.189203
AC139887.2	pdx-Tumor cell	27.2459	1.116	1.04399e-161	1.67608e-160	0.430755	0.324336
AL391839.1	pdx-Tumor cell	27.2198	1.27959	3.67204e-161	5.87561e-160	0.209832	0.119189
ATAT1	pdx-Tumor cell	27.2089	1.26459	4.84535e-161	7.74562e-160	0.214908	0.124552
LINC01239	pdx-Tumor cell	27.2011	1.23239	5.44458e-161	8.69939e-160	0.278967	0.192614
APOLD1	pdx-Tumor cell	27.1951	1.336	7.48238e-161	1.19497e-159	0.198466	0.109657
PARM1	pdx-Tumor cell	27.185	1.54871	1.38736e-160	2.21357e-159	0.137001	0.0598129
PTPRS	pdx-Tumor cell	27.1759	1.27444	1.19035e-160	1.90014e-159	0.214522	0.126505
AC087632.1	pdx-Tumor cell	27.1681	2.54489	6.7332e-160	1.06871e-158	0.0663761	0.0138164
MYH11	pdx-Tumor cell	27.1566	1.76498	4.2239e-160	6.72018e-159	0.107151	0.0403999
BLM	pdx-Tumor cell	27.1534	1.39278	2.67253e-160	4.256e-159	0.166851	0.0850264
TMEM52B	pdx-Tumor cell	27.1403	1.46873	4.21294e-160	6.70591e-159	0.151898	0.0734252
KMT2D	pdx-Tumor cell	27.1398	1.15544	2.27743e-160	3.62853e-159	0.306113	0.206663
RBM14-RBM4	pdx-Tumor cell	27.1123	1.20836	5.74927e-160	9.13402e-159	0.244151	0.151922
SLC17A9	pdx-Tumor cell	27.097	1.15159	7.15045e-160	1.13386e-158	0.320459	0.223774
SAE1	pdx-Tumor cell	27.0911	1.11936	6.86463e-160	1.08905e-158	0.390642	0.285743
ACRV1	pdx-Tumor cell	27.0868	3.38061	9.53301e-159	1.50102e-157	0.0520305	0.00588801
PLEKHG6	pdx-Tumor cell	27.0839	1.33838	1.56634e-159	2.47559e-158	0.181417	0.0976769
PDE4DIP	pdx-Tumor cell	27.0774	1.17596	1.22335e-159	1.93806e-158	0.329453	0.237561
UQCC1	pdx-Tumor cell	27.07	1.08395	9.84797e-160	1.56087e-158	0.519918	0.416154
MGRN1	pdx-Tumor cell	27.0655	1.11602	1.39729e-159	2.21049e-158	0.381814	0.279302
GAPDH	pdx-Tumor cell	27.0645	0.90974	6.20873e-160	9.8593e-159	0.845012	0.755618
CHFR	pdx-Tumor cell	27.059	1.14991	1.9554e-159	3.08613e-158	0.306058	0.207742
AL024474.2	pdx-Tumor cell	27.055	1.13486	1.96493e-159	3.09971e-158	0.341812	0.238231
NRSN2-AS1	pdx-Tumor cell	27.0482	1.33199	3.92149e-159	6.18331e-158	0.183072	0.0981724
TSPAN9	pdx-Tumor cell	27.0468	1.10089	1.75693e-159	2.7755e-158	0.555175	0.454718
IL3RA	pdx-Tumor cell	27.039	1.8747	1.07014e-158	1.68184e-157	0.0962812	0.0331711
BCAR1	pdx-Tumor cell	27.0171	1.25545	7.7303e-159	1.21832e-157	0.214964	0.125485
AC131934.1	pdx-Tumor cell	27.0166	1.4403	1.06509e-158	1.67468e-157	0.151401	0.0717929
AC087071.2	pdx-Tumor cell	27.0165	1.42644	1.03215e-158	1.62365e-157	0.156974	0.0760778
FAM222A	pdx-Tumor cell	27.0155	1.35062	9.78067e-159	1.5393e-157	0.178051	0.0962486
METTL21A	pdx-Tumor cell	26.9815	1.12059	1.31931e-158	2.07247e-157	0.362834	0.259218
IFNGR2	pdx-Tumor cell	26.9563	1.09444	2.25972e-158	3.54806e-157	0.441735	0.337861
RAP1GAP2	pdx-Tumor cell	26.9541	1.18725	3.51596e-158	5.51278e-157	0.26247	0.168246
C12orf40	pdx-Tumor cell	26.9456	1.501	7.69324e-158	1.20399e-156	0.138766	0.0632232
AGO2	pdx-Tumor cell	26.9334	1.1082	3.65882e-158	5.73408e-157	0.484606	0.370566
GGA2	pdx-Tumor cell	26.9203	1.09548	5.82019e-158	9.11287e-157	0.430479	0.323986
ANO6	pdx-Tumor cell	26.9001	1.07899	7.81574e-158	1.22259e-156	0.579232	0.472207
GPC6-AS1	pdx-Tumor cell	26.8887	1.68147	4.52415e-157	7.05398e-156	0.112006	0.0449762
S100A10	pdx-Tumor cell	26.8766	1.15764	2.10298e-157	3.2881e-156	0.356544	0.250707
ZNF197	pdx-Tumor cell	26.8656	1.14165	3.17627e-157	4.9593e-156	0.309314	0.211065
TAMM41	pdx-Tumor cell	26.8644	1.11405	2.99449e-157	4.67765e-156	0.348047	0.246451
EPS15L1	pdx-Tumor cell	26.8632	1.09605	2.84596e-157	4.4477e-156	0.398974	0.29717
AL139021.2	pdx-Tumor cell	26.8623	1.7521	9.48339e-157	1.4752e-155	0.104613	0.0385927
DAG1	pdx-Tumor cell	26.8616	1.17819	3.80586e-157	5.93678e-156	0.271629	0.174454
GPRC5D-AS1	pdx-Tumor cell	26.8535	1.10641	3.74267e-157	5.84094e-156	0.379221	0.27595
UNKL	pdx-Tumor cell	26.8455	1.21251	6.46309e-157	1.00678e-155	0.236648	0.144111
EXOC7	pdx-Tumor cell	26.8384	1.10694	5.35009e-157	8.33789e-156	0.406753	0.304311
ACOT2	pdx-Tumor cell	26.8305	1.44979	1.47596e-156	2.29064e-155	0.147981	0.0711517
FGF9	pdx-Tumor cell	26.8181	2.03128	3.85026e-156	5.96443e-155	0.0860737	0.0252135
LINC01091	pdx-Tumor cell	26.817	1.13743	9.10694e-157	1.4173e-155	0.412823	0.305973
AC068768.1	pdx-Tumor cell	26.8068	2.08685	5.90248e-156	9.12246e-155	0.080832	0.0235229
AC026894.1	pdx-Tumor cell	26.7998	1.57171	3.91017e-156	6.05444e-155	0.125469	0.0539832
KIZ	pdx-Tumor cell	26.7979	1.12388	1.13263e-156	1.76025e-155	0.666961	0.580727
DDX11	pdx-Tumor cell	26.7938	1.15617	2.19274e-156	3.39992e-155	0.288954	0.192264
GPR137	pdx-Tumor cell	26.7869	1.38301	4.13488e-156	6.39943e-155	0.162878	0.0826653
AMBRA1	pdx-Tumor cell	26.7799	0.7447	1.01873e-156	1.58397e-155	0.916906	0.853703
AC007608.2	pdx-Tumor cell	26.7794	2.49527	1.66158e-155	2.55273e-154	0.065714	0.0136998
KIAA1324	pdx-Tumor cell	26.7733	1.89951	1.16065e-155	1.7856e-154	0.0920327	0.0306934
NRF1	pdx-Tumor cell	26.7704	1.08821	2.92902e-156	4.53944e-155	0.464577	0.362113
SGF29	pdx-Tumor cell	26.7582	1.31405	7.95635e-156	1.22742e-154	0.183403	0.100038
POLA1	pdx-Tumor cell	26.7464	1.11167	5.77017e-156	8.92208e-155	0.422865	0.318419
ALG14	pdx-Tumor cell	26.7435	1.14804	8.13379e-156	1.25421e-154	0.296347	0.200222
C16orf70	pdx-Tumor cell	26.7405	1.10454	7.22338e-156	1.11588e-154	0.378117	0.274375
MYO5C	pdx-Tumor cell	26.7149	1.13644	1.66138e-155	2.55273e-154	0.302693	0.204623
AIFM2	pdx-Tumor cell	26.7143	1.2781	2.33171e-155	3.57899e-154	0.197142	0.111318
SOX5	pdx-Tumor cell	26.7103	1.06742	9.66402e-156	1.48949e-154	0.773505	0.692279
ABCD3	pdx-Tumor cell	26.7027	1.02002	1.06167e-155	1.63406e-154	0.760594	0.662605
IFT52	pdx-Tumor cell	26.7015	1.1533	2.40513e-155	3.68999e-154	0.28934	0.190807
AC008937.2	pdx-Tumor cell	26.6961	1.67674	6.68348e-155	1.02305e-153	0.110682	0.0433439
DNHD1	pdx-Tumor cell	26.6921	1.12738	2.95505e-155	4.53161e-154	0.347605	0.255779
EPHB4	pdx-Tumor cell	26.6825	1.21018	4.65472e-155	7.13157e-154	0.23422	0.142915
BRI3BP	pdx-Tumor cell	26.6764	1.14342	4.50405e-155	6.90388e-154	0.299934	0.200717
ACSBG2	pdx-Tumor cell	26.6652	2.30287	2.7335e-154	4.17089e-153	0.0712867	0.0170228
AC110285.2	pdx-Tumor cell	26.6625	2.76405	4.20449e-154	6.41247e-153	0.0591481	0.0103186
PRTFDC1	pdx-Tumor cell	26.6597	1.42075	1.29656e-154	1.98105e-153	0.151898	0.0776518
BICRA-AS1	pdx-Tumor cell	26.6494	1.36944	1.50599e-154	2.29999e-153	0.162547	0.0832483
MOSMO	pdx-Tumor cell	26.6277	1.08885	1.27921e-154	1.95543e-153	0.429431	0.326143
DGKD	pdx-Tumor cell	26.6246	1.07516	1.10748e-154	1.69369e-153	0.578625	0.475967
PPIL2	pdx-Tumor cell	26.583	1.1223	5.1328e-154	7.82116e-153	0.308983	0.211356
LPIN3	pdx-Tumor cell	26.5619	1.35142	1.45444e-153	2.2112e-152	0.166078	0.0875332
SUOX	pdx-Tumor cell	26.5615	1.31085	1.3333e-153	2.02794e-152	0.181031	0.0983473
CDK6	pdx-Tumor cell	26.5485	1.05232	7.03415e-154	1.07135e-152	0.706522	0.617658
AC008731.1	pdx-Tumor cell	26.5381	1.20101	1.98648e-153	3.0146e-152	0.232565	0.141079
RSPH14	pdx-Tumor cell	26.538	2.42632	8.00047e-153	1.20974e-151	0.0667071	0.0143702
TCF3	pdx-Tumor cell	26.5371	1.16051	1.79916e-153	2.73281e-152	0.271739	0.174746
ENOX2	pdx-Tumor cell	26.5366	1.13169	1.68429e-153	2.55949e-152	0.311962	0.21261
ZC3H12B	pdx-Tumor cell	26.5366	1.23578	2.20308e-153	3.34178e-152	0.21706	0.128429
PRR12	pdx-Tumor cell	26.5248	1.20676	2.84783e-153	4.31589e-152	0.229254	0.138805
SYT15	pdx-Tumor cell	26.5208	2.11549	9.99947e-153	1.51132e-151	0.0777974	0.0218906
CHDH	pdx-Tumor cell	26.5103	1.08442	2.69397e-153	4.08456e-152	0.421816	0.315358
AC007533.1	pdx-Tumor cell	26.5097	1.88062	1.04401e-152	1.5772e-151	0.0911499	0.0299939
TLDC2	pdx-Tumor cell	26.4884	2.37915	2.8011e-152	4.21837e-151	0.067921	0.0154487
GNG7	pdx-Tumor cell	26.4727	1.19347	1.05034e-152	1.58605e-151	0.248952	0.15784
FAM206A	pdx-Tumor cell	26.4497	1.3938	2.73142e-152	4.11529e-151	0.154546	0.0766899
TBX2	pdx-Tumor cell	26.4471	1.53636	3.70859e-152	5.58002e-151	0.126848	0.057685
CENPU	pdx-Tumor cell	26.4416	1.46194	3.74631e-152	5.63424e-151	0.139759	0.0659049
SH3PXD2A	pdx-Tumor cell	26.4259	1.04306	1.7469e-152	2.6367e-151	0.692342	0.604192
AL158801.3	pdx-Tumor cell	26.4197	1.14979	3.92945e-152	5.90439e-151	0.268208	0.175329
PLEKHG1	pdx-Tumor cell	26.4103	1.11884	3.88747e-152	5.84392e-151	0.416906	0.321684
AC093668.2	pdx-Tumor cell	26.4057	1.64167	1.19597e-151	1.79385e-150	0.111399	0.0449179
STXBP4	pdx-Tumor cell	26.4	1.07573	4.40938e-152	6.62255e-151	0.475447	0.370857
MYPOP	pdx-Tumor cell	26.3912	1.40481	1.26332e-151	1.89317e-150	0.150684	0.0738916
SEMA6B	pdx-Tumor cell	26.3787	1.40526	1.66999e-151	2.50036e-150	0.152946	0.0736584
DEAF1	pdx-Tumor cell	26.3742	1.10172	1.09467e-151	1.64265e-150	0.335356	0.237357
NWD2	pdx-Tumor cell	26.3589	2.0555	5.99095e-151	8.92602e-150	0.0802251	0.0233189
RMC1	pdx-Tumor cell	26.3537	1.29357	2.85537e-151	4.26753e-150	0.182631	0.100737
NUMB	pdx-Tumor cell	26.3534	1.03592	1.23107e-151	1.84566e-150	0.633635	0.539045
MLXIPL	pdx-Tumor cell	26.3504	1.06522	1.28372e-151	1.92288e-150	0.648698	0.551199
CWF19L1	pdx-Tumor cell	26.3266	1.17149	4.6016e-151	6.87125e-150	0.245862	0.155508
TLK2	pdx-Tumor cell	26.3246	1.04701	2.77763e-151	4.1532e-150	0.582267	0.485673
EVA1C	pdx-Tumor cell	26.32	1.12966	4.69489e-151	7.00745e-150	0.320459	0.226543
CREB3L2	pdx-Tumor cell	26.3022	1.07932	5.5376e-151	8.2579e-150	0.472026	0.367272
DNMT3B	pdx-Tumor cell	26.2971	1.43135	1.52533e-150	2.26758e-149	0.142739	0.0692862
CEP135	pdx-Tumor cell	26.296	1.14739	9.28315e-151	1.3825e-149	0.27058	0.175591
PDGFC	pdx-Tumor cell	26.2826	1.1044	1.07889e-150	1.60531e-149	0.355937	0.251057
ZFYVE9	pdx-Tumor cell	26.2609	1.0631	1.62448e-150	2.4139e-149	0.472412	0.370303
RNF24	pdx-Tumor cell	26.2276	1.12086	4.97015e-150	7.36258e-149	0.310583	0.213134
AC068631.1	pdx-Tumor cell	26.2273	1.12429	4.33817e-150	6.42923e-149	0.452108	0.364415
UBE2D2	pdx-Tumor cell	26.2225	1.03704	3.69313e-150	5.47569e-149	0.618958	0.524762
CDCA2	pdx-Tumor cell	26.2216	1.30075	8.23801e-150	1.21819e-148	0.181858	0.0982307
CDKAL1	pdx-Tumor cell	26.2212	1.00522	3.09272e-150	4.58751e-149	0.737696	0.642639
LAMA5	pdx-Tumor cell	26.2154	1.17041	7.56182e-150	1.1187e-148	0.252152	0.158014
RGS12	pdx-Tumor cell	26.2068	1.0612	6.75453e-150	9.99706e-149	0.455694	0.355175
ASB16-AS1	pdx-Tumor cell	26.1974	1.42948	1.9492e-149	2.8773e-148	0.141635	0.068266
AC004805.1	pdx-Tumor cell	26.1948	1.89479	3.40212e-149	5.0132e-148	0.0882807	0.028653
ACADS	pdx-Tumor cell	26.1917	1.30984	1.84591e-149	2.72604e-148	0.175513	0.0942373
ARMH4	pdx-Tumor cell	26.1887	1.11872	1.39833e-149	2.06686e-148	0.299879	0.204973
TUBA8	pdx-Tumor cell	26.1851	1.74964	3.99739e-149	5.88001e-148	0.0987089	0.0373102
PHYHD1	pdx-Tumor cell	26.1642	1.86824	7.58288e-149	1.11297e-147	0.0891635	0.030402
AP001107.9	pdx-Tumor cell	26.1624	1.27718	3.91778e-149	5.76545e-148	0.182962	0.10269
RHOF	pdx-Tumor cell	26.1624	1.66643	6.25376e-149	9.18698e-148	0.106765	0.041799
MYLIP	pdx-Tumor cell	26.1604	1.40313	4.50393e-149	6.62222e-148	0.151622	0.0732212
MGAT5	pdx-Tumor cell	26.1504	1.07053	2.46778e-149	3.6396e-148	0.544306	0.437782
RRAS2	pdx-Tumor cell	26.1495	1.10895	3.68236e-149	5.42375e-148	0.315273	0.218119
ZER1	pdx-Tumor cell	26.1494	1.08229	3.39996e-149	5.01221e-148	0.364544	0.266768
DAZAP2	pdx-Tumor cell	26.1142	1.13413	9.56176e-149	1.40281e-147	0.279077	0.182878
ATXN2L	pdx-Tumor cell	26.1074	1.1002	1.07615e-148	1.57813e-147	0.315714	0.219081
AL023581.1	pdx-Tumor cell	26.1045	1.96838	3.71581e-148	5.4301e-147	0.0828735	0.0255341
UBTD2	pdx-Tumor cell	26.0906	1.07768	1.47703e-148	2.16506e-147	0.380214	0.280409
CARD11	pdx-Tumor cell	26.0631	1.95076	1.04086e-147	1.51643e-146	0.0838667	0.0264086
XRCC6	pdx-Tumor cell	26.0409	1.05159	4.29959e-148	6.28047e-147	0.511808	0.407672
AC109597.1	pdx-Tumor cell	26.0349	1.2585	9.63128e-148	1.4038e-146	0.188424	0.105576
DIDO1	pdx-Tumor cell	26.0237	1.02993	6.17399e-148	9.01059e-147	0.596226	0.499169
LETMD1	pdx-Tumor cell	26.0202	1.07734	9.33573e-148	1.36131e-146	0.356875	0.259306
AXIN1	pdx-Tumor cell	25.9985	1.19786	2.19885e-147	3.19519e-146	0.216895	0.130265
RNF126	pdx-Tumor cell	25.9959	1.14993	2.1024e-147	3.05768e-146	0.254911	0.163115
FANCD2	pdx-Tumor cell	25.9906	1.3034	3.17591e-147	4.605e-146	0.17154	0.0917597
CTBP1-AS	pdx-Tumor cell	25.9853	1.12161	2.52406e-147	3.663e-146	0.286195	0.189495
HIST1H4C	pdx-Tumor cell	25.976	1.08977	2.34154e-147	3.40107e-146	0.463639	0.351036
CNOT10	pdx-Tumor cell	25.9748	1.0527	2.6435e-147	3.83467e-146	0.43539	0.336375
RFNG	pdx-Tumor cell	25.9603	1.15821	5.21916e-147	7.56113e-146	0.248786	0.156965
RPLP0	pdx-Tumor cell	25.9541	0.797799	2.34573e-147	3.40567e-146	0.885787	0.815723
ERI2	pdx-Tumor cell	25.9481	1.11535	6.56914e-147	9.51277e-146	0.29574	0.202204
THRB	pdx-Tumor cell	25.9364	1.05454	4.60161e-147	6.66935e-146	0.70768	0.598712
AL603832.1	pdx-Tumor cell	25.934	1.61512	1.96822e-146	2.84649e-145	0.11013	0.0443641
NCF2	pdx-Tumor cell	25.9226	2.36074	4.89571e-146	7.05901e-145	0.0658243	0.0147492
PAX2	pdx-Tumor cell	25.9158	1.46746	2.46367e-146	3.55689e-145	0.13507	0.060629
LIN9	pdx-Tumor cell	25.9023	1.14426	2.26078e-146	3.26678e-145	0.256787	0.165156
ATP1B3	pdx-Tumor cell	25.8693	1.11219	4.56496e-146	6.58493e-145	0.304844	0.205177
ZNF431	pdx-Tumor cell	25.8581	1.09825	6.30109e-146	9.07757e-145	0.301644	0.206459
NUP155	pdx-Tumor cell	25.8579	1.08851	6.11879e-146	8.81874e-145	0.320459	0.224327
CAMKK2	pdx-Tumor cell	25.8325	1.0893	1.17307e-145	1.68779e-144	0.315383	0.219664
AL117382.1	pdx-Tumor cell	25.8098	1.76831	5.5135e-145	7.91913e-144	0.0941845	0.0346577
SLC16A3	pdx-Tumor cell	25.7876	1.14231	4.00669e-145	5.76229e-144	0.255021	0.160609
CAMTA2	pdx-Tumor cell	25.7769	1.284	7.10781e-145	1.02047e-143	0.174796	0.0963652
SMARCA4	pdx-Tumor cell	25.7678	1.0451	4.73256e-145	6.80037e-144	0.475171	0.373597
AL449266.1	pdx-Tumor cell	25.7617	1.33622	1.12117e-144	1.6076e-143	0.157195	0.0816451
PCGF3	pdx-Tumor cell	25.7574	1.07871	7.75332e-145	1.11267e-143	0.324818	0.229254
MCM4	pdx-Tumor cell	25.7374	1.16633	1.48139e-144	2.12319e-143	0.24062	0.148687
RAB40C	pdx-Tumor cell	25.7093	1.10295	2.80718e-144	4.01995e-143	0.286637	0.194129
LINC02166	pdx-Tumor cell	25.6823	1.93485	1.54134e-143	2.20065e-142	0.0819907	0.0260005
KIF4A	pdx-Tumor cell	25.6734	1.24926	8.7342e-144	1.24916e-142	0.189141	0.10578
FGFR1	pdx-Tumor cell	25.6556	1.1308	9.77922e-144	1.39802e-142	0.29872	0.194508
HIF1A-AS2	pdx-Tumor cell	25.6449	1.13192	1.45575e-143	2.08023e-142	0.265118	0.172064
RIN3	pdx-Tumor cell	25.6264	1.09115	2.20374e-143	3.14507e-142	0.302362	0.209403
PIN4	pdx-Tumor cell	25.6189	1.07286	2.46221e-143	3.51245e-142	0.33646	0.239106
KIF15	pdx-Tumor cell	25.6155	1.27976	3.99389e-143	5.68537e-142	0.173692	0.093771
POU2F1	pdx-Tumor cell	25.6022	1.04509	2.89599e-143	4.12774e-142	0.536802	0.437141
MAML2	pdx-Tumor cell	25.5994	1.10871	3.72976e-143	5.31162e-142	0.3742	0.271606
C17orf100	pdx-Tumor cell	25.5906	1.06145	4.62164e-143	6.57618e-142	0.389594	0.289941
CHAD	pdx-Tumor cell	25.5791	1.4337	1.2094e-142	1.71868e-141	0.133138	0.0615035
DNAJC7	pdx-Tumor cell	25.5592	1.03671	9.43441e-143	1.34129e-141	0.44957	0.349666
SRPK2	pdx-Tumor cell	25.5384	1.00294	1.2347e-142	1.75389e-141	0.682686	0.592182
TICRR	pdx-Tumor cell	25.5357	1.34409	3.19835e-142	4.53749e-141	0.15256	0.0764858
PDZK1	pdx-Tumor cell	25.5273	1.04163	1.95872e-142	2.78001e-141	0.521629	0.424724
IP6K1	pdx-Tumor cell	25.5116	1.04025	3.21021e-142	4.55238e-141	0.431196	0.332935
WDR62	pdx-Tumor cell	25.5029	1.41114	8.19851e-142	1.16018e-140	0.135787	0.065526
ANTXR1	pdx-Tumor cell	25.4913	1.1454	6.73726e-142	9.53796e-141	0.254028	0.158335
NVL	pdx-Tumor cell	25.4827	1.03505	6.53777e-142	9.25945e-141	0.449956	0.353543
FAF2	pdx-Tumor cell	25.4721	1.03628	8.77711e-142	1.24153e-140	0.420271	0.322441
NQO2	pdx-Tumor cell	25.4504	1.19624	2.24238e-141	3.16653e-140	0.204535	0.121345
C9orf41-AS1	pdx-Tumor cell	25.4504	1.21783	2.3646e-141	3.33771e-140	0.195928	0.115924
DDX11-AS1	pdx-Tumor cell	25.4487	1.27347	2.70617e-141	3.81825e-140	0.170327	0.0943831
LEMD1	pdx-Tumor cell	25.4462	1.968	5.65426e-141	7.94106e-140	0.078625	0.0238144
B4GALT4-AS1	pdx-Tumor cell	25.4435	1.41451	3.62426e-141	5.09859e-140	0.134628	0.0647973
RBM4	pdx-Tumor cell	25.4412	1.26815	3.25758e-141	4.59046e-140	0.171706	0.0955782
DPP8	pdx-Tumor cell	25.4263	1.04992	2.99271e-141	4.22076e-140	0.359413	0.263649
UPK3A	pdx-Tumor cell	25.4261	1.97542	9.58899e-141	1.34503e-139	0.0781284	0.0244848
INO80	pdx-Tumor cell	25.417	1.02379	3.24784e-141	4.57865e-140	0.483282	0.38686
ITFG1	pdx-Tumor cell	25.4083	1.00399	3.28642e-141	4.62914e-140	0.659954	0.567552
GATAD2A	pdx-Tumor cell	25.4016	1.04523	5.12829e-141	7.20841e-140	0.41194	0.313056
STX5	pdx-Tumor cell	25.3976	1.09019	6.85376e-141	9.62165e-140	0.289616	0.197686
PHLDB2	pdx-Tumor cell	25.3966	1.02978	5.03661e-141	7.08251e-140	0.52196	0.420089
TGFB1	pdx-Tumor cell	25.3823	1.08125	9.25388e-141	1.29856e-139	0.3193	0.221121
CLUAP1	pdx-Tumor cell	25.3645	1.13615	1.73703e-140	2.43446e-139	0.23891	0.151747
ZNF786	pdx-Tumor cell	25.3549	1.28132	2.77777e-140	3.88657e-139	0.16652	0.0900108
GLYR1	pdx-Tumor cell	25.3419	1.0274	2.20938e-140	3.09258e-139	0.439473	0.342029
TAB1	pdx-Tumor cell	25.3366	1.17878	3.80803e-140	5.3214e-139	0.207073	0.124727
PRDM16	pdx-Tumor cell	25.3215	1.0786	4.41873e-140	6.17223e-139	0.30821	0.214796
AC010173.1	pdx-Tumor cell	25.3097	2.14712	1.9163e-139	2.66345e-138	0.0694659	0.0186259
CX3CL1	pdx-Tumor cell	25.3016	1.36401	1.14433e-139	1.5938e-138	0.14467	0.0724342
ABR	pdx-Tumor cell	25.2987	1.16714	9.30346e-140	1.29738e-138	0.21546	0.129915
USP54	pdx-Tumor cell	25.2889	1.04269	8.04804e-140	1.12278e-138	0.419996	0.314396
RAVER1	pdx-Tumor cell	25.2864	1.66968	2.32656e-139	3.22964e-138	0.0982123	0.0379223
ELP4	pdx-Tumor cell	25.2831	1.04216	9.59756e-140	1.33783e-138	0.443224	0.347684
SS18L2	pdx-Tumor cell	25.2795	1.22708	1.66238e-139	2.31245e-138	0.188148	0.108549
PLOD3	pdx-Tumor cell	25.2744	1.12701	1.5838e-139	2.20405e-138	0.244869	0.155887
PIGZ	pdx-Tumor cell	25.2714	1.13847	1.73229e-139	2.40869e-138	0.241724	0.154138
AL022097.1	pdx-Tumor cell	25.27	1.47254	2.84875e-139	3.95289e-138	0.122048	0.0548868
EPS8L3	pdx-Tumor cell	25.2676	1.75817	3.90884e-139	5.41489e-138	0.0915361	0.0326755
SORCS1	pdx-Tumor cell	25.263	1.10747	1.52031e-139	2.11656e-138	0.375524	0.259277
ZNF771	pdx-Tumor cell	25.261	1.31784	2.91337e-139	4.04088e-138	0.154878	0.0795756
HS3ST1	pdx-Tumor cell	25.2593	2.35132	7.52091e-139	1.03758e-137	0.062569	0.0143702
FGFR3	pdx-Tumor cell	25.2586	1.10339	2.25312e-139	3.13029e-138	0.266939	0.176436
NLRP12	pdx-Tumor cell	25.2451	1.39713	4.91982e-139	6.80696e-138	0.136614	0.067887
UBE3D	pdx-Tumor cell	25.2276	1.02423	3.58885e-139	4.97572e-138	0.475557	0.376075
AC073610.3	pdx-Tumor cell	25.2269	1.3381	7.30268e-139	1.00789e-137	0.147484	0.0764567
FER	pdx-Tumor cell	25.219	1.02108	4.02786e-139	5.57748e-138	0.596226	0.504941
AL023755.1	pdx-Tumor cell	25.2109	1.07011	5.58179e-139	7.71331e-138	0.505131	0.417582
CRIP3	pdx-Tumor cell	25.2082	2.0792	2.26071e-138	3.11247e-137	0.0714522	0.0202874
TIMM23B	pdx-Tumor cell	25.2052	1.02942	6.53048e-139	9.01685e-138	0.453984	0.358032
ZNF398	pdx-Tumor cell	25.2036	1.10748	9.13659e-139	1.25996e-137	0.255297	0.168129
PARVB	pdx-Tumor cell	25.1779	1.07972	1.56463e-138	2.15679e-137	0.291713	0.198618
EHMT2-AS1	pdx-Tumor cell	25.1767	1.80702	3.90081e-138	5.3573e-137	0.0865703	0.0297898
DZIP1	pdx-Tumor cell	25.1764	1.67125	3.55006e-138	4.87759e-137	0.0973295	0.0378931
NRIP2	pdx-Tumor cell	25.1642	2.14106	6.77995e-138	9.29624e-137	0.0687486	0.0181013
NAA25	pdx-Tumor cell	25.1578	1.01436	1.97607e-138	2.7217e-137	0.509932	0.414347
PHACTR4	pdx-Tumor cell	25.1558	1.00388	1.90114e-138	2.61957e-137	0.620558	0.533506
NGEF	pdx-Tumor cell	25.1529	1.03265	2.40224e-138	3.30596e-137	0.4451	0.348792
NCR3LG1	pdx-Tumor cell	25.1501	2.46724	1.18634e-137	1.62332e-136	0.0590377	0.012359
LINC00624	pdx-Tumor cell	25.149	1.07383	3.07595e-138	4.22792e-137	0.326915	0.233917
GRB7	pdx-Tumor cell	25.1471	1.17468	3.98419e-138	5.46734e-137	0.20906	0.123794
TMLHE-AS1	pdx-Tumor cell	25.1337	1.079	4.57518e-138	6.27576e-137	0.333977	0.245548
POM121	pdx-Tumor cell	25.1307	1.00864	3.9331e-138	5.39944e-137	0.501986	0.408371
AC092338.2	pdx-Tumor cell	25.1135	1.61856	1.57931e-137	2.15926e-136	0.101854	0.0409246
AC005480.1	pdx-Tumor cell	25.1077	1.13373	1.01992e-137	1.39616e-136	0.232234	0.14688
TULP3	pdx-Tumor cell	25.1024	1.037	8.94087e-138	1.22541e-136	0.384076	0.288717
MYO9B	pdx-Tumor cell	25.0965	1.02333	9.88653e-138	1.35447e-136	0.419609	0.323549
FARP2	pdx-Tumor cell	25.0907	1.00483	9.99328e-138	1.36854e-136	0.533271	0.43548
CD58	pdx-Tumor cell	25.0891	1.11318	1.56125e-137	2.13545e-136	0.253255	0.167779
RNF41	pdx-Tumor cell	25.0557	1.18764	3.98123e-137	5.4388e-136	0.196369	0.115691
AC068756.1	pdx-Tumor cell	25.0427	1.34503	6.56284e-137	8.95462e-136	0.14776	0.0747661
ETFA	pdx-Tumor cell	25.0179	0.998658	5.8967e-137	8.04898e-136	0.563948	0.469554
DOPEY1	pdx-Tumor cell	25.0166	1.01675	7.00941e-137	9.55616e-136	0.433845	0.338327
HGS	pdx-Tumor cell	25.0146	1.11086	9.61568e-137	1.30934e-135	0.246027	0.158831
BAIAP2L1	pdx-Tumor cell	25.0013	0.878742	6.84255e-137	9.33247e-136	0.80672	0.729618
AP3D1	pdx-Tumor cell	24.9914	1.03123	1.37704e-136	1.87356e-135	0.374145	0.27834
RRP36	pdx-Tumor cell	24.9847	1.12559	2.05189e-136	2.78947e-135	0.232785	0.146792
ZNF329	pdx-Tumor cell	24.9566	1.22192	4.79153e-136	6.50337e-135	0.179375	0.101699
TMEM220	pdx-Tumor cell	24.956	1.05406	3.52865e-136	4.79319e-135	0.333977	0.242516
TSPAN31	pdx-Tumor cell	24.9471	1.25071	6.19556e-136	8.40562e-135	0.168561	0.0921678
LMO3	pdx-Tumor cell	24.9411	1.34104	8.11085e-136	1.09997e-134	0.145222	0.0747661
MCF2L2	pdx-Tumor cell	24.9117	1.35999	1.71741e-135	2.32158e-134	0.139373	0.0703355
SNRPD1	pdx-Tumor cell	24.899	1.05859	1.36876e-135	1.85402e-134	0.33497	0.23692
C1orf147	pdx-Tumor cell	24.8983	2.34523	5.1192e-135	6.89233e-134	0.0609137	0.0137873
ST7-AS2	pdx-Tumor cell	24.8953	1.25752	2.25678e-135	3.04579e-134	0.166464	0.0915557
FAM193A	pdx-Tumor cell	24.8915	1.00205	1.42532e-135	1.92985e-134	0.490731	0.397382
POLD1	pdx-Tumor cell	24.8914	1.65618	3.77045e-135	5.08661e-134	0.0957294	0.0375434
DPP9	pdx-Tumor cell	24.8873	1.05833	1.973e-135	2.66602e-134	0.295961	0.204302
PTOV1	pdx-Tumor cell	24.887	1.07592	2.04194e-135	2.75695e-134	0.275657	0.184685
AC023051.1	pdx-Tumor cell	24.8847	1.04365	1.69817e-135	2.2965e-134	0.472964	0.376191
ABHD3	pdx-Tumor cell	24.8828	0.991159	1.43402e-135	1.94085e-134	0.668892	0.575014
GNGT1	pdx-Tumor cell	24.8756	1.65875	5.67215e-135	7.63373e-134	0.0965571	0.0393506
SPHK2	pdx-Tumor cell	24.8658	1.17128	4.07213e-135	5.4914e-134	0.200452	0.11881
ARMCX4	pdx-Tumor cell	24.8613	1.16388	4.46417e-135	6.01766e-134	0.206632	0.123765
ZNF529-AS1	pdx-Tumor cell	24.8579	1.12471	4.672e-135	6.29528e-134	0.229033	0.145422
RAD54B	pdx-Tumor cell	24.8477	1.21219	6.72203e-135	9.03943e-134	0.181693	0.103448
LINC01146	pdx-Tumor cell	24.8317	1.10981	6.24073e-135	8.39557e-134	0.541216	0.459848
CDH9	pdx-Tumor cell	24.8229	3.03958	4.59592e-134	6.15321e-133	0.0475612	0.00682077
CATIP-AS2	pdx-Tumor cell	24.814	1.46701	2.0667e-134	2.77252e-133	0.117855	0.0535459
USP10	pdx-Tumor cell	24.7906	0.99341	1.60254e-134	2.15156e-133	0.52058	0.423937
SLC7A9	pdx-Tumor cell	24.7868	1.33559	3.54325e-134	4.74764e-133	0.141691	0.0729589
ASB13	pdx-Tumor cell	24.7832	1.20043	3.24056e-134	4.34381e-133	0.185224	0.108054
PGP	pdx-Tumor cell	24.7769	1.09784	3.11604e-134	4.17856e-133	0.255131	0.166351
ALDH1L2	pdx-Tumor cell	24.7757	1.89035	7.48361e-134	9.99942e-133	0.0784043	0.0254467
DGAT2	pdx-Tumor cell	24.7592	1.20391	5.85086e-134	7.82713e-133	0.187045	0.110531
AC007014.1	pdx-Tumor cell	24.7388	1.46074	1.27251e-133	1.69556e-132	0.117744	0.0535459
ATP6V1C2	pdx-Tumor cell	24.7351	2.04825	2.12984e-133	2.8323e-132	0.0706246	0.0193255
LRP6	pdx-Tumor cell	24.7351	0.971661	5.43383e-134	7.27214e-133	0.655153	0.56283
LHX4	pdx-Tumor cell	24.734	1.72519	1.7838e-133	2.37495e-132	0.0893291	0.0323549
C2	pdx-Tumor cell	24.7331	1.25434	1.18415e-133	1.57846e-132	0.162768	0.0898359
AL445248.1	pdx-Tumor cell	24.7328	1.69343	1.78612e-133	2.37709e-132	0.0914257	0.0339581
ZNF823	pdx-Tumor cell	24.7326	1.19584	1.09561e-133	1.46159e-132	0.183734	0.105634
SPATA33	pdx-Tumor cell	24.7257	1.31149	1.48772e-133	1.98154e-132	0.146877	0.075728
UBE2I	pdx-Tumor cell	24.7208	1.00993	9.47355e-134	1.26432e-132	0.435445	0.336783
NR2C1	pdx-Tumor cell	24.7139	0.999551	1.10868e-133	1.47844e-132	0.454315	0.357711
RBM39	pdx-Tumor cell	24.7133	0.844266	7.59906e-134	1.01496e-132	0.840322	0.771883
SLC2A1	pdx-Tumor cell	24.6906	1.18852	2.77217e-133	3.68356e-132	0.202439	0.11744
RASSF3	pdx-Tumor cell	24.6828	1.04228	2.67885e-133	3.56097e-132	0.35064	0.257586
DDN-AS1	pdx-Tumor cell	24.677	1.80847	7.58202e-133	1.00389e-131	0.0828184	0.0282158
CCDC77	pdx-Tumor cell	24.6716	1.15313	4.50943e-133	5.98012e-132	0.203873	0.122541
CPPED1	pdx-Tumor cell	24.6709	0.994324	2.879e-133	3.82248e-132	0.564224	0.472498
AL353801.1	pdx-Tumor cell	24.6704	2.59096	1.47187e-132	1.94728e-131	0.0536857	0.0103769
AC004076.1	pdx-Tumor cell	24.6541	1.1128	6.55109e-133	8.67734e-132	0.233723	0.15099
DNAJC17	pdx-Tumor cell	24.6344	1.13108	1.09102e-132	1.44399e-131	0.213639	0.132043
PDZD9	pdx-Tumor cell	24.6244	3.34415	6.00065e-132	7.88906e-131	0.0435334	0.00483866
SV2C	pdx-Tumor cell	24.5915	1.65474	5.3114e-132	6.99111e-131	0.0941845	0.0366398
CLSTN3	pdx-Tumor cell	24.5904	1.01434	2.4069e-132	3.18056e-131	0.386228	0.292768
AC027688.1	pdx-Tumor cell	24.5852	2.66689	1.21321e-131	1.59002e-130	0.0516994	0.00982307
SLC18A2	pdx-Tumor cell	24.5708	1.71552	9.17421e-132	1.20377e-130	0.0887773	0.0327921
PHLDB3	pdx-Tumor cell	24.5665	1.04248	4.74587e-132	6.24919e-131	0.299879	0.209258
PKM	pdx-Tumor cell	24.5627	1.04621	4.70018e-132	6.19146e-131	0.335522	0.233276
FNBP4	pdx-Tumor cell	24.5605	0.965808	3.94912e-132	5.20824e-131	0.624752	0.536188
AC009652.2	pdx-Tumor cell	24.5604	2.24826	1.7047e-131	2.23155e-130	0.0619069	0.015303
OSBPL3	pdx-Tumor cell	24.5445	1.0353	7.79833e-132	1.02444e-130	0.326252	0.234034
EEA1	pdx-Tumor cell	24.5444	0.989551	5.94622e-132	7.82363e-131	0.60224	0.512111
LINC00476	pdx-Tumor cell	24.5431	1.08224	9.1216e-132	1.19734e-130	0.252979	0.167459
BAHD1	pdx-Tumor cell	24.5408	1.36113	1.38264e-131	1.81136e-130	0.132973	0.0660798
AC004832.1	pdx-Tumor cell	24.5376	3.3528	4.78707e-131	6.25678e-130	0.0431472	0.00472207
SMC1A	pdx-Tumor cell	24.5373	1.01749	8.58087e-132	1.1268e-130	0.378007	0.281459
TMC7	pdx-Tumor cell	24.5346	1.46672	1.77605e-131	2.32404e-130	0.115482	0.0526423
ABHD6	pdx-Tumor cell	24.5288	1.03244	1.14445e-131	1.50049e-130	0.329563	0.238464
ZSWIM5	pdx-Tumor cell	24.4995	0.989361	1.68031e-131	2.20048e-130	0.621938	0.526598
PPARA	pdx-Tumor cell	24.4966	1.00377	2.15063e-131	2.8131e-130	0.470095	0.377999
AC093503.2	pdx-Tumor cell	24.4894	1.73757	6.44032e-131	8.40777e-130	0.0882256	0.0321509
PRRC2B	pdx-Tumor cell	24.4861	0.953481	2.31241e-131	3.02354e-130	0.654712	0.567144
FANCD2OS	pdx-Tumor cell	24.4711	1.58379	8.99696e-131	1.17272e-129	0.0995917	0.0403708
BARD1	pdx-Tumor cell	24.4659	1.06482	5.49601e-131	7.18056e-130	0.278636	0.188241
ATG4B	pdx-Tumor cell	24.4546	0.985893	5.79187e-131	7.56417e-130	0.479199	0.386044
MSRB3	pdx-Tumor cell	24.452	1.37356	1.16005e-130	1.50915e-129	0.130931	0.063573
HAUS6	pdx-Tumor cell	24.4502	1.08272	8.57352e-131	1.11796e-129	0.246855	0.161804
GCN1	pdx-Tumor cell	24.4483	1.00866	7.48591e-131	9.76517e-130	0.369289	0.275716
ANKDD1A	pdx-Tumor cell	24.4468	1.59646	1.64544e-130	2.13894e-129	0.0979916	0.0397586
FREM2	pdx-Tumor cell	24.4429	1.1439	9.88111e-131	1.28646e-129	0.251931	0.161017
NSF	pdx-Tumor cell	24.4318	0.987326	9.84283e-131	1.28198e-129	0.494593	0.400443
TELO2	pdx-Tumor cell	24.4229	1.26685	2.09347e-130	2.72029e-129	0.153829	0.0819075
SPPL3	pdx-Tumor cell	24.4212	0.951223	1.06226e-130	1.38247e-129	0.683183	0.594747
AC099850.1	pdx-Tumor cell	24.4146	1.78462	4.02485e-130	5.21986e-129	0.0825425	0.0283907
PIGU	pdx-Tumor cell	24.4002	0.994995	2.25267e-130	2.92489e-129	0.423692	0.329729
MAU2	pdx-Tumor cell	24.3898	1.00724	3.1305e-130	4.06311e-129	0.351799	0.260151
METTL7B	pdx-Tumor cell	24.3886	1.4596	5.69535e-130	7.37208e-129	0.114875	0.0509808
DOCK6	pdx-Tumor cell	24.3797	1.09586	4.75332e-130	6.15747e-129	0.230744	0.14653
PXYLP1	pdx-Tumor cell	24.3598	1.0975	7.86078e-130	1.01672e-128	0.228702	0.147608
TNS3	pdx-Tumor cell	24.3516	0.957964	5.63267e-130	7.29376e-129	0.702384	0.618358
DAGLA	pdx-Tumor cell	24.3503	1.38406	1.38236e-129	1.78519e-128	0.125193	0.0608914
UHRF1BP1	pdx-Tumor cell	24.3487	0.994405	8.03085e-130	1.03831e-128	0.395167	0.303437
KANSL1L	pdx-Tumor cell	24.3386	0.990199	8.83892e-130	1.14235e-128	0.575259	0.489754
AC022274.1	pdx-Tumor cell	24.323	2.58801	5.97359e-129	7.673e-128	0.052196	0.0102603
ALOX12	pdx-Tumor cell	24.3224	1.75785	3.60812e-129	4.64883e-128	0.0833701	0.0294109
ZNF3	pdx-Tumor cell	24.3087	1.12494	2.74905e-129	3.54743e-128	0.208784	0.128749
FBXL2	pdx-Tumor cell	24.3072	1.06546	2.52437e-129	3.25875e-128	0.263021	0.174571
ZNF154	pdx-Tumor cell	24.3068	1.8331	5.55536e-129	7.13853e-128	0.0781284	0.026088
ZNF821	pdx-Tumor cell	24.3056	1.13357	3.00936e-129	3.88035e-128	0.205142	0.126301
KIF2C	pdx-Tumor cell	24.3021	1.27297	3.79361e-129	4.88595e-128	0.151236	0.0800128
PSKH1	pdx-Tumor cell	24.2951	1.13692	3.88743e-129	5.00486e-128	0.20128	0.12292
RBP5	pdx-Tumor cell	24.292	1.13065	4.127e-129	5.30921e-128	0.206798	0.127263
MTG2	pdx-Tumor cell	24.2873	1.03444	3.93927e-129	5.06965e-128	0.291657	0.203982
BTBD18	pdx-Tumor cell	24.2768	2.67241	1.81734e-128	2.32544e-127	0.0505407	0.00903606
COL2A1	pdx-Tumor cell	24.274	1.01918	4.75333e-129	6.11263e-128	0.363772	0.264203
[truncated: 32,006 more rows]

## Sheet: Tumor_vs_Background_pathway
Tumor-tumor cells vs. Background-hepatocytes												Background-hepatocytes vs. Tumor-tumor cells
[truncated: 192 more rows]

[truncated: 2 more sheets: PDX_vs_Background_pathway, PDX_vs_Tumor_pathway]
