# Supplementary material for: Identification of distinct tumor cell populations and key genetic mechanisms through single cell sequencing in hepatoblastoma
Source: Commun Biol. 2021 Sep 8;4:1049. doi: 10.1038/s42003-021-02562-8 (PMC8426487; doi:10.1038/s42003-021-02562-8)
Supplement: Supplementary file 9 — Supplementary Data 6 [file 42003_2021_2562_MOESM9_ESM.xlsx]

## Sheet: Sheet1
	nCount_RNA	nFeature_RNA	sample	sample_group	tumor cluster
hb17-tumor_AAACCCAAGAATCTAG-1	2156	1588	hb17-tumor	tumor	Tr-1
hb17-tumor_AAACCCAAGCCAACCC-1	1478	1125	hb17-tumor	tumor	Tr-1
hb17-tumor_AAACCCAAGTTTGCTG-1	10104	4429	hb17-tumor	tumor	Tr-5
hb17-tumor_AAACCCACACGCGCTA-1	10047	4038	hb17-tumor	tumor	Tr-7
hb17-tumor_AAACCCACAGGTGGAT-1	1712	1262	hb17-tumor	tumor	Tr-1
hb17-tumor_AAACCCAGTCCACAGC-1	2986	2003	hb17-tumor	tumor	Tr-0
hb17-tumor_AAACCCAGTGGTGATG-1	6605	3304	hb17-tumor	tumor	Tr-0
hb17-tumor_AAACCCATCGATGGAG-1	7124	3218	hb17-tumor	tumor	Tr-7
hb17-tumor_AAACCCATCTATACGG-1	2852	1868	hb17-tumor	tumor	Tr-1
hb17-tumor_AAACCCATCTGGGCAC-1	1825	1344	hb17-tumor	tumor	Tr-1
hb17-tumor_AAACGAAAGAGTCCGA-1	3411	1931	hb17-tumor	tumor	Tr-6
hb17-tumor_AAACGAAAGCAGCGAT-1	5985	3266	hb17-tumor	tumor	Tr-2
hb17-tumor_AAACGAATCCTTATAC-1	6776	3525	hb17-tumor	tumor	Tr-6
hb17-tumor_AAACGAATCGACGTCG-1	5720	3050	hb17-tumor	tumor	Tr-2
hb17-tumor_AAACGAATCGAGTGAG-1	5869	3172	hb17-tumor	tumor	Tr-0
hb17-tumor_AAACGAATCTCGGCTT-1	6190	3111	hb17-tumor	tumor	Tr-7
hb17-tumor_AAACGCTAGCACCTGC-1	16555	4878	hb17-tumor	tumor	Tr-3
hb17-tumor_AAACGCTAGTGATGGC-1	6200	3284	hb17-tumor	tumor	Tr-5
hb17-tumor_AAACGCTCAGCACACC-1	5189	2906	hb17-tumor	tumor	Tr-5
hb17-tumor_AAACGCTCAGGCATGA-1	10311	4384	hb17-tumor	tumor	Tr-2
hb17-tumor_AAACGCTGTATCTTCT-1	2250	1615	hb17-tumor	tumor	Tr-2
hb17-tumor_AAACGCTGTGTGGTCC-1	6639	3405	hb17-tumor	tumor	Tr-5
hb17-tumor_AAACGCTTCATTCACT-1	13017	4578	hb17-tumor	tumor	Tr-0
hb17-tumor_AAACGCTTCCATTTGT-1	3268	1926	hb17-tumor	tumor	Tr-7
hb17-tumor_AAACGCTTCCTCTCGA-1	10108	4359	hb17-tumor	tumor	Tr-0
hb17-tumor_AAACGCTTCGTACCTC-1	8935	3586	hb17-tumor	tumor	Tr-3
hb17-tumor_AAACGCTTCTGTCCCA-1	5347	2750	hb17-tumor	tumor	Tr-3
hb17-tumor_AAAGAACAGGGTCAAC-1	5670	2962	hb17-tumor	tumor	Tr-0
hb17-tumor_AAAGAACAGTAAACGT-1	4198	2548	hb17-tumor	tumor	Tr-7
hb17-tumor_AAAGAACCACAACGAG-1	1667	1249	hb17-tumor	tumor	Tr-1
hb17-tumor_AAAGAACCACTCAAGT-1	1253	1008	hb17-tumor	tumor	Tr-1
hb17-tumor_AAAGAACCACTCCCTA-1	8689	4110	hb17-tumor	tumor	Tr-6
hb17-tumor_AAAGAACCATCTGTTT-1	5333	2884	hb17-tumor	tumor	Tr-0
hb17-tumor_AAAGAACGTAAGATTG-1	15843	5611	hb17-tumor	tumor	Tr-3
hb17-tumor_AAAGAACTCCTAACAG-1	4592	2691	hb17-tumor	tumor	Tr-8
hb17-tumor_AAAGGATAGCATATGA-1	6218	3142	hb17-tumor	tumor	Tr-7
hb17-tumor_AAAGGATAGGACTATA-1	3864	2365	hb17-tumor	tumor	Tr-0
hb17-tumor_AAAGGATCAGCCGTCA-1	7963	3381	hb17-tumor	tumor	Tr-6
hb17-tumor_AAAGGATGTTCATCTT-1	4494	2584	hb17-tumor	tumor	Tr-6
hb17-tumor_AAAGGGCAGTTGGAGC-1	3806	2270	hb17-tumor	tumor	Tr-7
hb17-tumor_AAAGGGCGTCTGATCA-1	31883	7571	hb17-tumor	tumor	Tr-6
hb17-tumor_AAAGGGCGTGAGTCAG-1	12010	4697	hb17-tumor	tumor	Tr-7
hb17-tumor_AAAGGGCTCATAGACC-1	6041	2906	hb17-tumor	tumor	Tr-7
hb17-tumor_AAAGGGCTCGAGAAGC-1	6268	3226	hb17-tumor	tumor	Tr-7
hb17-tumor_AAAGGGCTCGCTGCGA-1	5442	2926	hb17-tumor	tumor	Tr-0
hb17-tumor_AAAGGGCTCTATCGGA-1	8981	4194	hb17-tumor	tumor	Tr-2
hb17-tumor_AAAGGTAAGAGAGTTT-1	3523	2229	hb17-tumor	tumor	Tr-6
hb17-tumor_AAAGGTAAGCATTGAA-1	6295	3034	hb17-tumor	tumor	Tr-7
hb17-tumor_AAAGGTAAGTCACGAG-1	2017	1411	hb17-tumor	tumor	Tr-1
hb17-tumor_AAAGGTAGTAACATAG-1	5624	3014	hb17-tumor	tumor	Tr-0
hb17-tumor_AAAGGTAGTGATCATC-1	8805	3926	hb17-tumor	tumor	Tr-2
hb17-tumor_AAAGGTAGTTGGACTT-1	10396	4554	hb17-tumor	tumor	Tr-0
hb17-tumor_AAAGGTATCGCTGCGA-1	8561	3799	hb17-tumor	tumor	Tr-2
hb17-tumor_AAAGTCCAGACTTGTC-1	1493	1096	hb17-tumor	tumor	Tr-1
hb17-tumor_AAAGTCCAGCGACCCT-1	9974	4008	hb17-tumor	tumor	Tr-0
hb17-tumor_AAAGTCCGTGAAGCTG-1	3420	2203	hb17-tumor	tumor	Tr-2
hb17-tumor_AAAGTCCGTGGCCTCA-1	6352	3165	hb17-tumor	tumor	Tr-7
hb17-tumor_AAAGTGAAGCAACAAT-1	6653	3135	hb17-tumor	tumor	Tr-6
hb17-tumor_AAAGTGAAGGATTCCT-1	1545	1185	hb17-tumor	tumor	Tr-1
hb17-tumor_AAAGTGACAACCGACC-1	3139	2027	hb17-tumor	tumor	Tr-0
hb17-tumor_AAAGTGACATATCTGG-1	11671	4698	hb17-tumor	tumor	Tr-2
hb17-tumor_AAAGTGACATCAACCA-1	6188	3202	hb17-tumor	tumor	Tr-0
hb17-tumor_AAAGTGAGTACCTTCC-1	4867	2684	hb17-tumor	tumor	Tr-5
hb17-tumor_AAAGTGAGTGATAGAT-1	4895	2823	hb17-tumor	tumor	Tr-0
hb17-tumor_AAAGTGATCGATCCCT-1	1457	1121	hb17-tumor	tumor	Tr-1
hb17-tumor_AAAGTGATCGCTGTCT-1	6357	2961	hb17-tumor	tumor	Tr-3
hb17-tumor_AAATGGAAGAGCATAT-1	4420	2673	hb17-tumor	tumor	Tr-9
hb17-tumor_AAATGGAAGCTCGACC-1	2126	1471	hb17-tumor	tumor	Tr-1
hb17-tumor_AAATGGAAGGTGCTTT-1	1846	1323	hb17-tumor	tumor	Tr-1
hb17-tumor_AAATGGACAGAGTCAG-1	8575	3977	hb17-tumor	tumor	Tr-2
hb17-tumor_AAATGGACATCCGAAT-1	8853	3846	hb17-tumor	tumor	Tr-2
hb17-tumor_AAATGGAGTGAAGCGT-1	6086	3159	hb17-tumor	tumor	Tr-0
hb17-tumor_AAATGGAGTGTGTGTT-1	2647	1782	hb17-tumor	tumor	Tr-8
hb17-tumor_AAATGGATCCACGTCT-1	8244	3828	hb17-tumor	tumor	Tr-5
hb17-tumor_AAATGGATCCTATTGT-1	5311	2746	hb17-tumor	tumor	Tr-6
hb17-tumor_AAATGGATCCTGCTAC-1	6222	3328	hb17-tumor	tumor	Tr-1
hb17-tumor_AACAAAGAGGAAGTCC-1	4149	2552	hb17-tumor	tumor	Tr-6
hb17-tumor_AACAAAGAGGTTCCAT-1	3510	2207	hb17-tumor	tumor	Tr-0
hb17-tumor_AACAAAGCACAGTCCG-1	7009	3524	hb17-tumor	tumor	Tr-2
hb17-tumor_AACAAAGCAGTCTACA-1	11363	4799	hb17-tumor	tumor	Tr-2
hb17-tumor_AACAAAGCATGAATCC-1	16308	5081	hb17-tumor	tumor	Tr-7
hb17-tumor_AACAAAGCATTCTTCA-1	7365	3438	hb17-tumor	tumor	Tr-6
hb17-tumor_AACAAAGTCCATACTT-1	5972	3197	hb17-tumor	tumor	Tr-1
hb17-tumor_AACAAAGTCGAAGGAC-1	1132	897	hb17-tumor	tumor	Tr-1
hb17-tumor_AACAAAGTCGACATTG-1	11093	4270	hb17-tumor	tumor	Tr-7
hb17-tumor_AACAAAGTCTTGGAAC-1	2770	1960	hb17-tumor	tumor	Tr-2
hb17-tumor_AACAACCAGACTGTTC-1	3922	2223	hb17-tumor	tumor	Tr-7
hb17-tumor_AACAACCAGCCTTTCC-1	1560	1197	hb17-tumor	tumor	Tr-1
hb17-tumor_AACAACCCACCCTAGG-1	7980	3700	hb17-tumor	tumor	Tr-0
hb17-tumor_AACAACCCATACCACA-1	8979	3859	hb17-tumor	tumor	Tr-0
hb17-tumor_AACAACCCATTGAGCT-1	23405	6833	hb17-tumor	tumor	Tr-0
hb17-tumor_AACAACCGTCAACATC-1	2267	1559	hb17-tumor	tumor	Tr-1
hb17-tumor_AACAACCGTCCGCAGT-1	5003	2611	hb17-tumor	tumor	Tr-5
hb17-tumor_AACAACCGTGGGTCAA-1	30271	6867	hb17-tumor	tumor	Tr-6
hb17-tumor_AACAACCGTTCTCGTC-1	17110	5577	hb17-tumor	tumor	Tr-2
hb17-tumor_AACAAGAAGACTCTTG-1	12957	4792	hb17-tumor	tumor	Tr-2
hb17-tumor_AACAAGAAGATGGTAT-1	1866	1303	hb17-tumor	tumor	Tr-1
hb17-tumor_AACAAGAAGTCCTGCG-1	6278	3222	hb17-tumor	tumor	Tr-0
hb17-tumor_AACAAGAAGTTGAATG-1	6076	2960	hb17-tumor	tumor	Tr-7
hb17-tumor_AACAAGAGTCAATGGG-1	3349	2139	hb17-tumor	tumor	Tr-0
hb17-tumor_AACAAGAGTCCGCAGT-1	15475	5268	hb17-tumor	tumor	Tr-3
hb17-tumor_AACAAGAGTGGTATGG-1	5883	3029	hb17-tumor	tumor	Tr-7
hb17-tumor_AACAAGATCCAACCGG-1	4928	2623	hb17-tumor	tumor	Tr-3
hb17-tumor_AACAAGATCCCGAACG-1	7663	3471	hb17-tumor	tumor	Tr-7
hb17-tumor_AACAAGATCTCTGCTG-1	2365	1624	hb17-tumor	tumor	Tr-1
hb17-tumor_AACACACAGCAACTCT-1	36715	8094	hb17-tumor	tumor	Tr-5
hb17-tumor_AACACACAGCTCTATG-1	2102	1542	hb17-tumor	tumor	Tr-1
hb17-tumor_AACACACAGTCACGCC-1	6371	3190	hb17-tumor	tumor	Tr-8
hb17-tumor_AACACACCAGATTAAG-1	7855	3629	hb17-tumor	tumor	Tr-9
hb17-tumor_AACACACCAGTTTCGA-1	5246	2868	hb17-tumor	tumor	Tr-7
hb17-tumor_AACACACCATTAAGCC-1	5813	3001	hb17-tumor	tumor	Tr-0
hb17-tumor_AACACACCATTATGCG-1	7474	3224	hb17-tumor	tumor	Tr-3
hb17-tumor_AACACACTCATCGCCT-1	9088	3657	hb17-tumor	tumor	Tr-7
hb17-tumor_AACACACTCGACGCTG-1	5098	2689	hb17-tumor	tumor	Tr-7
hb17-tumor_AACACACTCGGCTGTG-1	9354	4181	hb17-tumor	tumor	Tr-2
hb17-tumor_AACACACTCTATACTC-1	6853	3239	hb17-tumor	tumor	Tr-0
hb17-tumor_AACAGGGAGCGTTACT-1	9323	4451	hb17-tumor	tumor	Tr-5
hb17-tumor_AACAGGGAGTCTTCCC-1	4631	2578	hb17-tumor	tumor	Tr-8
hb17-tumor_AACAGGGCAATCGCCG-1	2950	1937	hb17-tumor	tumor	Tr-1
hb17-tumor_AACAGGGGTCTTCCGT-1	2885	1926	hb17-tumor	tumor	Tr-1
hb17-tumor_AACAGGGGTCTTGAGT-1	8633	3757	hb17-tumor	tumor	Tr-2
hb17-tumor_AACCAACAGGAACATT-1	3688	2257	hb17-tumor	tumor	Tr-0
hb17-tumor_AACCAACCAATCCTTT-1	9066	3810	hb17-tumor	tumor	Tr-0
hb17-tumor_AACCAACCACACCTAA-1	6013	3025	hb17-tumor	tumor	Tr-0
hb17-tumor_AACCAACCAGCTAACT-1	4957	2710	hb17-tumor	tumor	Tr-6
hb17-tumor_AACCAACGTATCATGC-1	5418	2861	hb17-tumor	tumor	Tr-6
hb17-tumor_AACCAACGTTTGGAAA-1	2742	1824	hb17-tumor	tumor	Tr-0
hb17-tumor_AACCAACTCAAATGCC-1	6152	3146	hb17-tumor	tumor	Tr-0
hb17-tumor_AACCAACTCGTACACA-1	8820	4061	hb17-tumor	tumor	Tr-0
hb17-tumor_AACCAACTCTCGGCTT-1	14044	4894	hb17-tumor	tumor	Tr-2
hb17-tumor_AACCACAAGTCTTGGT-1	4378	2540	hb17-tumor	tumor	Tr-0
hb17-tumor_AACCACAAGTGGTCAG-1	9666	4023	hb17-tumor	tumor	Tr-5
hb17-tumor_AACCACACAAATTGCC-1	6809	3353	hb17-tumor	tumor	Tr-2
hb17-tumor_AACCACACAACAGAGC-1	1401	1092	hb17-tumor	tumor	Tr-1
hb17-tumor_AACCACACAACCAACT-1	54463	9682	hb17-tumor	tumor	Tr-0
hb17-tumor_AACCACACATAGTCGT-1	9650	4279	hb17-tumor	tumor	Tr-2
hb17-tumor_AACCACAGTCGTGATT-1	5684	3131	hb17-tumor	tumor	Tr-8
hb17-tumor_AACCACATCGAGAATA-1	11356	4550	hb17-tumor	tumor	Tr-2
hb17-tumor_AACCACATCTGCGGAC-1	11677	4715	hb17-tumor	tumor	Tr-2
hb17-tumor_AACCATGAGATAGCTA-1	22271	6971	hb17-tumor	tumor	Tr-5
hb17-tumor_AACCATGAGGCATCTT-1	5674	3184	hb17-tumor	tumor	Tr-2
hb17-tumor_AACCATGAGTGGTTGG-1	12915	5014	hb17-tumor	tumor	Tr-2
hb17-tumor_AACCATGCAACTCCCT-1	1149	923	hb17-tumor	tumor	Tr-1
hb17-tumor_AACCATGCACCTGCTT-1	1744	1236	hb17-tumor	tumor	Tr-1
hb17-tumor_AACCATGCACGTACTA-1	4852	2706	hb17-tumor	tumor	Tr-0
hb17-tumor_AACCATGGTACTGAGG-1	9782	4199	hb17-tumor	tumor	Tr-5
hb17-tumor_AACCATGGTGATGGCA-1	12265	4836	hb17-tumor	tumor	Tr-0
hb17-tumor_AACCATGGTGCAATGG-1	2263	1648	hb17-tumor	tumor	Tr-1
hb17-tumor_AACCATGGTGGAATGC-1	7515	3436	hb17-tumor	tumor	Tr-0
hb17-tumor_AACCATGGTTAGAGTA-1	9463	4150	hb17-tumor	tumor	Tr-2
hb17-tumor_AACCATGTCCGTCCTA-1	21054	6340	hb17-tumor	tumor	Tr-2
hb17-tumor_AACCATGTCCTAAACG-1	4280	2408	hb17-tumor	tumor	Tr-0
hb17-tumor_AACCATGTCTCCGAAA-1	1795	1355	hb17-tumor	tumor	Tr-1
hb17-tumor_AACCCAACAGGACATG-1	6828	3516	hb17-tumor	tumor	Tr-2
hb17-tumor_AACCCAATCTGGCCGA-1	10229	4296	hb17-tumor	tumor	Tr-5
hb17-tumor_AACCTGACAAGGGTCA-1	4431	2402	hb17-tumor	tumor	Tr-7
hb17-tumor_AACCTGAGTAGCGCCT-1	7765	3659	hb17-tumor	tumor	Tr-2
hb17-tumor_AACCTGAGTATGATCC-1	5621	2769	hb17-tumor	tumor	Tr-3
hb17-tumor_AACCTGAGTTCATCGA-1	2075	1361	hb17-tumor	tumor	Tr-1
hb17-tumor_AACCTTTAGAGGTTAT-1	3921	2368	hb17-tumor	tumor	Tr-2
hb17-tumor_AACCTTTCACGACAGA-1	4023	2375	hb17-tumor	tumor	Tr-6
hb17-tumor_AACCTTTGTACCCACG-1	4578	2486	hb17-tumor	tumor	Tr-6
hb17-tumor_AACCTTTTCAAGCCCG-1	4297	2609	hb17-tumor	tumor	Tr-2
hb17-tumor_AACCTTTTCACGATAC-1	6860	3324	hb17-tumor	tumor	Tr-0
hb17-tumor_AACGAAACAAATCGGG-1	5378	3041	hb17-tumor	tumor	Tr-2
hb17-tumor_AACGAAACACATCCCT-1	22676	6222	hb17-tumor	tumor	Tr-2
hb17-tumor_AACGAAACACCTTCGT-1	2071	1470	hb17-tumor	tumor	Tr-8
hb17-tumor_AACGAAAGTAACAAGT-1	7172	3532	hb17-tumor	tumor	Tr-3
hb17-tumor_AACGAAAGTTGTCATG-1	2664	1770	hb17-tumor	tumor	Tr-0
hb17-tumor_AACGAAATCTAGCCTC-1	11411	4642	hb17-tumor	tumor	Tr-2
hb17-tumor_AACGAAATCTTTGCAT-1	1717	1294	hb17-tumor	tumor	Tr-1
hb17-tumor_AACGGGAAGAGGGTAA-1	8331	3927	hb17-tumor	tumor	Tr-5
hb17-tumor_AACGGGAAGCTCTATG-1	7966	3641	hb17-tumor	tumor	Tr-7
hb17-tumor_AACGGGAAGCTTAAGA-1	1849	1349	hb17-tumor	tumor	Tr-1
hb17-tumor_AACGGGAAGGCACTCC-1	3638	2232	hb17-tumor	tumor	Tr-0
hb17-tumor_AACGGGAAGGCATGGT-1	9513	4066	hb17-tumor	tumor	Tr-0
hb17-tumor_AACGGGACAAATGAAC-1	5855	2970	hb17-tumor	tumor	Tr-6
hb17-tumor_AACGGGACAGGTCCGT-1	3753	2367	hb17-tumor	tumor	Tr-1
hb17-tumor_AACGGGACATAGTCGT-1	6228	3075	hb17-tumor	tumor	Tr-2
hb17-tumor_AACGGGAGTCATTGCA-1	1230	928	hb17-tumor	tumor	Tr-1
hb17-tumor_AACGGGAGTGGATCAG-1	5960	3213	hb17-tumor	tumor	Tr-5
hb17-tumor_AACGGGATCTCTTCAA-1	9697	4442	hb17-tumor	tumor	Tr-2
hb17-tumor_AACGTCAAGTATGCAA-1	8478	3569	hb17-tumor	tumor	Tr-3
hb17-tumor_AACGTCAAGTTCCGGC-1	4664	2570	hb17-tumor	tumor	Tr-0
hb17-tumor_AACGTCACACTTGAAC-1	10385	3867	hb17-tumor	tumor	Tr-3
hb17-tumor_AACGTCAGTACGAGCA-1	1356	1060	hb17-tumor	tumor	Tr-1
hb17-tumor_AACGTCAGTATCCTCC-1	1225	948	hb17-tumor	tumor	Tr-1
hb17-tumor_AACGTCAGTCCAGGTC-1	2571	1866	hb17-tumor	tumor	Tr-1
hb17-tumor_AACGTCAGTCTTCGAA-1	4673	2546	hb17-tumor	tumor	Tr-2
hb17-tumor_AACGTCAGTGCAATGG-1	3795	2284	hb17-tumor	tumor	Tr-0
hb17-tumor_AACGTCATCCACTGAA-1	2740	1784	hb17-tumor	tumor	Tr-1
hb17-tumor_AACGTCATCCGCTTAC-1	10090	4246	hb17-tumor	tumor	Tr-6
hb17-tumor_AACTTCTAGGAAAGGT-1	12999	4587	hb17-tumor	tumor	Tr-7
hb17-tumor_AACTTCTCAATAGTGA-1	4324	2430	hb17-tumor	tumor	Tr-6
hb17-tumor_AACTTCTCATTACGGT-1	6996	3248	hb17-tumor	tumor	Tr-0
hb17-tumor_AACTTCTGTACCATAC-1	11849	4610	hb17-tumor	tumor	Tr-2
hb17-tumor_AACTTCTGTCGGTAAG-1	3432	2315	hb17-tumor	tumor	Tr-2
hb17-tumor_AACTTCTGTCTGCCTT-1	6232	3197	hb17-tumor	tumor	Tr-6
hb17-tumor_AACTTCTGTGCCCACA-1	10733	4413	hb17-tumor	tumor	Tr-7
hb17-tumor_AACTTCTTCTCTGCCA-1	1878	1295	hb17-tumor	tumor	Tr-1
hb17-tumor_AAGAACAAGATTGATG-1	6026	3303	hb17-tumor	tumor	Tr-6
hb17-tumor_AAGAACAAGGCTAGCA-1	4751	2710	hb17-tumor	tumor	Tr-0
hb17-tumor_AAGAACAAGTAAGAGG-1	1993	1466	hb17-tumor	tumor	Tr-6
hb17-tumor_AAGAACACACATACGT-1	4236	2558	hb17-tumor	tumor	Tr-6
hb17-tumor_AAGAACACAGGTCCCA-1	14518	5144	hb17-tumor	tumor	Tr-5
hb17-tumor_AAGAACAGTTCCGTTC-1	5259	2846	hb17-tumor	tumor	Tr-0
hb17-tumor_AAGAACATCATAGCAC-1	4245	2566	hb17-tumor	tumor	Tr-0
hb17-tumor_AAGAACATCGGCTGGT-1	12146	4550	hb17-tumor	tumor	Tr-3
hb17-tumor_AAGACAAAGATTAGTG-1	11562	5068	hb17-tumor	tumor	Tr-5
hb17-tumor_AAGACAAAGTGGATAT-1	5813	2839	hb17-tumor	tumor	Tr-3
hb17-tumor_AAGACAACAAGTAGTA-1	4643	2728	hb17-tumor	tumor	Tr-2
hb17-tumor_AAGACAACAAGTGGTG-1	5909	2867	hb17-tumor	tumor	Tr-7
hb17-tumor_AAGACAACAATAGTAG-1	4752	2459	hb17-tumor	tumor	Tr-3
hb17-tumor_AAGACAACACAATGAA-1	2850	1874	hb17-tumor	tumor	Tr-0
hb17-tumor_AAGACAACACCGCTGA-1	7379	3465	hb17-tumor	tumor	Tr-6
hb17-tumor_AAGACAAGTAACTTCG-1	3536	2146	hb17-tumor	tumor	Tr-0
hb17-tumor_AAGACAAGTCCTATAG-1	7198	3288	hb17-tumor	tumor	Tr-3
hb17-tumor_AAGACAAGTCGCATTA-1	4849	2654	hb17-tumor	tumor	Tr-3
hb17-tumor_AAGACAATCAGCTTGA-1	4988	2713	hb17-tumor	tumor	Tr-7
hb17-tumor_AAGACAATCCGCATAA-1	7910	3657	hb17-tumor	tumor	Tr-2
hb17-tumor_AAGACAATCGACCAAT-1	5420	2916	hb17-tumor	tumor	Tr-7
hb17-tumor_AAGACAATCGCTAATG-1	7312	3593	hb17-tumor	tumor	Tr-6
hb17-tumor_AAGACTCAGACCTGGA-1	4160	2583	hb17-tumor	tumor	Tr-0
hb17-tumor_AAGACTCCAAAGAACT-1	16996	6018	hb17-tumor	tumor	Tr-2
hb17-tumor_AAGACTCCAAATTGCC-1	7832	3855	hb17-tumor	tumor	Tr-9
hb17-tumor_AAGACTCCAATCCTTT-1	9586	3890	hb17-tumor	tumor	Tr-2
hb17-tumor_AAGACTCCATTAGGCT-1	2065	1410	hb17-tumor	tumor	Tr-1
hb17-tumor_AAGACTCCATTCTCTA-1	12575	4647	hb17-tumor	tumor	Tr-2
hb17-tumor_AAGACTCTCATGCCGG-1	7698	3643	hb17-tumor	tumor	Tr-6
hb17-tumor_AAGATAGAGCGAATGC-1	3439	2255	hb17-tumor	tumor	Tr-9
hb17-tumor_AAGATAGCAATTAGGA-1	4327	2500	hb17-tumor	tumor	Tr-0
hb17-tumor_AAGATAGCACACGTGC-1	15229	5698	hb17-tumor	tumor	Tr-2
hb17-tumor_AAGATAGCATCGCTGG-1	9475	4171	hb17-tumor	tumor	Tr-2
hb17-tumor_AAGATAGGTATGCGGA-1	9012	4134	hb17-tumor	tumor	Tr-2
hb17-tumor_AAGATAGTCCACCTGT-1	1154	910	hb17-tumor	tumor	Tr-1
hb17-tumor_AAGATAGTCCTATTGT-1	4978	2741	hb17-tumor	tumor	Tr-7
hb17-tumor_AAGATAGTCGAGAGAC-1	2663	1782	hb17-tumor	tumor	Tr-5
hb17-tumor_AAGATAGTCTGGACTA-1	5660	3043	hb17-tumor	tumor	Tr-0
hb17-tumor_AAGCATCAGACTACCT-1	8930	3861	hb17-tumor	tumor	Tr-0
hb17-tumor_AAGCATCAGCACTGGA-1	2477	1646	hb17-tumor	tumor	Tr-1
hb17-tumor_AAGCATCCAAACGTGG-1	26814	6596	hb17-tumor	tumor	Tr-2
hb17-tumor_AAGCATCCAAGCCTGC-1	4800	2667	hb17-tumor	tumor	Tr-7
hb17-tumor_AAGCATCCAATGTCAC-1	27432	6239	hb17-tumor	tumor	Tr-3
hb17-tumor_AAGCATCCAATTCTCT-1	2717	1818	hb17-tumor	tumor	Tr-1
hb17-tumor_AAGCATCCAGAGGCTA-1	49599	8514	hb17-tumor	tumor	Tr-3
hb17-tumor_AAGCATCCAGCTTCCT-1	5058	2716	hb17-tumor	tumor	Tr-6
hb17-tumor_AAGCATCGTATCGTGT-1	5801	2748	hb17-tumor	tumor	Tr-3
hb17-tumor_AAGCATCGTATGCTAC-1	3058	1984	hb17-tumor	tumor	Tr-0
hb17-tumor_AAGCATCGTGTCCACG-1	5824	3095	hb17-tumor	tumor	Tr-5
hb17-tumor_AAGCATCTCCGTGTCT-1	5781	2968	hb17-tumor	tumor	Tr-3
hb17-tumor_AAGCCATAGACCAAAT-1	7107	3311	hb17-tumor	tumor	Tr-5
hb17-tumor_AAGCCATAGCCTGTGC-1	5483	2879	hb17-tumor	tumor	Tr-0
hb17-tumor_AAGCCATAGCGTATAA-1	3328	2066	hb17-tumor	tumor	Tr-6
hb17-tumor_AAGCCATAGTTGCCTA-1	5044	2728	hb17-tumor	tumor	Tr-0
hb17-tumor_AAGCCATCAGCTCTGG-1	6139	3061	hb17-tumor	tumor	Tr-3
hb17-tumor_AAGCCATCATAATCCG-1	6757	3425	hb17-tumor	tumor	Tr-7
hb17-tumor_AAGCCATGTAAGGCTG-1	4475	2556	hb17-tumor	tumor	Tr-5
hb17-tumor_AAGCCATGTGGCTGCT-1	7094	3424	hb17-tumor	tumor	Tr-2
hb17-tumor_AAGCCATGTGGGACAT-1	6676	3266	hb17-tumor	tumor	Tr-0
hb17-tumor_AAGCCATGTTGAGTCT-1	14804	5010	hb17-tumor	tumor	Tr-5
hb17-tumor_AAGCCATTCCTCTAGC-1	8724	3961	hb17-tumor	tumor	Tr-2
hb17-tumor_AAGCGAGAGAGGCGTT-1	6668	3406	hb17-tumor	tumor	Tr-7
hb17-tumor_AAGCGAGAGTAGCCAG-1	2405	1676	hb17-tumor	tumor	Tr-1
hb17-tumor_AAGCGAGAGTTTGAGA-1	4934	2792	hb17-tumor	tumor	Tr-2
hb17-tumor_AAGCGAGCATTGAAGA-1	9172	4093	hb17-tumor	tumor	Tr-5
hb17-tumor_AAGCGAGGTATTTCCT-1	5136	2880	hb17-tumor	tumor	Tr-0
hb17-tumor_AAGCGAGTCACCCTCA-1	6526	3343	hb17-tumor	tumor	Tr-7
hb17-tumor_AAGCGAGTCCTACGAA-1	17751	5766	hb17-tumor	tumor	Tr-3
hb17-tumor_AAGCGTTAGCGGGTAT-1	1192	946	hb17-tumor	tumor	Tr-1
hb17-tumor_AAGCGTTCAAACCATC-1	6759	3282	hb17-tumor	tumor	Tr-0
hb17-tumor_AAGCGTTCAAGTCCAT-1	30130	7897	hb17-tumor	tumor	Tr-2
hb17-tumor_AAGCGTTCAGGCTATT-1	7770	3486	hb17-tumor	tumor	Tr-7
hb17-tumor_AAGCGTTCATGGGATG-1	4390	2579	hb17-tumor	tumor	Tr-0
hb17-tumor_AAGCGTTGTAATGTGA-1	4913	2518	hb17-tumor	tumor	Tr-6
hb17-tumor_AAGCGTTGTCACCGCA-1	7210	3319	hb17-tumor	tumor	Tr-2
hb17-tumor_AAGCGTTGTCGTGATT-1	1608	1188	hb17-tumor	tumor	Tr-1
hb17-tumor_AAGCGTTGTGCGGCTT-1	5812	3154	hb17-tumor	tumor	Tr-2
hb17-tumor_AAGCGTTTCCCAGGAC-1	4911	2879	hb17-tumor	tumor	Tr-1
hb17-tumor_AAGCGTTTCTTCCAGC-1	3952	2315	hb17-tumor	tumor	Tr-0
hb17-tumor_AAGGAATAGCACAAAT-1	7250	3620	hb17-tumor	tumor	Tr-7
hb17-tumor_AAGGAATAGCGGTATG-1	4484	2597	hb17-tumor	tumor	Tr-3
hb17-tumor_AAGGAATTCAGCTTGA-1	7952	3872	hb17-tumor	tumor	Tr-2
hb17-tumor_AAGGAATTCGAGTACT-1	9758	4361	hb17-tumor	tumor	Tr-0
hb17-tumor_AAGGTAACACACTTAG-1	1757	1307	hb17-tumor	tumor	Tr-1
hb17-tumor_AAGGTAACACATAGCT-1	6068	3164	hb17-tumor	tumor	Tr-0
hb17-tumor_AAGGTAACACTGCGAC-1	7385	3482	hb17-tumor	tumor	Tr-3
hb17-tumor_AAGGTAACAGGAATAT-1	1160	934	hb17-tumor	tumor	Tr-1
hb17-tumor_AAGGTAACATAGATCC-1	8399	4028	hb17-tumor	tumor	Tr-6
hb17-tumor_AAGGTAAGTCCTGGGT-1	4165	2439	hb17-tumor	tumor	Tr-0
hb17-tumor_AAGGTAATCAGGACAG-1	4425	2554	hb17-tumor	tumor	Tr-7
hb17-tumor_AAGGTAATCGAACTCA-1	6301	3357	hb17-tumor	tumor	Tr-0
hb17-tumor_AAGGTAATCGGTCACG-1	23941	7270	hb17-tumor	tumor	Tr-2
hb17-tumor_AAGTACCAGTTTCTTC-1	8459	3861	hb17-tumor	tumor	Tr-5
hb17-tumor_AAGTACCCAACTTGCA-1	2089	1401	hb17-tumor	tumor	Tr-1
hb17-tumor_AAGTACCGTGGTTCTA-1	12328	4749	hb17-tumor	tumor	Tr-5
hb17-tumor_AAGTACCGTGTTATCG-1	9571	3652	hb17-tumor	tumor	Tr-7
hb17-tumor_AAGTACCGTTTCTTAC-1	12951	5019	hb17-tumor	tumor	Tr-6
hb17-tumor_AAGTACCTCTGGACTA-1	1818	1319	hb17-tumor	tumor	Tr-1
hb17-tumor_AAGTCGTAGGTAGTCG-1	5007	2788	hb17-tumor	tumor	Tr-0
hb17-tumor_AAGTCGTCACGAAAGC-1	4416	2424	hb17-tumor	tumor	Tr-3
hb17-tumor_AAGTCGTCAGATTCGT-1	2229	1580	hb17-tumor	tumor	Tr-0
hb17-tumor_AAGTCGTGTTATAGCC-1	5097	2913	hb17-tumor	tumor	Tr-2
hb17-tumor_AAGTCGTGTTGACGGA-1	2892	1891	hb17-tumor	tumor	Tr-2
hb17-tumor_AAGTCGTTCGCCGATG-1	1419	1071	hb17-tumor	tumor	Tr-1
hb17-tumor_AAGTCGTTCGGTTAGT-1	8606	4128	hb17-tumor	tumor	Tr-2
hb17-tumor_AAGTGAAAGGTAGTCG-1	5445	2983	hb17-tumor	tumor	Tr-0
hb17-tumor_AAGTGAAAGTCACAGG-1	8669	4097	hb17-tumor	tumor	Tr-5
hb17-tumor_AAGTGAACACTTGGGC-1	8655	3835	hb17-tumor	tumor	Tr-0
hb17-tumor_AAGTGAACATCGGCCA-1	1554	1121	hb17-tumor	tumor	Tr-1
hb17-tumor_AAGTGAAGTAACACGG-1	4623	2743	hb17-tumor	tumor	Tr-7
hb17-tumor_AAGTGAAGTAGTCGTT-1	3577	2308	hb17-tumor	tumor	Tr-0
hb17-tumor_AAGTGAAGTGCGTGCT-1	4992	2775	hb17-tumor	tumor	Tr-0
hb17-tumor_AAGTGAAGTGGCTTAT-1	4467	2639	hb17-tumor	tumor	Tr-6
hb17-tumor_AAGTGAATCAACACGT-1	3779	2262	hb17-tumor	tumor	Tr-6
hb17-tumor_AAGTTCGAGCCTCTCT-1	6462	3239	hb17-tumor	tumor	Tr-0
hb17-tumor_AAGTTCGCATAGGTAA-1	2534	1724	hb17-tumor	tumor	Tr-0
hb17-tumor_AAGTTCGGTCGAAACG-1	3366	2106	hb17-tumor	tumor	Tr-7
hb17-tumor_AAGTTCGGTTGTGTTG-1	7640	3641	hb17-tumor	tumor	Tr-7
hb17-tumor_AAGTTCGTCCCGAGAC-1	3823	2345	hb17-tumor	tumor	Tr-1
hb17-tumor_AAGTTCGTCCTAAGTG-1	16176	5261	hb17-tumor	tumor	Tr-2
hb17-tumor_AATAGAGAGAAATTCG-1	6964	3362	hb17-tumor	tumor	Tr-6
hb17-tumor_AATAGAGAGCGTCTCG-1	1846	1355	hb17-tumor	tumor	Tr-2
hb17-tumor_AATAGAGAGCTTAAGA-1	1754	1300	hb17-tumor	tumor	Tr-1
hb17-tumor_AATAGAGAGGTTATAG-1	4454	2593	hb17-tumor	tumor	Tr-0
hb17-tumor_AATAGAGCACGGGCTT-1	1764	1280	hb17-tumor	tumor	Tr-1
hb17-tumor_AATAGAGCAGAGGAAA-1	6089	3128	hb17-tumor	tumor	Tr-2
hb17-tumor_AATAGAGCATGGGTTT-1	5009	2740	hb17-tumor	tumor	Tr-7
hb17-tumor_AATCACGAGGGCAATC-1	9625	4261	hb17-tumor	tumor	Tr-7
hb17-tumor_AATCACGAGTCTAACC-1	10006	4197	hb17-tumor	tumor	Tr-0
hb17-tumor_AATCACGAGTTTCGAC-1	12579	4936	hb17-tumor	tumor	Tr-3
hb17-tumor_AATCACGCAACCGCCA-1	6653	3461	hb17-tumor	tumor	Tr-6
hb17-tumor_AATCACGCACCCAAGC-1	3993	2242	hb17-tumor	tumor	Tr-8
hb17-tumor_AATCACGCATGTCAGT-1	8195	4057	hb17-tumor	tumor	Tr-0
hb17-tumor_AATCACGTCGGTAGGA-1	4068	2313	hb17-tumor	tumor	Tr-3
hb17-tumor_AATCGACAGACGAAGA-1	1670	1259	hb17-tumor	tumor	Tr-8
hb17-tumor_AATCGACAGACGGTTG-1	3226	2107	hb17-tumor	tumor	Tr-1
hb17-tumor_AATCGACAGCGTCAAG-1	2668	1864	hb17-tumor	tumor	Tr-0
hb17-tumor_AATCGACAGTTGAAAC-1	11201	4478	hb17-tumor	tumor	Tr-7
hb17-tumor_AATCGACGTACATACC-1	14065	5090	hb17-tumor	tumor	Tr-2
hb17-tumor_AATCGACGTAGGTACG-1	1392	1109	hb17-tumor	tumor	Tr-8
hb17-tumor_AATCGACGTGATGGCA-1	13220	5015	hb17-tumor	tumor	Tr-2
hb17-tumor_AATCGACGTGGTGATG-1	6155	3074	hb17-tumor	tumor	Tr-7
hb17-tumor_AATCGACGTTCAGGTT-1	4148	2342	hb17-tumor	tumor	Tr-5
hb17-tumor_AATCGACGTTTCGTAG-1	7048	3509	hb17-tumor	tumor	Tr-0
hb17-tumor_AATCGACTCATGAAAG-1	4660	2751	hb17-tumor	tumor	Tr-2
hb17-tumor_AATCGACTCGTTCTCG-1	5357	3034	hb17-tumor	tumor	Tr-8
hb17-tumor_AATCGTGAGCATGCGA-1	6901	3577	hb17-tumor	tumor	Tr-5
hb17-tumor_AATCGTGCAACCCGCA-1	3007	2115	hb17-tumor	tumor	Tr-1
hb17-tumor_AATCGTGCAGTATTCG-1	1323	1006	hb17-tumor	tumor	Tr-1
hb17-tumor_AATCGTGGTAGGCAGT-1	7609	3657	hb17-tumor	tumor	Tr-2
hb17-tumor_AATCGTGGTCTTGTCC-1	5237	2946	hb17-tumor	tumor	Tr-0
hb17-tumor_AATCGTGGTGCGCTCA-1	5229	2801	hb17-tumor	tumor	Tr-9
hb17-tumor_AATCGTGTCCCGATCT-1	5066	2825	hb17-tumor	tumor	Tr-2
hb17-tumor_AATGAAGAGATTGATG-1	1970	1420	hb17-tumor	tumor	Tr-1
hb17-tumor_AATGAAGAGCACTTTG-1	2652	1844	hb17-tumor	tumor	Tr-8
hb17-tumor_AATGAAGAGCCATTTG-1	16341	5859	hb17-tumor	tumor	Tr-6
hb17-tumor_AATGAAGAGCCGATCC-1	8901	4188	hb17-tumor	tumor	Tr-2
hb17-tumor_AATGAAGTCAATCAGC-1	6257	2704	hb17-tumor	tumor	Tr-3
hb17-tumor_AATGAAGTCATGCTAG-1	4649	2562	hb17-tumor	tumor	Tr-0
hb17-tumor_AATGAAGTCATGGATC-1	3524	2063	hb17-tumor	tumor	Tr-6
hb17-tumor_AATGACCCAACCCGCA-1	12417	4442	hb17-tumor	tumor	Tr-7
hb17-tumor_AATGACCCACAGAAGC-1	7603	3567	hb17-tumor	tumor	Tr-6
hb17-tumor_AATGACCCATAACTCG-1	6174	3088	hb17-tumor	tumor	Tr-3
hb17-tumor_AATGACCGTAGACAGC-1	19288	6123	hb17-tumor	tumor	Tr-2
hb17-tumor_AATGACCGTCCAAATC-1	12537	4982	hb17-tumor	tumor	Tr-2
hb17-tumor_AATGACCGTCCCTGTT-1	6837	3426	hb17-tumor	tumor	Tr-0
hb17-tumor_AATGACCGTTGTTTGG-1	1285	1020	hb17-tumor	tumor	Tr-1
hb17-tumor_AATGACCGTTTACGAC-1	2772	1887	hb17-tumor	tumor	Tr-1
hb17-tumor_AATGACCTCAAAGGTA-1	3082	1927	hb17-tumor	tumor	Tr-7
hb17-tumor_AATGACCTCGACGTCG-1	2835	1797	hb17-tumor	tumor	Tr-4
hb17-tumor_AATGACCTCTCAGGCG-1	7697	3621	hb17-tumor	tumor	Tr-2
hb17-tumor_AATGCCAAGACTCATC-1	8187	3595	hb17-tumor	tumor	Tr-0
hb17-tumor_AATGCCAAGACTTCCA-1	9530	3905	hb17-tumor	tumor	Tr-0
hb17-tumor_AATGCCAAGCATCGAG-1	5840	3281	hb17-tumor	tumor	Tr-7
hb17-tumor_AATGCCAAGGATTTAG-1	2900	1838	hb17-tumor	tumor	Tr-6
hb17-tumor_AATGCCAAGGCTAGCA-1	6170	3114	hb17-tumor	tumor	Tr-2
hb17-tumor_AATGCCAAGTATGGCG-1	7078	3595	hb17-tumor	tumor	Tr-2
hb17-tumor_AATGCCAAGTTGTCGT-1	6487	3518	hb17-tumor	tumor	Tr-11
hb17-tumor_AATGCCACAATCAGCT-1	4527	2640	hb17-tumor	tumor	Tr-2
hb17-tumor_AATGCCAGTAGCGTAG-1	2010	1485	hb17-tumor	tumor	Tr-1
hb17-tumor_AATGCCAGTGACCGTC-1	4697	2551	hb17-tumor	tumor	Tr-3
hb17-tumor_AATGCCATCCTTGAAG-1	6492	3145	hb17-tumor	tumor	Tr-3
hb17-tumor_AATGCCATCTGGCCGA-1	5113	2692	hb17-tumor	tumor	Tr-0
hb17-tumor_AATGGAAAGAGTCTTC-1	2403	1630	hb17-tumor	tumor	Tr-1
hb17-tumor_AATGGAAAGATTGAGT-1	5442	3127	hb17-tumor	tumor	Tr-8
hb17-tumor_AATGGAAAGCTACTAC-1	8264	3975	hb17-tumor	tumor	Tr-2
hb17-tumor_AATGGAAAGCTAGAAT-1	18145	5728	hb17-tumor	tumor	Tr-7
hb17-tumor_AATGGAAAGGCAGGTT-1	8398	4030	hb17-tumor	tumor	Tr-2
hb17-tumor_AATGGAAAGGTTGTTC-1	3876	2431	hb17-tumor	tumor	Tr-6
hb17-tumor_AATGGAACATGTGGTT-1	7708	3584	hb17-tumor	tumor	Tr-2
hb17-tumor_AATGGAAGTCTATGAC-1	3772	2211	hb17-tumor	tumor	Tr-0
hb17-tumor_AATGGAATCACCTACC-1	1992	1397	hb17-tumor	tumor	Tr-1
hb17-tumor_AATGGAATCCCAGGAC-1	2068	1498	hb17-tumor	tumor	Tr-1
hb17-tumor_AATGGAATCCGCTTAC-1	1712	1269	hb17-tumor	tumor	Tr-1
hb17-tumor_AATGGAATCTAGACCA-1	11547	4918	hb17-tumor	tumor	Tr-1
hb17-tumor_AATGGAATCTGAATGC-1	8278	4037	hb17-tumor	tumor	Tr-8
hb17-tumor_AATGGCTAGAGCCTGA-1	2669	1764	hb17-tumor	tumor	Tr-0
hb17-tumor_AATGGCTAGCAAACAT-1	6641	3105	hb17-tumor	tumor	Tr-0
hb17-tumor_AATGGCTAGCAAGTGC-1	5738	3119	hb17-tumor	tumor	Tr-2
hb17-tumor_AATGGCTAGCCTCACG-1	2598	1778	hb17-tumor	tumor	Tr-0
hb17-tumor_AATGGCTCAACGTAAA-1	10232	4097	hb17-tumor	tumor	Tr-7
hb17-tumor_AATGGCTCAGTCAGAG-1	7330	3674	hb17-tumor	tumor	Tr-0
hb17-tumor_AATGGCTCATCTGCGG-1	1213	957	hb17-tumor	tumor	Tr-1
hb17-tumor_AATGGCTTCAAGAGGC-1	5577	2986	hb17-tumor	tumor	Tr-0
hb17-tumor_AATGGCTTCCACAGGC-1	10130	4176	hb17-tumor	tumor	Tr-6
hb17-tumor_AATTCCTAGTCACGCC-1	5373	2793	hb17-tumor	tumor	Tr-7
hb17-tumor_AATTCCTAGTTACGTC-1	5244	2848	hb17-tumor	tumor	Tr-2
hb17-tumor_AATTCCTCATGACACT-1	3163	1995	hb17-tumor	tumor	Tr-9
hb17-tumor_AATTCCTGTAGGAAAG-1	3680	2225	hb17-tumor	tumor	Tr-3
hb17-tumor_AATTCCTGTATCGTAC-1	5590	2931	hb17-tumor	tumor	Tr-5
hb17-tumor_AATTCCTGTATGCGTT-1	8136	3633	hb17-tumor	tumor	Tr-0
hb17-tumor_AATTCCTGTGTATCCA-1	4356	2458	hb17-tumor	tumor	Tr-0
hb17-tumor_AATTCCTGTTGGAGAC-1	5620	3028	hb17-tumor	tumor	Tr-7
hb17-tumor_AATTCCTTCAACGAGG-1	2092	1459	hb17-tumor	tumor	Tr-1
hb17-tumor_AATTCCTTCACACCGG-1	2160	1568	hb17-tumor	tumor	Tr-2
hb17-tumor_AATTCCTTCTGGTGGC-1	11704	4373	hb17-tumor	tumor	Tr-7
hb17-tumor_AATTTCCCAGGTTCGC-1	5871	3040	hb17-tumor	tumor	Tr-2
hb17-tumor_AATTTCCGTAAGCAAT-1	6881	3337	hb17-tumor	tumor	Tr-3
hb17-tumor_AATTTCCGTGGGACAT-1	37576	8114	hb17-tumor	tumor	Tr-2
hb17-tumor_AATTTCCTCATGGTAC-1	1165	941	hb17-tumor	tumor	Tr-1
hb17-tumor_ACAAAGAAGAAGTCTA-1	3535	2263	hb17-tumor	tumor	Tr-8
hb17-tumor_ACAAAGAAGGTCATAA-1	15062	5774	hb17-tumor	tumor	Tr-0
hb17-tumor_ACAAAGAAGTATGTAG-1	2009	1432	hb17-tumor	tumor	Tr-1
hb17-tumor_ACAAAGACACGGATCC-1	8000	3563	hb17-tumor	tumor	Tr-7
hb17-tumor_ACAAAGACAGATACCT-1	13365	5052	hb17-tumor	tumor	Tr-5
hb17-tumor_ACAAAGAGTATACAGA-1	4772	2890	hb17-tumor	tumor	Tr-8
hb17-tumor_ACAAAGAGTCCTCATC-1	1251	1004	hb17-tumor	tumor	Tr-1
hb17-tumor_ACAAAGAGTCGCTGCA-1	7663	3513	hb17-tumor	tumor	Tr-3
hb17-tumor_ACAAAGAGTGCATCTA-1	5508	3068	hb17-tumor	tumor	Tr-2
hb17-tumor_ACAAAGATCCTTGGAA-1	1132	850	hb17-tumor	tumor	Tr-1
hb17-tumor_ACAAAGATCGAGCCAC-1	1587	1220	hb17-tumor	tumor	Tr-1
hb17-tumor_ACAAAGATCTATTTCG-1	7608	3683	hb17-tumor	tumor	Tr-0
hb17-tumor_ACAACCAAGCCACTCG-1	7962	3441	hb17-tumor	tumor	Tr-0
hb17-tumor_ACAACCACAGTTCACA-1	10533	3959	hb17-tumor	tumor	Tr-3
hb17-tumor_ACAACCAGTACTCGTA-1	2421	1708	hb17-tumor	tumor	Tr-0
hb17-tumor_ACAACCATCACCTTAT-1	25370	6854	hb17-tumor	tumor	Tr-6
hb17-tumor_ACAACCATCACGGGAA-1	6117	3062	hb17-tumor	tumor	Tr-0
hb17-tumor_ACAACCATCACTGCTC-1	9473	4305	hb17-tumor	tumor	Tr-2
hb17-tumor_ACAAGCTAGACGACGT-1	1608	1202	hb17-tumor	tumor	Tr-1
hb17-tumor_ACAAGCTAGACGCTCC-1	6398	3066	hb17-tumor	tumor	Tr-6
hb17-tumor_ACAAGCTAGCCAGACA-1	42694	8215	hb17-tumor	tumor	Tr-3
hb17-tumor_ACAAGCTAGTAACCTC-1	2468	1710	hb17-tumor	tumor	Tr-7
hb17-tumor_ACAAGCTCAGAACGCA-1	12437	4983	hb17-tumor	tumor	Tr-2
hb17-tumor_ACAAGCTGTATGCGTT-1	12606	4786	hb17-tumor	tumor	Tr-2
hb17-tumor_ACAAGCTGTCGAGATG-1	1123	888	hb17-tumor	tumor	Tr-1
hb17-tumor_ACAAGCTGTGCTCCGA-1	14181	5298	hb17-tumor	tumor	Tr-5
hb17-tumor_ACAAGCTGTTACTCAG-1	7706	3699	hb17-tumor	tumor	Tr-2
hb17-tumor_ACAAGCTTCCCGTGAG-1	6961	3323	hb17-tumor	tumor	Tr-3
hb17-tumor_ACAAGCTTCGCCACTT-1	2634	1776	hb17-tumor	tumor	Tr-0
hb17-tumor_ACAAGCTTCGGCCTTT-1	1331	1005	hb17-tumor	tumor	Tr-1
hb17-tumor_ACAAGCTTCTTCGCTG-1	8950	3365	hb17-tumor	tumor	Tr-3
hb17-tumor_ACACAGTAGAAGCCTG-1	4272	2313	hb17-tumor	tumor	Tr-0
hb17-tumor_ACACAGTCACGGCTAC-1	9966	4181	hb17-tumor	tumor	Tr-7
hb17-tumor_ACACAGTGTGTCTCCT-1	6875	3299	hb17-tumor	tumor	Tr-7
hb17-tumor_ACACAGTTCAAGAATG-1	1765	1306	hb17-tumor	tumor	Tr-1
hb17-tumor_ACACAGTTCGTCACCT-1	10886	4773	hb17-tumor	tumor	Tr-2
hb17-tumor_ACACAGTTCTTTCAGT-1	9151	3980	hb17-tumor	tumor	Tr-2
hb17-tumor_ACACCAAAGATTAGTG-1	4645	2751	hb17-tumor	tumor	Tr-9
hb17-tumor_ACACCAAAGCTATCCA-1	4302	2508	hb17-tumor	tumor	Tr-8
hb17-tumor_ACACCAAAGGAAAGAC-1	4822	2809	hb17-tumor	tumor	Tr-0
hb17-tumor_ACACCAAAGTCTGTAC-1	8231	4002	hb17-tumor	tumor	Tr-2
hb17-tumor_ACACCAAGTAACACCT-1	1669	1287	hb17-tumor	tumor	Tr-1
hb17-tumor_ACACCAAGTCGAATGG-1	2797	1845	hb17-tumor	tumor	Tr-1
hb17-tumor_ACACCAAGTGCAGTGA-1	13371	5415	hb17-tumor	tumor	Tr-2
hb17-tumor_ACACCAAGTTCCATTT-1	8282	3672	hb17-tumor	tumor	Tr-7
hb17-tumor_ACACCAATCCTTCGAC-1	31782	7627	hb17-tumor	tumor	Tr-2
hb17-tumor_ACACCAATCGACCTAA-1	1133	911	hb17-tumor	tumor	Tr-1
hb17-tumor_ACACGCGCAATTTCGG-1	8733	4072	hb17-tumor	tumor	Tr-7
hb17-tumor_ACACGCGCAGTAGATA-1	2039	1393	hb17-tumor	tumor	Tr-1
hb17-tumor_ACACGCGCATTCACCC-1	1215	930	hb17-tumor	tumor	Tr-1
hb17-tumor_ACACGCGCATTCTTCA-1	8010	3674	hb17-tumor	tumor	Tr-7
hb17-tumor_ACACGCGGTCGTTGGC-1	6547	3271	hb17-tumor	tumor	Tr-2
hb17-tumor_ACACGCGGTGCCTGAC-1	7850	3691	hb17-tumor	tumor	Tr-0
hb17-tumor_ACACGCGTCCACGTAA-1	4297	2447	hb17-tumor	tumor	Tr-0
hb17-tumor_ACACTGAAGGAACGTC-1	4125	2487	hb17-tumor	tumor	Tr-0
hb17-tumor_ACACTGAAGGTAAGTT-1	24072	6635	hb17-tumor	tumor	Tr-3
hb17-tumor_ACACTGAAGGTGCTGA-1	23002	6456	hb17-tumor	tumor	Tr-0
hb17-tumor_ACACTGACAACAAAGT-1	1600	1197	hb17-tumor	tumor	Tr-1
hb17-tumor_ACACTGACAACGACTT-1	14842	5164	hb17-tumor	tumor	Tr-5
hb17-tumor_ACACTGACAGTGCCTG-1	5707	3077	hb17-tumor	tumor	Tr-5
hb17-tumor_ACACTGAGTCACTCAA-1	10776	4289	hb17-tumor	tumor	Tr-2
hb17-tumor_ACACTGAGTCGAAGCA-1	10592	4530	hb17-tumor	tumor	Tr-2
hb17-tumor_ACACTGAGTGGTCTTA-1	5463	3011	hb17-tumor	tumor	Tr-2
hb17-tumor_ACACTGAGTTCCTAGA-1	5486	2944	hb17-tumor	tumor	Tr-8
hb17-tumor_ACACTGATCGCTCTCA-1	4853	2553	hb17-tumor	tumor	Tr-7
hb17-tumor_ACAGAAAAGCCATTGT-1	13655	5537	hb17-tumor	tumor	Tr-2
hb17-tumor_ACAGAAAAGCCTCCAG-1	6574	3378	hb17-tumor	tumor	Tr-5
hb17-tumor_ACAGAAAAGTTGTCAC-1	8028	3723	hb17-tumor	tumor	Tr-0
hb17-tumor_ACAGAAACATCTCCCA-1	4194	2436	hb17-tumor	tumor	Tr-1
hb17-tumor_ACAGAAAGTAACATAG-1	5290	2945	hb17-tumor	tumor	Tr-0
hb17-tumor_ACAGAAAGTCTTACAG-1	8834	4090	hb17-tumor	tumor	Tr-2
hb17-tumor_ACAGAAATCGCCGAGT-1	2964	1921	hb17-tumor	tumor	Tr-0
hb17-tumor_ACAGAAATCTGGAGAG-1	4776	2698	hb17-tumor	tumor	Tr-7
hb17-tumor_ACAGAAATCTTCACAT-1	10211	3702	hb17-tumor	tumor	Tr-3
hb17-tumor_ACAGCCGAGGCTCAAG-1	9124	3941	hb17-tumor	tumor	Tr-9
hb17-tumor_ACAGCCGAGTCTCCTC-1	8851	3795	hb17-tumor	tumor	Tr-3
hb17-tumor_ACAGCCGCAAAGGCTG-1	2728	1838	hb17-tumor	tumor	Tr-1
hb17-tumor_ACAGCCGGTGGCTTGC-1	4549	2534	hb17-tumor	tumor	Tr-3
hb17-tumor_ACAGCCGGTTAAAGTG-1	11669	4921	hb17-tumor	tumor	Tr-2
hb17-tumor_ACAGCCGTCAAGTGGG-1	5106	2802	hb17-tumor	tumor	Tr-0
hb17-tumor_ACAGCCGTCTTCGATT-1	6150	3101	hb17-tumor	tumor	Tr-0
hb17-tumor_ACAGGGAAGAGCCTGA-1	2188	1553	hb17-tumor	tumor	Tr-1
hb17-tumor_ACAGGGAAGGCTTAGG-1	9618	4268	hb17-tumor	tumor	Tr-2
hb17-tumor_ACAGGGACACTCTGCT-1	12582	4463	hb17-tumor	tumor	Tr-0
hb17-tumor_ACAGGGAGTATTCTCT-1	9939	3888	hb17-tumor	tumor	Tr-3
hb17-tumor_ACAGGGAGTCCAACGC-1	10530	4561	hb17-tumor	tumor	Tr-0
hb17-tumor_ACAGGGAGTGTTCATG-1	3368	2132	hb17-tumor	tumor	Tr-8
hb17-tumor_ACAGGGATCAGACATC-1	45669	8769	hb17-tumor	tumor	Tr-2
hb17-tumor_ACAGGGATCTTAGCCC-1	8070	3618	hb17-tumor	tumor	Tr-2
hb17-tumor_ACATCCCAGGGTATAT-1	5277	2678	hb17-tumor	tumor	Tr-6
hb17-tumor_ACATCCCCAAAGGAGA-1	4608	2488	hb17-tumor	tumor	Tr-7
hb17-tumor_ACATCCCCACAATGCT-1	6346	3203	hb17-tumor	tumor	Tr-8
hb17-tumor_ACATCCCCACACCGCA-1	4997	2859	hb17-tumor	tumor	Tr-5
hb17-tumor_ACATCCCCACTGCACG-1	14937	5322	hb17-tumor	tumor	Tr-7
hb17-tumor_ACATCCCCAGATGCGA-1	10062	4053	hb17-tumor	tumor	Tr-0
hb17-tumor_ACATCCCGTGAACTAA-1	11672	4601	hb17-tumor	tumor	Tr-2
hb17-tumor_ACATCCCGTGTGTACT-1	31526	7059	hb17-tumor	tumor	Tr-3
hb17-tumor_ACATCCCTCCACGTAA-1	8373	3882	hb17-tumor	tumor	Tr-0
hb17-tumor_ACATCCCTCTCGTCAC-1	14627	5154	hb17-tumor	tumor	Tr-0
hb17-tumor_ACATCGAAGCGTATAA-1	10371	4600	hb17-tumor	tumor	Tr-5
hb17-tumor_ACATCGAAGTATAGGT-1	4206	2591	hb17-tumor	tumor	Tr-6
hb17-tumor_ACATCGACAGATTCGT-1	4820	2792	hb17-tumor	tumor	Tr-3
hb17-tumor_ACATCGAGTCATTCCC-1	5858	2688	hb17-tumor	tumor	Tr-7
hb17-tumor_ACATGCAAGAAACCAT-1	29373	7059	hb17-tumor	tumor	Tr-3
hb17-tumor_ACATGCAAGAGGATGA-1	5458	2908	hb17-tumor	tumor	Tr-0
hb17-tumor_ACATGCAAGGTATTGA-1	2387	1587	hb17-tumor	tumor	Tr-9
hb17-tumor_ACATGCAAGTCCTACA-1	18271	5852	hb17-tumor	tumor	Tr-2
hb17-tumor_ACATGCACACGATAGG-1	6813	3309	hb17-tumor	tumor	Tr-0
hb17-tumor_ACATGCACATGTGACT-1	12294	4641	hb17-tumor	tumor	Tr-2
hb17-tumor_ACATGCAGTAACTAAG-1	8203	3845	hb17-tumor	tumor	Tr-2
hb17-tumor_ACATTTCAGTAGCCAG-1	9557	4167	hb17-tumor	tumor	Tr-8
hb17-tumor_ACATTTCCAACCTATG-1	6077	3005	hb17-tumor	tumor	Tr-1
hb17-tumor_ACATTTCCACGACCTG-1	7380	3580	hb17-tumor	tumor	Tr-2
hb17-tumor_ACATTTCCACTGGAAG-1	3730	2378	hb17-tumor	tumor	Tr-6
hb17-tumor_ACATTTCCAGTCTACA-1	13698	4280	hb17-tumor	tumor	Tr-3
hb17-tumor_ACATTTCCATTATGCG-1	6156	3240	hb17-tumor	tumor	Tr-2
hb17-tumor_ACATTTCGTCTACAGT-1	5287	2929	hb17-tumor	tumor	Tr-0
hb17-tumor_ACCAAACAGTAGTCCT-1	13756	5120	hb17-tumor	tumor	Tr-0
hb17-tumor_ACCAAACCATGGCACC-1	1878	1359	hb17-tumor	tumor	Tr-1
hb17-tumor_ACCAAACGTTAGTTCG-1	1109	880	hb17-tumor	tumor	Tr-1
hb17-tumor_ACCAAACGTTGAGTCT-1	7195	3555	hb17-tumor	tumor	Tr-6
hb17-tumor_ACCAAACTCATTACTC-1	6428	3332	hb17-tumor	tumor	Tr-5
hb17-tumor_ACCAAACTCCCAATAG-1	8333	3813	hb17-tumor	tumor	Tr-0
hb17-tumor_ACCAAACTCCCTTCCC-1	23715	6711	hb17-tumor	tumor	Tr-2
hb17-tumor_ACCAAACTCTCACTCG-1	1266	1009	hb17-tumor	tumor	Tr-1
hb17-tumor_ACCAACAAGATGGCGT-1	5167	3015	hb17-tumor	tumor	Tr-7
hb17-tumor_ACCAACAAGGTGAGCT-1	9566	4322	hb17-tumor	tumor	Tr-2
hb17-tumor_ACCAACACACGTCGTG-1	8157	3712	hb17-tumor	tumor	Tr-7
hb17-tumor_ACCAACACATAGCACT-1	6645	3311	hb17-tumor	tumor	Tr-7
hb17-tumor_ACCAACAGTTCAGCGC-1	20526	6585	hb17-tumor	tumor	Tr-0
hb17-tumor_ACCAACAGTTTCACAG-1	8730	3843	hb17-tumor	tumor	Tr-3
hb17-tumor_ACCAACATCAGCACCG-1	6422	3285	hb17-tumor	tumor	Tr-0
hb17-tumor_ACCAACATCCGTAATG-1	5798	3176	hb17-tumor	tumor	Tr-8
hb17-tumor_ACCACAAAGGTAACTA-1	10675	4503	hb17-tumor	tumor	Tr-2
hb17-tumor_ACCACAACAACAGTGG-1	2376	1650	hb17-tumor	tumor	Tr-7
hb17-tumor_ACCACAACAGAAGCTG-1	11105	4728	hb17-tumor	tumor	Tr-2
hb17-tumor_ACCACAACAGTCTGGC-1	5122	2826	hb17-tumor	tumor	Tr-7
hb17-tumor_ACCACAAGTACGATTC-1	4853	2772	hb17-tumor	tumor	Tr-6
hb17-tumor_ACCACAAGTGCTGATT-1	12267	4860	hb17-tumor	tumor	Tr-5
hb17-tumor_ACCACAATCATTTCGT-1	26826	7570	hb17-tumor	tumor	Tr-2
hb17-tumor_ACCATTTCAACCAACT-1	4621	2609	hb17-tumor	tumor	Tr-0
hb17-tumor_ACCATTTCACACACTA-1	4364	2508	hb17-tumor	tumor	Tr-3
hb17-tumor_ACCATTTCACGCGCTA-1	5265	2740	hb17-tumor	tumor	Tr-3
hb17-tumor_ACCATTTTCACCCTCA-1	8729	3864	hb17-tumor	tumor	Tr-7
hb17-tumor_ACCATTTTCCATAGGT-1	2490	1744	hb17-tumor	tumor	Tr-1
hb17-tumor_ACCATTTTCCCGAGTG-1	4063	2358	hb17-tumor	tumor	Tr-5
hb17-tumor_ACCATTTTCCCTAGGG-1	6493	3177	hb17-tumor	tumor	Tr-0
hb17-tumor_ACCATTTTCTCCCATG-1	1812	1346	hb17-tumor	tumor	Tr-1
hb17-tumor_ACCATTTTCTGCGGGT-1	5266	2666	hb17-tumor	tumor	Tr-5
hb17-tumor_ACCCAAAAGCCTGTCG-1	11912	4311	hb17-tumor	tumor	Tr-3
hb17-tumor_ACCCAAAAGGCATTTC-1	5149	2826	hb17-tumor	tumor	Tr-0
hb17-tumor_ACCCAAAAGTTTGAGA-1	6827	3122	hb17-tumor	tumor	Tr-6
hb17-tumor_ACCCAAACAGAGGAAA-1	12152	4157	hb17-tumor	tumor	Tr-3
hb17-tumor_ACCCAAACAGCACACC-1	25014	5983	hb17-tumor	tumor	Tr-3
hb17-tumor_ACCCAAACAGCAGAAC-1	23363	6617	hb17-tumor	tumor	Tr-0
hb17-tumor_ACCCAAAGTAGGCTGA-1	6553	3388	hb17-tumor	tumor	Tr-0
hb17-tumor_ACCCAAAGTCCGGCAT-1	13226	4745	hb17-tumor	tumor	Tr-3
hb17-tumor_ACCCAAAGTGCCCAGT-1	11437	4029	hb17-tumor	tumor	Tr-6
hb17-tumor_ACCCAAAGTGCGAGTA-1	2025	1451	hb17-tumor	tumor	Tr-1
hb17-tumor_ACCCTCAAGCGCGTTC-1	9743	4588	hb17-tumor	tumor	Tr-5
hb17-tumor_ACCCTCAAGCTTCATG-1	5080	2861	hb17-tumor	tumor	Tr-2
hb17-tumor_ACCCTCAAGGAACGTC-1	12228	4568	hb17-tumor	tumor	Tr-3
hb17-tumor_ACCCTCAAGGCTCTCG-1	12004	4645	hb17-tumor	tumor	Tr-2
hb17-tumor_ACCCTCACAATGTGGG-1	41974	8837	hb17-tumor	tumor	Tr-7
hb17-tumor_ACCCTCACACGGCCAT-1	10202	3858	hb17-tumor	tumor	Tr-3
hb17-tumor_ACCCTCACACTGCATA-1	4934	2966	hb17-tumor	tumor	Tr-8
hb17-tumor_ACCCTCAGTACGTGTT-1	8424	3702	hb17-tumor	tumor	Tr-2
hb17-tumor_ACCCTCATCACCCATC-1	1262	983	hb17-tumor	tumor	Tr-1
hb17-tumor_ACCCTCATCCCTTCCC-1	5116	2950	hb17-tumor	tumor	Tr-2
hb17-tumor_ACCCTTGGTACGAGTG-1	5992	3071	hb17-tumor	tumor	Tr-11
hb17-tumor_ACCCTTGTCACACCGG-1	3782	2221	hb17-tumor	tumor	Tr-1
hb17-tumor_ACCCTTGTCAGACAAA-1	1923	1415	hb17-tumor	tumor	Tr-1
hb17-tumor_ACCGTTCAGCATCAGG-1	21986	6216	hb17-tumor	tumor	Tr-0
hb17-tumor_ACCGTTCGTCGGAACA-1	6913	3488	hb17-tumor	tumor	Tr-2
hb17-tumor_ACCGTTCGTTTCTTAC-1	6562	3329	hb17-tumor	tumor	Tr-0
hb17-tumor_ACCTACCAGCCGTAAG-1	4350	2548	hb17-tumor	tumor	Tr-7
hb17-tumor_ACCTACCAGCGCCTAC-1	6453	3116	hb17-tumor	tumor	Tr-0
hb17-tumor_ACCTACCAGCTTAGTC-1	5986	3229	hb17-tumor	tumor	Tr-7
hb17-tumor_ACCTACCAGGCGTCCT-1	21452	6448	hb17-tumor	tumor	Tr-6
hb17-tumor_ACCTACCCACAGTCAT-1	2938	1788	hb17-tumor	tumor	Tr-8
hb17-tumor_ACCTACCCAGATTAAG-1	35928	8050	hb17-tumor	tumor	Tr-2
hb17-tumor_ACCTACCCATTATGCG-1	32461	7286	hb17-tumor	tumor	Tr-2
hb17-tumor_ACCTACCGTGCATGTT-1	2698	1786	hb17-tumor	tumor	Tr-1
hb17-tumor_ACCTACCTCACGATAC-1	8122	3800	hb17-tumor	tumor	Tr-7
hb17-tumor_ACCTACCTCAGCACCG-1	39187	8424	hb17-tumor	tumor	Tr-0
hb17-tumor_ACCTACCTCATCAGTG-1	1267	970	hb17-tumor	tumor	Tr-1
hb17-tumor_ACCTACCTCTTACACT-1	6104	3063	hb17-tumor	tumor	Tr-0
hb17-tumor_ACCTGAAAGTTGCGAG-1	20926	6206	hb17-tumor	tumor	Tr-2
hb17-tumor_ACCTGAACAGCCCACA-1	10065	4513	hb17-tumor	tumor	Tr-8
hb17-tumor_ACCTGAAGTGCATTTG-1	3480	2166	hb17-tumor	tumor	Tr-0
hb17-tumor_ACCTGAAGTTGTATGC-1	1580	1214	hb17-tumor	tumor	Tr-1
hb17-tumor_ACCTGTCAGCCAGTAG-1	4555	2642	hb17-tumor	tumor	Tr-8
hb17-tumor_ACCTGTCCACAAGTTC-1	11560	4608	hb17-tumor	tumor	Tr-2
hb17-tumor_ACCTGTCCACATATGC-1	18810	5856	hb17-tumor	tumor	Tr-3
hb17-tumor_ACCTGTCCACGGTAGA-1	10273	4214	hb17-tumor	tumor	Tr-2
hb17-tumor_ACCTGTCCATATGCGT-1	18662	6011	hb17-tumor	tumor	Tr-7
hb17-tumor_ACCTGTCCATGACAGG-1	14990	4949	hb17-tumor	tumor	Tr-2
hb17-tumor_ACCTGTCGTACGACAG-1	3416	2148	hb17-tumor	tumor	Tr-0
hb17-tumor_ACCTGTCGTCACCTTC-1	11893	4472	hb17-tumor	tumor	Tr-0
hb17-tumor_ACCTGTCGTCAGTCCG-1	2561	1691	hb17-tumor	tumor	Tr-6
hb17-tumor_ACCTGTCTCCAGCCTT-1	4111	2350	hb17-tumor	tumor	Tr-2
hb17-tumor_ACGATCACATAGAATG-1	4009	2361	hb17-tumor	tumor	Tr-7
hb17-tumor_ACGATCAGTGCAGTGA-1	2765	1876	hb17-tumor	tumor	Tr-6
hb17-tumor_ACGATCATCACCCTCA-1	12821	5024	hb17-tumor	tumor	Tr-2
hb17-tumor_ACGATCATCCACCCTA-1	27644	7161	hb17-tumor	tumor	Tr-1
hb17-tumor_ACGATCATCCAGTACA-1	8603	3666	hb17-tumor	tumor	Tr-2
hb17-tumor_ACGATCATCCCTCTAG-1	9325	4208	hb17-tumor	tumor	Tr-2
hb17-tumor_ACGATGTAGCTGCCAC-1	30875	6691	hb17-tumor	tumor	Tr-5
hb17-tumor_ACGATGTAGGCTCCCA-1	1949	1357	hb17-tumor	tumor	Tr-1
hb17-tumor_ACGATGTAGGCTTAGG-1	9303	3977	hb17-tumor	tumor	Tr-2
hb17-tumor_ACGATGTCACTTGGCG-1	2203	1395	hb17-tumor	tumor	Tr-6
hb17-tumor_ACGATGTCAGACGATG-1	7319	3602	hb17-tumor	tumor	Tr-7
hb17-tumor_ACGATGTCATGTGTCA-1	5001	2808	hb17-tumor	tumor	Tr-7
hb17-tumor_ACGATGTCATTCACCC-1	1313	1039	hb17-tumor	tumor	Tr-1
hb17-tumor_ACGATGTGTCATAAAG-1	5298	2874	hb17-tumor	tumor	Tr-7
hb17-tumor_ACGATGTTCATAGGCT-1	5148	2664	hb17-tumor	tumor	Tr-5
hb17-tumor_ACGATGTTCCGTAATG-1	13500	4969	hb17-tumor	tumor	Tr-5
hb17-tumor_ACGATGTTCTCCCATG-1	1890	1419	hb17-tumor	tumor	Tr-1
hb17-tumor_ACGATGTTCTCCGAGG-1	2042	1485	hb17-tumor	tumor	Tr-8
hb17-tumor_ACGCACGAGATCACTC-1	15179	5097	hb17-tumor	tumor	Tr-7
hb17-tumor_ACGCACGGTGCGGCTT-1	4023	2284	hb17-tumor	tumor	Tr-3
hb17-tumor_ACGCACGTCATTTCGT-1	11338	4366	hb17-tumor	tumor	Tr-2
hb17-tumor_ACGCACGTCGCTCTCA-1	6784	3408	hb17-tumor	tumor	Tr-7
hb17-tumor_ACGCACGTCTCCATAT-1	6866	3305	hb17-tumor	tumor	Tr-9
hb17-tumor_ACGGAAGAGACCCTTA-1	2814	1877	hb17-tumor	tumor	Tr-0
hb17-tumor_ACGGAAGAGTAGGAAG-1	3944	2365	hb17-tumor	tumor	Tr-7
hb17-tumor_ACGGAAGAGTCATCCA-1	4678	2721	hb17-tumor	tumor	Tr-2
hb17-tumor_ACGGAAGCAACACGTT-1	10148	4363	hb17-tumor	tumor	Tr-7
hb17-tumor_ACGGAAGCACGTACAT-1	3899	2341	hb17-tumor	tumor	Tr-0
hb17-tumor_ACGGAAGCAGCCATTA-1	1272	991	hb17-tumor	tumor	Tr-1
hb17-tumor_ACGGAAGCAGCGCGTT-1	2033	1437	hb17-tumor	tumor	Tr-6
hb17-tumor_ACGGAAGCAGCTCGGT-1	4347	2594	hb17-tumor	tumor	Tr-7
hb17-tumor_ACGGAAGCAGTTGTCA-1	1253	960	hb17-tumor	tumor	Tr-1
hb17-tumor_ACGGAAGGTCCACTCT-1	2197	1565	hb17-tumor	tumor	Tr-1
hb17-tumor_ACGGAAGGTGTTCCTC-1	2906	1912	hb17-tumor	tumor	Tr-6
hb17-tumor_ACGGAAGGTTGTGGAG-1	3037	2149	hb17-tumor	tumor	Tr-9
hb17-tumor_ACGGAAGTCATAGAGA-1	33221	7549	hb17-tumor	tumor	Tr-3
hb17-tumor_ACGGAAGTCCACGTGG-1	4896	2474	hb17-tumor	tumor	Tr-3
hb17-tumor_ACGGGTCAGCTGTGCC-1	1869	1310	hb17-tumor	tumor	Tr-1
hb17-tumor_ACGGGTCAGTATGATG-1	17263	5527	hb17-tumor	tumor	Tr-3
hb17-tumor_ACGGGTCCAATCTGCA-1	4573	2571	hb17-tumor	tumor	Tr-6
hb17-tumor_ACGGGTCCAGGTTCAT-1	1976	1417	hb17-tumor	tumor	Tr-1
hb17-tumor_ACGGGTCGTACACGCC-1	10205	4460	hb17-tumor	tumor	Tr-3
hb17-tumor_ACGGGTCGTGGTCTCG-1	4322	2617	hb17-tumor	tumor	Tr-2
hb17-tumor_ACGGGTCGTTTGGCTA-1	11020	4686	hb17-tumor	tumor	Tr-2
hb17-tumor_ACGGGTCTCAGCGCGT-1	4921	2604	hb17-tumor	tumor	Tr-6
hb17-tumor_ACGGGTCTCAGCGTCG-1	4112	2408	hb17-tumor	tumor	Tr-0
hb17-tumor_ACGGGTCTCCACGGGT-1	9765	4127	hb17-tumor	tumor	Tr-0
hb17-tumor_ACGGGTCTCCATATGG-1	5956	3073	hb17-tumor	tumor	Tr-7
hb17-tumor_ACGGGTCTCGTAGTCA-1	18055	5602	hb17-tumor	tumor	Tr-2
hb17-tumor_ACGGTCGAGAATCGAT-1	16771	5546	hb17-tumor	tumor	Tr-7
hb17-tumor_ACGGTCGAGCCTAGGA-1	5736	3133	hb17-tumor	tumor	Tr-6
hb17-tumor_ACGGTCGAGTGCCAGA-1	5512	3162	hb17-tumor	tumor	Tr-6
hb17-tumor_ACGGTCGCAAAGAGTT-1	6079	3148	hb17-tumor	tumor	Tr-5
hb17-tumor_ACGGTCGCATCAGTCA-1	9470	3867	hb17-tumor	tumor	Tr-7
hb17-tumor_ACGGTCGGTCCAGCCA-1	2788	1789	hb17-tumor	tumor	Tr-1
hb17-tumor_ACGGTCGGTTCACGAT-1	34001	7616	hb17-tumor	tumor	Tr-1
hb17-tumor_ACGGTCGTCAAGCTTG-1	23448	6722	hb17-tumor	tumor	Tr-3
hb17-tumor_ACGGTCGTCACATTGG-1	5005	2755	hb17-tumor	tumor	Tr-6
hb17-tumor_ACGGTCGTCACTCTTA-1	2376	1669	hb17-tumor	tumor	Tr-0
hb17-tumor_ACGGTTAAGCTCGGCT-1	2591	1780	hb17-tumor	tumor	Tr-0
hb17-tumor_ACGGTTAAGTCTAGCT-1	5801	3078	hb17-tumor	tumor	Tr-0
hb17-tumor_ACGGTTACAAGATCCT-1	8030	3934	hb17-tumor	tumor	Tr-2
hb17-tumor_ACGGTTACATGACACT-1	5353	2745	hb17-tumor	tumor	Tr-3
hb17-tumor_ACGGTTATCAGCGGAA-1	4672	2648	hb17-tumor	tumor	Tr-0
hb17-tumor_ACGGTTATCTCAACCC-1	1101	883	hb17-tumor	tumor	Tr-1
hb17-tumor_ACGGTTATCTCGCTTG-1	5208	2921	hb17-tumor	tumor	Tr-0
hb17-tumor_ACGTAACAGGCCTAAG-1	11462	4819	hb17-tumor	tumor	Tr-2
hb17-tumor_ACGTAACAGTCATGCT-1	10814	4436	hb17-tumor	tumor	Tr-0
hb17-tumor_ACGTAACCACCCTTGT-1	1139	902	hb17-tumor	tumor	Tr-1
hb17-tumor_ACGTAACCACTTCTCG-1	7032	2930	hb17-tumor	tumor	Tr-7
hb17-tumor_ACGTAACGTACCGGCT-1	1605	1217	hb17-tumor	tumor	Tr-1
hb17-tumor_ACGTAACGTGACTCGC-1	4030	2432	hb17-tumor	tumor	Tr-0
hb17-tumor_ACGTAACTCACAACCA-1	5731	2709	hb17-tumor	tumor	Tr-7
hb17-tumor_ACGTAACTCACTTGTT-1	2307	1618	hb17-tumor	tumor	Tr-0
hb17-tumor_ACGTAACTCCGTAATG-1	2613	1796	hb17-tumor	tumor	Tr-5
hb17-tumor_ACGTAACTCTTGAACG-1	6001	3178	hb17-tumor	tumor	Tr-6
hb17-tumor_ACGTACAAGTTAGTGA-1	4597	2598	hb17-tumor	tumor	Tr-7
hb17-tumor_ACGTACAGTACCTTCC-1	9344	3910	hb17-tumor	tumor	Tr-7
hb17-tumor_ACGTACAGTATAATGG-1	4513	2577	hb17-tumor	tumor	Tr-0
hb17-tumor_ACGTACAGTATCATGC-1	7163	3264	hb17-tumor	tumor	Tr-3
hb17-tumor_ACGTACAGTATTCTCT-1	5844	3154	hb17-tumor	tumor	Tr-2
hb17-tumor_ACGTACAGTTCGGGTC-1	5292	2741	hb17-tumor	tumor	Tr-7
hb17-tumor_ACGTACATCACGATAC-1	5713	3048	hb17-tumor	tumor	Tr-0
hb17-tumor_ACGTACATCCGCCTAT-1	9650	3727	hb17-tumor	tumor	Tr-3
hb17-tumor_ACGTACATCCTATTTG-1	5492	2831	hb17-tumor	tumor	Tr-3
hb17-tumor_ACGTAGTCAGATCCAT-1	1875	1340	hb17-tumor	tumor	Tr-6
hb17-tumor_ACGTAGTGTCAAAGCG-1	6726	3625	hb17-tumor	tumor	Tr-2
hb17-tumor_ACGTAGTGTGGAAGTC-1	5917	3188	hb17-tumor	tumor	Tr-6
hb17-tumor_ACGTAGTGTTAGTTCG-1	2812	2011	hb17-tumor	tumor	Tr-6
hb17-tumor_ACGTAGTTCCCTTGGT-1	11189	4595	hb17-tumor	tumor	Tr-2
hb17-tumor_ACGTAGTTCTCGGCTT-1	6357	3407	hb17-tumor	tumor	Tr-7
hb17-tumor_ACGTCCTAGAGCCATG-1	5450	2738	hb17-tumor	tumor	Tr-3
hb17-tumor_ACGTCCTAGAGTGACC-1	5377	2647	hb17-tumor	tumor	Tr-7
hb17-tumor_ACGTCCTAGATCACTC-1	4742	2651	hb17-tumor	tumor	Tr-0
hb17-tumor_ACGTCCTAGGGTTGCA-1	2184	1539	hb17-tumor	tumor	Tr-0
hb17-tumor_ACGTCCTCAAAGCTAA-1	1188	950	hb17-tumor	tumor	Tr-1
hb17-tumor_ACGTCCTCAACGGCTC-1	9262	3829	hb17-tumor	tumor	Tr-3
hb17-tumor_ACGTCCTCACAGTGTT-1	3060	1868	hb17-tumor	tumor	Tr-4
hb17-tumor_ACGTCCTCATTCAGGT-1	3130	2019	hb17-tumor	tumor	Tr-2
hb17-tumor_ACGTCCTGTGGATCGA-1	4621	2623	hb17-tumor	tumor	Tr-2
hb17-tumor_ACGTCCTTCGTTCAGA-1	8415	3937	hb17-tumor	tumor	Tr-0
hb17-tumor_ACGTTCCAGACTCAAA-1	9148	4028	hb17-tumor	tumor	Tr-7
hb17-tumor_ACGTTCCAGAGCCGAT-1	13616	5007	hb17-tumor	tumor	Tr-2
hb17-tumor_ACGTTCCAGGGATCTG-1	6350	3188	hb17-tumor	tumor	Tr-2
hb17-tumor_ACGTTCCAGTCCTACA-1	10604	4568	hb17-tumor	tumor	Tr-0
hb17-tumor_ACGTTCCCAGCATCTA-1	4726	2486	hb17-tumor	tumor	Tr-6
hb17-tumor_ACGTTCCCAGCGTTTA-1	7124	3409	hb17-tumor	tumor	Tr-2
hb17-tumor_ACGTTCCCAGCTCGGT-1	6054	3116	hb17-tumor	tumor	Tr-0
hb17-tumor_ACGTTCCGTAATCAGA-1	5395	3035	hb17-tumor	tumor	Tr-2
hb17-tumor_ACGTTCCTCGACACCG-1	3919	2379	hb17-tumor	tumor	Tr-1
hb17-tumor_ACGTTCCTCTGTAACG-1	3483	1958	hb17-tumor	tumor	Tr-7
hb17-tumor_ACTACGAAGAAGGTAG-1	2830	1967	hb17-tumor	tumor	Tr-6
hb17-tumor_ACTACGAAGCCGAATG-1	5494	2973	hb17-tumor	tumor	Tr-0
hb17-tumor_ACTACGAGTTCTGACA-1	2718	1824	hb17-tumor	tumor	Tr-1
hb17-tumor_ACTACGAGTTGGCCTG-1	4675	2481	hb17-tumor	tumor	Tr-3
hb17-tumor_ACTACGAGTTTGGAAA-1	4998	2841	hb17-tumor	tumor	Tr-0
hb17-tumor_ACTACGATCAAAGAAC-1	11155	4814	hb17-tumor	tumor	Tr-2
hb17-tumor_ACTACGATCCCAATAG-1	6824	3412	hb17-tumor	tumor	Tr-2
hb17-tumor_ACTACGATCGGCAGTC-1	5292	2930	hb17-tumor	tumor	Tr-7
hb17-tumor_ACTATCTAGAACCCGA-1	6188	2957	hb17-tumor	tumor	Tr-6
hb17-tumor_ACTATCTAGCAATTCC-1	9188	3960	hb17-tumor	tumor	Tr-0
hb17-tumor_ACTATCTAGCTTTCTT-1	3807	2277	hb17-tumor	tumor	Tr-6
hb17-tumor_ACTATCTAGGCCATAG-1	7741	3692	hb17-tumor	tumor	Tr-0
hb17-tumor_ACTATCTCAAGTCATC-1	4488	2417	hb17-tumor	tumor	Tr-3
hb17-tumor_ACTATCTCAATTCTTC-1	4159	2432	hb17-tumor	tumor	Tr-0
hb17-tumor_ACTATCTGTGGGATTG-1	4067	2402	hb17-tumor	tumor	Tr-0
hb17-tumor_ACTATCTGTTGTTGAC-1	4690	2614	hb17-tumor	tumor	Tr-3
hb17-tumor_ACTATCTTCGCCGTGA-1	5968	3098	hb17-tumor	tumor	Tr-2
hb17-tumor_ACTATGGAGGCCGCTT-1	6887	3433	hb17-tumor	tumor	Tr-2
hb17-tumor_ACTATGGAGGGAGGCA-1	8307	3795	hb17-tumor	tumor	Tr-7
hb17-tumor_ACTATGGCAACTACGT-1	11890	4597	hb17-tumor	tumor	Tr-7
hb17-tumor_ACTATGGGTAGCTGTT-1	6818	3320	hb17-tumor	tumor	Tr-0
hb17-tumor_ACTATGGGTGACCGTC-1	6096	3100	hb17-tumor	tumor	Tr-0
hb17-tumor_ACTATGGGTGTTGATC-1	2943	1967	hb17-tumor	tumor	Tr-3
hb17-tumor_ACTATGGGTTCGGTTA-1	2328	1597	hb17-tumor	tumor	Tr-1
hb17-tumor_ACTATGGGTTCTTGTT-1	6879	3249	hb17-tumor	tumor	Tr-3
hb17-tumor_ACTATGGTCACGGTCG-1	5270	2913	hb17-tumor	tumor	Tr-0
hb17-tumor_ACTATGGTCCTACACC-1	7128	3443	hb17-tumor	tumor	Tr-8
hb17-tumor_ACTATTCAGAATCGTA-1	4061	2565	hb17-tumor	tumor	Tr-2
hb17-tumor_ACTATTCAGATTGATG-1	3620	2219	hb17-tumor	tumor	Tr-7
hb17-tumor_ACTATTCAGCACTAGG-1	5395	3004	hb17-tumor	tumor	Tr-2
hb17-tumor_ACTATTCAGGCATGCA-1	11178	4290	hb17-tumor	tumor	Tr-7
hb17-tumor_ACTATTCAGTAACGAT-1	7163	3449	hb17-tumor	tumor	Tr-3
hb17-tumor_ACTATTCCATCCGAGC-1	5113	2717	hb17-tumor	tumor	Tr-7
hb17-tumor_ACTATTCCATGTGACT-1	11452	4785	hb17-tumor	tumor	Tr-7
hb17-tumor_ACTATTCGTAAGATTG-1	7070	3626	hb17-tumor	tumor	Tr-2
hb17-tumor_ACTATTCGTGGGATTG-1	4571	2697	hb17-tumor	tumor	Tr-5
hb17-tumor_ACTATTCGTTAGGAGC-1	2611	1759	hb17-tumor	tumor	Tr-0
hb17-tumor_ACTATTCTCCTTGACC-1	2333	1569	hb17-tumor	tumor	Tr-4
hb17-tumor_ACTATTCTCGGTTAGT-1	4186	2494	hb17-tumor	tumor	Tr-2
hb17-tumor_ACTATTCTCTACTGCC-1	7195	3400	hb17-tumor	tumor	Tr-2
hb17-tumor_ACTATTCTCTTCACGC-1	6424	3183	hb17-tumor	tumor	Tr-3
hb17-tumor_ACTCCCAAGGCGACAT-1	6300	3361	hb17-tumor	tumor	Tr-8
hb17-tumor_ACTCCCAAGGCTTTCA-1	7176	3511	hb17-tumor	tumor	Tr-1
hb17-tumor_ACTCCCACACGAGAAC-1	4295	2536	hb17-tumor	tumor	Tr-0
hb17-tumor_ACTCCCACAGATGCGA-1	6214	3002	hb17-tumor	tumor	Tr-0
hb17-tumor_ACTCCCAGTTACACAC-1	4525	2621	hb17-tumor	tumor	Tr-3
hb17-tumor_ACTCCCATCGAGTCTA-1	3797	2308	hb17-tumor	tumor	Tr-7
hb17-tumor_ACTCCCATCTGAGATC-1	1295	1018	hb17-tumor	tumor	Tr-1
hb17-tumor_ACTCTCGAGAAGCGGG-1	4532	2591	hb17-tumor	tumor	Tr-9
hb17-tumor_ACTCTCGAGGAGGGTG-1	2635	1774	hb17-tumor	tumor	Tr-0
hb17-tumor_ACTCTCGCACCCTTAC-1	6492	3508	hb17-tumor	tumor	Tr-3
hb17-tumor_ACTCTCGGTCCCGGTA-1	9791	4087	hb17-tumor	tumor	Tr-6
hb17-tumor_ACTCTCGGTCGCTCGA-1	9362	3746	hb17-tumor	tumor	Tr-0
hb17-tumor_ACTCTCGGTGAGACCA-1	4056	2223	hb17-tumor	tumor	Tr-3
hb17-tumor_ACTCTCGTCGGACTGC-1	3709	2243	hb17-tumor	tumor	Tr-5
hb17-tumor_ACTCTCGTCTCTCGCA-1	10117	4421	hb17-tumor	tumor	Tr-5
hb17-tumor_ACTGATGAGACTGAGC-1	7705	3555	hb17-tumor	tumor	Tr-7
hb17-tumor_ACTGATGAGTGGATTA-1	9058	4043	hb17-tumor	tumor	Tr-2
hb17-tumor_ACTGATGCAGACTGCC-1	11009	4474	hb17-tumor	tumor	Tr-2
hb17-tumor_ACTGATGGTAACTTCG-1	16609	5617	hb17-tumor	tumor	Tr-5
hb17-tumor_ACTGATGGTACGACTT-1	7016	3440	hb17-tumor	tumor	Tr-0
hb17-tumor_ACTGATGGTAGGTACG-1	9736	4189	hb17-tumor	tumor	Tr-7
hb17-tumor_ACTGATGGTCAACGCC-1	10901	4344	hb17-tumor	tumor	Tr-0
hb17-tumor_ACTGATGGTGTCATTG-1	6789	3419	hb17-tumor	tumor	Tr-2
hb17-tumor_ACTGCAAAGCACTCGC-1	6031	3179	hb17-tumor	tumor	Tr-5
hb17-tumor_ACTGCAAAGCTCCACG-1	8899	4049	hb17-tumor	tumor	Tr-0
hb17-tumor_ACTGCAAAGTCTACCA-1	4351	2369	hb17-tumor	tumor	Tr-6
hb17-tumor_ACTGCAACAAGGGTCA-1	1474	1110	hb17-tumor	tumor	Tr-1
hb17-tumor_ACTGCAACACGGATCC-1	1866	1333	hb17-tumor	tumor	Tr-1
hb17-tumor_ACTGCAACAGGACATG-1	7586	3522	hb17-tumor	tumor	Tr-3
hb17-tumor_ACTGCAATCGGACTTA-1	6678	3142	hb17-tumor	tumor	Tr-0
hb17-tumor_ACTGTCCAGCCGGAAT-1	13540	4623	hb17-tumor	tumor	Tr-3
hb17-tumor_ACTGTCCAGCTGACTT-1	3986	2448	hb17-tumor	tumor	Tr-0
hb17-tumor_ACTGTCCAGTAGGCCA-1	6247	2966	hb17-tumor	tumor	Tr-3
hb17-tumor_ACTGTCCCACACGTGC-1	2341	1578	hb17-tumor	tumor	Tr-1
hb17-tumor_ACTGTCCGTCCTCCAT-1	3953	2368	hb17-tumor	tumor	Tr-0
hb17-tumor_ACTGTCCGTGAGAGGG-1	21149	6221	hb17-tumor	tumor	Tr-2
hb17-tumor_ACTGTCCGTTGGCCGT-1	17884	5764	hb17-tumor	tumor	Tr-2
hb17-tumor_ACTGTCCTCCTCAGAA-1	11878	4472	hb17-tumor	tumor	Tr-0
hb17-tumor_ACTGTCCTCTCAGTCC-1	2516	1702	hb17-tumor	tumor	Tr-0
hb17-tumor_ACTGTCCTCTCCTGTG-1	5442	2981	hb17-tumor	tumor	Tr-7
hb17-tumor_ACTGTGAAGCGATGAC-1	3893	2337	hb17-tumor	tumor	Tr-8
hb17-tumor_ACTGTGAAGTGCAACG-1	13735	5275	hb17-tumor	tumor	Tr-5
hb17-tumor_ACTGTGACAACCTAAC-1	9402	3985	hb17-tumor	tumor	Tr-5
hb17-tumor_ACTGTGACAGTCTACA-1	7086	3441	hb17-tumor	tumor	Tr-0
hb17-tumor_ACTGTGACATGGAGAC-1	2690	1781	hb17-tumor	tumor	Tr-1
hb17-tumor_ACTGTGACATTGGATC-1	11450	3946	hb17-tumor	tumor	Tr-7
hb17-tumor_ACTGTGAGTACACTCA-1	1992	1452	hb17-tumor	tumor	Tr-1
hb17-tumor_ACTGTGATCGAGCTGC-1	7692	3764	hb17-tumor	tumor	Tr-2
hb17-tumor_ACTGTGATCGCCTCTA-1	1432	1069	hb17-tumor	tumor	Tr-1
hb17-tumor_ACTGTGATCTACTATC-1	1758	1240	hb17-tumor	tumor	Tr-1
hb17-tumor_ACTTAGGCAACTCGAT-1	4617	2556	hb17-tumor	tumor	Tr-0
hb17-tumor_ACTTAGGCAATAGAGT-1	9106	4355	hb17-tumor	tumor	Tr-1
hb17-tumor_ACTTAGGCAGTCACGC-1	4691	2801	hb17-tumor	tumor	Tr-6
hb17-tumor_ACTTAGGGTTGGACCC-1	4206	2495	hb17-tumor	tumor	Tr-2
hb17-tumor_ACTTATCGTATGGGAC-1	3385	2147	hb17-tumor	tumor	Tr-1
hb17-tumor_ACTTATCTCCGTGCGA-1	11722	4522	hb17-tumor	tumor	Tr-2
hb17-tumor_ACTTATCTCTGAACGT-1	1817	1324	hb17-tumor	tumor	Tr-3
hb17-tumor_ACTTCCGAGAAGGCTC-1	1471	1100	hb17-tumor	tumor	Tr-1
hb17-tumor_ACTTCCGAGACTCTTG-1	14109	4805	hb17-tumor	tumor	Tr-3
hb17-tumor_ACTTCCGAGCATGCAG-1	5311	2894	hb17-tumor	tumor	Tr-0
hb17-tumor_ACTTCCGAGCGACTTT-1	5753	3109	hb17-tumor	tumor	Tr-5
hb17-tumor_ACTTCCGAGCGCGTTC-1	2173	1497	hb17-tumor	tumor	Tr-0
hb17-tumor_ACTTCCGAGCGGTAGT-1	7293	3713	hb17-tumor	tumor	Tr-2
hb17-tumor_ACTTCCGAGCTGGCCT-1	4208	2386	hb17-tumor	tumor	Tr-5
hb17-tumor_ACTTCCGGTAAGATTG-1	4374	2404	hb17-tumor	tumor	Tr-9
hb17-tumor_ACTTCCGGTCCACATA-1	6634	3228	hb17-tumor	tumor	Tr-3
hb17-tumor_ACTTCCGGTCTGCGCA-1	4930	2647	hb17-tumor	tumor	Tr-5
hb17-tumor_ACTTCCGGTGATCATC-1	11579	4632	hb17-tumor	tumor	Tr-2
hb17-tumor_ACTTCCGTCCGTACGG-1	1112	876	hb17-tumor	tumor	Tr-1
hb17-tumor_ACTTCGCAGTTCCGGC-1	15796	5473	hb17-tumor	tumor	Tr-5
hb17-tumor_ACTTCGCCACCGCTGA-1	7043	3357	hb17-tumor	tumor	Tr-7
hb17-tumor_ACTTCGCCAGAGCGTA-1	2710	1783	hb17-tumor	tumor	Tr-0
hb17-tumor_ACTTCGCCATACCATG-1	8407	3762	hb17-tumor	tumor	Tr-0
hb17-tumor_ACTTCGCGTCCAGCGT-1	2832	1913	hb17-tumor	tumor	Tr-1
hb17-tumor_ACTTCGCGTCTCGCGA-1	2958	1651	hb17-tumor	tumor	Tr-1
hb17-tumor_ACTTCGCGTTGTGGCC-1	2373	1700	hb17-tumor	tumor	Tr-0
hb17-tumor_ACTTCGCTCTCGCTCA-1	1866	1360	hb17-tumor	tumor	Tr-1
hb17-tumor_ACTTCGCTCTGCGGAC-1	8096	3541	hb17-tumor	tumor	Tr-7
hb17-tumor_ACTTTCAAGCACCGAA-1	9711	4177	hb17-tumor	tumor	Tr-2
hb17-tumor_ACTTTCAAGCTCACTA-1	9716	4126	hb17-tumor	tumor	Tr-2
hb17-tumor_ACTTTCACAACGGCTC-1	7463	3411	hb17-tumor	tumor	Tr-6
hb17-tumor_ACTTTCACAGAGAATT-1	13796	5301	hb17-tumor	tumor	Tr-2
hb17-tumor_ACTTTCACATCCTCAC-1	6321	2924	hb17-tumor	tumor	Tr-0
hb17-tumor_ACTTTCAGTAGGGAGG-1	1527	1112	hb17-tumor	tumor	Tr-8
hb17-tumor_ACTTTCAGTCGTTTCC-1	10383	4359	hb17-tumor	tumor	Tr-2
hb17-tumor_ACTTTCAGTCTGTAAC-1	4286	2516	hb17-tumor	tumor	Tr-0
hb17-tumor_ACTTTCATCGACACCG-1	7241	3342	hb17-tumor	tumor	Tr-2
hb17-tumor_ACTTTCATCTACTGAG-1	4169	2426	hb17-tumor	tumor	Tr-0
hb17-tumor_ACTTTCATCTTGAACG-1	9395	4147	hb17-tumor	tumor	Tr-5
hb17-tumor_ACTTTCATCTTGAGCA-1	1886	1460	hb17-tumor	tumor	Tr-1
hb17-tumor_ACTTTGTAGACTGGGT-1	18555	5348	hb17-tumor	tumor	Tr-3
hb17-tumor_ACTTTGTAGGACAACC-1	5495	3014	hb17-tumor	tumor	Tr-0
hb17-tumor_ACTTTGTCAACTCGAT-1	13201	5302	hb17-tumor	tumor	Tr-2
hb17-tumor_ACTTTGTCACTACGGC-1	4890	2832	hb17-tumor	tumor	Tr-0
hb17-tumor_ACTTTGTCAGCAGGAT-1	2040	1449	hb17-tumor	tumor	Tr-8
hb17-tumor_ACTTTGTGTAACCAGG-1	3297	2168	hb17-tumor	tumor	Tr-8
hb17-tumor_ACTTTGTTCAGCGTCG-1	4563	2615	hb17-tumor	tumor	Tr-6
hb17-tumor_ACTTTGTTCGAACCAT-1	2778	1802	hb17-tumor	tumor	Tr-1
hb17-tumor_ACTTTGTTCTATACTC-1	5483	2931	hb17-tumor	tumor	Tr-0
hb17-tumor_AGAAATGGTACGTGTT-1	7293	3614	hb17-tumor	tumor	Tr-2
hb17-tumor_AGAAATGGTCTAGATC-1	11944	4866	hb17-tumor	tumor	Tr-0
hb17-tumor_AGAAATGGTGATTGGG-1	2884	1867	hb17-tumor	tumor	Tr-0
hb17-tumor_AGAAATGTCCCAGGCA-1	1120	905	hb17-tumor	tumor	Tr-1
hb17-tumor_AGAAATGTCGCCCAGA-1	4677	2627	hb17-tumor	tumor	Tr-7
hb17-tumor_AGAACAAAGGAACATT-1	9207	4054	hb17-tumor	tumor	Tr-2
hb17-tumor_AGAACAAAGGAGTCTG-1	9310	4182	hb17-tumor	tumor	Tr-5
hb17-tumor_AGAACAACAAGTGGAC-1	3026	1899	hb17-tumor	tumor	Tr-1
hb17-tumor_AGAACAACAATCAGCT-1	8959	3977	hb17-tumor	tumor	Tr-2
hb17-tumor_AGAACAACATGACGTT-1	4034	2305	hb17-tumor	tumor	Tr-7
hb17-tumor_AGAACAATCTTAGGAC-1	5623	2977	hb17-tumor	tumor	Tr-7
hb17-tumor_AGAACCTCACTTGAAC-1	40723	8129	hb17-tumor	tumor	Tr-5
hb17-tumor_AGAACCTCAGCAGTTT-1	21334	5632	hb17-tumor	tumor	Tr-3
hb17-tumor_AGAACCTCATAGATGA-1	1506	1134	hb17-tumor	tumor	Tr-1
hb17-tumor_AGAACCTCATCTCAAG-1	8339	3959	hb17-tumor	tumor	Tr-2
hb17-tumor_AGAACCTTCAGACAAA-1	1321	1004	hb17-tumor	tumor	Tr-1
hb17-tumor_AGAACCTTCAGCCCAG-1	7828	3596	hb17-tumor	tumor	Tr-0
hb17-tumor_AGAAGCGAGACCGCCT-1	15195	5460	hb17-tumor	tumor	Tr-7
hb17-tumor_AGAAGCGAGCAGCAGT-1	3544	2215	hb17-tumor	tumor	Tr-1
hb17-tumor_AGAAGCGAGCCAGACA-1	2122	1545	hb17-tumor	tumor	Tr-1
hb17-tumor_AGAAGCGGTCATCCGG-1	7637	3711	hb17-tumor	tumor	Tr-7
hb17-tumor_AGAAGCGGTCCATAGT-1	4668	2644	hb17-tumor	tumor	Tr-2
hb17-tumor_AGAAGCGGTCCATCTC-1	7344	3336	hb17-tumor	tumor	Tr-7
hb17-tumor_AGAAGCGTCACGATCA-1	10786	4597	hb17-tumor	tumor	Tr-2
hb17-tumor_AGAAGCGTCCCATTTA-1	6405	3254	hb17-tumor	tumor	Tr-2
hb17-tumor_AGAAGCGTCCTTATGT-1	3119	2040	hb17-tumor	tumor	Tr-0
hb17-tumor_AGAAGCGTCTTACGGA-1	2110	1500	hb17-tumor	tumor	Tr-1
hb17-tumor_AGAAGTAAGAGAGCAA-1	5083	2720	hb17-tumor	tumor	Tr-6
hb17-tumor_AGAAGTAAGCTGCCTG-1	8351	3859	hb17-tumor	tumor	Tr-0
hb17-tumor_AGAAGTACATGCGGTC-1	3681	2197	hb17-tumor	tumor	Tr-0
hb17-tumor_AGAAGTAGTATTAAGG-1	4193	2501	hb17-tumor	tumor	Tr-0
hb17-tumor_AGAAGTATCTGAGAGG-1	3279	2086	hb17-tumor	tumor	Tr-7
hb17-tumor_AGACAAAAGACGGAAA-1	3557	2157	hb17-tumor	tumor	Tr-0
hb17-tumor_AGACAAAAGCGGACAT-1	8733	4173	hb17-tumor	tumor	Tr-2
hb17-tumor_AGACAAAAGGTAGTCG-1	3705	2321	hb17-tumor	tumor	Tr-0
hb17-tumor_AGACAAATCGGATTAC-1	6666	3361	hb17-tumor	tumor	Tr-2
hb17-tumor_AGACACTAGAGGGTGG-1	6976	3418	hb17-tumor	tumor	Tr-2
hb17-tumor_AGACACTAGCGAGGAG-1	3110	2025	hb17-tumor	tumor	Tr-0
hb17-tumor_AGACACTAGGTAGTAT-1	8404	3771	hb17-tumor	tumor	Tr-2
hb17-tumor_AGACACTCAAGCGCAA-1	8223	3953	hb17-tumor	tumor	Tr-3
hb17-tumor_AGACACTGTACCAGAG-1	19472	6171	hb17-tumor	tumor	Tr-5
hb17-tumor_AGACACTGTCGAATTC-1	5281	2583	hb17-tumor	tumor	Tr-3
hb17-tumor_AGACACTGTCGAGCAA-1	6064	3039	hb17-tumor	tumor	Tr-7
hb17-tumor_AGACACTGTCGCACAC-1	13715	4069	hb17-tumor	tumor	Tr-3
hb17-tumor_AGACACTGTGGAGGTT-1	4248	2462	hb17-tumor	tumor	Tr-0
hb17-tumor_AGACACTGTTATGTGC-1	20866	6312	hb17-tumor	tumor	Tr-2
hb17-tumor_AGACACTGTTGAGTCT-1	10677	4162	hb17-tumor	tumor	Tr-6
hb17-tumor_AGACACTTCGACGTCG-1	4071	2428	hb17-tumor	tumor	Tr-0
hb17-tumor_AGACACTTCGCGTAGC-1	7465	3398	hb17-tumor	tumor	Tr-7
hb17-tumor_AGACACTTCGCTGCGA-1	8261	3521	hb17-tumor	tumor	Tr-2
hb17-tumor_AGACACTTCTGTGCTC-1	2841	1840	hb17-tumor	tumor	Tr-9
hb17-tumor_AGACACTTCTTAGTTC-1	8652	3846	hb17-tumor	tumor	Tr-0
hb17-tumor_AGACAGGAGCGCTGAA-1	29227	8148	hb17-tumor	tumor	Tr-7
hb17-tumor_AGACAGGCAAGATCCT-1	4831	2751	hb17-tumor	tumor	Tr-9
hb17-tumor_AGACAGGCACCAGCCA-1	5878	3049	hb17-tumor	tumor	Tr-7
hb17-tumor_AGACAGGCACTAACGT-1	8034	3901	hb17-tumor	tumor	Tr-9
hb17-tumor_AGACAGGCAGCTGGTC-1	4377	2475	hb17-tumor	tumor	Tr-0
hb17-tumor_AGACAGGCAGTACTAC-1	2271	1580	hb17-tumor	tumor	Tr-1
hb17-tumor_AGACAGGGTGAAGCGT-1	8890	4032	hb17-tumor	tumor	Tr-2
hb17-tumor_AGACCATAGGAACTCG-1	1101	851	hb17-tumor	tumor	Tr-1
hb17-tumor_AGACCATCACACAGCC-1	7988	3685	hb17-tumor	tumor	Tr-0
hb17-tumor_AGACCATCACTACCCT-1	1416	1116	hb17-tumor	tumor	Tr-1
hb17-tumor_AGACCATGTCGTGGAA-1	2924	1979	hb17-tumor	tumor	Tr-0
hb17-tumor_AGACCATGTTAGAAGT-1	2821	1967	hb17-tumor	tumor	Tr-0
hb17-tumor_AGACCATTCGAACGGA-1	8838	3857	hb17-tumor	tumor	Tr-2
hb17-tumor_AGACCATTCTCATTGT-1	7633	3485	hb17-tumor	tumor	Tr-0
hb17-tumor_AGACCCGAGCGTTACT-1	15647	5201	hb17-tumor	tumor	Tr-7
hb17-tumor_AGACCCGAGTAGGAAG-1	1531	1151	hb17-tumor	tumor	Tr-4
hb17-tumor_AGACCCGCAAGTCCCG-1	5843	3004	hb17-tumor	tumor	Tr-7
hb17-tumor_AGACCCGCATATCGGT-1	3068	1950	hb17-tumor	tumor	Tr-7
hb17-tumor_AGACCCGCATGTGCCG-1	1388	1074	hb17-tumor	tumor	Tr-1
hb17-tumor_AGACCCGGTCCCTGAG-1	6786	3455	hb17-tumor	tumor	Tr-5
hb17-tumor_AGACCCGGTCCTTAAG-1	11738	4641	hb17-tumor	tumor	Tr-2
hb17-tumor_AGACCCGTCACACGAT-1	1911	1437	hb17-tumor	tumor	Tr-1
hb17-tumor_AGACCCGTCACCCTGT-1	17871	5874	hb17-tumor	tumor	Tr-2
hb17-tumor_AGACTCAAGGCAATGC-1	9647	4146	hb17-tumor	tumor	Tr-2
hb17-tumor_AGACTCAAGTAGAATC-1	5015	2775	hb17-tumor	tumor	Tr-0
hb17-tumor_AGACTCACAGACCAAG-1	21254	5950	hb17-tumor	tumor	Tr-2
hb17-tumor_AGACTCATCTCGCGTT-1	4493	2548	hb17-tumor	tumor	Tr-11
hb17-tumor_AGACTCATCTGGAAGG-1	4298	2587	hb17-tumor	tumor	Tr-0
hb17-tumor_AGAGAATAGTTTGCTG-1	7417	3442	hb17-tumor	tumor	Tr-3
hb17-tumor_AGAGAATCAACCCTCT-1	1264	982	hb17-tumor	tumor	Tr-1
hb17-tumor_AGAGAATCAAGTTGGG-1	40420	8328	hb17-tumor	tumor	Tr-5
hb17-tumor_AGAGAATGTCCAAGAG-1	5373	2985	hb17-tumor	tumor	Tr-7
hb17-tumor_AGAGAATGTCTTCCGT-1	6532	3303	hb17-tumor	tumor	Tr-2
hb17-tumor_AGAGAGCAGCTGCGAA-1	9034	3727	hb17-tumor	tumor	Tr-0
hb17-tumor_AGAGAGCAGTGCCCGT-1	9748	4393	hb17-tumor	tumor	Tr-5
hb17-tumor_AGAGAGCCAGTCAGAG-1	6905	3408	hb17-tumor	tumor	Tr-2
hb17-tumor_AGAGAGCGTCCATAGT-1	2528	1732	hb17-tumor	tumor	Tr-0
hb17-tumor_AGAGAGCTCCGTTGAA-1	4202	2534	hb17-tumor	tumor	Tr-0
hb17-tumor_AGAGAGCTCTGGCTGG-1	2449	1741	hb17-tumor	tumor	Tr-1
hb17-tumor_AGAGCAGAGCTACTAC-1	9633	4405	hb17-tumor	tumor	Tr-2
hb17-tumor_AGAGCAGAGTTGCGAG-1	2165	1522	hb17-tumor	tumor	Tr-1
hb17-tumor_AGAGCAGCACCTCGTT-1	6379	3250	hb17-tumor	tumor	Tr-6
hb17-tumor_AGAGCAGTCTCGCGTT-1	4219	2441	hb17-tumor	tumor	Tr-0
hb17-tumor_AGAGCCCCAATGTTGC-1	7369	3379	hb17-tumor	tumor	Tr-0
hb17-tumor_AGAGCCCCAGCTGTCG-1	8290	4063	hb17-tumor	tumor	Tr-2
hb17-tumor_AGAGCCCGTGGGAGAG-1	2025	1451	hb17-tumor	tumor	Tr-1
hb17-tumor_AGAGCCCGTGGTTTAC-1	2399	1703	hb17-tumor	tumor	Tr-2
hb17-tumor_AGAGCCCGTTTGAAAG-1	9246	4506	hb17-tumor	tumor	Tr-5
hb17-tumor_AGAGCCCTCATGAGGG-1	9077	3836	hb17-tumor	tumor	Tr-3
hb17-tumor_AGAGCCCTCCCGTAAA-1	19751	6114	hb17-tumor	tumor	Tr-0
hb17-tumor_AGAGCCCTCCTACCGT-1	2286	1496	hb17-tumor	tumor	Tr-1
hb17-tumor_AGATAGAAGACCAAAT-1	5349	2816	hb17-tumor	tumor	Tr-0
hb17-tumor_AGATAGAGTACTGAGG-1	2010	1331	hb17-tumor	tumor	Tr-7
hb17-tumor_AGATAGAGTAGGTTTC-1	5182	2828	hb17-tumor	tumor	Tr-0
hb17-tumor_AGATAGATCATTCACT-1	3749	2338	hb17-tumor	tumor	Tr-0
hb17-tumor_AGATAGATCTCTGCTG-1	3901	2318	hb17-tumor	tumor	Tr-6
hb17-tumor_AGATAGATCTTGGATG-1	7367	3549	hb17-tumor	tumor	Tr-2
hb17-tumor_AGATCCAAGCACTCCG-1	4811	2799	hb17-tumor	tumor	Tr-6
hb17-tumor_AGATCCAAGCCATATC-1	7176	3442	hb17-tumor	tumor	Tr-0
hb17-tumor_AGATCCAAGGCACAAC-1	8300	3762	hb17-tumor	tumor	Tr-0
hb17-tumor_AGATCCACAATGTGGG-1	8459	3794	hb17-tumor	tumor	Tr-0
hb17-tumor_AGATCCACACTACCCT-1	23228	6349	hb17-tumor	tumor	Tr-2
hb17-tumor_AGATCCACACTAGTAC-1	21669	6510	hb17-tumor	tumor	Tr-0
hb17-tumor_AGATCCAGTACAGTTC-1	6528	3166	hb17-tumor	tumor	Tr-7
hb17-tumor_AGATCCAGTTCGGGTC-1	27153	7169	hb17-tumor	tumor	Tr-5
hb17-tumor_AGATCCATCAGTCAGT-1	4169	2300	hb17-tumor	tumor	Tr-7
hb17-tumor_AGATCCATCGTCAACA-1	3778	2262	hb17-tumor	tumor	Tr-0
hb17-tumor_AGATCCATCTCGAACA-1	11380	4528	hb17-tumor	tumor	Tr-0
hb17-tumor_AGATCGTCAAGTACCT-1	3860	2363	hb17-tumor	tumor	Tr-9
hb17-tumor_AGATCGTCACCGGCTA-1	2832	1807	hb17-tumor	tumor	Tr-0
hb17-tumor_AGATCGTCAGATTCGT-1	3423	1993	hb17-tumor	tumor	Tr-2
hb17-tumor_AGATCGTCAGGAATAT-1	5878	3175	hb17-tumor	tumor	Tr-0
hb17-tumor_AGATCGTCATGACCCG-1	6632	3432	hb17-tumor	tumor	Tr-2
hb17-tumor_AGATCGTTCCGGGACT-1	4250	2435	hb17-tumor	tumor	Tr-0
hb17-tumor_AGATGAAAGAAAGTCT-1	3150	2091	hb17-tumor	tumor	Tr-2
hb17-tumor_AGATGAACAACTCCAA-1	6950	3479	hb17-tumor	tumor	Tr-0
hb17-tumor_AGATGAACAATGAAAC-1	2340	1594	hb17-tumor	tumor	Tr-1
hb17-tumor_AGATGAACAGAAGTTA-1	2334	1583	hb17-tumor	tumor	Tr-0
hb17-tumor_AGATGAACAGCGCGTT-1	5951	3209	hb17-tumor	tumor	Tr-2
hb17-tumor_AGATGAACAGGAATCG-1	3512	2210	hb17-tumor	tumor	Tr-0
hb17-tumor_AGATGAACAGTGTATC-1	8951	3945	hb17-tumor	tumor	Tr-2
hb17-tumor_AGATGAACATCTGGGC-1	10002	4212	hb17-tumor	tumor	Tr-2
hb17-tumor_AGATGAACATGGCCCA-1	13432	5285	hb17-tumor	tumor	Tr-2
hb17-tumor_AGATGAACATGTGCCG-1	4761	2684	hb17-tumor	tumor	Tr-0
hb17-tumor_AGATGAAGTAGCTTAC-1	31078	7348	hb17-tumor	tumor	Tr-3
hb17-tumor_AGATGAAGTATCGAGG-1	6881	3501	hb17-tumor	tumor	Tr-3
hb17-tumor_AGATGAAGTTAAGGGC-1	7256	3575	hb17-tumor	tumor	Tr-2
hb17-tumor_AGATGAATCGAGTTGT-1	10608	4261	hb17-tumor	tumor	Tr-3
hb17-tumor_AGATGAATCTCTGCCA-1	7680	3536	hb17-tumor	tumor	Tr-2
hb17-tumor_AGATGCTAGAGCCGAT-1	7027	3358	hb17-tumor	tumor	Tr-7
hb17-tumor_AGATGCTAGCTTACGT-1	3645	2298	hb17-tumor	tumor	Tr-1
hb17-tumor_AGATGCTAGGGTACGT-1	6628	3406	hb17-tumor	tumor	Tr-2
hb17-tumor_AGATGCTCACTGCTTC-1	8267	3881	hb17-tumor	tumor	Tr-2
hb17-tumor_AGATGCTCATGAAGCG-1	3032	2056	hb17-tumor	tumor	Tr-2
hb17-tumor_AGATGCTGTAACCCTA-1	5641	2986	hb17-tumor	tumor	Tr-0
hb17-tumor_AGATGCTGTAGCGTTT-1	6636	3336	hb17-tumor	tumor	Tr-0
hb17-tumor_AGATGCTGTGAGATTA-1	3306	2036	hb17-tumor	tumor	Tr-5
hb17-tumor_AGATGCTGTTGTGTAC-1	5415	3067	hb17-tumor	tumor	Tr-2
hb17-tumor_AGCATCAAGATTGTGA-1	8002	3647	hb17-tumor	tumor	Tr-3
hb17-tumor_AGCATCAAGTGGCCTC-1	6736	3353	hb17-tumor	tumor	Tr-2
hb17-tumor_AGCATCACAGCGTATT-1	4613	2668	hb17-tumor	tumor	Tr-0
hb17-tumor_AGCATCAGTCTACACA-1	15484	5493	hb17-tumor	tumor	Tr-2
hb17-tumor_AGCATCAGTGTCACAT-1	5795	3051	hb17-tumor	tumor	Tr-0
hb17-tumor_AGCATCATCGAGAGAC-1	8927	4044	hb17-tumor	tumor	Tr-7
hb17-tumor_AGCATCATCGCTGACG-1	3206	1954	hb17-tumor	tumor	Tr-0
hb17-tumor_AGCCAATAGAAGCTGC-1	6425	2931	hb17-tumor	tumor	Tr-3
hb17-tumor_AGCCAATAGAGCAGCT-1	4969	2833	hb17-tumor	tumor	Tr-0
hb17-tumor_AGCCAATAGTAATCCC-1	8535	3766	hb17-tumor	tumor	Tr-7
hb17-tumor_AGCCAATGTAGCTGAG-1	8828	3917	hb17-tumor	tumor	Tr-2
hb17-tumor_AGCCAATTCTCCAAGA-1	6390	3188	hb17-tumor	tumor	Tr-2
hb17-tumor_AGCCACGAGACCTTTG-1	9738	4077	hb17-tumor	tumor	Tr-0
hb17-tumor_AGCCACGAGGTTCATC-1	11185	4034	hb17-tumor	tumor	Tr-3
hb17-tumor_AGCCACGAGTAGCCAG-1	4015	2383	hb17-tumor	tumor	Tr-3
hb17-tumor_AGCCACGCAAGGATGC-1	4204	2464	hb17-tumor	tumor	Tr-0
hb17-tumor_AGCCACGCAAGGTTGG-1	8674	3646	hb17-tumor	tumor	Tr-3
hb17-tumor_AGCCACGCAATAGTAG-1	9208	4030	hb17-tumor	tumor	Tr-2
hb17-tumor_AGCCACGCAGAGAAAG-1	5491	2931	hb17-tumor	tumor	Tr-8
hb17-tumor_AGCCACGGTCACAGAG-1	11730	4803	hb17-tumor	tumor	Tr-2
hb17-tumor_AGCCACGTCGCAGATT-1	2385	1631	hb17-tumor	tumor	Tr-2
hb17-tumor_AGCCACGTCGCTTAAG-1	1758	1258	hb17-tumor	tumor	Tr-1
hb17-tumor_AGCCAGCAGCCGATTT-1	5854	3095	hb17-tumor	tumor	Tr-0
hb17-tumor_AGCCAGCCACCGTACG-1	8674	3868	hb17-tumor	tumor	Tr-7
hb17-tumor_AGCCAGCGTAGATCGG-1	5883	3026	hb17-tumor	tumor	Tr-5
hb17-tumor_AGCCAGCGTGTAAATG-1	5887	3264	hb17-tumor	tumor	Tr-5
hb17-tumor_AGCCAGCGTGTTCCAA-1	3603	2187	hb17-tumor	tumor	Tr-1
hb17-tumor_AGCCAGCTCAGTCATG-1	13268	5050	hb17-tumor	tumor	Tr-5
hb17-tumor_AGCGATTAGATTGGGC-1	11401	4461	hb17-tumor	tumor	Tr-2
hb17-tumor_AGCGATTAGCTTGTTG-1	1172	952	hb17-tumor	tumor	Tr-1
hb17-tumor_AGCGATTAGGTGCAGT-1	6786	3264	hb17-tumor	tumor	Tr-6
hb17-tumor_AGCGATTCAACGATTC-1	1147	921	hb17-tumor	tumor	Tr-1
hb17-tumor_AGCGATTCACAGTGAG-1	9045	4187	hb17-tumor	tumor	Tr-2
hb17-tumor_AGCGATTCACGCACCA-1	2103	1464	hb17-tumor	tumor	Tr-4
hb17-tumor_AGCGATTCAGAGGTAC-1	1974	1393	hb17-tumor	tumor	Tr-3
hb17-tumor_AGCGATTCATCGAAGG-1	5697	3185	hb17-tumor	tumor	Tr-0
hb17-tumor_AGCGATTGTATGGTTC-1	6323	3386	hb17-tumor	tumor	Tr-2
hb17-tumor_AGCGATTGTTATGTGC-1	5274	2885	hb17-tumor	tumor	Tr-5
hb17-tumor_AGCGATTTCCAACCGG-1	3866	2315	hb17-tumor	tumor	Tr-0
hb17-tumor_AGCGATTTCGGACTTA-1	5812	2828	hb17-tumor	tumor	Tr-3
hb17-tumor_AGCGCCAAGAGCAACC-1	13513	5217	hb17-tumor	tumor	Tr-2
hb17-tumor_AGCGCCACAACTGCCG-1	2451	1607	hb17-tumor	tumor	Tr-1
hb17-tumor_AGCGCCACAGCAGAAC-1	6253	3073	hb17-tumor	tumor	Tr-7
hb17-tumor_AGCGCCAGTGCCCAGT-1	1468	1123	hb17-tumor	tumor	Tr-1
hb17-tumor_AGCGCCATCGCCGAGT-1	1524	1171	hb17-tumor	tumor	Tr-6
hb17-tumor_AGCGCTGAGATCCCAT-1	1156	914	hb17-tumor	tumor	Tr-1
hb17-tumor_AGCGCTGAGGCATGGT-1	5603	2813	hb17-tumor	tumor	Tr-3
hb17-tumor_AGCGCTGAGGTAAAGG-1	11105	4199	hb17-tumor	tumor	Tr-3
hb17-tumor_AGCGCTGAGGTCCGAA-1	8770	3850	hb17-tumor	tumor	Tr-2
hb17-tumor_AGCGCTGAGTTTGCTG-1	3524	2261	hb17-tumor	tumor	Tr-6
hb17-tumor_AGCGCTGCAAATCAAG-1	2910	1982	hb17-tumor	tumor	Tr-1
hb17-tumor_AGCGCTGCAATTGAAG-1	5808	2746	hb17-tumor	tumor	Tr-6
hb17-tumor_AGCGCTGCAGCGAGTA-1	6325	2951	hb17-tumor	tumor	Tr-7
hb17-tumor_AGCGCTGCAGTCGAGA-1	4316	2557	hb17-tumor	tumor	Tr-8
hb17-tumor_AGCGCTGGTATCAGGG-1	5054	2589	hb17-tumor	tumor	Tr-3
hb17-tumor_AGCGCTGGTTAGCTAC-1	7278	3445	hb17-tumor	tumor	Tr-7
hb17-tumor_AGCGCTGGTTCTAACG-1	4963	2647	hb17-tumor	tumor	Tr-2
hb17-tumor_AGCGCTGTCCGTCACT-1	5664	2954	hb17-tumor	tumor	Tr-0
hb17-tumor_AGCGCTGTCTTACGTT-1	2471	1666	hb17-tumor	tumor	Tr-0
hb17-tumor_AGCGTATAGCCAACCC-1	15326	5518	hb17-tumor	tumor	Tr-0
hb17-tumor_AGCGTATAGGATACGC-1	1245	985	hb17-tumor	tumor	Tr-1
hb17-tumor_AGCGTATAGTGAGTGC-1	2601	1729	hb17-tumor	tumor	Tr-0
hb17-tumor_AGCGTATCACGGAAGT-1	2108	1537	hb17-tumor	tumor	Tr-1
hb17-tumor_AGCGTATCAGGGAGAG-1	3585	2127	hb17-tumor	tumor	Tr-3
hb17-tumor_AGCGTATCATCTATCT-1	7552	3530	hb17-tumor	tumor	Tr-2
hb17-tumor_AGCGTATGTCCAGCGT-1	1293	977	hb17-tumor	tumor	Tr-1
hb17-tumor_AGCGTATGTGGATCAG-1	8805	4188	hb17-tumor	tumor	Tr-2
hb17-tumor_AGCGTATGTTCACGAT-1	10464	4528	hb17-tumor	tumor	Tr-2
hb17-tumor_AGCGTATGTTGCCTAA-1	11175	4865	hb17-tumor	tumor	Tr-8
hb17-tumor_AGCGTATTCCAACCGG-1	6603	3188	hb17-tumor	tumor	Tr-0
hb17-tumor_AGCGTATTCCGTGGTG-1	13405	4962	hb17-tumor	tumor	Tr-2
hb17-tumor_AGCGTCGGTACTCCCT-1	1494	1142	hb17-tumor	tumor	Tr-1
hb17-tumor_AGCGTCGGTCCGTACG-1	2558	1754	hb17-tumor	tumor	Tr-2
hb17-tumor_AGCTACAAGGGTACGT-1	2140	1556	hb17-tumor	tumor	Tr-1
hb17-tumor_AGCTACACAGCGGTCT-1	5694	2895	hb17-tumor	tumor	Tr-3
hb17-tumor_AGCTACACAGTATACC-1	5023	2772	hb17-tumor	tumor	Tr-7
hb17-tumor_AGCTACAGTCTCAAGT-1	7637	3252	hb17-tumor	tumor	Tr-3
hb17-tumor_AGCTACATCGTGAGAG-1	5160	2648	hb17-tumor	tumor	Tr-6
hb17-tumor_AGCTACATCTCTGCTG-1	5562	2905	hb17-tumor	tumor	Tr-7
hb17-tumor_AGCTCAAAGAGTAACT-1	11319	3974	hb17-tumor	tumor	Tr-3
hb17-tumor_AGCTCAAAGGACTAAT-1	5077	2939	hb17-tumor	tumor	Tr-5
hb17-tumor_AGCTCAAGTCCACACG-1	1658	1279	hb17-tumor	tumor	Tr-5
hb17-tumor_AGCTCAAGTGGCTAGA-1	3734	2157	hb17-tumor	tumor	Tr-0
hb17-tumor_AGCTCAAGTTCGGTCG-1	1671	1273	hb17-tumor	tumor	Tr-0
hb17-tumor_AGCTTCCAGATTGAGT-1	2177	1534	hb17-tumor	tumor	Tr-1
hb17-tumor_AGCTTCCAGTAGCCAG-1	4627	2713	hb17-tumor	tumor	Tr-6
hb17-tumor_AGCTTCCCACTGGACC-1	6028	3021	hb17-tumor	tumor	Tr-6
hb17-tumor_AGCTTCCCAGACAAGC-1	5370	2904	hb17-tumor	tumor	Tr-7
hb17-tumor_AGCTTCCCAGCGAGTA-1	6653	3264	hb17-tumor	tumor	Tr-6
hb17-tumor_AGCTTCCCAGTCACGC-1	15985	5420	hb17-tumor	tumor	Tr-2
hb17-tumor_AGCTTCCCAGTGCGCT-1	4853	2866	hb17-tumor	tumor	Tr-0
hb17-tumor_AGCTTCCGTTGACTAC-1	2987	1987	hb17-tumor	tumor	Tr-5
hb17-tumor_AGCTTCCTCATGCATG-1	4157	2394	hb17-tumor	tumor	Tr-1
hb17-tumor_AGCTTCCTCGGTATGT-1	12386	4695	hb17-tumor	tumor	Tr-7
hb17-tumor_AGGAAATAGGTCCTGC-1	12916	5031	hb17-tumor	tumor	Tr-7
hb17-tumor_AGGAAATAGTCGAAGC-1	1785	1336	hb17-tumor	tumor	Tr-1
hb17-tumor_AGGAAATAGTCGGCCT-1	10457	4643	hb17-tumor	tumor	Tr-2
hb17-tumor_AGGAAATCACTAGAGG-1	10017	4258	hb17-tumor	tumor	Tr-2
hb17-tumor_AGGAAATCAGATCCAT-1	1202	941	hb17-tumor	tumor	Tr-1
hb17-tumor_AGGAAATCATCGCTGG-1	1984	1445	hb17-tumor	tumor	Tr-5
hb17-tumor_AGGAAATGTACGAAAT-1	4078	2391	hb17-tumor	tumor	Tr-0
hb17-tumor_AGGAAATGTAGAATGT-1	8217	3901	hb17-tumor	tumor	Tr-2
hb17-tumor_AGGAAATGTTGTACGT-1	7318	3642	hb17-tumor	tumor	Tr-1
hb17-tumor_AGGAAATTCAAGCCGC-1	19720	5879	hb17-tumor	tumor	Tr-7
hb17-tumor_AGGAAATTCGATCCCT-1	4826	2788	hb17-tumor	tumor	Tr-0
hb17-tumor_AGGAATAAGAAGCGCT-1	4476	2595	hb17-tumor	tumor	Tr-2
hb17-tumor_AGGAATAAGGCAATGC-1	10715	4565	hb17-tumor	tumor	Tr-2
hb17-tumor_AGGAATAAGTAAAGCT-1	2407	1682	hb17-tumor	tumor	Tr-8
hb17-tumor_AGGAATACAATGCTCA-1	5600	2771	hb17-tumor	tumor	Tr-5
hb17-tumor_AGGAATACATTATGCG-1	5254	2903	hb17-tumor	tumor	Tr-5
hb17-tumor_AGGAATAGTACCGTCG-1	3050	1979	hb17-tumor	tumor	Tr-0
hb17-tumor_AGGAATAGTATCGATC-1	5933	3094	hb17-tumor	tumor	Tr-0
hb17-tumor_AGGAATATCATTTGTC-1	25390	6992	hb17-tumor	tumor	Tr-2
hb17-tumor_AGGAATATCTGAGGCC-1	5954	3070	hb17-tumor	tumor	Tr-0
hb17-tumor_AGGACGAAGAAGGCTC-1	1432	1089	hb17-tumor	tumor	Tr-1
hb17-tumor_AGGACGAAGCACTAAA-1	4154	2651	hb17-tumor	tumor	Tr-6
hb17-tumor_AGGACGAAGGTCATTC-1	8369	3716	hb17-tumor	tumor	Tr-3
hb17-tumor_AGGACGACACAAAGTA-1	3446	2103	hb17-tumor	tumor	Tr-6
hb17-tumor_AGGACGACACCTGTCT-1	3369	2163	hb17-tumor	tumor	Tr-1
hb17-tumor_AGGACGACATTAAAGG-1	6022	2881	hb17-tumor	tumor	Tr-3
hb17-tumor_AGGACGAGTCCTGGGT-1	3300	2114	hb17-tumor	tumor	Tr-0
hb17-tumor_AGGACGATCGCACGAC-1	4164	2544	hb17-tumor	tumor	Tr-2
hb17-tumor_AGGACGATCTTAAGGC-1	13837	4858	hb17-tumor	tumor	Tr-3
hb17-tumor_AGGACTTAGGAGGTTC-1	4913	3021	hb17-tumor	tumor	Tr-1
hb17-tumor_AGGACTTCATAGTCAC-1	8069	3350	hb17-tumor	tumor	Tr-6
hb17-tumor_AGGACTTGTGAATGTA-1	7779	3807	hb17-tumor	tumor	Tr-2
hb17-tumor_AGGACTTTCTGGGCAC-1	1441	1098	hb17-tumor	tumor	Tr-1
hb17-tumor_AGGAGGTCATTGCTGA-1	4608	2539	hb17-tumor	tumor	Tr-6
hb17-tumor_AGGAGGTTCAAGTCGT-1	3119	1917	hb17-tumor	tumor	Tr-6
hb17-tumor_AGGAGGTTCGAATGCT-1	3383	2096	hb17-tumor	tumor	Tr-3
hb17-tumor_AGGATAAAGCCTGACC-1	10683	4255	hb17-tumor	tumor	Tr-3
hb17-tumor_AGGATAACACACACGC-1	1478	1089	hb17-tumor	tumor	Tr-1
hb17-tumor_AGGATAAGTCGAGCTC-1	6686	3297	hb17-tumor	tumor	Tr-3
hb17-tumor_AGGATAAGTGTAAACA-1	1305	1038	hb17-tumor	tumor	Tr-1
hb17-tumor_AGGATAATCATTTGGG-1	4506	2582	hb17-tumor	tumor	Tr-0
hb17-tumor_AGGATAATCCTTCTGG-1	7003	3234	hb17-tumor	tumor	Tr-7
hb17-tumor_AGGATCTAGAACAAGG-1	9692	4097	hb17-tumor	tumor	Tr-6
hb17-tumor_AGGATCTAGACATAGT-1	4712	2807	hb17-tumor	tumor	Tr-8
hb17-tumor_AGGATCTCAAGACCTT-1	2709	1862	hb17-tumor	tumor	Tr-8
hb17-tumor_AGGATCTCAGGCTACC-1	5191	2835	hb17-tumor	tumor	Tr-2
hb17-tumor_AGGATCTCAGGTTCGC-1	11472	4660	hb17-tumor	tumor	Tr-2
hb17-tumor_AGGATCTGTACAGAGC-1	4609	2664	hb17-tumor	tumor	Tr-7
hb17-tumor_AGGATCTGTAGCGTCC-1	3428	2174	hb17-tumor	tumor	Tr-0
hb17-tumor_AGGATCTGTTAAGTCC-1	3117	2012	hb17-tumor	tumor	Tr-1
hb17-tumor_AGGATCTTCAGCGCAC-1	4241	2571	hb17-tumor	tumor	Tr-6
hb17-tumor_AGGATCTTCGACATAC-1	6502	3329	hb17-tumor	tumor	Tr-6
hb17-tumor_AGGATCTTCGACATCA-1	2378	1487	hb17-tumor	tumor	Tr-7
hb17-tumor_AGGCATTAGACTAGAT-1	12205	4430	hb17-tumor	tumor	Tr-5
hb17-tumor_AGGCATTAGGCTCTCG-1	6509	3309	hb17-tumor	tumor	Tr-2
hb17-tumor_AGGCATTAGTGGCAGT-1	4120	2433	hb17-tumor	tumor	Tr-0
hb17-tumor_AGGCATTCAACGTATC-1	5639	3138	hb17-tumor	tumor	Tr-2
hb17-tumor_AGGCATTGTACAGAGC-1	3538	2247	hb17-tumor	tumor	Tr-0
hb17-tumor_AGGCATTGTCGCGTCA-1	1176	939	hb17-tumor	tumor	Tr-1
hb17-tumor_AGGCATTGTGCCGGTT-1	9295	3968	hb17-tumor	tumor	Tr-0
hb17-tumor_AGGCATTGTTGCATGT-1	8445	3739	hb17-tumor	tumor	Tr-7
hb17-tumor_AGGCATTGTTGTGGCC-1	10656	4423	hb17-tumor	tumor	Tr-2
hb17-tumor_AGGCATTTCACATCAG-1	5561	2786	hb17-tumor	tumor	Tr-7
hb17-tumor_AGGCATTTCAGTGCGC-1	4036	2340	hb17-tumor	tumor	Tr-0
hb17-tumor_AGGCATTTCCCTTGGT-1	4007	2255	hb17-tumor	tumor	Tr-8
hb17-tumor_AGGCATTTCCTGGCTT-1	6149	3071	hb17-tumor	tumor	Tr-0
hb17-tumor_AGGCATTTCGGCTTGG-1	7492	3491	hb17-tumor	tumor	Tr-8
hb17-tumor_AGGCATTTCTTAGTTC-1	21522	6410	hb17-tumor	tumor	Tr-2
hb17-tumor_AGGCCACAGAGTCTGG-1	4558	2509	hb17-tumor	tumor	Tr-7
hb17-tumor_AGGCCACAGGCTCCCA-1	5196	2881	hb17-tumor	tumor	Tr-3
hb17-tumor_AGGCCACAGGTCCGAA-1	9303	4110	hb17-tumor	tumor	Tr-9
hb17-tumor_AGGCCACCAAAGGAGA-1	1604	1233	hb17-tumor	tumor	Tr-1
hb17-tumor_AGGCCACCAACCTAAC-1	3106	1899	hb17-tumor	tumor	Tr-1
hb17-tumor_AGGCCACGTACTCGAT-1	8215	3684	hb17-tumor	tumor	Tr-2
hb17-tumor_AGGCCACGTGACTCTA-1	6938	3229	hb17-tumor	tumor	Tr-0
hb17-tumor_AGGCCACTCACTTGGA-1	8879	3909	hb17-tumor	tumor	Tr-3
hb17-tumor_AGGCCACTCGCTAGCG-1	6501	3195	hb17-tumor	tumor	Tr-0
hb17-tumor_AGGCTGCAGATTGCGG-1	12188	4809	hb17-tumor	tumor	Tr-2
hb17-tumor_AGGCTGCAGCTGTACT-1	7321	3476	hb17-tumor	tumor	Tr-0
hb17-tumor_AGGCTGCAGGGAGGTG-1	1599	1195	hb17-tumor	tumor	Tr-1
hb17-tumor_AGGCTGCAGGTCCTGC-1	12061	4623	hb17-tumor	tumor	Tr-7
hb17-tumor_AGGCTGCAGTGGCGAT-1	6422	3402	hb17-tumor	tumor	Tr-0
hb17-tumor_AGGCTGCCAACCGCTG-1	8506	3788	hb17-tumor	tumor	Tr-0
hb17-tumor_AGGCTGCCATAGTCAC-1	2632	1657	hb17-tumor	tumor	Tr-5
hb17-tumor_AGGCTGCGTGTTGACT-1	1268	950	hb17-tumor	tumor	Tr-1
hb17-tumor_AGGCTGCTCATTCGGA-1	10054	4106	hb17-tumor	tumor	Tr-7
hb17-tumor_AGGCTGCTCGAACCTA-1	2055	1541	hb17-tumor	tumor	Tr-6
hb17-tumor_AGGGAGTAGAATTGTG-1	6061	3143	hb17-tumor	tumor	Tr-0
hb17-tumor_AGGGAGTAGCATGATA-1	8492	3503	hb17-tumor	tumor	Tr-6
hb17-tumor_AGGGAGTAGCATTGAA-1	6001	2979	hb17-tumor	tumor	Tr-7
hb17-tumor_AGGGAGTAGCTGCCTG-1	9065	4074	hb17-tumor	tumor	Tr-2
hb17-tumor_AGGGAGTCACACCTTC-1	9726	4073	hb17-tumor	tumor	Tr-1
hb17-tumor_AGGGAGTCAGTCGCTG-1	7988	3773	hb17-tumor	tumor	Tr-2
hb17-tumor_AGGGAGTCATAACAGA-1	3746	2182	hb17-tumor	tumor	Tr-3
hb17-tumor_AGGGAGTGTGCAACAG-1	5799	3152	hb17-tumor	tumor	Tr-3
hb17-tumor_AGGGAGTGTGTTGAGG-1	6831	3526	hb17-tumor	tumor	Tr-2
hb17-tumor_AGGGAGTTCAGTGTGT-1	2507	1648	hb17-tumor	tumor	Tr-0
hb17-tumor_AGGGAGTTCGAGAGCA-1	6063	2976	hb17-tumor	tumor	Tr-5
hb17-tumor_AGGGCCTAGCAAGGAA-1	6286	3428	hb17-tumor	tumor	Tr-0
hb17-tumor_AGGGCCTAGCTGGAGT-1	12579	4872	hb17-tumor	tumor	Tr-0
hb17-tumor_AGGGCCTAGTCTCTGA-1	7001	3423	hb17-tumor	tumor	Tr-0
hb17-tumor_AGGGCCTCAGAGTGTG-1	10533	4625	hb17-tumor	tumor	Tr-2
hb17-tumor_AGGGCCTCAGCCGTTG-1	4829	2740	hb17-tumor	tumor	Tr-7
hb17-tumor_AGGGCCTCAGCCTTCT-1	8804	3990	hb17-tumor	tumor	Tr-0
hb17-tumor_AGGGCTCCAAAGGATT-1	5109	2445	hb17-tumor	tumor	Tr-7
hb17-tumor_AGGGCTCGTCACTCTC-1	30176	7877	hb17-tumor	tumor	Tr-5
hb17-tumor_AGGGCTCGTGTCTAAC-1	7336	3428	hb17-tumor	tumor	Tr-0
hb17-tumor_AGGGTCCAGATTAGAC-1	5849	3096	hb17-tumor	tumor	Tr-0
hb17-tumor_AGGGTCCAGCAGTAAT-1	2098	1513	hb17-tumor	tumor	Tr-2
hb17-tumor_AGGGTCCCACATTCGA-1	4675	2601	hb17-tumor	tumor	Tr-0
hb17-tumor_AGGGTCCGTACAATAG-1	4936	2641	hb17-tumor	tumor	Tr-7
hb17-tumor_AGGGTCCGTCCCTGAG-1	5569	3095	hb17-tumor	tumor	Tr-5
hb17-tumor_AGGGTGAAGGCATCGA-1	4669	2641	hb17-tumor	tumor	Tr-0
hb17-tumor_AGGGTGAAGTCACTCA-1	5371	2824	hb17-tumor	tumor	Tr-7
hb17-tumor_AGGGTGAGTACGCGTC-1	10973	4416	hb17-tumor	tumor	Tr-3
hb17-tumor_AGGGTGAGTTCGTAAC-1	12053	5082	hb17-tumor	tumor	Tr-2
hb17-tumor_AGGGTGATCGTGTGGC-1	5728	3007	hb17-tumor	tumor	Tr-5
hb17-tumor_AGGGTGATCTCCTGTG-1	9185	4169	hb17-tumor	tumor	Tr-3
hb17-tumor_AGGGTTTAGCCGATCC-1	4586	2563	hb17-tumor	tumor	Tr-1
hb17-tumor_AGGGTTTAGCCTGAAG-1	4838	2708	hb17-tumor	tumor	Tr-0
hb17-tumor_AGGGTTTAGGACAGCT-1	5444	3130	hb17-tumor	tumor	Tr-1
hb17-tumor_AGGGTTTCAGGGAGAG-1	1950	1343	hb17-tumor	tumor	Tr-1
hb17-tumor_AGGGTTTTCAAGGCTT-1	6616	3317	hb17-tumor	tumor	Tr-0
hb17-tumor_AGGGTTTTCATTGCTT-1	5960	2835	hb17-tumor	tumor	Tr-3
hb17-tumor_AGGGTTTTCCCTTTGG-1	5630	3071	hb17-tumor	tumor	Tr-2
hb17-tumor_AGGGTTTTCGACGATT-1	4529	2487	hb17-tumor	tumor	Tr-3
hb17-tumor_AGGGTTTTCGTCCTTG-1	4169	2378	hb17-tumor	tumor	Tr-7
hb17-tumor_AGGTAGGAGTCTGGAG-1	3533	2199	hb17-tumor	tumor	Tr-0
hb17-tumor_AGGTAGGAGTGCGTCC-1	1271	990	hb17-tumor	tumor	Tr-1
hb17-tumor_AGGTAGGCAAGATTGA-1	6670	3261	hb17-tumor	tumor	Tr-3
hb17-tumor_AGGTAGGGTACCCGAC-1	3600	2256	hb17-tumor	tumor	Tr-0
hb17-tumor_AGGTAGGGTCCTTTGC-1	10970	4331	hb17-tumor	tumor	Tr-5
hb17-tumor_AGGTAGGGTTAAACAG-1	4566	2702	hb17-tumor	tumor	Tr-0
hb17-tumor_AGGTAGGGTTGGGACA-1	5081	2816	hb17-tumor	tumor	Tr-2
hb17-tumor_AGGTAGGTCATGCCCT-1	3521	2209	hb17-tumor	tumor	Tr-0
hb17-tumor_AGGTAGGTCGGCTGTG-1	1980	1475	hb17-tumor	tumor	Tr-1
hb17-tumor_AGGTAGGTCGGTCTGG-1	1213	966	hb17-tumor	tumor	Tr-1
hb17-tumor_AGGTCATAGAGTATAC-1	5159	2776	hb17-tumor	tumor	Tr-7
hb17-tumor_AGGTCATAGCCTCTCT-1	1471	1112	hb17-tumor	tumor	Tr-1
hb17-tumor_AGGTCATAGGCGTTAG-1	1738	1255	hb17-tumor	tumor	Tr-1
hb17-tumor_AGGTCATAGTTACTCG-1	3697	2263	hb17-tumor	tumor	Tr-6
hb17-tumor_AGGTCATCACATATCG-1	5689	3004	hb17-tumor	tumor	Tr-5
hb17-tumor_AGGTCATCAGCTGAAG-1	11806	4632	hb17-tumor	tumor	Tr-7
hb17-tumor_AGGTCATCATGCTGCG-1	7124	3486	hb17-tumor	tumor	Tr-2
hb17-tumor_AGGTCATGTTTAGAGA-1	2148	1549	hb17-tumor	tumor	Tr-1
hb17-tumor_AGGTCATTCGAGAAGC-1	3149	2074	hb17-tumor	tumor	Tr-9
hb17-tumor_AGGTCTAAGAACTGAT-1	5965	2926	hb17-tumor	tumor	Tr-3
hb17-tumor_AGGTCTACAGTCGGAA-1	4741	2845	hb17-tumor	tumor	Tr-0
hb17-tumor_AGGTCTAGTCACATTG-1	11285	4479	hb17-tumor	tumor	Tr-6
hb17-tumor_AGGTCTAGTCGTGGTC-1	5756	2841	hb17-tumor	tumor	Tr-7
hb17-tumor_AGGTCTATCCTAGCGG-1	3871	2458	hb17-tumor	tumor	Tr-2
hb17-tumor_AGGTCTATCTTTCCGG-1	1963	1405	hb17-tumor	tumor	Tr-1
hb17-tumor_AGGTGTTCAAGCCCAC-1	5082	2708	hb17-tumor	tumor	Tr-2
hb17-tumor_AGGTGTTCAGTCAGTT-1	2307	1443	hb17-tumor	tumor	Tr-1
hb17-tumor_AGGTGTTCATGAATAG-1	3410	2074	hb17-tumor	tumor	Tr-0
hb17-tumor_AGGTGTTGTGCAATAA-1	6730	2966	hb17-tumor	tumor	Tr-7
hb17-tumor_AGGTGTTTCAAGCTTG-1	4807	2665	hb17-tumor	tumor	Tr-6
hb17-tumor_AGGTGTTTCGCTAATG-1	4437	2444	hb17-tumor	tumor	Tr-7
hb17-tumor_AGGTGTTTCGGTGAAG-1	15454	5169	hb17-tumor	tumor	Tr-3
hb17-tumor_AGGTGTTTCTCTTCAA-1	1198	945	hb17-tumor	tumor	Tr-1
hb17-tumor_AGGTTACAGAAGAGCA-1	4785	2646	hb17-tumor	tumor	Tr-0
hb17-tumor_AGGTTACAGAGAACCC-1	5309	2897	hb17-tumor	tumor	Tr-0
hb17-tumor_AGGTTACAGCAGCCCT-1	8253	3544	hb17-tumor	tumor	Tr-3
hb17-tumor_AGGTTACAGCTAGATA-1	2934	1782	hb17-tumor	tumor	Tr-3
hb17-tumor_AGGTTACAGGGTCTTT-1	9210	4144	hb17-tumor	tumor	Tr-2
hb17-tumor_AGGTTACAGTATAGAC-1	4472	2483	hb17-tumor	tumor	Tr-3
hb17-tumor_AGGTTACCAAAGGCTG-1	7726	3585	hb17-tumor	tumor	Tr-7
hb17-tumor_AGGTTACCAAGGCCTC-1	5207	2989	hb17-tumor	tumor	Tr-6
hb17-tumor_AGGTTACCAGAGGTTG-1	5334	2794	hb17-tumor	tumor	Tr-8
hb17-tumor_AGGTTACGTAGTGGCA-1	5517	3075	hb17-tumor	tumor	Tr-8
hb17-tumor_AGGTTACGTATCTCTT-1	2630	1711	hb17-tumor	tumor	Tr-8
hb17-tumor_AGGTTACGTCTGTGAT-1	4526	2449	hb17-tumor	tumor	Tr-7
hb17-tumor_AGGTTACGTGGATTTC-1	1713	1245	hb17-tumor	tumor	Tr-1
hb17-tumor_AGGTTACTCCTCACCA-1	5829	3088	hb17-tumor	tumor	Tr-2
hb17-tumor_AGGTTACTCGTGCGAC-1	3542	2133	hb17-tumor	tumor	Tr-1
hb17-tumor_AGGTTGTAGCACTCGC-1	10651	4661	hb17-tumor	tumor	Tr-0
hb17-tumor_AGGTTGTAGCTAAGTA-1	4137	2492	hb17-tumor	tumor	Tr-0
hb17-tumor_AGGTTGTAGGTAAACT-1	12920	4718	hb17-tumor	tumor	Tr-0
hb17-tumor_AGGTTGTAGGTGCGAT-1	1689	1316	hb17-tumor	tumor	Tr-1
hb17-tumor_AGGTTGTAGTTGCTGT-1	2002	1473	hb17-tumor	tumor	Tr-0
hb17-tumor_AGGTTGTCAATCCTTT-1	8419	3430	hb17-tumor	tumor	Tr-3
hb17-tumor_AGGTTGTCACTAACGT-1	4937	2686	hb17-tumor	tumor	Tr-0
hb17-tumor_AGGTTGTCAGATTCGT-1	4229	2350	hb17-tumor	tumor	Tr-3
hb17-tumor_AGGTTGTGTAACGTTC-1	10050	4387	hb17-tumor	tumor	Tr-3
hb17-tumor_AGGTTGTTCGATTCCC-1	8816	3811	hb17-tumor	tumor	Tr-7
hb17-tumor_AGGTTGTTCTACACTT-1	4918	2817	hb17-tumor	tumor	Tr-5
hb17-tumor_AGTAACCAGCCTAGGA-1	2817	1768	hb17-tumor	tumor	Tr-6
hb17-tumor_AGTAACCAGTCGGCAA-1	5083	2796	hb17-tumor	tumor	Tr-0
hb17-tumor_AGTACCAAGATTCGAA-1	4378	2570	hb17-tumor	tumor	Tr-8
hb17-tumor_AGTACCAAGTGCAACG-1	11117	4210	hb17-tumor	tumor	Tr-0
hb17-tumor_AGTACCAAGTTGCGCC-1	2150	1488	hb17-tumor	tumor	Tr-1
hb17-tumor_AGTACCACAGCTTCGG-1	8388	3602	hb17-tumor	tumor	Tr-7
hb17-tumor_AGTACCACATATTCGG-1	3974	2376	hb17-tumor	tumor	Tr-0
hb17-tumor_AGTACCACATGACAGG-1	8084	3416	hb17-tumor	tumor	Tr-3
hb17-tumor_AGTACCAGTAACGGTG-1	4881	2803	hb17-tumor	tumor	Tr-5
hb17-tumor_AGTACCAGTAGTCACT-1	3253	2073	hb17-tumor	tumor	Tr-1
hb17-tumor_AGTACCAGTGATATAG-1	5121	2717	hb17-tumor	tumor	Tr-5
hb17-tumor_AGTACCAGTTGCTCGG-1	4201	2472	hb17-tumor	tumor	Tr-0
hb17-tumor_AGTACTGAGTCTTCGA-1	4628	2629	hb17-tumor	tumor	Tr-0
hb17-tumor_AGTACTGCAAACCGGA-1	3791	2398	hb17-tumor	tumor	Tr-4
hb17-tumor_AGTACTGGTACGTGAG-1	8779	4132	hb17-tumor	tumor	Tr-2
hb17-tumor_AGTACTGGTAGGCAGT-1	1743	1337	hb17-tumor	tumor	Tr-1
hb17-tumor_AGTACTGGTCACCTTC-1	4827	2702	hb17-tumor	tumor	Tr-6
hb17-tumor_AGTACTGGTCTGCATA-1	3273	2006	hb17-tumor	tumor	Tr-2
hb17-tumor_AGTACTGGTGACCGAA-1	1545	1155	hb17-tumor	tumor	Tr-1
hb17-tumor_AGTACTGGTTCTGACA-1	2536	1681	hb17-tumor	tumor	Tr-0
hb17-tumor_AGTACTGTCATGAGTC-1	7241	3483	hb17-tumor	tumor	Tr-2
hb17-tumor_AGTACTGTCATGGTAC-1	10928	4608	hb17-tumor	tumor	Tr-2
hb17-tumor_AGTACTGTCCGTGTCT-1	6648	3408	hb17-tumor	tumor	Tr-2
hb17-tumor_AGTACTGTCTGCGATA-1	11159	4219	hb17-tumor	tumor	Tr-3
hb17-tumor_AGTAGCTAGTATTGCC-1	5747	3095	hb17-tumor	tumor	Tr-7
hb17-tumor_AGTAGCTGTCGTGATT-1	1597	1146	hb17-tumor	tumor	Tr-1
hb17-tumor_AGTAGCTGTGACACAG-1	5506	3038	hb17-tumor	tumor	Tr-11
hb17-tumor_AGTAGCTTCCATTTCA-1	3048	1963	hb17-tumor	tumor	Tr-6
hb17-tumor_AGTAGCTTCGCCTCTA-1	4192	2369	hb17-tumor	tumor	Tr-3
hb17-tumor_AGTAGTCAGCGAGGAG-1	5583	3017	hb17-tumor	tumor	Tr-7
hb17-tumor_AGTAGTCAGCTTCGTA-1	5819	3055	hb17-tumor	tumor	Tr-2
hb17-tumor_AGTAGTCTCCGCGATG-1	3422	2080	hb17-tumor	tumor	Tr-3
hb17-tumor_AGTAGTCTCTTAGCTT-1	2531	1734	hb17-tumor	tumor	Tr-0
hb17-tumor_AGTCAACAGGGACTGT-1	9485	4078	hb17-tumor	tumor	Tr-2
hb17-tumor_AGTCAACCACTGTTCC-1	8103	3817	hb17-tumor	tumor	Tr-0
hb17-tumor_AGTCAACGTGCCTGAC-1	10346	3868	hb17-tumor	tumor	Tr-5
hb17-tumor_AGTCAACGTGTTAAAG-1	4307	2292	hb17-tumor	tumor	Tr-3
hb17-tumor_AGTCAACGTTACCCTC-1	1263	968	hb17-tumor	tumor	Tr-1
hb17-tumor_AGTCAACGTTACCTTT-1	14438	5547	hb17-tumor	tumor	Tr-6
hb17-tumor_AGTCAACTCAGGACGA-1	9991	4414	hb17-tumor	tumor	Tr-2
hb17-tumor_AGTCAACTCATCCTGC-1	12111	4666	hb17-tumor	tumor	Tr-2
hb17-tumor_AGTCAACTCGTTCCTG-1	5949	3125	hb17-tumor	tumor	Tr-6
hb17-tumor_AGTCACAAGACCAAGC-1	8034	3732	hb17-tumor	tumor	Tr-7
hb17-tumor_AGTCACAAGAGTATAC-1	10973	4655	hb17-tumor	tumor	Tr-2
hb17-tumor_AGTCACACACGGCGTT-1	3535	2216	hb17-tumor	tumor	Tr-1
hb17-tumor_AGTCACACATATACCG-1	5121	2738	hb17-tumor	tumor	Tr-3
hb17-tumor_AGTCACAGTCGAAGCA-1	5928	2851	hb17-tumor	tumor	Tr-7
hb17-tumor_AGTCATGCACTCATAG-1	8840	4052	hb17-tumor	tumor	Tr-2
hb17-tumor_AGTCATGCATTGCAAC-1	7352	3501	hb17-tumor	tumor	Tr-0
hb17-tumor_AGTCATGTCGGACTTA-1	3416	2220	hb17-tumor	tumor	Tr-0
hb17-tumor_AGTCATGTCGGATTAC-1	4622	2627	hb17-tumor	tumor	Tr-8
hb17-tumor_AGTCTCCAGCGTGCTC-1	3630	2285	hb17-tumor	tumor	Tr-0
hb17-tumor_AGTCTCCAGGGACTGT-1	4763	2735	hb17-tumor	tumor	Tr-7
hb17-tumor_AGTCTCCCAACTCCAA-1	2276	1614	hb17-tumor	tumor	Tr-0
hb17-tumor_AGTCTCCCACATTCGA-1	5367	2924	hb17-tumor	tumor	Tr-11
hb17-tumor_AGTCTCCCATGGACAG-1	7627	3869	hb17-tumor	tumor	Tr-2
hb17-tumor_AGTCTCCGTGTTCGAT-1	1127	885	hb17-tumor	tumor	Tr-1
hb17-tumor_AGTCTCCTCCAATCTT-1	10526	4402	hb17-tumor	tumor	Tr-2
hb17-tumor_AGTGACTAGTCACACT-1	6114	3074	hb17-tumor	tumor	Tr-3
hb17-tumor_AGTGACTGTACCAATC-1	17548	5666	hb17-tumor	tumor	Tr-7
hb17-tumor_AGTGACTGTCACGACC-1	6608	3241	hb17-tumor	tumor	Tr-7
hb17-tumor_AGTGACTGTCGCTTGG-1	11939	4973	hb17-tumor	tumor	Tr-5
hb17-tumor_AGTGACTTCCAAGCCG-1	15128	5570	hb17-tumor	tumor	Tr-6
hb17-tumor_AGTGACTTCTTCTTCC-1	7180	3457	hb17-tumor	tumor	Tr-0
hb17-tumor_AGTGATCAGCAGCACA-1	8265	3687	hb17-tumor	tumor	Tr-0
hb17-tumor_AGTGATCAGGATTCAA-1	4849	2670	hb17-tumor	tumor	Tr-0
hb17-tumor_AGTGATCCACACCTTC-1	8865	4022	hb17-tumor	tumor	Tr-2
hb17-tumor_AGTGATCCAGAGTTCT-1	7604	3739	hb17-tumor	tumor	Tr-6
hb17-tumor_AGTGATCCAGTAGGAC-1	2461	1647	hb17-tumor	tumor	Tr-1
hb17-tumor_AGTGATCCATGATAGA-1	5277	2682	hb17-tumor	tumor	Tr-3
hb17-tumor_AGTGATCGTCCACACG-1	13333	5162	hb17-tumor	tumor	Tr-2
hb17-tumor_AGTGATCGTCGGAACA-1	3353	2118	hb17-tumor	tumor	Tr-0
hb17-tumor_AGTGATCTCACACGAT-1	8567	3743	hb17-tumor	tumor	Tr-0
hb17-tumor_AGTGATCTCACTGCTC-1	7977	3954	hb17-tumor	tumor	Tr-5
hb17-tumor_AGTGCCGAGCTGTGCC-1	39128	7473	hb17-tumor	tumor	Tr-7
hb17-tumor_AGTGCCGAGGCATCAG-1	5391	2808	hb17-tumor	tumor	Tr-0
hb17-tumor_AGTGCCGAGTACAGAT-1	7328	3758	hb17-tumor	tumor	Tr-2
hb17-tumor_AGTGCCGCAAGAAATC-1	4870	2714	hb17-tumor	tumor	Tr-0
hb17-tumor_AGTGCCGCACAACGTT-1	2643	1714	hb17-tumor	tumor	Tr-1
hb17-tumor_AGTGCCGGTACACGCC-1	18201	5769	hb17-tumor	tumor	Tr-2
hb17-tumor_AGTGCCGGTCCACGCA-1	9226	3905	hb17-tumor	tumor	Tr-0
hb17-tumor_AGTGCCGGTCTTGGTA-1	2952	1926	hb17-tumor	tumor	Tr-5
hb17-tumor_AGTGCCGGTTCATCTT-1	8641	3801	hb17-tumor	tumor	Tr-3
hb17-tumor_AGTGCCGGTTGTTGAC-1	6380	3167	hb17-tumor	tumor	Tr-7
hb17-tumor_AGTGCCGTCACCTCGT-1	5570	2844	hb17-tumor	tumor	Tr-5
hb17-tumor_AGTGCCGTCCCAGGAC-1	2897	1950	hb17-tumor	tumor	Tr-1
hb17-tumor_AGTGTTGAGAAGTATC-1	8764	3671	hb17-tumor	tumor	Tr-3
hb17-tumor_AGTGTTGAGCTGGCCT-1	15276	5212	hb17-tumor	tumor	Tr-7
hb17-tumor_AGTGTTGAGGCGATAC-1	6188	3228	hb17-tumor	tumor	Tr-2
hb17-tumor_AGTGTTGGTCCAGAAG-1	5992	2955	hb17-tumor	tumor	Tr-5
hb17-tumor_AGTGTTGTCGACCCAG-1	2119	1498	hb17-tumor	tumor	Tr-1
hb17-tumor_AGTGTTGTCGTTCCCA-1	9227	4034	hb17-tumor	tumor	Tr-2
hb17-tumor_AGTTAGCAGCACCAGA-1	4166	2534	hb17-tumor	tumor	Tr-6
hb17-tumor_AGTTAGCAGCACTTTG-1	33950	7950	hb17-tumor	tumor	Tr-2
hb17-tumor_AGTTAGCAGCATTGAA-1	7797	3635	hb17-tumor	tumor	Tr-3
hb17-tumor_AGTTAGCAGCGACATG-1	10935	4636	hb17-tumor	tumor	Tr-2
hb17-tumor_AGTTAGCAGGCCACTC-1	4490	2664	hb17-tumor	tumor	Tr-2
hb17-tumor_AGTTAGCCACTCCCTA-1	3078	2079	hb17-tumor	tumor	Tr-5
hb17-tumor_AGTTAGCCATGCGGTC-1	3075	1972	hb17-tumor	tumor	Tr-9
hb17-tumor_AGTTAGCGTACCCAGC-1	2517	1674	hb17-tumor	tumor	Tr-4
hb17-tumor_AGTTAGCGTACGCGTC-1	6456	3163	hb17-tumor	tumor	Tr-8
hb17-tumor_AGTTAGCGTCACTAGT-1	1813	1359	hb17-tumor	tumor	Tr-1
hb17-tumor_AGTTAGCGTGAGACCA-1	10023	4305	hb17-tumor	tumor	Tr-7
hb17-tumor_AGTTAGCGTGAGAGGG-1	7762	3726	hb17-tumor	tumor	Tr-2
hb17-tumor_AGTTAGCGTGTCTAAC-1	6210	3227	hb17-tumor	tumor	Tr-0
hb17-tumor_AGTTAGCTCGCCACTT-1	12381	4663	hb17-tumor	tumor	Tr-5
hb17-tumor_AGTTCCCCACGTGTGC-1	5244	2808	hb17-tumor	tumor	Tr-0
hb17-tumor_AGTTCCCCAGAATGTA-1	6170	2939	hb17-tumor	tumor	Tr-3
hb17-tumor_AGTTCCCCAGCTATTG-1	11831	4907	hb17-tumor	tumor	Tr-2
hb17-tumor_AGTTCCCCATCGAGCC-1	7190	3326	hb17-tumor	tumor	Tr-0
hb17-tumor_AGTTCCCGTAAGTTGA-1	17589	5760	hb17-tumor	tumor	Tr-7
hb17-tumor_AGTTCCCTCAGGGTAG-1	6286	3203	hb17-tumor	tumor	Tr-7
hb17-tumor_AGTTCCCTCGCGGTAC-1	8284	3968	hb17-tumor	tumor	Tr-2
hb17-tumor_AGTTCGAAGCCTTGAT-1	6386	3336	hb17-tumor	tumor	Tr-2
hb17-tumor_AGTTCGAAGGTCCCTG-1	2982	1913	hb17-tumor	tumor	Tr-0
hb17-tumor_AGTTCGACACCATTCC-1	5041	2870	hb17-tumor	tumor	Tr-1
hb17-tumor_AGTTCGACAGGACTTT-1	10026	4037	hb17-tumor	tumor	Tr-6
hb17-tumor_AGTTCGACATGGCGCT-1	8326	3757	hb17-tumor	tumor	Tr-2
hb17-tumor_AGTTCGAGTCGCACAC-1	1439	1115	hb17-tumor	tumor	Tr-1
hb17-tumor_AGTTCGAGTTTGACAC-1	3478	2183	hb17-tumor	tumor	Tr-5
hb17-tumor_AGTTCGATCGACCCAG-1	5269	2759	hb17-tumor	tumor	Tr-0
hb17-tumor_AGTTCGATCTAGGCAT-1	5613	2952	hb17-tumor	tumor	Tr-7
hb17-tumor_ATACCGAAGCCTGAAG-1	8245	3538	hb17-tumor	tumor	Tr-7
hb17-tumor_ATACCGACAACCGATT-1	6580	3035	hb17-tumor	tumor	Tr-3
hb17-tumor_ATACCGACAGCACACC-1	7444	3615	hb17-tumor	tumor	Tr-9
hb17-tumor_ATACCGACATCGCTAA-1	6781	3218	hb17-tumor	tumor	Tr-5
hb17-tumor_ATACCGAGTATAGGAT-1	4231	2444	hb17-tumor	tumor	Tr-0
hb17-tumor_ATACCGAGTATTTCGG-1	7557	3536	hb17-tumor	tumor	Tr-3
hb17-tumor_ATACCGAGTCACATTG-1	12442	5011	hb17-tumor	tumor	Tr-6
hb17-tumor_ATACCGATCCAACCGG-1	2945	1871	hb17-tumor	tumor	Tr-1
hb17-tumor_ATACCTTAGGCCCGTT-1	10994	4200	hb17-tumor	tumor	Tr-6
hb17-tumor_ATACCTTAGGGTCAAC-1	4813	2736	hb17-tumor	tumor	Tr-0
hb17-tumor_ATACCTTAGGTGGTTG-1	6393	3468	hb17-tumor	tumor	Tr-2
hb17-tumor_ATACCTTCATGAAGGC-1	9624	4449	hb17-tumor	tumor	Tr-2
hb17-tumor_ATACCTTCATGGCCCA-1	8308	4049	hb17-tumor	tumor	Tr-2
hb17-tumor_ATACCTTGTCGTGCCA-1	5835	3005	hb17-tumor	tumor	Tr-0
hb17-tumor_ATACCTTTCGGAGCAA-1	5923	3050	hb17-tumor	tumor	Tr-2
hb17-tumor_ATACCTTTCTCCTGCA-1	9026	4011	hb17-tumor	tumor	Tr-7
hb17-tumor_ATACTTCAGACATAAC-1	1197	966	hb17-tumor	tumor	Tr-1
hb17-tumor_ATACTTCAGCATTTCG-1	5485	2882	hb17-tumor	tumor	Tr-1
hb17-tumor_ATACTTCAGCTGACTT-1	6445	3546	hb17-tumor	tumor	Tr-8
hb17-tumor_ATACTTCAGGTATTGA-1	6278	3153	hb17-tumor	tumor	Tr-0
hb17-tumor_ATACTTCAGTCATGCT-1	5037	2802	hb17-tumor	tumor	Tr-0
hb17-tumor_ATACTTCGTAACGATA-1	2666	1874	hb17-tumor	tumor	Tr-1
hb17-tumor_ATACTTCGTCATCCCT-1	5295	2920	hb17-tumor	tumor	Tr-0
hb17-tumor_ATACTTCTCCTCTGCA-1	5958	2948	hb17-tumor	tumor	Tr-9
hb17-tumor_ATACTTCTCGAACGGA-1	1901	1374	hb17-tumor	tumor	Tr-1
hb17-tumor_ATACTTCTCGAATGCT-1	6864	3441	hb17-tumor	tumor	Tr-2
hb17-tumor_ATAGACCAGAATCGAT-1	9688	4153	hb17-tumor	tumor	Tr-0
hb17-tumor_ATAGACCAGACCTGGA-1	3138	1927	hb17-tumor	tumor	Tr-7
hb17-tumor_ATAGACCAGGAGAGGC-1	2130	1516	hb17-tumor	tumor	Tr-1
hb17-tumor_ATAGACCAGGCCCGTT-1	2785	1876	hb17-tumor	tumor	Tr-7
hb17-tumor_ATAGACCAGTAACGTA-1	12465	4790	hb17-tumor	tumor	Tr-2
hb17-tumor_ATAGACCCAAACAGGC-1	4981	2734	hb17-tumor	tumor	Tr-6
hb17-tumor_ATAGACCCAAGTGGTG-1	9906	4335	hb17-tumor	tumor	Tr-7
hb17-tumor_ATAGACCGTAATGATG-1	10771	4505	hb17-tumor	tumor	Tr-2
hb17-tumor_ATAGACCGTTGGACCC-1	3500	2260	hb17-tumor	tumor	Tr-8
hb17-tumor_ATAGACCGTTTAGACC-1	10052	4307	hb17-tumor	tumor	Tr-2
hb17-tumor_ATAGACCTCCATGATG-1	7732	3803	hb17-tumor	tumor	Tr-6
hb17-tumor_ATAGACCTCGATGCAT-1	7102	3373	hb17-tumor	tumor	Tr-7
hb17-tumor_ATAGAGAAGTTGGCTT-1	11501	4682	hb17-tumor	tumor	Tr-2
hb17-tumor_ATAGAGACACACAGAG-1	6562	3320	hb17-tumor	tumor	Tr-0
hb17-tumor_ATAGAGACACGACAGA-1	3972	2440	hb17-tumor	tumor	Tr-0
hb17-tumor_ATAGAGAGTGAACCGA-1	4862	2823	hb17-tumor	tumor	Tr-0
hb17-tumor_ATAGAGAGTGTTTGCA-1	6686	3283	hb17-tumor	tumor	Tr-7
hb17-tumor_ATAGAGATCATGGGAG-1	7374	3603	hb17-tumor	tumor	Tr-2
hb17-tumor_ATAGGCTGTCAAGCGA-1	4396	2594	hb17-tumor	tumor	Tr-5
hb17-tumor_ATAGGCTGTGCAGTGA-1	4162	2360	hb17-tumor	tumor	Tr-3
hb17-tumor_ATAGGCTTCAGGTGTT-1	5407	2906	hb17-tumor	tumor	Tr-6
hb17-tumor_ATAGGCTTCGCTCATC-1	5058	2892	hb17-tumor	tumor	Tr-0
hb17-tumor_ATAGGCTTCTAGGCCG-1	5919	3058	hb17-tumor	tumor	Tr-7
hb17-tumor_ATAGGCTTCTCGTGGG-1	13530	5200	hb17-tumor	tumor	Tr-0
hb17-tumor_ATATCCTCACATCATG-1	4697	2568	hb17-tumor	tumor	Tr-9
hb17-tumor_ATATCCTCATCGAAGG-1	2279	1679	hb17-tumor	tumor	Tr-6
hb17-tumor_ATATCCTGTTAGGCCC-1	1171	924	hb17-tumor	tumor	Tr-1
hb17-tumor_ATATCCTGTTGGTACT-1	4975	2823	hb17-tumor	tumor	Tr-0
hb17-tumor_ATATCCTTCCGTATAG-1	1302	989	hb17-tumor	tumor	Tr-1
hb17-tumor_ATATCCTTCTATGTGG-1	7167	3482	hb17-tumor	tumor	Tr-1
hb17-tumor_ATCACAGAGGAAGTAG-1	6496	3511	hb17-tumor	tumor	Tr-0
hb17-tumor_ATCACAGAGGGAGGAC-1	8872	3813	hb17-tumor	tumor	Tr-5
hb17-tumor_ATCACAGAGTATTCCG-1	7951	3887	hb17-tumor	tumor	Tr-7
hb17-tumor_ATCACAGCACAACGAG-1	7638	3559	hb17-tumor	tumor	Tr-0
hb17-tumor_ATCACAGGTGGCAACA-1	6748	3202	hb17-tumor	tumor	Tr-0
hb17-tumor_ATCACAGTCGCCAGAC-1	2087	1428	hb17-tumor	tumor	Tr-7
hb17-tumor_ATCACAGTCTAGACAC-1	8438	3660	hb17-tumor	tumor	Tr-0
hb17-tumor_ATCACAGTCTAGAGCT-1	33823	6962	hb17-tumor	tumor	Tr-5
hb17-tumor_ATCACGACAAAGCAAT-1	12704	5078	hb17-tumor	tumor	Tr-7
hb17-tumor_ATCACGACAACGAGGT-1	1497	1128	hb17-tumor	tumor	Tr-1
hb17-tumor_ATCACGACAAGAGTAT-1	3851	2377	hb17-tumor	tumor	Tr-0
hb17-tumor_ATCACGACAGGTTCCG-1	10023	4164	hb17-tumor	tumor	Tr-3
hb17-tumor_ATCACGAGTGTGAGCA-1	1345	983	hb17-tumor	tumor	Tr-1
hb17-tumor_ATCACGAGTTATTCTC-1	5969	3066	hb17-tumor	tumor	Tr-0
hb17-tumor_ATCACGAGTTTCCAAG-1	5864	2867	hb17-tumor	tumor	Tr-3
hb17-tumor_ATCACGATCCCAAGCG-1	8207	3736	hb17-tumor	tumor	Tr-0
hb17-tumor_ATCACGATCGGTAAGG-1	3319	2108	hb17-tumor	tumor	Tr-9
hb17-tumor_ATCACGATCGTTCAGA-1	1203	932	hb17-tumor	tumor	Tr-1
hb17-tumor_ATCACGATCTCGTTTA-1	4555	2570	hb17-tumor	tumor	Tr-2
hb17-tumor_ATCACGATCTGATGGT-1	3328	2104	hb17-tumor	tumor	Tr-0
hb17-tumor_ATCACTTAGCACTCAT-1	7183	3280	hb17-tumor	tumor	Tr-3
hb17-tumor_ATCACTTAGTGAGGTC-1	5006	2843	hb17-tumor	tumor	Tr-0
hb17-tumor_ATCACTTCAATTCTTC-1	2915	1877	hb17-tumor	tumor	Tr-5
hb17-tumor_ATCACTTCAGGTCCGT-1	1627	1212	hb17-tumor	tumor	Tr-1
hb17-tumor_ATCACTTCAGTTGTCA-1	64545	9490	hb17-tumor	tumor	Tr-2
hb17-tumor_ATCACTTTCATTCCTA-1	5192	2763	hb17-tumor	tumor	Tr-0
hb17-tumor_ATCACTTTCGTAGTGT-1	4123	2367	hb17-tumor	tumor	Tr-3
hb17-tumor_ATCAGGTAGAGTGAAG-1	1365	1050	hb17-tumor	tumor	Tr-1
hb17-tumor_ATCAGGTGTCACCCTT-1	9142	4173	hb17-tumor	tumor	Tr-5
hb17-tumor_ATCAGGTTCGATTCCC-1	1830	1354	hb17-tumor	tumor	Tr-1
hb17-tumor_ATCAGGTTCGCGTGAC-1	5167	2908	hb17-tumor	tumor	Tr-9
hb17-tumor_ATCAGGTTCTCGCTCA-1	7280	3189	hb17-tumor	tumor	Tr-3
hb17-tumor_ATCATTCAGCATGAAT-1	9130	4093	hb17-tumor	tumor	Tr-0
hb17-tumor_ATCATTCCATCGATGT-1	13258	4696	hb17-tumor	tumor	Tr-6
hb17-tumor_ATCATTCGTACTTCCC-1	3194	1896	hb17-tumor	tumor	Tr-6
hb17-tumor_ATCATTCTCGTAGTGT-1	7427	3677	hb17-tumor	tumor	Tr-2
hb17-tumor_ATCATTCTCTGTGCGG-1	5573	2895	hb17-tumor	tumor	Tr-3
hb17-tumor_ATCCACCAGAGTTGCG-1	5319	2905	hb17-tumor	tumor	Tr-7
hb17-tumor_ATCCACCAGGCTTAGG-1	4963	2537	hb17-tumor	tumor	Tr-7
hb17-tumor_ATCCACCAGGTCTGGA-1	2439	1727	hb17-tumor	tumor	Tr-1
hb17-tumor_ATCCACCAGTCCTGTA-1	5290	2830	hb17-tumor	tumor	Tr-6
hb17-tumor_ATCCACCCATGAAAGT-1	5268	2831	hb17-tumor	tumor	Tr-7
hb17-tumor_ATCCACCGTTCACGAT-1	2662	1810	hb17-tumor	tumor	Tr-1
hb17-tumor_ATCCACCTCATCACCC-1	1458	1122	hb17-tumor	tumor	Tr-1
hb17-tumor_ATCCACCTCCGACGGT-1	10524	4062	hb17-tumor	tumor	Tr-2
hb17-tumor_ATCCATTAGCATCAAA-1	4110	2388	hb17-tumor	tumor	Tr-0
hb17-tumor_ATCCATTAGGTTCATC-1	5021	2448	hb17-tumor	tumor	Tr-7
hb17-tumor_ATCCATTCACCGCTGA-1	6592	3269	hb17-tumor	tumor	Tr-2
hb17-tumor_ATCCATTCATCCGTGG-1	11073	4593	hb17-tumor	tumor	Tr-2
hb17-tumor_ATCCATTCATTGGATC-1	5187	2909	hb17-tumor	tumor	Tr-8
hb17-tumor_ATCCATTGTCACTCTC-1	11333	4452	hb17-tumor	tumor	Tr-2
hb17-tumor_ATCCATTGTCCGTTTC-1	6019	3178	hb17-tumor	tumor	Tr-7
hb17-tumor_ATCCATTGTTCAAGGG-1	18119	6280	hb17-tumor	tumor	Tr-6
hb17-tumor_ATCCATTTCTCCGAGG-1	3878	2191	hb17-tumor	tumor	Tr-6
hb17-tumor_ATCCCTGAGCGCCTCA-1	5373	2783	hb17-tumor	tumor	Tr-5
hb17-tumor_ATCCCTGAGGTCCTGC-1	24574	6663	hb17-tumor	tumor	Tr-2
hb17-tumor_ATCCCTGGTAACTTCG-1	1251	1014	hb17-tumor	tumor	Tr-1
hb17-tumor_ATCCCTGGTATGGTTC-1	14746	5068	hb17-tumor	tumor	Tr-3
hb17-tumor_ATCCCTGGTCAAATCC-1	7851	3706	hb17-tumor	tumor	Tr-9
hb17-tumor_ATCCCTGTCCCAGGAC-1	11260	4577	hb17-tumor	tumor	Tr-2
hb17-tumor_ATCCGTCAGATGGTAT-1	5579	2954	hb17-tumor	tumor	Tr-0
hb17-tumor_ATCCGTCAGGTCGTAG-1	5716	3068	hb17-tumor	tumor	Tr-7
hb17-tumor_ATCCGTCCAACGGTAG-1	7123	3387	hb17-tumor	tumor	Tr-3
hb17-tumor_ATCCGTCGTCGCCTAG-1	1537	1146	hb17-tumor	tumor	Tr-1
hb17-tumor_ATCCGTCGTGGCATCC-1	1131	854	hb17-tumor	tumor	Tr-1
hb17-tumor_ATCCGTCGTGGCTTGC-1	8203	3899	hb17-tumor	tumor	Tr-2
hb17-tumor_ATCCGTCTCAAGCCGC-1	10666	4440	hb17-tumor	tumor	Tr-2
hb17-tumor_ATCCGTCTCCGTATGA-1	4734	2582	hb17-tumor	tumor	Tr-6
hb17-tumor_ATCCGTCTCCGTTGGG-1	2098	1553	hb17-tumor	tumor	Tr-0
hb17-tumor_ATCCGTCTCGGCTCTT-1	6382	3328	hb17-tumor	tumor	Tr-0
hb17-tumor_ATCCGTCTCGTTGTAG-1	3655	2161	hb17-tumor	tumor	Tr-3
hb17-tumor_ATCCTATAGGATAATC-1	7614	3670	hb17-tumor	tumor	Tr-2
hb17-tumor_ATCCTATAGTGGATAT-1	3124	1951	hb17-tumor	tumor	Tr-1
hb17-tumor_ATCCTATCAATCGCCG-1	6467	3207	hb17-tumor	tumor	Tr-6
hb17-tumor_ATCCTATCACACCAGC-1	11481	4366	hb17-tumor	tumor	Tr-3
hb17-tumor_ATCCTATCACTAGTAC-1	9788	4408	hb17-tumor	tumor	Tr-2
hb17-tumor_ATCCTATCAGAGATGC-1	1156	930	hb17-tumor	tumor	Tr-1
hb17-tumor_ATCCTATTCCGCAGTG-1	12767	4843	hb17-tumor	tumor	Tr-2
hb17-tumor_ATCCTATTCTACGGGC-1	9183	3730	hb17-tumor	tumor	Tr-7
hb17-tumor_ATCGATGAGACTCTAC-1	13982	5145	hb17-tumor	tumor	Tr-2
hb17-tumor_ATCGATGAGGACTGGT-1	11931	4792	hb17-tumor	tumor	Tr-2
hb17-tumor_ATCGATGAGTAACCTC-1	1425	1120	hb17-tumor	tumor	Tr-1
hb17-tumor_ATCGATGAGTTGTCGT-1	6040	3176	hb17-tumor	tumor	Tr-7
hb17-tumor_ATCGATGCAAGGTCAG-1	8029	3705	hb17-tumor	tumor	Tr-5
hb17-tumor_ATCGATGGTTTGGAGG-1	10998	4187	hb17-tumor	tumor	Tr-2
hb17-tumor_ATCGATGTCCTCACTG-1	5555	2803	hb17-tumor	tumor	Tr-7
hb17-tumor_ATCGATGTCGACCAAT-1	11515	4527	hb17-tumor	tumor	Tr-2
hb17-tumor_ATCGATGTCGAGAGCA-1	4291	2518	hb17-tumor	tumor	Tr-0
hb17-tumor_ATCGCCTAGCTTACGT-1	5844	2908	hb17-tumor	tumor	Tr-7
hb17-tumor_ATCGCCTAGTCCGTCG-1	9429	3732	hb17-tumor	tumor	Tr-2
hb17-tumor_ATCGCCTAGTCCTGTA-1	1443	1053	hb17-tumor	tumor	Tr-1
hb17-tumor_ATCGCCTCACGGGCTT-1	6336	3273	hb17-tumor	tumor	Tr-7
hb17-tumor_ATCGCCTCACTCAGAT-1	2186	1504	hb17-tumor	tumor	Tr-0
hb17-tumor_ATCGCCTGTGATAGAT-1	14935	5539	hb17-tumor	tumor	Tr-2
hb17-tumor_ATCGCCTTCGCATTGA-1	38479	8042	hb17-tumor	tumor	Tr-2
hb17-tumor_ATCGGATAGAGGGTCT-1	8272	3683	hb17-tumor	tumor	Tr-7
hb17-tumor_ATCGGATCACACACTA-1	1742	1313	hb17-tumor	tumor	Tr-1
hb17-tumor_ATCGGATGTAGTGTGG-1	3638	2271	hb17-tumor	tumor	Tr-1
hb17-tumor_ATCGGATGTGAGATAT-1	13853	5343	hb17-tumor	tumor	Tr-2
hb17-tumor_ATCGGATTCACCTCGT-1	6242	3089	hb17-tumor	tumor	Tr-6
hb17-tumor_ATCGGATTCGGCCTTT-1	8850	3791	hb17-tumor	tumor	Tr-2
hb17-tumor_ATCGGCGAGGAGATAG-1	1656	1217	hb17-tumor	tumor	Tr-1
hb17-tumor_ATCGGCGAGTGTTCCA-1	5378	2878	hb17-tumor	tumor	Tr-0
hb17-tumor_ATCGGCGAGTTAGTGA-1	4404	2687	hb17-tumor	tumor	Tr-0
hb17-tumor_ATCGGCGGTTCAAGGG-1	2400	1674	hb17-tumor	tumor	Tr-1
hb17-tumor_ATCGGCGTCACTGGTA-1	4837	2771	hb17-tumor	tumor	Tr-0
hb17-tumor_ATCGGCGTCCCTAGGG-1	16331	5838	hb17-tumor	tumor	Tr-5
hb17-tumor_ATCGTAGAGTGAGTTA-1	5455	2921	hb17-tumor	tumor	Tr-2
hb17-tumor_ATCGTAGCAAGAGGCT-1	2640	1727	hb17-tumor	tumor	Tr-8
hb17-tumor_ATCGTAGCACCGTGCA-1	4507	2556	hb17-tumor	tumor	Tr-6
hb17-tumor_ATCGTAGGTATGAGAT-1	5192	2906	hb17-tumor	tumor	Tr-2
hb17-tumor_ATCGTAGTCACCCATC-1	10836	4590	hb17-tumor	tumor	Tr-2
hb17-tumor_ATCGTAGTCAGACAAA-1	4557	2703	hb17-tumor	tumor	Tr-0
hb17-tumor_ATCGTAGTCATCAGTG-1	7647	3406	hb17-tumor	tumor	Tr-2
hb17-tumor_ATCGTAGTCATGTCAG-1	1953	1360	hb17-tumor	tumor	Tr-1
hb17-tumor_ATCGTAGTCGCCATAA-1	8737	3682	hb17-tumor	tumor	Tr-7
hb17-tumor_ATCGTAGTCGCGTTTC-1	10249	4319	hb17-tumor	tumor	Tr-0
hb17-tumor_ATCGTCCAGGTGTGAC-1	6978	3183	hb17-tumor	tumor	Tr-7
hb17-tumor_ATCGTCCCAACACGAG-1	10128	4033	hb17-tumor	tumor	Tr-0
hb17-tumor_ATCGTCCGTCAGCTTA-1	13822	5380	hb17-tumor	tumor	Tr-7
hb17-tumor_ATCGTCCGTCTGGTTA-1	5706	3043	hb17-tumor	tumor	Tr-2
hb17-tumor_ATCGTCCGTGTACGCC-1	4761	2673	hb17-tumor	tumor	Tr-7
hb17-tumor_ATCGTCCTCCGATAGT-1	13651	5192	hb17-tumor	tumor	Tr-2
hb17-tumor_ATCGTGAAGCTGGCCT-1	3103	2058	hb17-tumor	tumor	Tr-4
hb17-tumor_ATCGTGAAGCTTGTTG-1	1614	1223	hb17-tumor	tumor	Tr-2
hb17-tumor_ATCGTGACAGCTGTAT-1	9429	4181	hb17-tumor	tumor	Tr-2
hb17-tumor_ATCGTGACAGGTGTTT-1	5523	2982	hb17-tumor	tumor	Tr-0
hb17-tumor_ATCGTGAGTCGTAATC-1	7103	3398	hb17-tumor	tumor	Tr-7
hb17-tumor_ATCGTGATCACACGAT-1	3581	2145	hb17-tumor	tumor	Tr-6
hb17-tumor_ATCGTGATCAGCTGTA-1	5485	2843	hb17-tumor	tumor	Tr-6
hb17-tumor_ATCGTGATCCGAAGGA-1	3986	2330	hb17-tumor	tumor	Tr-7
hb17-tumor_ATCGTGATCGACTCCT-1	2219	1527	hb17-tumor	tumor	Tr-9
hb17-tumor_ATCTCTAAGGGAGGCA-1	3932	2219	hb17-tumor	tumor	Tr-6
hb17-tumor_ATCTCTAAGTAAGGGA-1	1757	1267	hb17-tumor	tumor	Tr-1
hb17-tumor_ATCTCTACACACCAGC-1	11930	4636	hb17-tumor	tumor	Tr-2
hb17-tumor_ATCTCTACACTCACTC-1	11264	4292	hb17-tumor	tumor	Tr-6
hb17-tumor_ATCTCTACACTCCGAG-1	6026	3100	hb17-tumor	tumor	Tr-0
hb17-tumor_ATCTCTACAGCTGAGA-1	3728	2342	hb17-tumor	tumor	Tr-2
hb17-tumor_ATCTCTAGTCACTCGG-1	4913	2669	hb17-tumor	tumor	Tr-3
hb17-tumor_ATCTCTAGTCCCTCAT-1	2756	1827	hb17-tumor	tumor	Tr-1
hb17-tumor_ATCTTCAAGTACAACA-1	4379	2612	hb17-tumor	tumor	Tr-5
hb17-tumor_ATCTTCAAGTCCTGTA-1	5416	2920	hb17-tumor	tumor	Tr-2
hb17-tumor_ATCTTCAAGTCGCGAA-1	3070	1970	hb17-tumor	tumor	Tr-0
hb17-tumor_ATCTTCAAGTGCGCTC-1	22006	6819	hb17-tumor	tumor	Tr-2
hb17-tumor_ATCTTCACAATGTTGC-1	10627	4363	hb17-tumor	tumor	Tr-11
hb17-tumor_ATCTTCACAGACCAAG-1	5985	3167	hb17-tumor	tumor	Tr-2
hb17-tumor_ATCTTCAGTCATCGCG-1	19145	6229	hb17-tumor	tumor	Tr-5
hb17-tumor_ATCTTCATCCCAGGCA-1	6209	3088	hb17-tumor	tumor	Tr-9
hb17-tumor_ATCTTCATCCGGTAAT-1	9641	4090	hb17-tumor	tumor	Tr-2
hb17-tumor_ATGAAAGAGCAGCCCT-1	6533	3297	hb17-tumor	tumor	Tr-0
hb17-tumor_ATGAAAGAGCGATTCT-1	5625	3275	hb17-tumor	tumor	Tr-8
hb17-tumor_ATGAAAGAGGGTAATT-1	5156	2837	hb17-tumor	tumor	Tr-2
hb17-tumor_ATGAAAGGTCTCCTGT-1	11096	4578	hb17-tumor	tumor	Tr-2
hb17-tumor_ATGAAAGGTTGGTGTT-1	8184	3834	hb17-tumor	tumor	Tr-2
hb17-tumor_ATGACCAAGAATTGCA-1	7536	3553	hb17-tumor	tumor	Tr-3
hb17-tumor_ATGACCAAGTCCTACA-1	6308	3062	hb17-tumor	tumor	Tr-0
hb17-tumor_ATGACCACACAACGAG-1	20388	6053	hb17-tumor	tumor	Tr-2
hb17-tumor_ATGACCACAGCTACAT-1	1256	955	hb17-tumor	tumor	Tr-1
hb17-tumor_ATGACCACATCCAACA-1	13305	4836	hb17-tumor	tumor	Tr-11
hb17-tumor_ATGACCAGTAGAGACC-1	6038	3193	hb17-tumor	tumor	Tr-0
hb17-tumor_ATGACCAGTGGACCTC-1	6154	3058	hb17-tumor	tumor	Tr-7
hb17-tumor_ATGACCATCGGCCCAA-1	9601	3988	hb17-tumor	tumor	Tr-2
hb17-tumor_ATGAGGGAGTAACAGT-1	8906	3622	hb17-tumor	tumor	Tr-3
hb17-tumor_ATGAGGGCATTGGATC-1	2579	1711	hb17-tumor	tumor	Tr-1
hb17-tumor_ATGAGGGTCTCTCGCA-1	9921	3799	hb17-tumor	tumor	Tr-7
hb17-tumor_ATGAGTCAGGATTCAA-1	19441	6421	hb17-tumor	tumor	Tr-2
hb17-tumor_ATGAGTCCACTCAAGT-1	9794	4216	hb17-tumor	tumor	Tr-2
hb17-tumor_ATGAGTCGTAGAGACC-1	5568	2711	hb17-tumor	tumor	Tr-3
hb17-tumor_ATGAGTCGTATGAGCG-1	3426	2093	hb17-tumor	tumor	Tr-7
hb17-tumor_ATGAGTCGTGCAGGAT-1	1478	1089	hb17-tumor	tumor	Tr-6
hb17-tumor_ATGAGTCTCGTAGCCG-1	10926	4617	hb17-tumor	tumor	Tr-2
hb17-tumor_ATGAGTCTCTCCGTGT-1	2939	1875	hb17-tumor	tumor	Tr-6
hb17-tumor_ATGAGTCTCTGCAGCG-1	4943	2758	hb17-tumor	tumor	Tr-7
hb17-tumor_ATGATCGAGCCTGGAA-1	2843	1698	hb17-tumor	tumor	Tr-6
hb17-tumor_ATGATCGAGCGCTGCT-1	1247	979	hb17-tumor	tumor	Tr-1
hb17-tumor_ATGATCGAGGGTAATT-1	2001	1415	hb17-tumor	tumor	Tr-1
hb17-tumor_ATGATCGCACACACGC-1	8436	3857	hb17-tumor	tumor	Tr-0
hb17-tumor_ATGATCGGTGCCTTCT-1	2472	1693	hb17-tumor	tumor	Tr-5
hb17-tumor_ATGATCGTCCATTGTT-1	1585	1211	hb17-tumor	tumor	Tr-1
hb17-tumor_ATGATCGTCTCATTAC-1	2767	1928	hb17-tumor	tumor	Tr-1
hb17-tumor_ATGCATGAGAGAGCAA-1	4501	2674	hb17-tumor	tumor	Tr-6
hb17-tumor_ATGCATGCAAGTAGTA-1	5487	2779	hb17-tumor	tumor	Tr-0
hb17-tumor_ATGCATGCACGGTGAA-1	6043	2897	hb17-tumor	tumor	Tr-3
hb17-tumor_ATGCATGGTGAATTAG-1	3270	2053	hb17-tumor	tumor	Tr-1
hb17-tumor_ATGCATGGTTGCAACT-1	6881	3230	hb17-tumor	tumor	Tr-3
hb17-tumor_ATGCATGTCGAAGGAC-1	4972	2848	hb17-tumor	tumor	Tr-7
hb17-tumor_ATGCATGTCTCTCTAA-1	1421	1083	hb17-tumor	tumor	Tr-1
hb17-tumor_ATGCATGTCTGCTCTG-1	5679	3004	hb17-tumor	tumor	Tr-0
hb17-tumor_ATGCCTCAGCATCAGG-1	14132	5327	hb17-tumor	tumor	Tr-2
hb17-tumor_ATGCCTCAGGCAGCTA-1	14311	5407	hb17-tumor	tumor	Tr-2
hb17-tumor_ATGCCTCCACTTTAGG-1	15044	5010	hb17-tumor	tumor	Tr-2
hb17-tumor_ATGCCTCCAGACAAAT-1	2130	1379	hb17-tumor	tumor	Tr-3
hb17-tumor_ATGCCTCCATCATGAC-1	18966	5724	hb17-tumor	tumor	Tr-2
hb17-tumor_ATGCCTCCATGTGCTA-1	43433	8929	hb17-tumor	tumor	Tr-2
hb17-tumor_ATGCCTCGTAAGGAGA-1	6025	3351	hb17-tumor	tumor	Tr-5
hb17-tumor_ATGCCTCGTCGAGCTC-1	1259	985	hb17-tumor	tumor	Tr-1
hb17-tumor_ATGCCTCGTCTAGATC-1	2733	1612	hb17-tumor	tumor	Tr-6
hb17-tumor_ATGCCTCGTGGTTTGT-1	4056	2307	hb17-tumor	tumor	Tr-3
hb17-tumor_ATGCCTCTCCTACGGG-1	4275	2453	hb17-tumor	tumor	Tr-0
hb17-tumor_ATGCCTCTCCTAGCCT-1	10277	4226	hb17-tumor	tumor	Tr-2
hb17-tumor_ATGCGATAGCCTCCAG-1	4810	2633	hb17-tumor	tumor	Tr-3
hb17-tumor_ATGCGATAGCGCCCAT-1	5441	2864	hb17-tumor	tumor	Tr-0
hb17-tumor_ATGCGATCACTGCTTC-1	8523	3735	hb17-tumor	tumor	Tr-5
hb17-tumor_ATGCGATGTTCTGACA-1	7638	3880	hb17-tumor	tumor	Tr-0
hb17-tumor_ATGCGATTCCGACGGT-1	5498	2971	hb17-tumor	tumor	Tr-0
hb17-tumor_ATGCGATTCCGGACGT-1	3918	2378	hb17-tumor	tumor	Tr-9
hb17-tumor_ATGCGATTCCGGCAGT-1	9298	4094	hb17-tumor	tumor	Tr-0
hb17-tumor_ATGGAGGAGCCGAATG-1	5101	2743	hb17-tumor	tumor	Tr-7
hb17-tumor_ATGGAGGAGCTTACGT-1	9756	4193	hb17-tumor	tumor	Tr-7
hb17-tumor_ATGGAGGCAAGTGGGT-1	6197	3355	hb17-tumor	tumor	Tr-0
hb17-tumor_ATGGAGGCATGTTCAG-1	5775	2998	hb17-tumor	tumor	Tr-0
hb17-tumor_ATGGAGGGTGACAGCA-1	5040	2724	hb17-tumor	tumor	Tr-0
hb17-tumor_ATGGATCAGCGTGAGT-1	6162	3312	hb17-tumor	tumor	Tr-2
hb17-tumor_ATGGATCGTAACTTCG-1	7971	3597	hb17-tumor	tumor	Tr-0
hb17-tumor_ATGGATCGTGTCCACG-1	5478	3022	hb17-tumor	tumor	Tr-2
hb17-tumor_ATGGATCGTTTGTTGG-1	8819	3910	hb17-tumor	tumor	Tr-3
hb17-tumor_ATGGATCTCCCGAGTG-1	2095	1434	hb17-tumor	tumor	Tr-1
hb17-tumor_ATGGATCTCTCTGGTC-1	11517	4553	hb17-tumor	tumor	Tr-6
hb17-tumor_ATGGGAGAGGCAGTCA-1	5381	3027	hb17-tumor	tumor	Tr-5
hb17-tumor_ATGGGAGAGGGACCAT-1	6720	3403	hb17-tumor	tumor	Tr-0
hb17-tumor_ATGGGAGAGGGAGGTG-1	3682	2213	hb17-tumor	tumor	Tr-6
hb17-tumor_ATGGGAGCACATACGT-1	5151	2552	hb17-tumor	tumor	Tr-7
hb17-tumor_ATGGGAGGTAAGATAC-1	3574	2291	hb17-tumor	tumor	Tr-5
hb17-tumor_ATGGGAGTCTCAGGCG-1	6070	2775	hb17-tumor	tumor	Tr-3
hb17-tumor_ATGGGAGTCTCGCGTT-1	14460	5313	hb17-tumor	tumor	Tr-2
hb17-tumor_ATGGGTTAGGTCTGGA-1	3892	2468	hb17-tumor	tumor	Tr-2
hb17-tumor_ATGGGTTAGTAGGAAG-1	4906	2630	hb17-tumor	tumor	Tr-0
hb17-tumor_ATGGGTTAGTCACAGG-1	4660	2606	hb17-tumor	tumor	Tr-8
hb17-tumor_ATGGGTTAGTCGTTAC-1	3840	2271	hb17-tumor	tumor	Tr-7
hb17-tumor_ATGGGTTCAACCAACT-1	3377	2079	hb17-tumor	tumor	Tr-1
hb17-tumor_ATGGGTTCACACGGTC-1	7768	3524	hb17-tumor	tumor	Tr-7
hb17-tumor_ATGGGTTCATGCACTA-1	11342	4392	hb17-tumor	tumor	Tr-2
hb17-tumor_ATGGGTTGTACTGACT-1	8000	3706	hb17-tumor	tumor	Tr-2
hb17-tumor_ATGGGTTGTGATGTAA-1	4773	2730	hb17-tumor	tumor	Tr-2
hb17-tumor_ATGGGTTTCTGTCAGA-1	6577	3190	hb17-tumor	tumor	Tr-7
hb17-tumor_ATGGTTGAGACCATTC-1	8378	3996	hb17-tumor	tumor	Tr-2
hb17-tumor_ATGGTTGAGCAGTACG-1	7567	3797	hb17-tumor	tumor	Tr-0
hb17-tumor_ATGGTTGAGGTTCACT-1	4751	2525	hb17-tumor	tumor	Tr-7
hb17-tumor_ATGGTTGAGTTGCCTA-1	3955	2284	hb17-tumor	tumor	Tr-6
hb17-tumor_ATGGTTGCAGTAGTGG-1	4254	2600	hb17-tumor	tumor	Tr-6
hb17-tumor_ATGGTTGTCAACTTTC-1	8588	4083	hb17-tumor	tumor	Tr-0
hb17-tumor_ATGGTTGTCATTACCT-1	7853	3419	hb17-tumor	tumor	Tr-3
hb17-tumor_ATGGTTGTCGGAGATG-1	1886	1387	hb17-tumor	tumor	Tr-8
hb17-tumor_ATGTCCCAGTGCCGAA-1	5879	3016	hb17-tumor	tumor	Tr-0
hb17-tumor_ATGTCCCAGTTGCCCG-1	6776	3422	hb17-tumor	tumor	Tr-0
hb17-tumor_ATGTCCCCAAGTAGTA-1	7019	3288	hb17-tumor	tumor	Tr-3
hb17-tumor_ATGTCCCCAGTTCCAA-1	1837	1329	hb17-tumor	tumor	Tr-1
hb17-tumor_ATGTCCCCATCTAGAC-1	10972	4575	hb17-tumor	tumor	Tr-2
hb17-tumor_ATGTCCCGTCACAGTT-1	9127	3928	hb17-tumor	tumor	Tr-0
hb17-tumor_ATGTCCCGTGGTTCTA-1	7041	3376	hb17-tumor	tumor	Tr-7
hb17-tumor_ATGTCCCGTTTCTTAC-1	15866	5595	hb17-tumor	tumor	Tr-2
hb17-tumor_ATGTCCCTCCAAGCAT-1	8742	3959	hb17-tumor	tumor	Tr-2
hb17-tumor_ATGTCCCTCCCGAGGT-1	2034	1451	hb17-tumor	tumor	Tr-1
hb17-tumor_ATGTCTTAGATCCTAC-1	4216	2485	hb17-tumor	tumor	Tr-0
hb17-tumor_ATGTCTTCAAACAGGC-1	4181	2450	hb17-tumor	tumor	Tr-0
hb17-tumor_ATGTCTTCATGTTCGA-1	7098	3294	hb17-tumor	tumor	Tr-5
hb17-tumor_ATGTCTTGTCTTAGTG-1	5643	3003	hb17-tumor	tumor	Tr-2
hb17-tumor_ATGTCTTGTTATAGAG-1	2157	1537	hb17-tumor	tumor	Tr-0
hb17-tumor_ATTACCTCACCATTCC-1	8482	3876	hb17-tumor	tumor	Tr-0
hb17-tumor_ATTACCTGTAGAGACC-1	3506	2184	hb17-tumor	tumor	Tr-5
hb17-tumor_ATTACCTTCCGCAACG-1	9048	3821	hb17-tumor	tumor	Tr-7
hb17-tumor_ATTACCTTCTGGGCCA-1	5908	3069	hb17-tumor	tumor	Tr-7
hb17-tumor_ATTACTCAGGTGTGAC-1	6615	3092	hb17-tumor	tumor	Tr-3
hb17-tumor_ATTACTCCAAGCGCTC-1	2353	1640	hb17-tumor	tumor	Tr-0
hb17-tumor_ATTACTCCACTGAGGA-1	3706	2418	hb17-tumor	tumor	Tr-0
hb17-tumor_ATTACTCCATGACAAA-1	1450	1127	hb17-tumor	tumor	Tr-1
hb17-tumor_ATTACTCGTGAATGAT-1	9310	3733	hb17-tumor	tumor	Tr-3
hb17-tumor_ATTACTCGTGAGTGAC-1	3973	2291	hb17-tumor	tumor	Tr-5
hb17-tumor_ATTACTCGTTCACGAT-1	5279	2888	hb17-tumor	tumor	Tr-0
hb17-tumor_ATTACTCTCAATCTTC-1	4407	2385	hb17-tumor	tumor	Tr-7
hb17-tumor_ATTACTCTCCCATAAG-1	6365	2945	hb17-tumor	tumor	Tr-3
hb17-tumor_ATTATCCCAAGGAGTC-1	7667	3388	hb17-tumor	tumor	Tr-0
hb17-tumor_ATTATCCCACCCTAGG-1	9892	4208	hb17-tumor	tumor	Tr-3
hb17-tumor_ATTATCCCAGCCCAGT-1	27972	6860	hb17-tumor	tumor	Tr-2
hb17-tumor_ATTATCCCAGGCCCTA-1	1289	1021	hb17-tumor	tumor	Tr-1
hb17-tumor_ATTATCCTCGACACCG-1	4961	2633	hb17-tumor	tumor	Tr-6
hb17-tumor_ATTATCCTCGTGGAAG-1	9451	4023	hb17-tumor	tumor	Tr-0
hb17-tumor_ATTATCCTCTAGACAC-1	6506	3320	hb17-tumor	tumor	Tr-0
hb17-tumor_ATTCACTAGCGATGAC-1	25558	6870	hb17-tumor	tumor	Tr-0
hb17-tumor_ATTCACTGTAACGCGA-1	2680	1802	hb17-tumor	tumor	Tr-0
hb17-tumor_ATTCACTGTAGCTAAA-1	7629	3670	hb17-tumor	tumor	Tr-2
hb17-tumor_ATTCACTTCAATCGGT-1	3388	2021	hb17-tumor	tumor	Tr-6
hb17-tumor_ATTCACTTCGACGAGA-1	17417	5826	hb17-tumor	tumor	Tr-0
hb17-tumor_ATTCAGGCAAGCCATT-1	5680	3106	hb17-tumor	tumor	Tr-0
hb17-tumor_ATTCAGGCATGAGGGT-1	3640	2245	hb17-tumor	tumor	Tr-9
hb17-tumor_ATTCAGGGTGGTCTTA-1	2167	1570	hb17-tumor	tumor	Tr-1
hb17-tumor_ATTCAGGGTTACACAC-1	2075	1370	hb17-tumor	tumor	Tr-1
hb17-tumor_ATTCAGGTCGGATAAA-1	5879	3167	hb17-tumor	tumor	Tr-0
hb17-tumor_ATTCATCAGAGAGGTA-1	3603	1869	hb17-tumor	tumor	Tr-1
hb17-tumor_ATTCATCCATTGAGGG-1	9461	4102	hb17-tumor	tumor	Tr-7
hb17-tumor_ATTCATCGTCGGCCTA-1	3717	2318	hb17-tumor	tumor	Tr-9
hb17-tumor_ATTCATCGTGATAGAT-1	1464	1164	hb17-tumor	tumor	Tr-2
hb17-tumor_ATTCATCTCACTTTGT-1	2921	1843	hb17-tumor	tumor	Tr-6
hb17-tumor_ATTCATCTCCATATGG-1	2503	1724	hb17-tumor	tumor	Tr-8
hb17-tumor_ATTCATCTCTTGGTCC-1	6776	3339	hb17-tumor	tumor	Tr-9
hb17-tumor_ATTCCATAGACTCTAC-1	2408	1695	hb17-tumor	tumor	Tr-0
hb17-tumor_ATTCCATAGGAGGTTC-1	2804	1895	hb17-tumor	tumor	Tr-0
hb17-tumor_ATTCCATAGTTGTCGT-1	8045	3906	hb17-tumor	tumor	Tr-0
hb17-tumor_ATTCCATCAATATCCG-1	1663	1233	hb17-tumor	tumor	Tr-1
hb17-tumor_ATTCCATCATACTGTG-1	5393	2758	hb17-tumor	tumor	Tr-7
hb17-tumor_ATTCCATGTACGGGAT-1	1191	959	hb17-tumor	tumor	Tr-1
hb17-tumor_ATTCCATTCCGATAAC-1	5037	2429	hb17-tumor	tumor	Tr-3
hb17-tumor_ATTCCCGAGCGGTAAC-1	4902	2725	hb17-tumor	tumor	Tr-11
hb17-tumor_ATTCCCGCAAGCGAGT-1	14792	5430	hb17-tumor	tumor	Tr-2
hb17-tumor_ATTCCCGCAGAACCGA-1	22209	6639	hb17-tumor	tumor	Tr-0
hb17-tumor_ATTCCCGGTACGTAGG-1	5223	2855	hb17-tumor	tumor	Tr-2
hb17-tumor_ATTCCCGGTCCGAAGA-1	2596	1633	hb17-tumor	tumor	Tr-3
hb17-tumor_ATTCCCGTCGGAATGG-1	2441	1662	hb17-tumor	tumor	Tr-0
hb17-tumor_ATTCCCGTCTGTACAG-1	1100	870	hb17-tumor	tumor	Tr-1
hb17-tumor_ATTCCTAAGGTAGCCA-1	2458	1609	hb17-tumor	tumor	Tr-6
hb17-tumor_ATTCCTACACTTTATC-1	4048	2320	hb17-tumor	tumor	Tr-5
hb17-tumor_ATTCGTTCAGCGTTTA-1	6721	3268	hb17-tumor	tumor	Tr-0
hb17-tumor_ATTCGTTCATGTTACG-1	3489	2131	hb17-tumor	tumor	Tr-0
hb17-tumor_ATTCGTTGTATGTCAC-1	1686	1308	hb17-tumor	tumor	Tr-0
hb17-tumor_ATTCGTTTCAGACTGT-1	8943	3938	hb17-tumor	tumor	Tr-3
hb17-tumor_ATTCTACAGGTGCATG-1	10468	3836	hb17-tumor	tumor	Tr-3
hb17-tumor_ATTCTACCAAACACGG-1	3611	2180	hb17-tumor	tumor	Tr-5
hb17-tumor_ATTCTACGTACACTCA-1	11386	4318	hb17-tumor	tumor	Tr-3
hb17-tumor_ATTCTACGTAGACAAT-1	9166	3863	hb17-tumor	tumor	Tr-7
hb17-tumor_ATTCTACGTCTTGCGG-1	6217	3185	hb17-tumor	tumor	Tr-5
hb17-tumor_ATTCTACGTGCAAGAC-1	12279	4983	hb17-tumor	tumor	Tr-2
hb17-tumor_ATTCTACTCAGCACCG-1	1114	921	hb17-tumor	tumor	Tr-1
hb17-tumor_ATTCTACTCCGACAGC-1	5699	2671	hb17-tumor	tumor	Tr-5
hb17-tumor_ATTCTTGAGCGGCTCT-1	9469	4199	hb17-tumor	tumor	Tr-7
hb17-tumor_ATTCTTGCAACCGCCA-1	5697	2918	hb17-tumor	tumor	Tr-0
hb17-tumor_ATTCTTGCAGAATTCC-1	6279	3283	hb17-tumor	tumor	Tr-2
hb17-tumor_ATTCTTGCATGTGCTA-1	2150	1466	hb17-tumor	tumor	Tr-2
hb17-tumor_ATTCTTGGTCCCTGAG-1	7370	3449	hb17-tumor	tumor	Tr-0
hb17-tumor_ATTCTTGGTTGTGTAC-1	3615	2125	hb17-tumor	tumor	Tr-6
hb17-tumor_ATTCTTGTCGTACCTC-1	3399	2080	hb17-tumor	tumor	Tr-0
hb17-tumor_ATTGTTCAGACCGCCT-1	5161	2873	hb17-tumor	tumor	Tr-8
hb17-tumor_ATTGTTCAGTAAACAC-1	1267	990	hb17-tumor	tumor	Tr-1
hb17-tumor_ATTGTTCAGTATGATG-1	6978	2990	hb17-tumor	tumor	Tr-3
hb17-tumor_ATTGTTCCAGCGTACC-1	13010	4971	hb17-tumor	tumor	Tr-2
hb17-tumor_ATTGTTCCAGCGTAGA-1	3057	2044	hb17-tumor	tumor	Tr-5
hb17-tumor_ATTGTTCGTATCGTGT-1	5557	3087	hb17-tumor	tumor	Tr-2
hb17-tumor_ATTGTTCGTCACTTCC-1	6613	3118	hb17-tumor	tumor	Tr-0
hb17-tumor_ATTGTTCGTCTTAGTG-1	4779	2596	hb17-tumor	tumor	Tr-7
hb17-tumor_ATTGTTCTCACGAACT-1	4687	2625	hb17-tumor	tumor	Tr-0
hb17-tumor_ATTGTTCTCCCATTCG-1	3104	2073	hb17-tumor	tumor	Tr-0
hb17-tumor_ATTTACCAGAATTGCA-1	7080	3570	hb17-tumor	tumor	Tr-2
hb17-tumor_ATTTACCAGCAGGGAG-1	6780	3302	hb17-tumor	tumor	Tr-1
hb17-tumor_ATTTACCAGCGCATCC-1	8019	3337	hb17-tumor	tumor	Tr-3
hb17-tumor_ATTTACCCAGTGACCC-1	4219	2563	hb17-tumor	tumor	Tr-1
hb17-tumor_ATTTACCTCAGCACCG-1	6326	3150	hb17-tumor	tumor	Tr-8
hb17-tumor_ATTTACCTCCTATTGT-1	15942	5078	hb17-tumor	tumor	Tr-2
hb17-tumor_ATTTCACAGGATACGC-1	4413	2570	hb17-tumor	tumor	Tr-7
hb17-tumor_ATTTCACAGGTATTGA-1	7061	3308	hb17-tumor	tumor	Tr-2
hb17-tumor_ATTTCACCAAGTGATA-1	11406	4444	hb17-tumor	tumor	Tr-2
hb17-tumor_ATTTCACGTCAAACGG-1	3956	2216	hb17-tumor	tumor	Tr-3
hb17-tumor_ATTTCACGTCGTTGCG-1	7170	3244	hb17-tumor	tumor	Tr-0
hb17-tumor_ATTTCACTCACTGATG-1	4036	2293	hb17-tumor	tumor	Tr-7
hb17-tumor_ATTTCACTCCGTGGCA-1	3947	2403	hb17-tumor	tumor	Tr-2
hb17-tumor_ATTTCTGAGGCCTGCT-1	6455	3164	hb17-tumor	tumor	Tr-6
hb17-tumor_ATTTCTGCATTGCAAC-1	2367	1624	hb17-tumor	tumor	Tr-8
hb17-tumor_ATTTCTGGTGGAACCA-1	2225	1485	hb17-tumor	tumor	Tr-6
hb17-tumor_ATTTCTGTCCTGTAAG-1	3482	2215	hb17-tumor	tumor	Tr-0
hb17-tumor_ATTTCTGTCTTCGACC-1	4786	2600	hb17-tumor	tumor	Tr-0
hb17-tumor_CAAAGAAAGCCTTGAT-1	20276	5812	hb17-tumor	tumor	Tr-3
hb17-tumor_CAAAGAACAACAGAGC-1	4608	2600	hb17-tumor	tumor	Tr-7
hb17-tumor_CAAAGAACACAAAGCG-1	7256	3480	hb17-tumor	tumor	Tr-0
hb17-tumor_CAAAGAATCAAGGTGG-1	5262	2809	hb17-tumor	tumor	Tr-0
hb17-tumor_CAAAGAATCAGACCTA-1	1404	1089	hb17-tumor	tumor	Tr-1
hb17-tumor_CAAAGAATCGTGTGGC-1	7002	3333	hb17-tumor	tumor	Tr-3
hb17-tumor_CAACAACCACGTATAC-1	6396	3255	hb17-tumor	tumor	Tr-0
hb17-tumor_CAACAACTCGAGATGG-1	12575	4645	hb17-tumor	tumor	Tr-2
hb17-tumor_CAACAACTCGTGGGAA-1	5301	2880	hb17-tumor	tumor	Tr-0
hb17-tumor_CAACAGTAGGTCTACT-1	2234	1638	hb17-tumor	tumor	Tr-1
hb17-tumor_CAACAGTCACCAGCCA-1	2374	1658	hb17-tumor	tumor	Tr-1
hb17-tumor_CAACAGTGTCAGTCTA-1	3465	2204	hb17-tumor	tumor	Tr-1
hb17-tumor_CAACAGTTCAAGGACG-1	6069	3042	hb17-tumor	tumor	Tr-5
hb17-tumor_CAACAGTTCTCCGTGT-1	6611	3327	hb17-tumor	tumor	Tr-6
hb17-tumor_CAACCAAAGAAGCCTG-1	8878	3832	hb17-tumor	tumor	Tr-2
hb17-tumor_CAACCAAAGCATCTTG-1	6672	3199	hb17-tumor	tumor	Tr-6
hb17-tumor_CAACCAAAGGTCCAGA-1	7553	3687	hb17-tumor	tumor	Tr-2
hb17-tumor_CAACCAAAGTGCGTCC-1	3116	1988	hb17-tumor	tumor	Tr-1
hb17-tumor_CAACCAACAATACCCA-1	7370	3430	hb17-tumor	tumor	Tr-0
hb17-tumor_CAACCAACAGGAGGTT-1	4156	2375	hb17-tumor	tumor	Tr-0
hb17-tumor_CAACCAACATGAAGCG-1	15383	5637	hb17-tumor	tumor	Tr-2
hb17-tumor_CAACCAAGTCTTGAGT-1	10149	4369	hb17-tumor	tumor	Tr-2
hb17-tumor_CAACCAAGTGAATTGA-1	13176	5307	hb17-tumor	tumor	Tr-2
hb17-tumor_CAACCAAGTGATTCTG-1	13644	5034	hb17-tumor	tumor	Tr-8
hb17-tumor_CAACCAAGTTGTGGAG-1	4431	2538	hb17-tumor	tumor	Tr-0
hb17-tumor_CAACCAATCCCAGGCA-1	8779	3997	hb17-tumor	tumor	Tr-0
hb17-tumor_CAACCAATCGACCAAT-1	1243	972	hb17-tumor	tumor	Tr-1
hb17-tumor_CAACCAATCTGATGGT-1	5714	3139	hb17-tumor	tumor	Tr-7
hb17-tumor_CAACCTCAGCTACTGT-1	8398	3566	hb17-tumor	tumor	Tr-7
hb17-tumor_CAACCTCCAAGTTCGT-1	7100	3429	hb17-tumor	tumor	Tr-7
hb17-tumor_CAACCTCCAGGTTACT-1	7812	3480	hb17-tumor	tumor	Tr-7
hb17-tumor_CAACCTCCATGACTCA-1	6786	3242	hb17-tumor	tumor	Tr-7
hb17-tumor_CAACCTCGTAACAGTA-1	3272	2035	hb17-tumor	tumor	Tr-6
hb17-tumor_CAACCTCGTACTGCGC-1	4306	2619	hb17-tumor	tumor	Tr-1
hb17-tumor_CAACCTCGTGCTAGCC-1	8627	3983	hb17-tumor	tumor	Tr-2
hb17-tumor_CAACCTCTCATACGAC-1	7813	3466	hb17-tumor	tumor	Tr-3
hb17-tumor_CAACCTCTCCCGTGTT-1	5849	2975	hb17-tumor	tumor	Tr-0
hb17-tumor_CAACCTCTCCCTCGAT-1	16523	4609	hb17-tumor	tumor	Tr-3
hb17-tumor_CAACGATAGTGGTCAG-1	8230	3661	hb17-tumor	tumor	Tr-0
hb17-tumor_CAACGATCAACACAAA-1	15409	5494	hb17-tumor	tumor	Tr-2
hb17-tumor_CAACGATGTCTCCTGT-1	7928	3736	hb17-tumor	tumor	Tr-0
hb17-tumor_CAACGATGTGGACAGT-1	8460	3759	hb17-tumor	tumor	Tr-5
hb17-tumor_CAACGATTCAGCCCAG-1	11619	4693	hb17-tumor	tumor	Tr-2
hb17-tumor_CAACGATTCATGGATC-1	6667	3254	hb17-tumor	tumor	Tr-0
hb17-tumor_CAACGGCAGAAAGTCT-1	6001	3112	hb17-tumor	tumor	Tr-7
hb17-tumor_CAACGGCAGCAAGTGC-1	14613	5317	hb17-tumor	tumor	Tr-0
hb17-tumor_CAACGGCAGCATTGAA-1	31465	7550	hb17-tumor	tumor	Tr-2
hb17-tumor_CAACGGCAGCTAAACA-1	5022	2757	hb17-tumor	tumor	Tr-1
hb17-tumor_CAACGGCAGGGCTGAT-1	2220	1529	hb17-tumor	tumor	Tr-6
hb17-tumor_CAACGGCCACGCGTCA-1	13094	5095	hb17-tumor	tumor	Tr-2
hb17-tumor_CAACGGCCATATACCG-1	1145	869	hb17-tumor	tumor	Tr-1
hb17-tumor_CAACGGCGTAATTGGA-1	9394	4258	hb17-tumor	tumor	Tr-6
hb17-tumor_CAACGGCTCACTAGCA-1	9824	4037	hb17-tumor	tumor	Tr-7
hb17-tumor_CAACGGCTCGGCCTTT-1	24117	6498	hb17-tumor	tumor	Tr-3
hb17-tumor_CAAGACTAGTGTTCAC-1	6493	3536	hb17-tumor	tumor	Tr-6
hb17-tumor_CAAGACTCATTCAGCA-1	2482	1668	hb17-tumor	tumor	Tr-7
hb17-tumor_CAAGACTGTCTACAGT-1	10882	4158	hb17-tumor	tumor	Tr-7
hb17-tumor_CAAGACTTCAGTCAGT-1	16107	4799	hb17-tumor	tumor	Tr-0
hb17-tumor_CAAGACTTCCGACATA-1	4915	2764	hb17-tumor	tumor	Tr-0
hb17-tumor_CAAGACTTCGTCAACA-1	9809	4383	hb17-tumor	tumor	Tr-5
hb17-tumor_CAAGAGGAGGAGGTTC-1	8291	4038	hb17-tumor	tumor	Tr-2
hb17-tumor_CAAGAGGCACCAGTTA-1	5915	3082	hb17-tumor	tumor	Tr-7
hb17-tumor_CAAGAGGCAGCGGATA-1	6419	3268	hb17-tumor	tumor	Tr-0
hb17-tumor_CAAGAGGGTACCCAGC-1	1826	1315	hb17-tumor	tumor	Tr-1
hb17-tumor_CAAGAGGGTCTAACGT-1	9045	3929	hb17-tumor	tumor	Tr-0
hb17-tumor_CAAGAGGTCCTCATAT-1	3025	2001	hb17-tumor	tumor	Tr-6
hb17-tumor_CAAGCTAAGCGTCGAA-1	17863	6249	hb17-tumor	tumor	Tr-5
hb17-tumor_CAAGCTAAGTACAGAT-1	1242	968	hb17-tumor	tumor	Tr-1
hb17-tumor_CAAGCTACAACGCATT-1	16969	5568	hb17-tumor	tumor	Tr-2
hb17-tumor_CAAGCTAGTACACGCC-1	3602	2255	hb17-tumor	tumor	Tr-7
hb17-tumor_CAAGCTAGTCAGTCTA-1	1377	1061	hb17-tumor	tumor	Tr-1
hb17-tumor_CAAGCTAGTCGGCTAC-1	2044	1479	hb17-tumor	tumor	Tr-0
hb17-tumor_CAAGCTAGTGTGATGG-1	5675	3103	hb17-tumor	tumor	Tr-0
hb17-tumor_CAAGCTAGTGTTGCCG-1	11995	4663	hb17-tumor	tumor	Tr-2
hb17-tumor_CAAGCTAGTTTGAACC-1	5387	3015	hb17-tumor	tumor	Tr-5
hb17-tumor_CAAGCTATCAGTCTTT-1	6551	3163	hb17-tumor	tumor	Tr-7
hb17-tumor_CAAGCTATCGTAGTGT-1	3339	2190	hb17-tumor	tumor	Tr-0
hb17-tumor_CAAGGGAAGAGGATGA-1	14028	5073	hb17-tumor	tumor	Tr-7
hb17-tumor_CAAGGGAAGCATCCTA-1	6976	3625	hb17-tumor	tumor	Tr-0
hb17-tumor_CAAGGGAAGCTCGACC-1	3934	2316	hb17-tumor	tumor	Tr-1
hb17-tumor_CAAGGGACAGCTACCG-1	4407	2482	hb17-tumor	tumor	Tr-2
hb17-tumor_CAAGGGACATTCTCTA-1	3513	2230	hb17-tumor	tumor	Tr-8
hb17-tumor_CAAGGGAGTTAGTCGT-1	7604	3771	hb17-tumor	tumor	Tr-5
hb17-tumor_CAAGGGAGTTCAACGT-1	4764	2656	hb17-tumor	tumor	Tr-7
hb17-tumor_CAATACGAGAGCAGCT-1	10980	4598	hb17-tumor	tumor	Tr-2
hb17-tumor_CAATACGAGGTCGTCC-1	3790	2454	hb17-tumor	tumor	Tr-8
hb17-tumor_CAATACGAGGTTCCAT-1	10566	4555	hb17-tumor	tumor	Tr-0
hb17-tumor_CAATACGGTAGACAAT-1	8322	3780	hb17-tumor	tumor	Tr-7
hb17-tumor_CAATACGGTGCCTGAC-1	7975	3612	hb17-tumor	tumor	Tr-0
hb17-tumor_CAATACGGTTTCGACA-1	4769	2793	hb17-tumor	tumor	Tr-5
hb17-tumor_CAATACGTCTCCTACG-1	5769	2759	hb17-tumor	tumor	Tr-7
hb17-tumor_CAATCGAAGACCTTTG-1	7649	3599	hb17-tumor	tumor	Tr-7
hb17-tumor_CAATCGAAGATTGACA-1	9681	4427	hb17-tumor	tumor	Tr-2
hb17-tumor_CAATCGAAGTAGAATC-1	4392	2597	hb17-tumor	tumor	Tr-0
hb17-tumor_CAATCGAAGTTACGGG-1	4969	2804	hb17-tumor	tumor	Tr-7
hb17-tumor_CAATCGACAGGACGAT-1	6467	3321	hb17-tumor	tumor	Tr-8
hb17-tumor_CAATCGAGTACAGGTG-1	4800	2796	hb17-tumor	tumor	Tr-1
hb17-tumor_CAATCGAGTCATAAAG-1	3750	2214	hb17-tumor	tumor	Tr-0
hb17-tumor_CAATCGAGTGAACGGT-1	1922	1406	hb17-tumor	tumor	Tr-1
hb17-tumor_CAATCGAGTTCAAACC-1	1615	1235	hb17-tumor	tumor	Tr-1
hb17-tumor_CAATCGATCGGACGTC-1	1157	947	hb17-tumor	tumor	Tr-8
hb17-tumor_CAATGACGTCCTATAG-1	7650	3657	hb17-tumor	tumor	Tr-7
hb17-tumor_CAATTTCAGCCTAGGA-1	4022	2298	hb17-tumor	tumor	Tr-3
hb17-tumor_CAATTTCCATCGATGT-1	3433	2123	hb17-tumor	tumor	Tr-1
hb17-tumor_CAATTTCGTCAAATCC-1	6892	3031	hb17-tumor	tumor	Tr-7
hb17-tumor_CAATTTCTCAAAGGAT-1	2538	1661	hb17-tumor	tumor	Tr-0
hb17-tumor_CAATTTCTCCCTCATG-1	3071	2000	hb17-tumor	tumor	Tr-1
hb17-tumor_CAATTTCTCTTGCAAG-1	14417	5271	hb17-tumor	tumor	Tr-0
hb17-tumor_CACAACAAGGCTCCCA-1	1448	1115	hb17-tumor	tumor	Tr-1
hb17-tumor_CACAACAAGTAACCTC-1	7002	3498	hb17-tumor	tumor	Tr-0
hb17-tumor_CACAACACAATTGAGA-1	24199	7036	hb17-tumor	tumor	Tr-2
hb17-tumor_CACAACACACACCGCA-1	6163	2930	hb17-tumor	tumor	Tr-7
hb17-tumor_CACAACAGTAGACAGC-1	14492	4768	hb17-tumor	tumor	Tr-5
hb17-tumor_CACAACAGTAGCGCTC-1	30954	7494	hb17-tumor	tumor	Tr-5
hb17-tumor_CACAACAGTCTAGGTT-1	1269	970	hb17-tumor	tumor	Tr-1
hb17-tumor_CACAACAGTGCGGTAA-1	11777	3877	hb17-tumor	tumor	Tr-3
hb17-tumor_CACAACAGTTTCACTT-1	7801	3638	hb17-tumor	tumor	Tr-7
hb17-tumor_CACAACATCGCAAGAG-1	4923	2586	hb17-tumor	tumor	Tr-3
hb17-tumor_CACACAAAGAATCCCT-1	9604	3760	hb17-tumor	tumor	Tr-3
hb17-tumor_CACACAAAGCATCCTA-1	1167	932	hb17-tumor	tumor	Tr-1
hb17-tumor_CACACAAGTTAGAAGT-1	4185	2431	hb17-tumor	tumor	Tr-0
hb17-tumor_CACACAATCGCTGCGA-1	7705	3511	hb17-tumor	tumor	Tr-0
hb17-tumor_CACAGATAGACGACTG-1	10034	4312	hb17-tumor	tumor	Tr-0
hb17-tumor_CACAGATAGTAATTGG-1	9147	3908	hb17-tumor	tumor	Tr-7
hb17-tumor_CACAGATAGTCATACC-1	7444	3630	hb17-tumor	tumor	Tr-0
hb17-tumor_CACAGATCAGTTGTCA-1	1768	1302	hb17-tumor	tumor	Tr-1
hb17-tumor_CACAGATGTAAGGCTG-1	3483	2208	hb17-tumor	tumor	Tr-0
hb17-tumor_CACAGATGTACAGGTG-1	6042	3051	hb17-tumor	tumor	Tr-0
hb17-tumor_CACAGATTCAGAGCGA-1	7267	3655	hb17-tumor	tumor	Tr-0
hb17-tumor_CACAGATTCATGTCTT-1	7249	3497	hb17-tumor	tumor	Tr-5
hb17-tumor_CACAGGCAGGTTGTTC-1	11018	4257	hb17-tumor	tumor	Tr-0
hb17-tumor_CACAGGCAGTCGGCCT-1	4022	2508	hb17-tumor	tumor	Tr-2
hb17-tumor_CACAGGCCAAATGGCG-1	10019	4262	hb17-tumor	tumor	Tr-7
hb17-tumor_CACAGGCCACACCTAA-1	11882	4417	hb17-tumor	tumor	Tr-7
hb17-tumor_CACAGGCCACTCCCTA-1	11883	4635	hb17-tumor	tumor	Tr-0
hb17-tumor_CACAGGCCATGGAATA-1	5174	2750	hb17-tumor	tumor	Tr-5
hb17-tumor_CACAGGCGTTTACTTC-1	5017	2814	hb17-tumor	tumor	Tr-2
hb17-tumor_CACAGGCTCCCACAGG-1	17250	5575	hb17-tumor	tumor	Tr-7
hb17-tumor_CACAGGCTCCTATGGA-1	1448	1136	hb17-tumor	tumor	Tr-1
hb17-tumor_CACAGGCTCGGAACTT-1	1808	1331	hb17-tumor	tumor	Tr-1
hb17-tumor_CACAGGCTCGGTTAGT-1	5114	2887	hb17-tumor	tumor	Tr-5
hb17-tumor_CACATGAAGCAAGCCA-1	6456	3370	hb17-tumor	tumor	Tr-0
hb17-tumor_CACATGAAGCTGTTCA-1	2771	1693	hb17-tumor	tumor	Tr-7
hb17-tumor_CACATGACAACACACT-1	15094	5031	hb17-tumor	tumor	Tr-0
hb17-tumor_CACATGACATTGACAC-1	5427	2987	hb17-tumor	tumor	Tr-0
hb17-tumor_CACATGAGTTTACGTG-1	5800	2753	hb17-tumor	tumor	Tr-3
hb17-tumor_CACATGATCGGTTGTA-1	20509	6256	hb17-tumor	tumor	Tr-7
hb17-tumor_CACCAAAAGACCATGG-1	2809	1755	hb17-tumor	tumor	Tr-1
hb17-tumor_CACCAAAAGCCGAATG-1	13326	4952	hb17-tumor	tumor	Tr-0
hb17-tumor_CACCAAACACTCTGCT-1	7547	3546	hb17-tumor	tumor	Tr-0
hb17-tumor_CACCAAACAGAAATTG-1	4124	2426	hb17-tumor	tumor	Tr-5
hb17-tumor_CACCAAACAGTCAGCC-1	8437	3938	hb17-tumor	tumor	Tr-5
hb17-tumor_CACCAAAGTCACAATC-1	1787	1299	hb17-tumor	tumor	Tr-1
hb17-tumor_CACCAAAGTGTCCGGT-1	4635	2581	hb17-tumor	tumor	Tr-0
hb17-tumor_CACCAAATCCACTTCG-1	8853	3909	hb17-tumor	tumor	Tr-8
hb17-tumor_CACCAAATCCCTCTTT-1	1246	970	hb17-tumor	tumor	Tr-1
hb17-tumor_CACCAAATCTCTATGT-1	4441	2544	hb17-tumor	tumor	Tr-0
hb17-tumor_CACCGTTAGGGCTTCC-1	13031	4967	hb17-tumor	tumor	Tr-5
hb17-tumor_CACCGTTCACTAGTAC-1	5254	2938	hb17-tumor	tumor	Tr-0
hb17-tumor_CACCGTTCATAATCGC-1	7070	3365	hb17-tumor	tumor	Tr-2
hb17-tumor_CACCGTTGTCGACTGC-1	10331	4573	hb17-tumor	tumor	Tr-2
[truncated: 50,629 more rows]
