# Supplementary material for: Identification of distinct tumor cell populations and key genetic mechanisms through single cell sequencing in hepatoblastoma
Source: Commun Biol. 2021 Sep 8;4:1049. doi: 10.1038/s42003-021-02562-8 (PMC8426487; doi:10.1038/s42003-021-02562-8)
Supplement: Supplementary file 10 — Supplementary Data 7 [file 42003_2021_2562_MOESM10_ESM.xlsx]

## Sheet: gene_module_report (49)
Gene modules of tumor clusters within tumor and PDX. Each tumor cluster was compared to the rest of cells in that sample group. Student t tests were used and scores were calculated. Gene modules with top 200 most significantly upregulated genes were generated. Differerence of normalized expression values between the selected cell type and rest of cells were shown. (See more details in https://top…
module-name	gene	score	difference	mean	scope	sample_group	cluster
pdx-tr-0|pdx	PTP4A1	42.5786	2.85271	9.28272	pdx	pdx	Tr-0
pdx-tr-0|pdx	AC087482.1	40.4234	2.75563	5.87456	pdx	pdx	Tr-0
pdx-tr-0|pdx	MLXIPL	40.2883	2.71546	7.65152	pdx	pdx	Tr-0
pdx-tr-0|pdx	THRB	40.1408	2.69431	8.4076	pdx	pdx	Tr-0
pdx-tr-0|pdx	SNTG1	38.4956	2.28041	10.5837	pdx	pdx	Tr-0
pdx-tr-0|pdx	SNAP25-AS1	38.3451	2.5918	10.133	pdx	pdx	Tr-0
pdx-tr-0|pdx	AL391117.1	38.2748	2.6202	8.97309	pdx	pdx	Tr-0
pdx-tr-0|pdx	SNAP25	38.2416	2.58707	6.04995	pdx	pdx	Tr-0
pdx-tr-0|pdx	LDLRAD4	37.4977	2.59812	7.76235	pdx	pdx	Tr-0
pdx-tr-0|pdx	DLC1	37.367	2.41976	9.42396	pdx	pdx	Tr-0
pdx-tr-0|pdx	GPC3	37.1291	0.881468	12.309	pdx	pdx	Tr-0
pdx-tr-0|pdx	LIPC	36.5761	2.56819	6.88767	pdx	pdx	Tr-0
pdx-tr-0|pdx	KCNQ1	36.2615	2.36485	8.93393	pdx	pdx	Tr-0
pdx-tr-0|pdx	COL27A1	36.099	2.37159	8.56664	pdx	pdx	Tr-0
pdx-tr-0|pdx	KCNQ1OT1	35.8485	2.11089	10.2322	pdx	pdx	Tr-0
pdx-tr-0|pdx	PAH	34.8006	2.26152	8.55785	pdx	pdx	Tr-0
pdx-tr-0|pdx	PARD3B	34.4332	1.65763	11.0524	pdx	pdx	Tr-0
pdx-tr-0|pdx	ABCC6	33.6028	2.22004	7.77236	pdx	pdx	Tr-0
pdx-tr-0|pdx	SERPINF2	33.3716	2.20583	7.76943	pdx	pdx	Tr-0
pdx-tr-0|pdx	BDH1	33.2217	2.15861	4.49229	pdx	pdx	Tr-0
pdx-tr-0|pdx	GAS2	33.05	2.2123	7.6226	pdx	pdx	Tr-0
pdx-tr-0|pdx	HPN	32.8822	2.21864	7.4432	pdx	pdx	Tr-0
pdx-tr-0|pdx	ABCA1	32.3704	2.19637	6.98829	pdx	pdx	Tr-0
pdx-tr-0|pdx	FOXP1	32.3066	1.87509	9.85696	pdx	pdx	Tr-0
pdx-tr-0|pdx	CDHR3	32.1236	2.16018	5.82654	pdx	pdx	Tr-0
pdx-tr-0|pdx	ITPR2	32.0538	1.81787	10.3413	pdx	pdx	Tr-0
pdx-tr-0|pdx	HNF4A	31.9907	2.07434	8.24842	pdx	pdx	Tr-0
pdx-tr-0|pdx	PRKN	31.8629	2.21952	6.95245	pdx	pdx	Tr-0
pdx-tr-0|pdx	SHANK2	31.848	2.18337	7.19543	pdx	pdx	Tr-0
pdx-tr-0|pdx	KLB	31.5306	2.18091	6.6559	pdx	pdx	Tr-0
pdx-tr-0|pdx	ABCG5	31.2293	1.99441	4.45557	pdx	pdx	Tr-0
pdx-tr-0|pdx	SUGCT	31.2049	2.18953	7.10137	pdx	pdx	Tr-0
pdx-tr-0|pdx	SLC22A7	31.1317	1.87295	3.63915	pdx	pdx	Tr-0
pdx-tr-0|pdx	FTCD	30.9863	2.11727	5.87332	pdx	pdx	Tr-0
pdx-tr-0|pdx	A1CF	30.7898	2.06519	7.57355	pdx	pdx	Tr-0
pdx-tr-0|pdx	GPAM	30.7477	2.12519	6.8347	pdx	pdx	Tr-0
pdx-tr-0|pdx	PRLR	30.6417	2.00802	4.78084	pdx	pdx	Tr-0
pdx-tr-0|pdx	AIG1	30.5108	2.0889	7.12747	pdx	pdx	Tr-0
pdx-tr-0|pdx	AL356056.2	30.3474	2.06968	6.50496	pdx	pdx	Tr-0
pdx-tr-0|pdx	CYP27A1	30.3194	2.07552	5.83674	pdx	pdx	Tr-0
pdx-tr-0|pdx	CA5A	30.2428	2.05659	6.31225	pdx	pdx	Tr-0
pdx-tr-0|pdx	PID1	30.2048	2.09909	8.28084	pdx	pdx	Tr-0
pdx-tr-0|pdx	FYB2	30.166	1.95764	4.69554	pdx	pdx	Tr-0
pdx-tr-0|pdx	LINC01146	30.1652	2.31135	6.72876	pdx	pdx	Tr-0
pdx-tr-0|pdx	NR1H4	30.0467	2.03699	4.85995	pdx	pdx	Tr-0
pdx-tr-0|pdx	AL117190.2	30.0158	2.09335	7.87654	pdx	pdx	Tr-0
pdx-tr-0|pdx	AL139383.1	29.995	2.03541	5.09196	pdx	pdx	Tr-0
pdx-tr-0|pdx	MEG3	29.9232	1.89655	8.8751	pdx	pdx	Tr-0
pdx-tr-0|pdx	RHBG	29.7716	1.97097	7.95499	pdx	pdx	Tr-0
pdx-tr-0|pdx	MLIP	29.7335	1.7984	3.8416	pdx	pdx	Tr-0
pdx-tr-0|pdx	ZNF710	29.6006	1.99387	7.5308	pdx	pdx	Tr-0
pdx-tr-0|pdx	ASGR1	29.5991	2.03737	8.10132	pdx	pdx	Tr-0
pdx-tr-0|pdx	AC068631.1	29.5126	2.07698	5.39851	pdx	pdx	Tr-0
pdx-tr-0|pdx	RGN	29.2989	1.99684	5.8611	pdx	pdx	Tr-0
pdx-tr-0|pdx	ABCG8	29.2761	1.85122	4.30079	pdx	pdx	Tr-0
pdx-tr-0|pdx	AC022146.2	29.0664	1.9728	6.14199	pdx	pdx	Tr-0
pdx-tr-0|pdx	SORBS2	29.0636	2.01464	7.06823	pdx	pdx	Tr-0
pdx-tr-0|pdx	KLF12	29.0433	1.99348	6.67392	pdx	pdx	Tr-0
pdx-tr-0|pdx	RAP2C-AS1	29.028	1.97887	8.07316	pdx	pdx	Tr-0
pdx-tr-0|pdx	MAP3K13	28.9972	1.97874	6.8366	pdx	pdx	Tr-0
pdx-tr-0|pdx	L3MBTL4	28.924	2.01799	4.84932	pdx	pdx	Tr-0
pdx-tr-0|pdx	APBB2	28.8744	1.80123	9.22809	pdx	pdx	Tr-0
pdx-tr-0|pdx	LINC01239	28.8429	1.78385	3.63441	pdx	pdx	Tr-0
pdx-tr-0|pdx	TAOK3	28.7312	1.97545	7.17821	pdx	pdx	Tr-0
pdx-tr-0|pdx	SNTB1	28.6812	1.51384	10.4803	pdx	pdx	Tr-0
pdx-tr-0|pdx	NR2F2-AS1	28.6777	1.74372	3.82858	pdx	pdx	Tr-0
pdx-tr-0|pdx	CERS4	28.6556	1.93659	7.02842	pdx	pdx	Tr-0
pdx-tr-0|pdx	GLUD1	28.5095	1.56429	9.82719	pdx	pdx	Tr-0
pdx-tr-0|pdx	CACNA1D	28.3701	1.98089	6.21969	pdx	pdx	Tr-0
pdx-tr-0|pdx	AC012409.2	28.3154	1.53548	2.9503	pdx	pdx	Tr-0
pdx-tr-0|pdx	RELN	28.1297	2.146	7.07786	pdx	pdx	Tr-0
pdx-tr-0|pdx	MGMT	27.9481	1.88394	7.38591	pdx	pdx	Tr-0
pdx-tr-0|pdx	PTPRK	27.9275	1.72208	8.66876	pdx	pdx	Tr-0
pdx-tr-0|pdx	MTSS1	27.707	1.84127	7.88161	pdx	pdx	Tr-0
pdx-tr-0|pdx	FTX	27.6266	1.43327	10.213	pdx	pdx	Tr-0
pdx-tr-0|pdx	DENND5B	27.5838	1.77996	8.2313	pdx	pdx	Tr-0
pdx-tr-0|pdx	EVA1C	27.5351	1.6767	3.762	pdx	pdx	Tr-0
pdx-tr-0|pdx	FBXO31	27.3576	1.85487	6.68629	pdx	pdx	Tr-0
pdx-tr-0|pdx	SPTLC3	27.3127	1.89766	5.62592	pdx	pdx	Tr-0
pdx-tr-0|pdx	DAB1	27.2806	1.91254	6.32307	pdx	pdx	Tr-0
pdx-tr-0|pdx	TBCK	27.275	1.77564	8.08844	pdx	pdx	Tr-0
pdx-tr-0|pdx	HNF4A-AS1	27.2568	1.86385	6.35928	pdx	pdx	Tr-0
pdx-tr-0|pdx	ELL2	27.2318	1.74767	8.46244	pdx	pdx	Tr-0
pdx-tr-0|pdx	LRMDA	27.1913	1.74473	9.83083	pdx	pdx	Tr-0
pdx-tr-0|pdx	ABCD3	27.0602	1.74338	8.19523	pdx	pdx	Tr-0
pdx-tr-0|pdx	TSHZ2	26.9396	1.73219	9.21335	pdx	pdx	Tr-0
pdx-tr-0|pdx	SLC22A3	26.9381	1.85915	5.53625	pdx	pdx	Tr-0
pdx-tr-0|pdx	CPB2-AS1	26.8854	1.88511	6.03227	pdx	pdx	Tr-0
pdx-tr-0|pdx	AC008014.1	26.8047	1.86058	5.87049	pdx	pdx	Tr-0
pdx-tr-0|pdx	BBOX1-AS1	26.7746	1.75858	4.79319	pdx	pdx	Tr-0
pdx-tr-0|pdx	PPP6R2	26.7639	1.72687	8.00456	pdx	pdx	Tr-0
pdx-tr-0|pdx	AC007364.1	26.7129	1.73919	4.53663	pdx	pdx	Tr-0
pdx-tr-0|pdx	XYLB	26.6866	1.83331	5.81024	pdx	pdx	Tr-0
pdx-tr-0|pdx	LINC02027	26.5629	1.78642	4.21103	pdx	pdx	Tr-0
pdx-tr-0|pdx	WWOX	26.3268	1.63887	10.1425	pdx	pdx	Tr-0
pdx-tr-0|pdx	DOCK5	26.2665	1.79296	6.37927	pdx	pdx	Tr-0
pdx-tr-0|pdx	LINC00470	26.2112	1.68754	3.67847	pdx	pdx	Tr-0
pdx-tr-0|pdx	DLG1	26.2054	1.62931	8.55753	pdx	pdx	Tr-0
pdx-tr-0|pdx	R3HDM2	26.1002	1.76836	7.71838	pdx	pdx	Tr-0
pdx-tr-0|pdx	MAGI1	26.0907	1.51414	9.51277	pdx	pdx	Tr-0
pdx-tr-0|pdx	AL359915.2	26.0562	1.86861	6.40423	pdx	pdx	Tr-0
pdx-tr-0|pdx	CASC9	26.0371	1.80032	6.09407	pdx	pdx	Tr-0
pdx-tr-0|pdx	SH3RF2	25.9495	1.70795	4.8268	pdx	pdx	Tr-0
pdx-tr-0|pdx	FOXN3	25.926	1.69063	8.27699	pdx	pdx	Tr-0
pdx-tr-0|pdx	TNS3	25.9089	1.74507	7.53568	pdx	pdx	Tr-0
pdx-tr-0|pdx	LINC01876	25.8805	1.60184	8.89252	pdx	pdx	Tr-0
pdx-tr-0|pdx	SAMD4A	25.8615	1.81406	6.87226	pdx	pdx	Tr-0
pdx-tr-0|pdx	FHIT	25.8038	1.7873	7.51888	pdx	pdx	Tr-0
pdx-tr-0|pdx	KANK4	25.7896	1.71056	4.86474	pdx	pdx	Tr-0
pdx-tr-0|pdx	GPC6	25.7497	1.55662	9.34416	pdx	pdx	Tr-0
pdx-tr-0|pdx	SLC2A2	25.7263	1.75799	4.76413	pdx	pdx	Tr-0
pdx-tr-0|pdx	GREB1	25.6745	1.68232	8.42707	pdx	pdx	Tr-0
pdx-tr-0|pdx	NGEF	25.6499	1.68892	4.81198	pdx	pdx	Tr-0
pdx-tr-0|pdx	MUC20-OT1	25.6187	1.60946	8.17867	pdx	pdx	Tr-0
pdx-tr-0|pdx	IQGAP2	25.5748	1.75766	6.73703	pdx	pdx	Tr-0
pdx-tr-0|pdx	RORA	25.4511	1.74886	7.95406	pdx	pdx	Tr-0
pdx-tr-0|pdx	MEG8	25.4083	1.27426	9.97643	pdx	pdx	Tr-0
pdx-tr-0|pdx	IGF2BP2	25.4081	1.42298	9.41919	pdx	pdx	Tr-0
pdx-tr-0|pdx	PTPRM	25.3588	1.68626	7.87012	pdx	pdx	Tr-0
pdx-tr-0|pdx	ARHGAP26	25.317	1.7318	6.85626	pdx	pdx	Tr-0
pdx-tr-0|pdx	DST	25.2575	1.75652	7.02649	pdx	pdx	Tr-0
pdx-tr-0|pdx	ELP1	25.2556	1.73255	6.02628	pdx	pdx	Tr-0
pdx-tr-0|pdx	PTK2	25.25	1.43954	9.65191	pdx	pdx	Tr-0
pdx-tr-0|pdx	ADGRD1	25.0396	1.40804	3.02472	pdx	pdx	Tr-0
pdx-tr-0|pdx	TTC6	25.0395	1.68729	5.16176	pdx	pdx	Tr-0
pdx-tr-0|pdx	PCSK6	25.0256	1.74939	5.96306	pdx	pdx	Tr-0
pdx-tr-0|pdx	CPQ	25.0187	1.71619	6.25006	pdx	pdx	Tr-0
pdx-tr-0|pdx	ATXN1	25.0066	1.75974	5.92299	pdx	pdx	Tr-0
pdx-tr-0|pdx	SMYD3	24.7877	1.45233	9.4006	pdx	pdx	Tr-0
pdx-tr-0|pdx	ABCC2	24.7323	1.67965	6.63559	pdx	pdx	Tr-0
pdx-tr-0|pdx	ANKEF1	24.6923	1.2987	2.63535	pdx	pdx	Tr-0
pdx-tr-0|pdx	C17orf100	24.6625	1.56599	4.22006	pdx	pdx	Tr-0
pdx-tr-0|pdx	LPP	24.656	1.42443	9.32229	pdx	pdx	Tr-0
pdx-tr-0|pdx	NAALADL2	24.6233	1.82486	6.0009	pdx	pdx	Tr-0
pdx-tr-0|pdx	FNDC3B	24.6122	1.2194	10.4814	pdx	pdx	Tr-0
pdx-tr-0|pdx	PDZK1	24.4612	1.66578	5.52206	pdx	pdx	Tr-0
pdx-tr-0|pdx	ABAT	24.4185	1.65388	5.08451	pdx	pdx	Tr-0
pdx-tr-0|pdx	COBL	24.404	1.6106	4.12254	pdx	pdx	Tr-0
pdx-tr-0|pdx	NFIA	24.3912	1.59915	8.35408	pdx	pdx	Tr-0
pdx-tr-0|pdx	DMD	24.3616	1.66788	5.79516	pdx	pdx	Tr-0
pdx-tr-0|pdx	CHPT1	24.3292	1.65279	5.84003	pdx	pdx	Tr-0
pdx-tr-0|pdx	ZBTB20	24.3224	1.59892	8.51955	pdx	pdx	Tr-0
pdx-tr-0|pdx	U91319.1	24.3064	1.43993	3.20858	pdx	pdx	Tr-0
pdx-tr-0|pdx	PLEKHA5	24.2801	1.51203	8.87444	pdx	pdx	Tr-0
pdx-tr-0|pdx	PNPLA3	24.2284	1.50947	3.7458	pdx	pdx	Tr-0
pdx-tr-0|pdx	NEAT1	24.2122	1.6173	10.1297	pdx	pdx	Tr-0
pdx-tr-0|pdx	GLDC	24.1022	1.56831	8.46658	pdx	pdx	Tr-0
pdx-tr-0|pdx	AFMID	24.0963	1.58932	4.80748	pdx	pdx	Tr-0
pdx-tr-0|pdx	AL109930.1	24.0215	1.71823	5.56064	pdx	pdx	Tr-0
pdx-tr-0|pdx	SLC2A14	23.9032	1.62008	5.02219	pdx	pdx	Tr-0
pdx-tr-0|pdx	ADK	23.901	1.53391	8.44981	pdx	pdx	Tr-0
pdx-tr-0|pdx	COBLL1	23.8825	1.5826	7.85117	pdx	pdx	Tr-0
pdx-tr-0|pdx	LRBA	23.7269	1.54153	7.6846	pdx	pdx	Tr-0
pdx-tr-0|pdx	BRAF	23.691	1.56841	7.46373	pdx	pdx	Tr-0
pdx-tr-0|pdx	SHLD2	23.6492	1.57269	7.61773	pdx	pdx	Tr-0
pdx-tr-0|pdx	ZDHHC14	23.5646	1.61318	5.29213	pdx	pdx	Tr-0
pdx-tr-0|pdx	SLC22A23	23.5082	1.61286	7.27293	pdx	pdx	Tr-0
pdx-tr-0|pdx	UBE2K	23.4681	1.44961	8.20292	pdx	pdx	Tr-0
pdx-tr-0|pdx	JMJD1C	23.4656	1.36404	9.04205	pdx	pdx	Tr-0
pdx-tr-0|pdx	PECR	23.3967	1.53874	4.48119	pdx	pdx	Tr-0
pdx-tr-0|pdx	SOX5	23.3571	1.61157	8.70563	pdx	pdx	Tr-0
pdx-tr-0|pdx	AL359915.1	23.3308	1.59106	4.69778	pdx	pdx	Tr-0
pdx-tr-0|pdx	NCOA3	23.3016	1.54559	8.03735	pdx	pdx	Tr-0
pdx-tr-0|pdx	AC020637.1	23.2786	1.11422	2.05202	pdx	pdx	Tr-0
pdx-tr-0|pdx	FMO5	23.2546	1.49219	4.08585	pdx	pdx	Tr-0
pdx-tr-0|pdx	PHLDB2	23.1983	1.56445	5.40933	pdx	pdx	Tr-0
pdx-tr-0|pdx	AC023051.1	23.1904	1.60067	5.11707	pdx	pdx	Tr-0
pdx-tr-0|pdx	TBC1D8	23.1776	1.5628	7.17358	pdx	pdx	Tr-0
pdx-tr-0|pdx	DDX58	23.0491	1.32485	3.11845	pdx	pdx	Tr-0
pdx-tr-0|pdx	NCOA2	23.0272	1.45077	8.11675	pdx	pdx	Tr-0
pdx-tr-0|pdx	PKHD1	22.971	1.28207	2.86393	pdx	pdx	Tr-0
pdx-tr-0|pdx	PARD3	22.9475	1.37501	8.95436	pdx	pdx	Tr-0
pdx-tr-0|pdx	EPB41L5	22.8512	1.53124	6.95307	pdx	pdx	Tr-0
pdx-tr-0|pdx	MBD5	22.8492	1.52199	7.41597	pdx	pdx	Tr-0
pdx-tr-0|pdx	ECHDC2	22.8307	1.53547	5.39798	pdx	pdx	Tr-0
pdx-tr-0|pdx	DIP2B	22.8248	1.50338	7.58818	pdx	pdx	Tr-0
pdx-tr-0|pdx	PIK3C2G	22.7339	1.55727	3.93472	pdx	pdx	Tr-0
pdx-tr-0|pdx	SULT1E1	22.7241	1.26946	2.82965	pdx	pdx	Tr-0
pdx-tr-0|pdx	AL157786.1	22.6801	1.37423	3.46715	pdx	pdx	Tr-0
pdx-tr-0|pdx	AC010531.5	22.6783	1.41032	3.67599	pdx	pdx	Tr-0
pdx-tr-0|pdx	ZNF638	22.6641	1.45491	7.73701	pdx	pdx	Tr-0
pdx-tr-0|pdx	DCAF6	22.6377	1.54848	6.09702	pdx	pdx	Tr-0
pdx-tr-0|pdx	PHLPP1	22.6339	1.51736	7.41302	pdx	pdx	Tr-0
pdx-tr-0|pdx	VAV2	22.6043	1.543	5.87363	pdx	pdx	Tr-0
pdx-tr-0|pdx	IMMP2L	22.5773	1.50972	7.92162	pdx	pdx	Tr-0
pdx-tr-0|pdx	PPARA	22.4959	1.50948	4.91989	pdx	pdx	Tr-0
pdx-tr-0|pdx	RTN4RL1	22.4515	1.45483	4.22141	pdx	pdx	Tr-0
pdx-tr-0|pdx	MROH9	22.4139	1.42839	3.56766	pdx	pdx	Tr-0
pdx-tr-0|pdx	TAPT1-AS1	22.4015	1.3864	3.73602	pdx	pdx	Tr-0
pdx-tr-0|pdx	GMDS-DT	22.3765	1.56076	6.69693	pdx	pdx	Tr-0
pdx-tr-0|pdx	FBXL18	22.3485	1.48927	4.63234	pdx	pdx	Tr-0
pdx-tr-0|pdx	AGPAT3	22.3263	1.51358	6.27876	pdx	pdx	Tr-0
pdx-tr-0|pdx	CDH1	22.3057	1.4253	3.93586	pdx	pdx	Tr-0
pdx-tr-0|pdx	NPNT	22.2643	1.52688	6.77648	pdx	pdx	Tr-0
pdx-tr-0|pdx	MIR122HG	22.1608	1.29089	8.90523	pdx	pdx	Tr-0
pdx-tr-0|pdx	TBC1D5	22.1279	1.44884	8.24239	pdx	pdx	Tr-0
pdx-tr-0|pdx	CAMK2D	22.058	1.44447	7.80974	pdx	pdx	Tr-0
pdx-tr-0|pdx	CLMN	22.0346	1.42001	4.17156	pdx	pdx	Tr-0
pdx-tr-0|pdx	MAP4K4	21.9967	1.40275	10.2772	pdx	pdx	Tr-0
pdx-tr-0|pdx	KLC4	21.9783	1.42401	4.40195	pdx	pdx	Tr-0
pdx-tr-1|pdx	APOA2	103.187	2.38605	13.1966	pdx	pdx	Tr-1
pdx-tr-1|pdx	SERPINA1	85.7522	2.56873	12.9219	pdx	pdx	Tr-1
pdx-tr-1|pdx	APOA1	79.9143	1.71934	12.5574	pdx	pdx	Tr-1
pdx-tr-1|pdx	FTL	74.3127	2.14852	11.8636	pdx	pdx	Tr-1
pdx-tr-1|pdx	APOB	62.5759	1.30699	11.964	pdx	pdx	Tr-1
pdx-tr-1|pdx	RPL41	44.3445	2.16466	10.4944	pdx	pdx	Tr-1
pdx-tr-1|pdx	AC105402.3	44.3124	3.12463	10.3937	pdx	pdx	Tr-1
pdx-tr-1|pdx	RPL29	42.6019	2.51517	10.1705	pdx	pdx	Tr-1
pdx-tr-1|pdx	RPS29	42.2079	2.53574	10.2324	pdx	pdx	Tr-1
pdx-tr-1|pdx	AHSG	41.7444	1.40405	11.0422	pdx	pdx	Tr-1
pdx-tr-1|pdx	RPL15	41.1007	2.65523	9.91957	pdx	pdx	Tr-1
pdx-tr-1|pdx	ALB	41.0766	4.47355	10.6131	pdx	pdx	Tr-1
pdx-tr-1|pdx	RPS19	40.4935	2.22861	10.19	pdx	pdx	Tr-1
pdx-tr-1|pdx	AFP	40.3692	4.09858	9.82424	pdx	pdx	Tr-1
pdx-tr-1|pdx	RPLP1	37.8618	2.49284	9.50259	pdx	pdx	Tr-1
pdx-tr-1|pdx	TPT1	37.6482	2.20757	9.83693	pdx	pdx	Tr-1
pdx-tr-1|pdx	APOO	36.8639	2.38404	9.47144	pdx	pdx	Tr-1
pdx-tr-1|pdx	MT-CO3	36.4479	2.00842	10.0455	pdx	pdx	Tr-1
pdx-tr-1|pdx	RPS3	35.7416	1.98812	9.87429	pdx	pdx	Tr-1
pdx-tr-1|pdx	FTH1	35.0671	2.05302	9.72182	pdx	pdx	Tr-1
pdx-tr-1|pdx	OOEP	33.8797	2.564	8.32643	pdx	pdx	Tr-1
pdx-tr-1|pdx	RPS23	33.5057	2.20459	9.23604	pdx	pdx	Tr-1
pdx-tr-1|pdx	TTR	33.1798	2.76116	7.09858	pdx	pdx	Tr-1
pdx-tr-1|pdx	STEAP1B	32.685	2.58545	7.52357	pdx	pdx	Tr-1
pdx-tr-1|pdx	RPL14	32.6189	2.18561	9.20547	pdx	pdx	Tr-1
pdx-tr-1|pdx	APOE	32.6159	1.50289	10.2614	pdx	pdx	Tr-1
pdx-tr-1|pdx	RPS6	32.0289	2.13963	9.06059	pdx	pdx	Tr-1
pdx-tr-1|pdx	FGB	31.2316	2.581	5.99801	pdx	pdx	Tr-1
pdx-tr-1|pdx	EEF1A1	30.9685	1.73987	9.62529	pdx	pdx	Tr-1
pdx-tr-1|pdx	DLK1	30.8202	2.53487	6.58381	pdx	pdx	Tr-1
pdx-tr-1|pdx	RPL13A	30.4938	2.12414	8.77912	pdx	pdx	Tr-1
pdx-tr-1|pdx	RPL37A	30.0816	1.92665	9.12249	pdx	pdx	Tr-1
pdx-tr-1|pdx	RPL5	29.468	2.11556	8.68464	pdx	pdx	Tr-1
pdx-tr-1|pdx	RPS14	28.5518	2.07355	8.37069	pdx	pdx	Tr-1
pdx-tr-1|pdx	RPLP0	28.1926	1.62846	9.41383	pdx	pdx	Tr-1
pdx-tr-1|pdx	RPL13	28.1272	1.6664	9.30625	pdx	pdx	Tr-1
pdx-tr-1|pdx	RPL35A	28.0372	2.1982	7.33942	pdx	pdx	Tr-1
pdx-tr-1|pdx	TXNRD1	27.7395	1.78747	9.14557	pdx	pdx	Tr-1
pdx-tr-1|pdx	RPL7	27.653	2.01928	8.13261	pdx	pdx	Tr-1
pdx-tr-1|pdx	RPS12	27.5077	2.0407	7.997	pdx	pdx	Tr-1
pdx-tr-1|pdx	MT-CO1	26.2179	1.80287	8.80713	pdx	pdx	Tr-1
pdx-tr-1|pdx	MT-ND6	26.1156	2.11172	6.0429	pdx	pdx	Tr-1
pdx-tr-1|pdx	RPS2	26.0637	1.7764	8.55235	pdx	pdx	Tr-1
pdx-tr-1|pdx	RPS27A	25.8523	1.7404	8.63021	pdx	pdx	Tr-1
pdx-tr-1|pdx	RBP4	25.8441	2.13761	6.6004	pdx	pdx	Tr-1
pdx-tr-1|pdx	RPL32	25.8409	2.06238	6.81618	pdx	pdx	Tr-1
pdx-tr-1|pdx	RPL28	25.6343	1.999	7.20817	pdx	pdx	Tr-1
pdx-tr-1|pdx	RPL3	25.5918	1.9288	7.74861	pdx	pdx	Tr-1
pdx-tr-1|pdx	RPS8	25.1218	1.92779	7.50607	pdx	pdx	Tr-1
pdx-tr-1|pdx	RPL27A	24.8977	1.81446	7.92323	pdx	pdx	Tr-1
pdx-tr-1|pdx	RPS24	24.7168	1.83703	7.84699	pdx	pdx	Tr-1
pdx-tr-1|pdx	PEG10	24.6108	2.00057	6.0278	pdx	pdx	Tr-1
pdx-tr-1|pdx	RPS15	23.9731	1.79628	7.61497	pdx	pdx	Tr-1
pdx-tr-1|pdx	RPL19	23.9594	1.67904	8.22658	pdx	pdx	Tr-1
pdx-tr-1|pdx	RPL10	23.7298	1.69415	8.07991	pdx	pdx	Tr-1
pdx-tr-1|pdx	MT-CO2	23.7144	1.74229	8.00662	pdx	pdx	Tr-1
pdx-tr-1|pdx	SLC35F1	23.4896	1.74511	4.10827	pdx	pdx	Tr-1
pdx-tr-1|pdx	RPS9	23.2914	1.62656	8.22303	pdx	pdx	Tr-1
pdx-tr-1|pdx	HBB	22.9418	1.62571	3.65637	pdx	pdx	Tr-1
pdx-tr-1|pdx	SCD	22.51	1.85253	6.35564	pdx	pdx	Tr-1
pdx-tr-1|pdx	RPL36	22.1885	1.73486	6.76676	pdx	pdx	Tr-1
pdx-tr-1|pdx	RPS13	22.0039	1.70276	4.81962	pdx	pdx	Tr-1
pdx-tr-1|pdx	RPS27	21.8675	1.75651	5.51155	pdx	pdx	Tr-1
pdx-tr-1|pdx	RPL34	21.207	1.6872	5.78273	pdx	pdx	Tr-1
pdx-tr-1|pdx	ACTG1	21.1546	1.54528	7.77256	pdx	pdx	Tr-1
pdx-tr-1|pdx	RPS11	20.7648	1.65833	5.94744	pdx	pdx	Tr-1
pdx-tr-1|pdx	B2M	20.7184	1.61298	4.69991	pdx	pdx	Tr-1
pdx-tr-1|pdx	FGA	20.7059	1.604	4.41575	pdx	pdx	Tr-1
pdx-tr-1|pdx	EEF1B2	20.4133	1.64052	6.08371	pdx	pdx	Tr-1
pdx-tr-1|pdx	RACK1	19.9501	1.56344	6.73163	pdx	pdx	Tr-1
pdx-tr-1|pdx	RPS18	19.6353	1.49882	7.08014	pdx	pdx	Tr-1
pdx-tr-1|pdx	AMBP	19.6349	1.42367	7.85465	pdx	pdx	Tr-1
pdx-tr-1|pdx	NCL	19.6308	1.58128	6.93596	pdx	pdx	Tr-1
pdx-tr-1|pdx	RPL30	19.597	1.44171	7.58022	pdx	pdx	Tr-1
pdx-tr-1|pdx	RPS5	19.5795	1.5371	6.62874	pdx	pdx	Tr-1
pdx-tr-1|pdx	MTRNR2L12	19.4687	1.23943	2.74577	pdx	pdx	Tr-1
pdx-tr-1|pdx	AL627171.2	19.4038	1.08167	2.10778	pdx	pdx	Tr-1
pdx-tr-1|pdx	RPS4X	19.3654	1.32557	8.15019	pdx	pdx	Tr-1
pdx-tr-1|pdx	RPL18	19.3319	1.52726	6.31837	pdx	pdx	Tr-1
pdx-tr-1|pdx	DHFR	18.9968	1.52439	5.76324	pdx	pdx	Tr-1
pdx-tr-1|pdx	TMSB4X	18.9874	1.50572	6.13362	pdx	pdx	Tr-1
pdx-tr-1|pdx	RPS7	18.7592	1.27404	8.17706	pdx	pdx	Tr-1
pdx-tr-1|pdx	RPL7A	18.5308	1.45792	6.42698	pdx	pdx	Tr-1
pdx-tr-1|pdx	GAPDH	18.4749	1.18537	8.53406	pdx	pdx	Tr-1
pdx-tr-1|pdx	RPL23A	18.2641	1.44679	6.20968	pdx	pdx	Tr-1
pdx-tr-1|pdx	RPLP2	18.2316	1.45403	5.71765	pdx	pdx	Tr-1
pdx-tr-1|pdx	RPL38	17.9235	1.41996	5.36867	pdx	pdx	Tr-1
pdx-tr-1|pdx	PTMA	17.8588	1.34203	7.28195	pdx	pdx	Tr-1
pdx-tr-1|pdx	MT-ATP6	17.5982	1.26786	8.01554	pdx	pdx	Tr-1
pdx-tr-1|pdx	DBI	17.421	1.38849	5.43568	pdx	pdx	Tr-1
pdx-tr-1|pdx	HSP90AB1	17.4125	1.20758	8.03913	pdx	pdx	Tr-1
pdx-tr-1|pdx	HIST1H4C	17.0795	1.33717	4.88994	pdx	pdx	Tr-1
pdx-tr-1|pdx	RPS20	17.0124	1.34111	5.07883	pdx	pdx	Tr-1
pdx-tr-1|pdx	RPL23	16.7699	1.32875	5.51113	pdx	pdx	Tr-1
pdx-tr-1|pdx	ZNF90	16.7584	1.30154	4.60036	pdx	pdx	Tr-1
pdx-tr-1|pdx	RPL35	16.7087	1.32317	5.22421	pdx	pdx	Tr-1
pdx-tr-1|pdx	MT-ND4	16.3285	1.24889	7.22365	pdx	pdx	Tr-1
pdx-tr-1|pdx	EEF2	16.3112	1.27505	6.40288	pdx	pdx	Tr-1
pdx-tr-1|pdx	FABP1	16.2862	1.31537	5.75721	pdx	pdx	Tr-1
pdx-tr-1|pdx	TF	16.0928	0.755173	10.1503	pdx	pdx	Tr-1
pdx-tr-1|pdx	MT-CYB	16.0224	1.26772	4.91251	pdx	pdx	Tr-1
pdx-tr-1|pdx	UBB	15.8344	1.25585	5.77366	pdx	pdx	Tr-1
pdx-tr-1|pdx	RPS3A	15.7229	1.25188	5.70214	pdx	pdx	Tr-1
pdx-tr-1|pdx	MT-ND1	15.6721	1.21277	6.99453	pdx	pdx	Tr-1
pdx-tr-1|pdx	RPL11	15.3253	1.13531	7.2178	pdx	pdx	Tr-1
pdx-tr-1|pdx	LYZ	15.0717	1.14937	4.13517	pdx	pdx	Tr-1
pdx-tr-1|pdx	ATP5MC3	14.7576	1.13191	4.17484	pdx	pdx	Tr-1
pdx-tr-1|pdx	RPL27	14.7042	1.14985	4.72825	pdx	pdx	Tr-1
pdx-tr-1|pdx	HINT1	14.6799	1.16178	6.20804	pdx	pdx	Tr-1
pdx-tr-1|pdx	MDK	14.543	1.14459	6.05637	pdx	pdx	Tr-1
pdx-tr-1|pdx	ATP5F1E	14.5334	1.15495	5.45416	pdx	pdx	Tr-1
pdx-tr-1|pdx	MT-ND5	14.3998	1.03612	3.41081	pdx	pdx	Tr-1
pdx-tr-1|pdx	PFN1	14.3743	1.00226	3.14303	pdx	pdx	Tr-1
pdx-tr-1|pdx	H2AFZ	14.3178	1.1131	4.49056	pdx	pdx	Tr-1
pdx-tr-1|pdx	RPL8	14.264	1.08727	6.86718	pdx	pdx	Tr-1
pdx-tr-1|pdx	ARL14EPL	14.0513	0.724786	1.63195	pdx	pdx	Tr-1
pdx-tr-1|pdx	BAIAP2L1	13.9957	0.964714	7.96388	pdx	pdx	Tr-1
pdx-tr-1|pdx	MT-ND2	13.9416	1.10317	4.78494	pdx	pdx	Tr-1
pdx-tr-1|pdx	RPL4	13.7921	1.09034	5.85275	pdx	pdx	Tr-1
pdx-tr-1|pdx	BTF3	13.7169	1.05391	4.2314	pdx	pdx	Tr-1
pdx-tr-1|pdx	RPS16	13.6774	1.0834	5.28069	pdx	pdx	Tr-1
pdx-tr-1|pdx	S100A9	13.6553	0.546383	1.01818	pdx	pdx	Tr-1
pdx-tr-1|pdx	ACTB	13.606	1.07584	5.58928	pdx	pdx	Tr-1
pdx-tr-1|pdx	AGT	13.5456	1.05867	4.51021	pdx	pdx	Tr-1
pdx-tr-1|pdx	RPSA	13.3475	1.02198	6.71007	pdx	pdx	Tr-1
pdx-tr-1|pdx	RPL36AL	13.312	0.978102	3.54296	pdx	pdx	Tr-1
pdx-tr-1|pdx	SLC25A5	13.1647	0.863422	2.62904	pdx	pdx	Tr-1
pdx-tr-1|pdx	RPL10A	12.9274	1.02229	5.94458	pdx	pdx	Tr-1
pdx-tr-1|pdx	HSP90AA1	12.844	0.78061	8.79214	pdx	pdx	Tr-1
pdx-tr-1|pdx	FAU	12.8376	0.929602	3.38479	pdx	pdx	Tr-1
pdx-tr-1|pdx	APOH	12.7859	0.983277	7.15049	pdx	pdx	Tr-1
pdx-tr-1|pdx	S100A10	12.6578	0.941632	3.65944	pdx	pdx	Tr-1
pdx-tr-1|pdx	AL136454.1	12.3536	0.928137	3.80229	pdx	pdx	Tr-1
pdx-tr-1|pdx	CCL20	12.3304	0.592104	1.35476	pdx	pdx	Tr-1
pdx-tr-1|pdx	COX4I1	12.1847	0.89463	3.52348	pdx	pdx	Tr-1
pdx-tr-1|pdx	PRDX1	11.9029	0.939215	4.92032	pdx	pdx	Tr-1
pdx-tr-1|pdx	APOC3	11.827	0.907216	6.67348	pdx	pdx	Tr-1
pdx-tr-1|pdx	NDUFA4	11.7267	0.828491	3.08736	pdx	pdx	Tr-1
pdx-tr-1|pdx	UBA52	11.708	0.851701	3.40894	pdx	pdx	Tr-1
pdx-tr-1|pdx	SLC25A6	11.5086	0.883176	4.12828	pdx	pdx	Tr-1
pdx-tr-1|pdx	LDHA	11.4758	0.888547	4.07485	pdx	pdx	Tr-1
pdx-tr-1|pdx	C1QBP	11.4742	0.814338	3.11985	pdx	pdx	Tr-1
pdx-tr-1|pdx	RPL18A	11.4129	0.59383	1.56288	pdx	pdx	Tr-1
pdx-tr-1|pdx	RPL22L1	11.3998	0.779579	2.76604	pdx	pdx	Tr-1
pdx-tr-1|pdx	FGG	10.9853	0.853018	3.86819	pdx	pdx	Tr-1
pdx-tr-1|pdx	PLCG2	10.9188	0.611287	1.74072	pdx	pdx	Tr-1
pdx-tr-1|pdx	HSPA5	10.847	0.83944	4.2356	pdx	pdx	Tr-1
pdx-tr-1|pdx	GADD45GIP1	10.8181	0.67134	2.21639	pdx	pdx	Tr-1
pdx-tr-1|pdx	CFL1	10.7322	0.741899	2.90017	pdx	pdx	Tr-1
pdx-tr-1|pdx	AC011468.3	10.5496	0.570865	1.65756	pdx	pdx	Tr-1
pdx-tr-1|pdx	NDUFB11	10.4524	0.606253	1.89583	pdx	pdx	Tr-1
pdx-tr-1|pdx	UQCR10	10.4411	0.687061	2.5259	pdx	pdx	Tr-1
pdx-tr-1|pdx	PPP1R14B	10.2815	0.507489	1.36532	pdx	pdx	Tr-1
pdx-tr-1|pdx	AMBRA1	10.1261	0.529573	9.00243	pdx	pdx	Tr-1
pdx-tr-1|pdx	TIMM13	10.1145	0.65267	2.39456	pdx	pdx	Tr-1
pdx-tr-1|pdx	EBP	9.81826	0.680989	2.83074	pdx	pdx	Tr-1
pdx-tr-1|pdx	NOP10	9.77252	0.493781	1.40605	pdx	pdx	Tr-1
pdx-tr-1|pdx	ROMO1	9.71597	0.621492	2.32976	pdx	pdx	Tr-1
pdx-tr-1|pdx	MTRNR2L8	9.67461	0.43856	1.1516	pdx	pdx	Tr-1
pdx-tr-1|pdx	RPS15A	9.65909	0.688725	3.09268	pdx	pdx	Tr-1
pdx-tr-1|pdx	RPL21	9.64822	0.699137	3.22384	pdx	pdx	Tr-1
pdx-tr-1|pdx	EIF1	9.58585	0.753497	4.58159	pdx	pdx	Tr-1
pdx-tr-1|pdx	RPS4Y1	9.4472	0.739216	3.60249	pdx	pdx	Tr-1
pdx-tr-1|pdx	SERPINC1	9.40982	0.543601	1.8283	pdx	pdx	Tr-1
pdx-tr-1|pdx	GPS2	9.38126	0.685365	3.23941	pdx	pdx	Tr-1
pdx-tr-1|pdx	TCEAL8	9.19875	0.436731	1.23111	pdx	pdx	Tr-1
pdx-tr-1|pdx	FABP5	8.97732	0.410274	1.13459	pdx	pdx	Tr-1
pdx-tr-1|pdx	RPS25	8.83134	0.647009	3.30136	pdx	pdx	Tr-1
pdx-tr-1|pdx	BEX1	8.79437	0.665289	3.66334	pdx	pdx	Tr-1
pdx-tr-1|pdx	SERPINA6	8.77748	0.684765	4.0833	pdx	pdx	Tr-1
pdx-tr-1|pdx	C4orf3	8.67634	0.470836	1.58568	pdx	pdx	Tr-1
pdx-tr-1|pdx	APRT	8.66836	0.53649	2.113	pdx	pdx	Tr-1
pdx-tr-1|pdx	RPL6	8.65933	0.613603	7.33998	pdx	pdx	Tr-1
pdx-tr-1|pdx	S100A14	8.58405	0.314792	0.750385	pdx	pdx	Tr-1
pdx-tr-1|pdx	ALKBH7	8.58	0.35274	0.923997	pdx	pdx	Tr-1
pdx-tr-1|pdx	SELENOP	8.47868	0.677915	4.85375	pdx	pdx	Tr-1
pdx-tr-1|pdx	ORM1	8.39643	0.363897	1.00784	pdx	pdx	Tr-1
pdx-tr-1|pdx	C19orf53	8.3849	0.441113	1.47227	pdx	pdx	Tr-1
pdx-tr-1|pdx	XPO5	8.34993	0.633471	6.51218	pdx	pdx	Tr-1
pdx-tr-1|pdx	TOMM22	8.29982	0.367296	1.05247	pdx	pdx	Tr-1
pdx-tr-1|pdx	MPC2	8.29851	0.611287	3.27946	pdx	pdx	Tr-1
pdx-tr-1|pdx	GPX4	8.20102	0.576288	2.88306	pdx	pdx	Tr-1
pdx-tr-1|pdx	SRP14	8.1755	0.628364	3.88135	pdx	pdx	Tr-1
pdx-tr-1|pdx	MRFAP1	8.1674	0.454879	1.6557	pdx	pdx	Tr-1
pdx-tr-1|pdx	DDT	8.1312	0.472278	1.80811	pdx	pdx	Tr-1
pdx-tr-1|pdx	ODC1	8.13003	0.511165	2.16088	pdx	pdx	Tr-1
pdx-tr-1|pdx	NDUFA1	8.1266	0.392539	1.23965	pdx	pdx	Tr-1
pdx-tr-1|pdx	AC068631.2	8.11402	0.371262	1.1068	pdx	pdx	Tr-1
pdx-tr-1|pdx	PRDX6	8.06362	0.62141	3.89186	pdx	pdx	Tr-1
pdx-tr-1|pdx	EIF5A	8.05997	0.502303	2.11579	pdx	pdx	Tr-1
pdx-tr-1|pdx	PGRMC1	8.02682	0.471692	1.85241	pdx	pdx	Tr-1
pdx-tr-1|pdx	HP	7.98756	0.311071	0.818637	pdx	pdx	Tr-1
pdx-tr-1|pdx	SERF2	7.95142	0.609397	3.92526	pdx	pdx	Tr-1
pdx-tr-1|pdx	HIST2H2AC	7.95046	0.214357	0.430343	pdx	pdx	Tr-1
pdx-tr-1|pdx	RPS28	7.82078	0.522935	2.49841	pdx	pdx	Tr-1
pdx-tr-1|pdx	HIST1H1C	7.75984	0.337116	0.994096	pdx	pdx	Tr-1
pdx-tr-1|pdx	COX7C	7.71841	0.557597	3.09965	pdx	pdx	Tr-1
pdx-tr-1|pdx	CSTB	7.62108	0.428446	1.65339	pdx	pdx	Tr-1
pdx-tr-1|pdx	PPIB	7.59639	0.565265	3.43645	pdx	pdx	Tr-1
pdx-tr-1|pdx	RPS17	7.58003	0.221571	0.485914	pdx	pdx	Tr-1
pdx-tr-11|pdx	CR383656.12	16.797	0.119997	0.119997	pdx	pdx	Tr-11
pdx-tr-11|pdx	AL390730.2	16.797	0.118739	0.118739	pdx	pdx	Tr-11
pdx-tr-11|pdx	WFDC8	15.6578	0.422354	0.427475	pdx	pdx	Tr-11
pdx-tr-11|pdx	LINC01445	13.202	0.117319	0.117647	pdx	pdx	Tr-11
pdx-tr-11|pdx	AL592182.1	13.0825	0.121804	0.122153	pdx	pdx	Tr-11
pdx-tr-11|pdx	AC068722.2	12.9798	0.229317	0.231247	pdx	pdx	Tr-11
pdx-tr-11|pdx	ERICH4	12.8017	0.229758	0.231966	pdx	pdx	Tr-11
pdx-tr-11|pdx	GDA	12.7595	2.75349	3.15966	pdx	pdx	Tr-11
pdx-tr-11|pdx	AC022239.1	12.5683	0.224903	0.226929	pdx	pdx	Tr-11
pdx-tr-11|pdx	GLIS3	12.54	4.63263	5.9543	pdx	pdx	Tr-11
pdx-tr-11|pdx	HAL	12.3165	2.57642	2.95162	pdx	pdx	Tr-11
pdx-tr-11|pdx	GREM2	11.9704	3.24944	3.86712	pdx	pdx	Tr-11
pdx-tr-11|pdx	AC108199.1	11.5028	0.119686	0.120139	pdx	pdx	Tr-11
pdx-tr-11|pdx	SETBP1	11.485	3.80335	4.84728	pdx	pdx	Tr-11
pdx-tr-11|pdx	AC108517.1	11.2922	0.092508	0.092871	pdx	pdx	Tr-11
pdx-tr-11|pdx	MBL2	11.2732	0.495395	0.510695	pdx	pdx	Tr-11
pdx-tr-11|pdx	AC078880.4	10.9982	0.089682	0.090051	pdx	pdx	Tr-11
pdx-tr-11|pdx	C5orf60	10.8054	0.118238	0.118739	pdx	pdx	Tr-11
pdx-tr-11|pdx	PTPRN2	10.7067	4.05448	5.45705	pdx	pdx	Tr-11
pdx-tr-11|pdx	RAPGEF5	10.6782	3.52326	4.555	pdx	pdx	Tr-11
pdx-tr-11|pdx	FAM13A	10.5433	4.32603	5.94833	pdx	pdx	Tr-11
pdx-tr-11|pdx	RNF220	10.355	3.57609	4.73412	pdx	pdx	Tr-11
pdx-tr-11|pdx	SLC7A2	10.2488	4.94441	7.5677	pdx	pdx	Tr-11
pdx-tr-11|pdx	PIK3C2G	10.1691	5.31969	8.12194	pdx	pdx	Tr-11
pdx-tr-11|pdx	SLC2A9	10.1262	4.38629	6.32676	pdx	pdx	Tr-11
pdx-tr-11|pdx	SERPINE1	10.1016	2.77451	3.40275	pdx	pdx	Tr-11
pdx-tr-11|pdx	AC112236.2	10.0337	0.118667	0.119464	pdx	pdx	Tr-11
pdx-tr-11|pdx	ATP2B2	9.8678	3.90925	5.48095	pdx	pdx	Tr-11
pdx-tr-11|pdx	KIR3DL2	9.86331	0.100294	0.100979	pdx	pdx	Tr-11
pdx-tr-11|pdx	TVP23C	9.79253	0.545947	0.571035	pdx	pdx	Tr-11
pdx-tr-11|pdx	IFITM5	9.70371	0.118621	0.119464	pdx	pdx	Tr-11
pdx-tr-11|pdx	PIANP	9.68129	0.217356	0.22082	pdx	pdx	Tr-11
pdx-tr-11|pdx	CP	9.6805	4.25741	6.18936	pdx	pdx	Tr-11
pdx-tr-11|pdx	MAGED4B	9.65728	0.109268	0.110047	pdx	pdx	Tr-11
pdx-tr-11|pdx	AC087273.2	9.3164	3.87737	5.6136	pdx	pdx	Tr-11
pdx-tr-11|pdx	IL17F	9.19865	0.115736	0.116589	pdx	pdx	Tr-11
pdx-tr-11|pdx	MTMR7	9.19534	3.18961	4.36973	pdx	pdx	Tr-11
pdx-tr-11|pdx	LINC02027	9.14063	4.72087	7.63775	pdx	pdx	Tr-11
pdx-tr-11|pdx	AL122125.1	9.02648	0.352206	0.364672	pdx	pdx	Tr-11
pdx-tr-11|pdx	AC022893.3	8.99896	0.103699	0.104699	pdx	pdx	Tr-11
pdx-tr-11|pdx	MORC1-AS1	8.9552	0.237906	0.243121	pdx	pdx	Tr-11
pdx-tr-11|pdx	Z82198.2	8.88182	0.108817	0.109891	pdx	pdx	Tr-11
pdx-tr-11|pdx	HKDC1	8.71829	2.57423	3.37002	pdx	pdx	Tr-11
pdx-tr-11|pdx	ADAM19	8.68354	2.35428	3.05253	pdx	pdx	Tr-11
pdx-tr-11|pdx	AP000439.1	8.65456	0.1198	0.1212	pdx	pdx	Tr-11
pdx-tr-11|pdx	CHST15	8.62414	3.10544	4.38293	pdx	pdx	Tr-11
pdx-tr-11|pdx	AGTR1	8.49828	3.81929	6.01811	pdx	pdx	Tr-11
pdx-tr-11|pdx	SLC17A3	8.39832	1.36631	1.60008	pdx	pdx	Tr-11
pdx-tr-11|pdx	FGL1	8.28303	4.65761	8.39211	pdx	pdx	Tr-11
pdx-tr-11|pdx	AC078942.1	8.28068	0.102982	0.104089	pdx	pdx	Tr-11
pdx-tr-11|pdx	LINC00623	8.27281	3.87674	6.36878	pdx	pdx	Tr-11
pdx-tr-11|pdx	PIGZ	8.21679	3.40674	5.26191	pdx	pdx	Tr-11
pdx-tr-11|pdx	AL139807.1	8.18431	3.7925	6.19409	pdx	pdx	Tr-11
pdx-tr-11|pdx	BX324167.1	8.14008	0.34764	0.362593	pdx	pdx	Tr-11
pdx-tr-11|pdx	ADORA2A-AS1	8.13889	3.49637	5.38806	pdx	pdx	Tr-11
pdx-tr-11|pdx	ABLIM3	8.06312	1.16295	1.34238	pdx	pdx	Tr-11
pdx-tr-11|pdx	SORL1	8.05824	3.27458	5.05394	pdx	pdx	Tr-11
pdx-tr-11|pdx	Z99289.1	8.03163	0.300621	0.312099	pdx	pdx	Tr-11
pdx-tr-11|pdx	LINC02532	8.01505	3.08678	4.51066	pdx	pdx	Tr-11
pdx-tr-11|pdx	U91319.1	7.96462	3.61441	5.78052	pdx	pdx	Tr-11
pdx-tr-11|pdx	FOXP2	7.94088	2.79754	3.98449	pdx	pdx	Tr-11
pdx-tr-11|pdx	AL121935.2	7.91266	1.05416	1.21354	pdx	pdx	Tr-11
pdx-tr-11|pdx	AC068631.1	7.91072	4.29664	8.19477	pdx	pdx	Tr-11
pdx-tr-11|pdx	AC113410.2	7.86393	0.124287	0.126116	pdx	pdx	Tr-11
pdx-tr-11|pdx	AC087482.1	7.85802	4.2165	8.10577	pdx	pdx	Tr-11
pdx-tr-11|pdx	WIPF3	7.83807	0.85717	0.963092	pdx	pdx	Tr-11
pdx-tr-11|pdx	MEP1A	7.82344	2.02425	2.621	pdx	pdx	Tr-11
pdx-tr-11|pdx	LINC02055	7.79692	3.86584	6.44339	pdx	pdx	Tr-11
pdx-tr-11|pdx	AC245297.3	7.78778	3.93869	6.87268	pdx	pdx	Tr-11
pdx-tr-11|pdx	ANKRD55	7.74618	1.69827	2.14107	pdx	pdx	Tr-11
pdx-tr-11|pdx	GRK3	7.71977	3.54631	5.88154	pdx	pdx	Tr-11
pdx-tr-11|pdx	SLC22A15	7.71147	2.04356	2.68515	pdx	pdx	Tr-11
pdx-tr-11|pdx	DIAPH2-AS1	7.65565	3.31882	5.25357	pdx	pdx	Tr-11
pdx-tr-11|pdx	PCSK6	7.65149	4.10173	8.79934	pdx	pdx	Tr-11
pdx-tr-11|pdx	UTY	7.59338	3.77582	6.45736	pdx	pdx	Tr-11
pdx-tr-11|pdx	UFL1-AS1	7.56815	3.23241	5.15728	pdx	pdx	Tr-11
pdx-tr-11|pdx	AL356479.1	7.54173	3.05484	4.66105	pdx	pdx	Tr-11
pdx-tr-11|pdx	FBXO17	7.5185	3.74033	7.07742	pdx	pdx	Tr-11
pdx-tr-11|pdx	CFAP97D1	7.49696	0.134737	0.137068	pdx	pdx	Tr-11
pdx-tr-11|pdx	TBC1D4	7.47966	3.45337	5.79223	pdx	pdx	Tr-11
pdx-tr-11|pdx	HPN-AS1	7.45535	1.71892	2.21788	pdx	pdx	Tr-11
pdx-tr-11|pdx	AL121772.2	7.45531	0.101028	0.102478	pdx	pdx	Tr-11
pdx-tr-11|pdx	AC091153.4	7.43768	0.109024	0.110765	pdx	pdx	Tr-11
pdx-tr-11|pdx	CECR2	7.41774	3.34748	5.4804	pdx	pdx	Tr-11
pdx-tr-11|pdx	C4BPB	7.41047	3.3001	5.41774	pdx	pdx	Tr-11
pdx-tr-11|pdx	RERGL	7.39871	3.03422	4.66398	pdx	pdx	Tr-11
pdx-tr-11|pdx	VPS13A	7.39102	3.12617	5.11263	pdx	pdx	Tr-11
pdx-tr-11|pdx	TFPI	7.33929	3.95628	7.82035	pdx	pdx	Tr-11
pdx-tr-11|pdx	MAGI2	7.32995	3.9885	8.47781	pdx	pdx	Tr-11
pdx-tr-11|pdx	SLC17A1	7.32282	1.90599	2.53686	pdx	pdx	Tr-11
pdx-tr-11|pdx	SCTR	7.31782	1.787	2.33329	pdx	pdx	Tr-11
pdx-tr-11|pdx	AL049749.1	7.30324	0.107857	0.109423	pdx	pdx	Tr-11
pdx-tr-11|pdx	HSD17B2	7.28718	3.20632	5.20187	pdx	pdx	Tr-11
pdx-tr-11|pdx	MIR4300HG	7.26581	3.20831	5.23556	pdx	pdx	Tr-11
pdx-tr-11|pdx	MROH9	7.25423	3.53404	6.06778	pdx	pdx	Tr-11
pdx-tr-11|pdx	L3MBTL4	7.21986	3.88515	7.27775	pdx	pdx	Tr-11
pdx-tr-11|pdx	CCR6	7.20481	2.07819	2.85803	pdx	pdx	Tr-11
pdx-tr-11|pdx	KYNU	7.13087	2.10949	2.93329	pdx	pdx	Tr-11
pdx-tr-11|pdx	MAML2	7.12229	3.62423	6.73673	pdx	pdx	Tr-11
pdx-tr-11|pdx	LINC00345	7.11681	0.081201	0.082272	pdx	pdx	Tr-11
pdx-tr-11|pdx	PCSK1	7.10602	1.43304	1.81099	pdx	pdx	Tr-11
pdx-tr-11|pdx	SLC22A9	7.0986	2.79014	4.27823	pdx	pdx	Tr-11
pdx-tr-11|pdx	LINC00211	7.08404	0.214971	0.222819	pdx	pdx	Tr-11
pdx-tr-11|pdx	LAMA4	7.03905	0.940963	1.09114	pdx	pdx	Tr-11
pdx-tr-11|pdx	BDH1	6.99748	3.53174	6.46804	pdx	pdx	Tr-11
pdx-tr-11|pdx	PCAT1	6.96685	3.71977	8.11965	pdx	pdx	Tr-11
pdx-tr-11|pdx	SHISA2	6.96275	0.103015	0.104401	pdx	pdx	Tr-11
pdx-tr-11|pdx	AC092192.1	6.92635	0.102313	0.104089	pdx	pdx	Tr-11
pdx-tr-11|pdx	CKMT1B	6.91951	0.196854	0.203472	pdx	pdx	Tr-11
pdx-tr-11|pdx	C19orf66	6.90724	1.15639	1.409	pdx	pdx	Tr-11
pdx-tr-11|pdx	Z73429.1	6.86326	0.099466	0.101042	pdx	pdx	Tr-11
pdx-tr-11|pdx	PDE4DIP	6.85585	3.34496	6.05312	pdx	pdx	Tr-11
pdx-tr-11|pdx	AC107021.1	6.84281	2.98377	4.94442	pdx	pdx	Tr-11
pdx-tr-11|pdx	AP001021.2	6.81466	2.8083	4.482	pdx	pdx	Tr-11
pdx-tr-11|pdx	ALCAM	6.78973	3.71718	7.2494	pdx	pdx	Tr-11
pdx-tr-11|pdx	ENPP3	6.77736	2.90782	4.82907	pdx	pdx	Tr-11
pdx-tr-11|pdx	AC092142.1	6.77639	2.86982	4.73257	pdx	pdx	Tr-11
pdx-tr-11|pdx	CROCC2	6.77297	1.69425	2.27375	pdx	pdx	Tr-11
pdx-tr-11|pdx	DPYD	6.76309	3.25013	5.62854	pdx	pdx	Tr-11
pdx-tr-11|pdx	EDDM13	6.75936	2.52382	4.00641	pdx	pdx	Tr-11
pdx-tr-11|pdx	PPP3CA	6.74798	3.45458	6.82698	pdx	pdx	Tr-11
pdx-tr-11|pdx	LINC00470	6.74092	3.33476	5.79475	pdx	pdx	Tr-11
pdx-tr-11|pdx	RPL17-C18orf32	6.7217	0.31286	0.330187	pdx	pdx	Tr-11
pdx-tr-11|pdx	TXLNB	6.71324	0.843863	0.983428	pdx	pdx	Tr-11
pdx-tr-11|pdx	CCDC183	6.70093	1.59283	2.11046	pdx	pdx	Tr-11
pdx-tr-11|pdx	AL353653.1	6.70056	0.769885	0.886836	pdx	pdx	Tr-11
pdx-tr-11|pdx	LMO7-AS1	6.69189	1.52283	1.99931	pdx	pdx	Tr-11
pdx-tr-11|pdx	ANTXR2	6.6916	2.48021	3.882	pdx	pdx	Tr-11
pdx-tr-11|pdx	AP003086.2	6.67765	3.06081	5.40104	pdx	pdx	Tr-11
pdx-tr-11|pdx	RPS10	6.65006	0.120003	0.122201	pdx	pdx	Tr-11
pdx-tr-11|pdx	LINC01146	6.64277	3.93424	8.99636	pdx	pdx	Tr-11
pdx-tr-11|pdx	FST	6.63024	2.25074	3.31424	pdx	pdx	Tr-11
pdx-tr-11|pdx	PDK1	6.62885	2.27428	3.42816	pdx	pdx	Tr-11
pdx-tr-11|pdx	AC009562.1	6.62838	0.286828	0.302274	pdx	pdx	Tr-11
pdx-tr-11|pdx	RORA-AS1	6.61047	2.96021	5.23718	pdx	pdx	Tr-11
pdx-tr-11|pdx	RBM14	6.57744	0.080933	0.082272	pdx	pdx	Tr-11
pdx-tr-11|pdx	MAL2-AS1	6.5622	2.22294	3.35007	pdx	pdx	Tr-11
pdx-tr-11|pdx	SLC22A13	6.54065	0.235056	0.245513	pdx	pdx	Tr-11
pdx-tr-11|pdx	UGT2A1	6.53717	0.112416	0.114723	pdx	pdx	Tr-11
pdx-tr-11|pdx	ABCB4	6.52888	2.20231	3.31396	pdx	pdx	Tr-11
pdx-tr-11|pdx	ADAMTS9-AS1	6.49963	1.26358	1.60389	pdx	pdx	Tr-11
pdx-tr-11|pdx	AL078459.1	6.49213	3.15052	5.8901	pdx	pdx	Tr-11
pdx-tr-11|pdx	AC007319.1	6.48208	3.52862	7.91413	pdx	pdx	Tr-11
pdx-tr-11|pdx	AMDHD1	6.4814	2.15188	3.22091	pdx	pdx	Tr-11
pdx-tr-11|pdx	AC073332.1	6.4798	2.45096	3.8762	pdx	pdx	Tr-11
pdx-tr-11|pdx	AC141257.2	6.473	0.11119	0.113497	pdx	pdx	Tr-11
pdx-tr-11|pdx	AL365181.2	6.4648	0.506832	0.559206	pdx	pdx	Tr-11
pdx-tr-11|pdx	SMOC1	6.45972	2.98809	5.47742	pdx	pdx	Tr-11
pdx-tr-11|pdx	ADGRL2	6.45728	2.62344	4.28826	pdx	pdx	Tr-11
pdx-tr-11|pdx	ADGRG6	6.43796	3.24814	6.68349	pdx	pdx	Tr-11
pdx-tr-11|pdx	CLYBL	6.43793	3.1839	6.28273	pdx	pdx	Tr-11
pdx-tr-11|pdx	AC022816.1	6.41267	3.2996	6.9483	pdx	pdx	Tr-11
pdx-tr-11|pdx	ACR	6.40112	0.199633	0.207764	pdx	pdx	Tr-11
pdx-tr-11|pdx	AC007099.1	6.39895	2.3759	3.76555	pdx	pdx	Tr-11
pdx-tr-11|pdx	PCOLCE2	6.38817	2.47622	3.94747	pdx	pdx	Tr-11
pdx-tr-11|pdx	GNG4	6.38292	3.35798	7.42025	pdx	pdx	Tr-11
pdx-tr-11|pdx	AL157884.2	6.37303	0.113431	0.115822	pdx	pdx	Tr-11
pdx-tr-11|pdx	HDAC2-AS2	6.37188	3.59356	9.38228	pdx	pdx	Tr-11
pdx-tr-11|pdx	AL139383.1	6.37118	3.34119	6.96592	pdx	pdx	Tr-11
pdx-tr-11|pdx	SLC6A11	6.37116	2.86218	5.08598	pdx	pdx	Tr-11
pdx-tr-11|pdx	ANKUB1	6.35693	3.27697	6.90745	pdx	pdx	Tr-11
pdx-tr-11|pdx	A1BG	6.35233	2.92896	5.21611	pdx	pdx	Tr-11
pdx-tr-11|pdx	AC018437.2	6.34023	0.115494	0.118336	pdx	pdx	Tr-11
pdx-tr-11|pdx	AL139147.1	6.33936	0.40554	0.440529	pdx	pdx	Tr-11
pdx-tr-11|pdx	AC025271.3	6.33159	0.102606	0.104401	pdx	pdx	Tr-11
pdx-tr-11|pdx	PRSS48	6.33068	3.07076	5.91942	pdx	pdx	Tr-11
pdx-tr-11|pdx	GBE1	6.32884	2.84515	5.17577	pdx	pdx	Tr-11
pdx-tr-11|pdx	GDF15	6.30106	1.74532	2.42241	pdx	pdx	Tr-11
pdx-tr-11|pdx	DPYD-AS1	6.29187	2.04091	3.0143	pdx	pdx	Tr-11
pdx-tr-11|pdx	JPH2	6.29024	0.517189	0.576675	pdx	pdx	Tr-11
pdx-tr-11|pdx	CDKL4	6.27467	1.33465	1.75504	pdx	pdx	Tr-11
pdx-tr-11|pdx	AC022784.4	6.27248	0.114232	0.116698	pdx	pdx	Tr-11
pdx-tr-11|pdx	AGMO	6.25741	3.38236	7.05657	pdx	pdx	Tr-11
pdx-tr-11|pdx	L3MBTL4-AS1	6.25596	1.00747	1.2375	pdx	pdx	Tr-11
pdx-tr-11|pdx	PLCB1	6.24915	3.33677	10.7018	pdx	pdx	Tr-11
pdx-tr-11|pdx	AHR	6.24827	2.22694	3.49843	pdx	pdx	Tr-11
pdx-tr-11|pdx	GABRE	6.24538	0.529453	0.591349	pdx	pdx	Tr-11
pdx-tr-11|pdx	FMO5	6.2378	3.06414	6.07214	pdx	pdx	Tr-11
pdx-tr-11|pdx	CUZD1	6.23764	0.393079	0.427218	pdx	pdx	Tr-11
pdx-tr-11|pdx	EDN2	6.23004	0.098154	0.100108	pdx	pdx	Tr-11
pdx-tr-11|pdx	LINC02144	6.2239	0.315747	0.338168	pdx	pdx	Tr-11
pdx-tr-11|pdx	HK2	6.21999	1.74625	2.47973	pdx	pdx	Tr-11
pdx-tr-11|pdx	DTNA	6.2191	2.49141	4.00261	pdx	pdx	Tr-11
pdx-tr-11|pdx	LINC00928	6.21316	0.115021	0.117713	pdx	pdx	Tr-11
pdx-tr-11|pdx	MCC	6.20907	2.18319	3.37761	pdx	pdx	Tr-11
pdx-tr-11|pdx	MTUS1	6.20461	3.13	6.50512	pdx	pdx	Tr-11
pdx-tr-11|pdx	AC096536.2	6.18255	0.119198	0.122201	pdx	pdx	Tr-11
pdx-tr-11|pdx	PVT1	6.17848	3.31455	7.10127	pdx	pdx	Tr-11
pdx-tr-11|pdx	RABL6	6.16383	3.10472	6.68705	pdx	pdx	Tr-11
pdx-tr-11|pdx	CCDC198	6.14448	1.50447	2.06425	pdx	pdx	Tr-11
pdx-tr-11|pdx	CALD1	6.1346	3.17328	9.53473	pdx	pdx	Tr-11
pdx-tr-11|pdx	LINC01637	6.13209	0.91722	1.11794	pdx	pdx	Tr-11
pdx-tr-11|pdx	CPNE8	6.13203	2.13682	3.30339	pdx	pdx	Tr-11
pdx-tr-11|pdx	AC006441.3	6.12387	0.292397	0.311116	pdx	pdx	Tr-11
pdx-tr-11|pdx	PLCZ1	6.11843	0.854469	1.02676	pdx	pdx	Tr-11
pdx-tr-11|pdx	ENPP1	6.11447	2.61121	4.53879	pdx	pdx	Tr-11
pdx-tr-11|pdx	C8G	6.1071	0.274102	0.290767	pdx	pdx	Tr-11
pdx-tr-11|pdx	LINC02266	6.09877	0.662945	0.760325	pdx	pdx	Tr-11
pdx-tr-11|pdx	LINC00519	6.08895	1.00388	1.24933	pdx	pdx	Tr-11
pdx-tr-11|pdx	AL357093.2	6.08456	1.17613	1.5168	pdx	pdx	Tr-11
pdx-tr-2|pdx	POLQ	96.5003	4.9488	6.07239	pdx	pdx	Tr-2
pdx-tr-2|pdx	KIF18B	92.1825	4.42565	5.16118	pdx	pdx	Tr-2
pdx-tr-2|pdx	DIAPH3	87.9738	5.01241	6.64612	pdx	pdx	Tr-2
pdx-tr-2|pdx	AC091057.6	86.2738	4.41493	5.39162	pdx	pdx	Tr-2
pdx-tr-2|pdx	CIT	83.4721	4.52992	5.74827	pdx	pdx	Tr-2
pdx-tr-2|pdx	BRIP1	82.9029	5.22622	7.94062	pdx	pdx	Tr-2
pdx-tr-2|pdx	MELK	81.4284	4.24351	5.3494	pdx	pdx	Tr-2
pdx-tr-2|pdx	FANCI	76.6149	4.14544	5.46776	pdx	pdx	Tr-2
pdx-tr-2|pdx	CDC25C	75.4873	3.6807	4.45358	pdx	pdx	Tr-2
pdx-tr-2|pdx	CENPK	75.0854	4.05762	5.3748	pdx	pdx	Tr-2
pdx-tr-2|pdx	FANCA	74.663	4.52821	6.76259	pdx	pdx	Tr-2
pdx-tr-2|pdx	PARPBP	73.1281	4.02687	5.38947	pdx	pdx	Tr-2
pdx-tr-2|pdx	CENPP	71.7402	4.69706	7.78854	pdx	pdx	Tr-2
pdx-tr-2|pdx	BUB1B	70.0313	3.17185	3.79542	pdx	pdx	Tr-2
pdx-tr-2|pdx	KIF15	69.8162	3.03527	3.56946	pdx	pdx	Tr-2
pdx-tr-2|pdx	KIF4A	68.6462	3.14953	3.79516	pdx	pdx	Tr-2
pdx-tr-2|pdx	RFC3	68.6222	4.52955	7.64726	pdx	pdx	Tr-2
pdx-tr-2|pdx	GINS1	68.2355	4.09567	6.11707	pdx	pdx	Tr-2
pdx-tr-2|pdx	C21orf58	65.9983	3.26743	4.17051	pdx	pdx	Tr-2
pdx-tr-2|pdx	GTSE1	65.1366	2.91411	3.49369	pdx	pdx	Tr-2
pdx-tr-2|pdx	STIL	64.9983	3.05748	3.79628	pdx	pdx	Tr-2
pdx-tr-2|pdx	BRCA2	64.9246	3.47409	4.66884	pdx	pdx	Tr-2
pdx-tr-2|pdx	SPC25	64.8494	2.95558	3.57998	pdx	pdx	Tr-2
pdx-tr-2|pdx	NUSAP1	64.2888	3.49516	4.73278	pdx	pdx	Tr-2
pdx-tr-2|pdx	TACC3	64.231	3.1506	3.98636	pdx	pdx	Tr-2
pdx-tr-2|pdx	DEPDC1B	63.9123	3.37813	4.50923	pdx	pdx	Tr-2
pdx-tr-2|pdx	CEP128	63.3709	3.38752	4.57181	pdx	pdx	Tr-2
pdx-tr-2|pdx	SMC4	62.9774	3.67706	5.36999	pdx	pdx	Tr-2
pdx-tr-2|pdx	ATAD2	62.1542	4.17589	8.31513	pdx	pdx	Tr-2
pdx-tr-2|pdx	BLM	62.0848	2.71596	3.27881	pdx	pdx	Tr-2
pdx-tr-2|pdx	NCAPG2	61.8474	3.06135	3.97247	pdx	pdx	Tr-2
pdx-tr-2|pdx	MMS22L	61.8176	4.00089	6.7463	pdx	pdx	Tr-2
pdx-tr-2|pdx	DNA2	61.6802	3.16127	4.20804	pdx	pdx	Tr-2
pdx-tr-2|pdx	CDCA2	61.5136	2.84593	3.51588	pdx	pdx	Tr-2
pdx-tr-2|pdx	AC016205.1	61.3484	4.16423	10.0977	pdx	pdx	Tr-2
pdx-tr-2|pdx	TPX2	61.0649	3.46445	4.87648	pdx	pdx	Tr-2
pdx-tr-2|pdx	TICRR	60.8889	2.54447	3.0295	pdx	pdx	Tr-2
pdx-tr-2|pdx	KIF14	60.6488	2.75237	3.36708	pdx	pdx	Tr-2
pdx-tr-2|pdx	MND1	60.4112	2.81301	3.51983	pdx	pdx	Tr-2
pdx-tr-2|pdx	NOSTRIN	60.337	2.10856	2.31577	pdx	pdx	Tr-2
pdx-tr-2|pdx	C2orf48	60.2339	2.17378	2.42843	pdx	pdx	Tr-2
pdx-tr-2|pdx	AP001347.1	60.1986	3.38346	4.73119	pdx	pdx	Tr-2
pdx-tr-2|pdx	RGS3	59.8402	3.21215	4.40357	pdx	pdx	Tr-2
pdx-tr-2|pdx	ASPM	59.8017	3.69237	5.50935	pdx	pdx	Tr-2
pdx-tr-2|pdx	KIF11	59.4635	2.74521	3.43922	pdx	pdx	Tr-2
pdx-tr-2|pdx	FANCD2	58.9534	2.60505	3.21839	pdx	pdx	Tr-2
pdx-tr-2|pdx	PIF1	58.8796	2.45097	2.86354	pdx	pdx	Tr-2
pdx-tr-2|pdx	CCNF	58.749	2.87222	3.69588	pdx	pdx	Tr-2
pdx-tr-2|pdx	RBL1	58.659	3.83151	6.83302	pdx	pdx	Tr-2
pdx-tr-2|pdx	ANLN	58.2772	2.72486	3.44696	pdx	pdx	Tr-2
pdx-tr-2|pdx	KNTC1	58.0378	3.61228	5.79817	pdx	pdx	Tr-2
pdx-tr-2|pdx	VRK1	58.0319	3.00667	4.09601	pdx	pdx	Tr-2
pdx-tr-2|pdx	NCAPG	57.9659	2.56027	3.13963	pdx	pdx	Tr-2
pdx-tr-2|pdx	CENPI	57.7749	2.54704	3.1315	pdx	pdx	Tr-2
pdx-tr-2|pdx	KIF2C	57.522	2.44142	2.95286	pdx	pdx	Tr-2
pdx-tr-2|pdx	IQGAP3	57.4269	2.09444	2.37344	pdx	pdx	Tr-2
pdx-tr-2|pdx	ESCO2	57.314	2.31572	2.74144	pdx	pdx	Tr-2
pdx-tr-2|pdx	XRCC2	56.7001	2.68354	3.46463	pdx	pdx	Tr-2
pdx-tr-2|pdx	DTL	56.6576	3.09913	4.29781	pdx	pdx	Tr-2
pdx-tr-2|pdx	RAD18	56.1074	3.18609	4.70774	pdx	pdx	Tr-2
pdx-tr-2|pdx	PRR11	56.0503	2.16465	2.52266	pdx	pdx	Tr-2
pdx-tr-2|pdx	CDC45	55.8902	2.22167	2.62262	pdx	pdx	Tr-2
pdx-tr-2|pdx	ATAD5	55.856	3.47163	5.76312	pdx	pdx	Tr-2
pdx-tr-2|pdx	MCM8	55.7884	3.08986	4.49188	pdx	pdx	Tr-2
pdx-tr-2|pdx	EZH2	55.7002	3.53609	5.9408	pdx	pdx	Tr-2
pdx-tr-2|pdx	AC073529.1	55.656	3.21373	4.73214	pdx	pdx	Tr-2
pdx-tr-2|pdx	NCAPD3	55.6284	2.59717	3.35746	pdx	pdx	Tr-2
pdx-tr-2|pdx	POLE	55.2239	3.16219	4.74119	pdx	pdx	Tr-2
pdx-tr-2|pdx	KIF20B	55.125	2.93675	4.11442	pdx	pdx	Tr-2
pdx-tr-2|pdx	CHAF1A	55.0678	3.00278	4.30328	pdx	pdx	Tr-2
pdx-tr-2|pdx	CHTF18	55.0045	2.61304	3.41685	pdx	pdx	Tr-2
pdx-tr-2|pdx	CENPE	54.8935	2.64765	3.41009	pdx	pdx	Tr-2
pdx-tr-2|pdx	KIFC1	54.6932	2.20525	2.63679	pdx	pdx	Tr-2
pdx-tr-2|pdx	BUB1	54.5177	2.33757	2.85847	pdx	pdx	Tr-2
pdx-tr-2|pdx	RTKN2	54.2645	2.24602	2.72405	pdx	pdx	Tr-2
pdx-tr-2|pdx	KNL1	54.2149	2.76248	3.76326	pdx	pdx	Tr-2
pdx-tr-2|pdx	ESPL1	53.9163	2.43601	3.09321	pdx	pdx	Tr-2
pdx-tr-2|pdx	SPC24	53.7901	2.18521	2.64369	pdx	pdx	Tr-2
pdx-tr-2|pdx	RAD54L	53.7414	2.34355	2.94587	pdx	pdx	Tr-2
pdx-tr-2|pdx	MIS18BP1	53.599	2.98706	4.40185	pdx	pdx	Tr-2
pdx-tr-2|pdx	APOLD1	53.3289	2.73426	3.62764	pdx	pdx	Tr-2
pdx-tr-2|pdx	NSD2	53.2272	3.55743	8.50465	pdx	pdx	Tr-2
pdx-tr-2|pdx	NDC80	53.1292	1.9989	2.331	pdx	pdx	Tr-2
pdx-tr-2|pdx	OTUD7A	52.9751	2.46692	3.21495	pdx	pdx	Tr-2
pdx-tr-2|pdx	NCAPD2	52.9159	3.07639	4.69907	pdx	pdx	Tr-2
pdx-tr-2|pdx	RACGAP1	52.8798	2.62502	3.54452	pdx	pdx	Tr-2
pdx-tr-2|pdx	DBF4B	52.8165	2.59542	3.51808	pdx	pdx	Tr-2
pdx-tr-2|pdx	E2F7	52.8097	2.06465	2.44709	pdx	pdx	Tr-2
pdx-tr-2|pdx	TROAP	52.762	2.1794	2.63334	pdx	pdx	Tr-2
pdx-tr-2|pdx	POLA1	52.692	3.40631	5.98084	pdx	pdx	Tr-2
pdx-tr-2|pdx	KIF18A	52.6467	2.18931	2.67762	pdx	pdx	Tr-2
pdx-tr-2|pdx	CIP2A	52.6221	2.1758	2.67049	pdx	pdx	Tr-2
pdx-tr-2|pdx	PRIM2	52.5775	3.57107	7.52106	pdx	pdx	Tr-2
pdx-tr-2|pdx	ASF1B	52.5225	2.35125	2.99145	pdx	pdx	Tr-2
pdx-tr-2|pdx	ECT2	52.4302	2.54298	3.35675	pdx	pdx	Tr-2
pdx-tr-2|pdx	KIF23	52.3939	2.06069	2.46401	pdx	pdx	Tr-2
pdx-tr-2|pdx	SKA3	52.3864	2.03545	2.42214	pdx	pdx	Tr-2
pdx-tr-2|pdx	EXO1	52.2448	2.03256	2.4152	pdx	pdx	Tr-2
pdx-tr-2|pdx	HJURP	52.1799	2.13905	2.59362	pdx	pdx	Tr-2
pdx-tr-2|pdx	POLA2	52.0106	2.7919	4.04901	pdx	pdx	Tr-2
pdx-tr-2|pdx	CEP152	51.8591	2.35334	3.04592	pdx	pdx	Tr-2
pdx-tr-2|pdx	WDHD1	51.6449	2.79373	4.06469	pdx	pdx	Tr-2
pdx-tr-2|pdx	RTTN	51.6063	3.20062	5.40275	pdx	pdx	Tr-2
pdx-tr-2|pdx	CLSPN	51.4271	2.33419	2.99964	pdx	pdx	Tr-2
pdx-tr-2|pdx	HELLS	51.4092	3.47157	6.69354	pdx	pdx	Tr-2
pdx-tr-2|pdx	NUP107	51.2396	3.37154	6.3997	pdx	pdx	Tr-2
pdx-tr-2|pdx	CEP192	50.6049	3.15831	5.47652	pdx	pdx	Tr-2
pdx-tr-2|pdx	WDR62	50.5091	2.05224	2.53039	pdx	pdx	Tr-2
pdx-tr-2|pdx	UHRF1	50.4635	2.77182	4.01741	pdx	pdx	Tr-2
pdx-tr-2|pdx	Z94721.1	50.3772	3.36053	6.42417	pdx	pdx	Tr-2
pdx-tr-2|pdx	DDX11	50.2876	2.84688	4.35923	pdx	pdx	Tr-2
pdx-tr-2|pdx	AC007240.1	50.2762	1.60206	1.78168	pdx	pdx	Tr-2
pdx-tr-2|pdx	BARD1	50.0676	2.8225	4.27209	pdx	pdx	Tr-2
pdx-tr-2|pdx	ZNF367	50.0215	2.71079	3.95042	pdx	pdx	Tr-2
pdx-tr-2|pdx	GEN1	49.8742	2.71408	4.04194	pdx	pdx	Tr-2
pdx-tr-2|pdx	SHCBP1	49.6557	1.84037	2.18137	pdx	pdx	Tr-2
pdx-tr-2|pdx	AC090673.1	49.5212	3.36932	6.37003	pdx	pdx	Tr-2
pdx-tr-2|pdx	CCDC138	49.4808	3.28727	6.39043	pdx	pdx	Tr-2
pdx-tr-2|pdx	MPHOSPH9	49.1574	3.30941	6.83159	pdx	pdx	Tr-2
pdx-tr-2|pdx	ZGRF1	49.0266	2.30249	3.0962	pdx	pdx	Tr-2
pdx-tr-2|pdx	ORC6	48.9468	2.49705	3.53645	pdx	pdx	Tr-2
pdx-tr-2|pdx	ITGB3BP	48.8096	2.98535	5.0501	pdx	pdx	Tr-2
pdx-tr-2|pdx	EFCAB11	48.7834	3.11852	5.53002	pdx	pdx	Tr-2
pdx-tr-2|pdx	LIN9	48.7741	2.64388	3.93855	pdx	pdx	Tr-2
pdx-tr-2|pdx	TOP2A	48.6768	3.40321	6.83573	pdx	pdx	Tr-2
pdx-tr-2|pdx	KIF7	48.5458	2.73954	4.25254	pdx	pdx	Tr-2
pdx-tr-2|pdx	MYBL2	48.4641	2.31667	3.10704	pdx	pdx	Tr-2
pdx-tr-2|pdx	MGME1	48.2254	2.91456	4.87356	pdx	pdx	Tr-2
pdx-tr-2|pdx	OVOL2	48.218	2.87283	4.66874	pdx	pdx	Tr-2
pdx-tr-2|pdx	PKN3	48.167	2.54023	3.73444	pdx	pdx	Tr-2
pdx-tr-2|pdx	CSE1L	47.8904	3.20018	6.56211	pdx	pdx	Tr-2
pdx-tr-2|pdx	LMNB1	47.7786	2.68638	4.15256	pdx	pdx	Tr-2
pdx-tr-2|pdx	RFWD3	47.5403	2.84197	4.70687	pdx	pdx	Tr-2
pdx-tr-2|pdx	AC079594.2	47.5374	1.92127	2.38789	pdx	pdx	Tr-2
pdx-tr-2|pdx	FOXM1	47.5316	2.61992	3.97806	pdx	pdx	Tr-2
pdx-tr-2|pdx	RAD54B	47.5146	2.23438	3.03161	pdx	pdx	Tr-2
pdx-tr-2|pdx	SKA2	47.2865	2.6683	4.15777	pdx	pdx	Tr-2
pdx-tr-2|pdx	SCLT1	47.1904	2.42291	3.46987	pdx	pdx	Tr-2
pdx-tr-2|pdx	LIG1	47.0197	2.57613	3.91664	pdx	pdx	Tr-2
pdx-tr-2|pdx	TMPO	46.8774	3.09594	6.06479	pdx	pdx	Tr-2
pdx-tr-2|pdx	SPATA5	46.8738	3.17346	6.79409	pdx	pdx	Tr-2
pdx-tr-2|pdx	ZNF519	46.8456	2.27722	3.18265	pdx	pdx	Tr-2
pdx-tr-2|pdx	NCAPH	46.8396	1.77015	2.15093	pdx	pdx	Tr-2
pdx-tr-2|pdx	BRCA1	46.3422	3.13204	8.13843	pdx	pdx	Tr-2
pdx-tr-2|pdx	INCENP	46.2889	1.70489	2.05099	pdx	pdx	Tr-2
pdx-tr-2|pdx	FAM83D	46.2715	2.18419	2.96562	pdx	pdx	Tr-2
pdx-tr-2|pdx	CCDC18	46.0622	2.62182	4.16278	pdx	pdx	Tr-2
pdx-tr-2|pdx	OMD	46.0414	1.99002	2.59196	pdx	pdx	Tr-2
pdx-tr-2|pdx	CCDC150	45.984	2.58746	4.06597	pdx	pdx	Tr-2
pdx-tr-2|pdx	FKBP5	45.968	2.81092	4.70799	pdx	pdx	Tr-2
pdx-tr-2|pdx	FRMD5	45.6743	2.49247	3.74225	pdx	pdx	Tr-2
pdx-tr-2|pdx	DLEU2	45.6266	3.1037	8.11123	pdx	pdx	Tr-2
pdx-tr-2|pdx	RAD51B	45.5861	3.1901	7.48937	pdx	pdx	Tr-2
pdx-tr-2|pdx	TTK	45.5668	1.73227	2.11623	pdx	pdx	Tr-2
pdx-tr-2|pdx	CEP112	45.4017	3.09658	6.29302	pdx	pdx	Tr-2
pdx-tr-2|pdx	CKAP2L	45.2582	1.67332	2.02665	pdx	pdx	Tr-2
pdx-tr-2|pdx	LINC01494	45.0244	1.95126	2.56838	pdx	pdx	Tr-2
pdx-tr-2|pdx	NFATC2IP	45.0143	2.77824	4.94881	pdx	pdx	Tr-2
pdx-tr-2|pdx	NDE1	44.8794	2.21983	3.15788	pdx	pdx	Tr-2
pdx-tr-2|pdx	POLD3	44.8511	2.6341	4.34419	pdx	pdx	Tr-2
pdx-tr-2|pdx	ASPN	44.8198	1.9096	2.49016	pdx	pdx	Tr-2
pdx-tr-2|pdx	RAD51AP1	44.7721	1.94632	2.55985	pdx	pdx	Tr-2
pdx-tr-2|pdx	ARHGAP11A	44.6318	1.74551	2.1721	pdx	pdx	Tr-2
pdx-tr-2|pdx	AURKB	44.5923	1.95775	2.58091	pdx	pdx	Tr-2
pdx-tr-2|pdx	CENPJ	44.5494	2.08461	2.90025	pdx	pdx	Tr-2
pdx-tr-2|pdx	ZRANB3	44.3745	2.98858	8.41822	pdx	pdx	Tr-2
pdx-tr-2|pdx	LRRC41	44.3743	2.76869	5.01872	pdx	pdx	Tr-2
pdx-tr-2|pdx	OGN	44.2894	1.87466	2.44438	pdx	pdx	Tr-2
pdx-tr-2|pdx	SLC16A4	44.2632	2.76762	4.95198	pdx	pdx	Tr-2
pdx-tr-2|pdx	CEP295	44.0672	2.3489	3.60564	pdx	pdx	Tr-2
pdx-tr-2|pdx	FANCD2OS	44.0452	1.55992	1.88303	pdx	pdx	Tr-2
pdx-tr-2|pdx	FANCB	44.0263	1.62996	2.00343	pdx	pdx	Tr-2
pdx-tr-2|pdx	CENPU	44.0216	1.86735	2.43776	pdx	pdx	Tr-2
pdx-tr-2|pdx	AGAP1	44.0086	2.92771	9.54632	pdx	pdx	Tr-2
pdx-tr-2|pdx	PBX3	43.9851	3.02903	6.45357	pdx	pdx	Tr-2
pdx-tr-2|pdx	AC004943.2	43.8811	2.62719	4.49957	pdx	pdx	Tr-2
pdx-tr-2|pdx	CKAP5	43.8459	2.87103	5.65181	pdx	pdx	Tr-2
pdx-tr-2|pdx	CMSS1	43.8434	3.03589	6.85916	pdx	pdx	Tr-2
pdx-tr-2|pdx	CRLF3	43.8417	2.977	6.83303	pdx	pdx	Tr-2
pdx-tr-2|pdx	ECM2	43.8075	2.2315	3.25239	pdx	pdx	Tr-2
pdx-tr-2|pdx	HMGA2	43.7942	2.94064	9.74438	pdx	pdx	Tr-2
pdx-tr-2|pdx	NEMP1	43.7836	2.05139	2.86936	pdx	pdx	Tr-2
pdx-tr-2|pdx	NDC1	43.7386	2.36694	3.66373	pdx	pdx	Tr-2
pdx-tr-2|pdx	DLGAP5	43.6067	1.76662	2.24722	pdx	pdx	Tr-2
pdx-tr-2|pdx	FANCM	43.6025	2.20573	3.25688	pdx	pdx	Tr-2
pdx-tr-2|pdx	OIP5	43.5865	2.10087	2.99469	pdx	pdx	Tr-2
pdx-tr-2|pdx	KIF22	43.4821	1.98044	2.72423	pdx	pdx	Tr-2
pdx-tr-2|pdx	SAE1	43.4541	2.75534	5.14439	pdx	pdx	Tr-2
pdx-tr-2|pdx	GAS2L3	43.422	2.15557	3.11165	pdx	pdx	Tr-2
pdx-tr-2|pdx	CDK5RAP2	43.4089	2.89466	6.10586	pdx	pdx	Tr-2
pdx-tr-2|pdx	GMDS	43.3662	3.08877	7.65941	pdx	pdx	Tr-2
pdx-tr-2|pdx	MAD1L1	43.359	2.8259	5.59744	pdx	pdx	Tr-2
pdx-tr-2|pdx	MCM10	43.3449	1.64644	2.04091	pdx	pdx	Tr-2
pdx-tr-2|pdx	SGO2	43.2206	1.98928	2.73345	pdx	pdx	Tr-2
pdx-tr-2|pdx	TTF2	43.1673	1.913	2.59959	pdx	pdx	Tr-2
pdx-tr-2|pdx	DCLRE1C	43.075	2.4187	3.92789	pdx	pdx	Tr-2
pdx-tr-2|pdx	LINC01572	43.0464	2.95628	8.14223	pdx	pdx	Tr-2
pdx-tr-2|pdx	SASS6	42.9877	1.99494	2.79231	pdx	pdx	Tr-2
pdx-tr-2|pdx	POLE2	42.9406	2.6263	4.71444	pdx	pdx	Tr-2
pdx-tr-2|pdx	C1orf112	42.9242	2.2731	3.5063	pdx	pdx	Tr-2
pdx-tr-3|pdx	GPC5	37.6339	4.38352	5.92519	pdx	pdx	Tr-3
pdx-tr-3|pdx	KNG1	36.95	3.89873	5.20713	pdx	pdx	Tr-3
pdx-tr-3|pdx	ACSM2A	36.4037	3.7406	5.00532	pdx	pdx	Tr-3
pdx-tr-3|pdx	SPP2	34.894	2.35887	2.77911	pdx	pdx	Tr-3
pdx-tr-3|pdx	SLC22A9	34.7098	3.70344	5.02418	pdx	pdx	Tr-3
pdx-tr-3|pdx	SLC22A7	33.5386	4.24836	6.34495	pdx	pdx	Tr-3
pdx-tr-3|pdx	ACSM2B	33.0011	3.46459	4.79612	pdx	pdx	Tr-3
pdx-tr-3|pdx	PRKAG2	32.7559	2.98134	3.93349	pdx	pdx	Tr-3
pdx-tr-3|pdx	BDH1	32.6265	4.48625	7.22035	pdx	pdx	Tr-3
pdx-tr-3|pdx	COBL	32.1709	4.43679	7.19532	pdx	pdx	Tr-3
pdx-tr-3|pdx	CYP4F3	32.1638	3.70138	5.38195	pdx	pdx	Tr-3
pdx-tr-3|pdx	CAPN12	32.1432	3.88275	5.69997	pdx	pdx	Tr-3
pdx-tr-3|pdx	MALAT1	30.8366	0.792925	14.7275	pdx	pdx	Tr-3
pdx-tr-3|pdx	NR1H4	30.177	4.32409	7.52057	pdx	pdx	Tr-3
pdx-tr-3|pdx	SLC1A2	30.0818	3.32759	4.82113	pdx	pdx	Tr-3
pdx-tr-3|pdx	RHEX	29.1282	2.0126	2.47745	pdx	pdx	Tr-3
pdx-tr-3|pdx	AC087482.1	29.0918	4.27869	7.97817	pdx	pdx	Tr-3
pdx-tr-3|pdx	G6PC	28.5486	1.63451	1.93929	pdx	pdx	Tr-3
pdx-tr-3|pdx	LINC02532	28.4305	3.00435	4.29541	pdx	pdx	Tr-3
pdx-tr-3|pdx	CLDN14	28.2803	2.157	2.77426	pdx	pdx	Tr-3
pdx-tr-3|pdx	GDPD4	27.8889	1.65065	1.99551	pdx	pdx	Tr-3
pdx-tr-3|pdx	AC068631.1	27.3408	4.08102	7.79911	pdx	pdx	Tr-3
pdx-tr-3|pdx	F12	27.1555	3.34895	5.32751	pdx	pdx	Tr-3
pdx-tr-3|pdx	GPC3	27.0815	1.38225	12.9948	pdx	pdx	Tr-3
pdx-tr-3|pdx	NDRG1	26.6839	3.09016	4.82718	pdx	pdx	Tr-3
pdx-tr-3|pdx	BHMT	26.5633	3.66603	6.62835	pdx	pdx	Tr-3
pdx-tr-3|pdx	NR3C1	26.5298	2.75403	4.05459	pdx	pdx	Tr-3
pdx-tr-3|pdx	PLG	26.5242	3.45072	5.76485	pdx	pdx	Tr-3
pdx-tr-3|pdx	ABCG5	26.2753	3.57422	6.43267	pdx	pdx	Tr-3
pdx-tr-3|pdx	LIPC	26.1656	3.95085	8.81315	pdx	pdx	Tr-3
pdx-tr-3|pdx	ADGRD1	25.6616	3.04806	4.9201	pdx	pdx	Tr-3
pdx-tr-3|pdx	DST	25.6493	3.76898	9.35911	pdx	pdx	Tr-3
pdx-tr-3|pdx	HMGCS2	25.6225	3.37349	5.92846	pdx	pdx	Tr-3
pdx-tr-3|pdx	OSBPL6	25.4966	2.25503	3.09479	pdx	pdx	Tr-3
pdx-tr-3|pdx	EGFR	25.3478	3.47217	6.40157	pdx	pdx	Tr-3
pdx-tr-3|pdx	LINC01146	25.3283	4.13204	9.01038	pdx	pdx	Tr-3
pdx-tr-3|pdx	SLC38A4	25.1631	2.21769	3.09695	pdx	pdx	Tr-3
pdx-tr-3|pdx	ADH1A	25.1113	1.07176	1.22647	pdx	pdx	Tr-3
pdx-tr-3|pdx	LINC00470	25.0748	3.41817	5.72642	pdx	pdx	Tr-3
pdx-tr-3|pdx	CDH1	24.9446	3.3584	6.11438	pdx	pdx	Tr-3
pdx-tr-3|pdx	PALMD	24.7857	2.25163	3.1448	pdx	pdx	Tr-3
pdx-tr-3|pdx	ARG1	24.0417	2.8349	4.52548	pdx	pdx	Tr-3
pdx-tr-3|pdx	L3MBTL4	23.8852	3.54793	6.78455	pdx	pdx	Tr-3
pdx-tr-3|pdx	GC	23.7572	1.24448	1.49677	pdx	pdx	Tr-3
pdx-tr-3|pdx	A1BG	23.6184	3.0061	5.15979	pdx	pdx	Tr-3
pdx-tr-3|pdx	AKR1D1	23.4935	2.23211	3.25297	pdx	pdx	Tr-3
pdx-tr-3|pdx	ACSS2	23.2689	2.833	4.80297	pdx	pdx	Tr-3
pdx-tr-3|pdx	PPARA	22.9258	3.25042	6.93541	pdx	pdx	Tr-3
pdx-tr-3|pdx	COL5A2	22.8535	1.56496	2.04293	pdx	pdx	Tr-3
pdx-tr-3|pdx	SUGCT	22.7718	3.41885	8.79106	pdx	pdx	Tr-3
pdx-tr-3|pdx	LINC02388	22.5831	2.3367	3.54776	pdx	pdx	Tr-3
pdx-tr-3|pdx	ABCC3	22.5493	2.22434	3.36854	pdx	pdx	Tr-3
pdx-tr-3|pdx	FBP1	22.4072	1.89291	2.68242	pdx	pdx	Tr-3
pdx-tr-3|pdx	PRLR	22.2654	3.12111	6.31681	pdx	pdx	Tr-3
pdx-tr-3|pdx	ABCA5	22.2201	2.80683	5.0635	pdx	pdx	Tr-3
pdx-tr-3|pdx	PTP4A1	21.7698	3.19253	10.2828	pdx	pdx	Tr-3
pdx-tr-3|pdx	MARC2	21.6966	2.10458	3.21522	pdx	pdx	Tr-3
pdx-tr-3|pdx	PECR	21.6191	3.01229	6.24907	pdx	pdx	Tr-3
pdx-tr-3|pdx	NAALADL2	21.6171	3.39951	7.93289	pdx	pdx	Tr-3
pdx-tr-3|pdx	CYP27A1	21.5188	3.15215	7.354	pdx	pdx	Tr-3
pdx-tr-3|pdx	CYP4F12	21.5108	1.64149	2.28178	pdx	pdx	Tr-3
pdx-tr-3|pdx	PNPLA3	21.1987	2.80239	5.33476	pdx	pdx	Tr-3
pdx-tr-3|pdx	LSS	21.1942	2.75239	5.10584	pdx	pdx	Tr-3
pdx-tr-3|pdx	MOGAT3	21.1863	2.43499	4.19179	pdx	pdx	Tr-3
pdx-tr-3|pdx	AL391117.1	21.1779	3.1477	10.0967	pdx	pdx	Tr-3
pdx-tr-3|pdx	CPT1A	21.159	1.98665	3.01624	pdx	pdx	Tr-3
pdx-tr-3|pdx	SLC22A10	21.0934	1.80541	2.61552	pdx	pdx	Tr-3
pdx-tr-3|pdx	RORA	21.0767	3.07847	9.63472	pdx	pdx	Tr-3
pdx-tr-3|pdx	ASGR1	21.0158	3.09368	9.59019	pdx	pdx	Tr-3
pdx-tr-3|pdx	ACOT12	20.9922	0.855476	1.0088	pdx	pdx	Tr-3
pdx-tr-3|pdx	ONECUT1	20.9887	2.78745	5.47162	pdx	pdx	Tr-3
pdx-tr-3|pdx	LDLRAD4	20.8526	3.13336	8.88808	pdx	pdx	Tr-3
pdx-tr-3|pdx	C4BPB	20.8342	2.57069	4.57704	pdx	pdx	Tr-3
pdx-tr-3|pdx	C3	20.7976	2.87496	5.80675	pdx	pdx	Tr-3
pdx-tr-3|pdx	SLC2A2	20.7568	3.0172	6.37993	pdx	pdx	Tr-3
pdx-tr-3|pdx	SLC6A1-AS1	20.7377	0.437672	0.467463	pdx	pdx	Tr-3
pdx-tr-3|pdx	ENPP1	20.6504	2.44277	4.26272	pdx	pdx	Tr-3
pdx-tr-3|pdx	SEC16B	20.5158	2.12357	3.46772	pdx	pdx	Tr-3
pdx-tr-3|pdx	LINC01900	20.4713	1.40967	1.9038	pdx	pdx	Tr-3
pdx-tr-3|pdx	SLC17A1	20.4169	1.47302	2.04018	pdx	pdx	Tr-3
pdx-tr-3|pdx	MAT1A	20.4123	0.959477	1.17176	pdx	pdx	Tr-3
pdx-tr-3|pdx	SLC22A25	20.4114	1.01752	1.26152	pdx	pdx	Tr-3
pdx-tr-3|pdx	DLC1	20.4001	2.86563	10.4223	pdx	pdx	Tr-3
pdx-tr-3|pdx	RGN	20.3986	2.97392	7.26492	pdx	pdx	Tr-3
pdx-tr-3|pdx	TMPRSS6	20.241	2.00667	3.18733	pdx	pdx	Tr-3
pdx-tr-3|pdx	IL6R	20.202	2.08175	3.41445	pdx	pdx	Tr-3
pdx-tr-3|pdx	KYNU	20.1817	1.65519	2.40729	pdx	pdx	Tr-3
pdx-tr-3|pdx	ACAA1	20.1218	2.62465	5.1997	pdx	pdx	Tr-3
pdx-tr-3|pdx	MLXIPL	19.9852	2.94024	8.50948	pdx	pdx	Tr-3
pdx-tr-3|pdx	NRG3	19.983	2.2998	3.82411	pdx	pdx	Tr-3
pdx-tr-3|pdx	FETUB	19.8883	1.2887	1.72553	pdx	pdx	Tr-3
pdx-tr-3|pdx	EXOC3L4	19.7877	2.70187	5.86357	pdx	pdx	Tr-3
pdx-tr-3|pdx	LINC00299	19.7559	0.855838	1.03265	pdx	pdx	Tr-3
pdx-tr-3|pdx	ITIH1	19.6227	2.32237	4.11054	pdx	pdx	Tr-3
pdx-tr-3|pdx	LINC01239	19.5071	2.58144	4.81682	pdx	pdx	Tr-3
pdx-tr-3|pdx	CPS1	19.479	3.30656	7.83406	pdx	pdx	Tr-3
pdx-tr-3|pdx	C2-AS1	19.4753	1.32377	1.81763	pdx	pdx	Tr-3
pdx-tr-3|pdx	AL360007.1	19.4254	1.10335	1.42814	pdx	pdx	Tr-3
pdx-tr-3|pdx	AKR1C3	19.2796	1.84403	2.89826	pdx	pdx	Tr-3
pdx-tr-3|pdx	XYLB	19.2692	2.82416	7.1884	pdx	pdx	Tr-3
pdx-tr-3|pdx	AC020637.1	19.0492	1.93687	3.0995	pdx	pdx	Tr-3
pdx-tr-3|pdx	MAOB	19.0359	2.47674	4.99208	pdx	pdx	Tr-3
pdx-tr-3|pdx	SERPINF2	18.92	2.69733	8.7605	pdx	pdx	Tr-3
pdx-tr-3|pdx	ABCG8	18.8854	2.55853	5.41323	pdx	pdx	Tr-3
pdx-tr-3|pdx	LINC02233	18.8468	0.926693	1.14946	pdx	pdx	Tr-3
pdx-tr-3|pdx	CYP3A5	18.8418	1.74341	2.73299	pdx	pdx	Tr-3
pdx-tr-3|pdx	AC008014.1	18.827	2.78979	7.19642	pdx	pdx	Tr-3
pdx-tr-3|pdx	FYB2	18.7846	2.61568	5.7863	pdx	pdx	Tr-3
pdx-tr-3|pdx	PCSK6	18.7435	2.79047	7.36915	pdx	pdx	Tr-3
pdx-tr-3|pdx	LINC02027	18.6668	2.6795	5.48498	pdx	pdx	Tr-3
pdx-tr-3|pdx	MST1	18.647	1.81587	2.95766	pdx	pdx	Tr-3
pdx-tr-3|pdx	PPFIBP2	18.6389	2.12871	3.88347	pdx	pdx	Tr-3
pdx-tr-3|pdx	A1CF	18.6237	2.68343	8.65193	pdx	pdx	Tr-3
pdx-tr-3|pdx	AC012404.1	18.6227	2.22971	4.17264	pdx	pdx	Tr-3
pdx-tr-3|pdx	SLC15A1	18.5712	1.30874	1.84279	pdx	pdx	Tr-3
pdx-tr-3|pdx	ITGAL	18.499	1.41299	2.0694	pdx	pdx	Tr-3
pdx-tr-3|pdx	ASS1	18.4644	2.18999	4.07802	pdx	pdx	Tr-3
pdx-tr-3|pdx	ITIH3	18.4542	1.15773	1.55859	pdx	pdx	Tr-3
pdx-tr-3|pdx	PTGR1	18.4397	2.64898	6.2607	pdx	pdx	Tr-3
pdx-tr-3|pdx	C2orf54	18.3484	1.48636	2.21289	pdx	pdx	Tr-3
pdx-tr-3|pdx	KDM8	18.3433	1.59124	2.47327	pdx	pdx	Tr-3
pdx-tr-3|pdx	TTPA	18.3331	2.22288	4.26387	pdx	pdx	Tr-3
pdx-tr-3|pdx	MSMO1	18.197	2.72901	6.2949	pdx	pdx	Tr-3
pdx-tr-3|pdx	LINC00278	18.0453	1.35275	1.94657	pdx	pdx	Tr-3
pdx-tr-3|pdx	TNS1	18.0314	1.78869	2.97636	pdx	pdx	Tr-3
pdx-tr-3|pdx	AIG1	18.0002	2.64781	8.15498	pdx	pdx	Tr-3
pdx-tr-3|pdx	THRB	17.997	2.64137	8.99613	pdx	pdx	Tr-3
pdx-tr-3|pdx	SP100	17.9474	1.90378	3.30916	pdx	pdx	Tr-3
pdx-tr-3|pdx	TFR2	17.836	2.21541	4.42553	pdx	pdx	Tr-3
pdx-tr-3|pdx	SDCBP2	17.821	0.940421	1.21554	pdx	pdx	Tr-3
pdx-tr-3|pdx	SLC25A20	17.8094	1.79495	3.06006	pdx	pdx	Tr-3
pdx-tr-3|pdx	CYB5A	17.7983	2.54581	6.14629	pdx	pdx	Tr-3
pdx-tr-3|pdx	F13B	17.6723	0.567668	0.657256	pdx	pdx	Tr-3
pdx-tr-3|pdx	AGMO	17.6587	2.6523	6.21162	pdx	pdx	Tr-3
pdx-tr-3|pdx	CDK14	17.6152	2.11567	3.99768	pdx	pdx	Tr-3
pdx-tr-3|pdx	PLIN1	17.6015	1.33398	1.9505	pdx	pdx	Tr-3
pdx-tr-3|pdx	TF	17.5938	1.52261	10.9903	pdx	pdx	Tr-3
pdx-tr-3|pdx	ABCC6	17.4566	2.4921	8.55786	pdx	pdx	Tr-3
pdx-tr-3|pdx	CRYL1	17.4058	2.16143	4.30662	pdx	pdx	Tr-3
pdx-tr-3|pdx	PFKFB1	17.3985	1.35704	2.03512	pdx	pdx	Tr-3
pdx-tr-3|pdx	AFMID	17.2828	2.42823	5.98311	pdx	pdx	Tr-3
pdx-tr-3|pdx	MEG3	17.2478	2.34824	9.75491	pdx	pdx	Tr-3
pdx-tr-3|pdx	MLIP	17.2303	2.23802	4.68665	pdx	pdx	Tr-3
pdx-tr-3|pdx	PIK3C2G	17.197	2.50525	5.2066	pdx	pdx	Tr-3
pdx-tr-3|pdx	SLC5A11	17.1891	1.80562	3.18664	pdx	pdx	Tr-3
pdx-tr-3|pdx	TLE1	17.1765	2.04722	3.92886	pdx	pdx	Tr-3
pdx-tr-3|pdx	ALOX12B	17.1737	1.40716	2.11362	pdx	pdx	Tr-3
pdx-tr-3|pdx	AKR1C1	17.0645	1.25276	1.798	pdx	pdx	Tr-3
pdx-tr-3|pdx	SLC51A	17.0285	1.50788	2.43019	pdx	pdx	Tr-3
pdx-tr-3|pdx	SGMS1	16.9277	2.38619	5.96201	pdx	pdx	Tr-3
pdx-tr-3|pdx	FMO1	16.8804	0.820208	1.05407	pdx	pdx	Tr-3
pdx-tr-3|pdx	IDH1	16.8412	2.50403	6.86649	pdx	pdx	Tr-3
pdx-tr-3|pdx	SLC2A9	16.838	2.03174	3.89064	pdx	pdx	Tr-3
pdx-tr-3|pdx	DPYD	16.8191	2.2481	4.5305	pdx	pdx	Tr-3
pdx-tr-3|pdx	GRK6	16.7899	1.89425	3.54508	pdx	pdx	Tr-3
pdx-tr-3|pdx	A2M	16.7604	2.51584	6.95254	pdx	pdx	Tr-3
pdx-tr-3|pdx	KLC4	16.7125	2.30179	5.57539	pdx	pdx	Tr-3
pdx-tr-3|pdx	ACADSB	16.5618	2.26334	5.22987	pdx	pdx	Tr-3
pdx-tr-3|pdx	SLC17A4	16.5488	0.652007	0.800726	pdx	pdx	Tr-3
pdx-tr-3|pdx	CLMN	16.5314	2.26518	5.31301	pdx	pdx	Tr-3
pdx-tr-3|pdx	PCK1	16.5284	0.749825	0.940756	pdx	pdx	Tr-3
pdx-tr-3|pdx	A1BG-AS1	16.47	1.16003	1.69833	pdx	pdx	Tr-3
pdx-tr-3|pdx	AC010235.1	16.4445	1.38207	2.17207	pdx	pdx	Tr-3
pdx-tr-3|pdx	HKDC1	16.4157	1.34974	2.09013	pdx	pdx	Tr-3
pdx-tr-3|pdx	AL356479.1	16.4109	1.85013	3.37869	pdx	pdx	Tr-3
pdx-tr-3|pdx	PDLIM5	16.4104	2.40309	6.45466	pdx	pdx	Tr-3
pdx-tr-3|pdx	IL1RAP	16.4032	1.73373	3.13601	pdx	pdx	Tr-3
pdx-tr-3|pdx	FER1L6	16.3892	0.669975	0.830564	pdx	pdx	Tr-3
pdx-tr-3|pdx	PDZK1	16.3816	2.37942	6.59656	pdx	pdx	Tr-3
pdx-tr-3|pdx	VSNL1	16.3545	2.32219	5.53664	pdx	pdx	Tr-3
pdx-tr-3|pdx	SLC45A3	16.3204	0.73222	0.929577	pdx	pdx	Tr-3
pdx-tr-3|pdx	ABCA1	16.3133	2.38922	7.69276	pdx	pdx	Tr-3
pdx-tr-3|pdx	NCKAP5	16.2691	1.88826	3.60338	pdx	pdx	Tr-3
pdx-tr-3|pdx	SLCO2B1	16.2354	1.79905	3.40451	pdx	pdx	Tr-3
pdx-tr-3|pdx	DMGDH	16.2283	2.01749	4.25155	pdx	pdx	Tr-3
pdx-tr-3|pdx	ISPD	16.215	1.80513	3.43135	pdx	pdx	Tr-3
pdx-tr-3|pdx	HPX	16.16	1.74306	3.18264	pdx	pdx	Tr-3
pdx-tr-3|pdx	NR5A2	16.1588	2.41901	7.87305	pdx	pdx	Tr-3
pdx-tr-3|pdx	BHMT2	16.1114	2.01187	4.28429	pdx	pdx	Tr-3
pdx-tr-3|pdx	FAM214A	16.042	1.90569	3.86756	pdx	pdx	Tr-3
pdx-tr-3|pdx	ATP2B2	16.0312	1.77019	3.27113	pdx	pdx	Tr-3
pdx-tr-3|pdx	MROH9	16.0067	2.17088	4.61332	pdx	pdx	Tr-3
pdx-tr-3|pdx	AGXT2	15.9892	1.57781	2.74232	pdx	pdx	Tr-3
pdx-tr-3|pdx	RABGAP1L	15.9655	2.30343	9.16573	pdx	pdx	Tr-3
pdx-tr-3|pdx	AC108062.1	15.9594	1.72646	3.23056	pdx	pdx	Tr-3
pdx-tr-3|pdx	SLC25A42	15.9519	1.90067	3.90746	pdx	pdx	Tr-3
pdx-tr-3|pdx	PPP2R2B	15.9324	1.08487	1.57318	pdx	pdx	Tr-3
pdx-tr-3|pdx	ACOX1	15.929	2.11547	4.90333	pdx	pdx	Tr-3
pdx-tr-3|pdx	OPTN	15.8986	0.868613	1.17061	pdx	pdx	Tr-3
pdx-tr-3|pdx	SARDH	15.8887	1.46299	2.49362	pdx	pdx	Tr-3
pdx-tr-3|pdx	MTSS1	15.8859	2.26289	8.71969	pdx	pdx	Tr-3
pdx-tr-3|pdx	AP001021.2	15.8762	1.82128	3.41782	pdx	pdx	Tr-3
pdx-tr-3|pdx	SERPINA5	15.8399	1.32262	2.12703	pdx	pdx	Tr-3
pdx-tr-3|pdx	FGL1	15.8327	2.47994	6.11237	pdx	pdx	Tr-3
pdx-tr-3|pdx	AL157786.1	15.8186	2.0408	4.42769	pdx	pdx	Tr-3
pdx-tr-3|pdx	GPD1	15.8058	0.906241	1.24584	pdx	pdx	Tr-3
pdx-tr-3|pdx	GRAMD2B	15.8041	2.1905	5.48001	pdx	pdx	Tr-3
pdx-tr-3|pdx	SLCO4C1	15.7635	1.09143	1.59435	pdx	pdx	Tr-3
pdx-tr-3|pdx	JAZF1	15.6538	0.989697	1.40305	pdx	pdx	Tr-3
pdx-tr-3|pdx	LINC01428	15.6284	1.17488	1.79835	pdx	pdx	Tr-3
pdx-tr-4|pdx	FOXE3	20.7473	0.238736	0.238736	pdx	pdx	Tr-4
pdx-tr-4|pdx	MRPL12	20.7473	0.210914	0.210914	pdx	pdx	Tr-4
pdx-tr-4|pdx	AL450426.1	17.1208	0.222646	0.223003	pdx	pdx	Tr-4
pdx-tr-4|pdx	IZUMO1R	16.4079	0.210532	0.210914	pdx	pdx	Tr-4
pdx-tr-4|pdx	P2RY1	15.4457	0.221748	0.222214	pdx	pdx	Tr-4
pdx-tr-4|pdx	TIFAB	12.4385	0.223976	0.225187	pdx	pdx	Tr-4
pdx-tr-4|pdx	GPR182	12.384	0.221799	0.223003	pdx	pdx	Tr-4
pdx-tr-4|pdx	BX323046.1	12.3115	0.208972	0.210115	pdx	pdx	Tr-4
pdx-tr-4|pdx	TMEM171	10.6701	0.225035	0.226764	pdx	pdx	Tr-4
pdx-tr-4|pdx	AL022318.4	9.03489	0.222357	0.225187	pdx	pdx	Tr-4
pdx-tr-4|pdx	AL121787.1	8.85679	0.209891	0.212438	pdx	pdx	Tr-4
pdx-tr-4|pdx	OPN5	8.67979	0.206358	0.20891	pdx	pdx	Tr-4
pdx-tr-4|pdx	AL603756.1	8.65625	0.207332	0.210115	pdx	pdx	Tr-4
pdx-tr-4|pdx	PNMA2	8.39142	0.198993	0.201562	pdx	pdx	Tr-4
pdx-tr-4|pdx	LINC02543	8.02428	0.21184	0.215548	pdx	pdx	Tr-4
pdx-tr-4|pdx	AC141586.2	7.9977	0.207192	0.210646	pdx	pdx	Tr-4
pdx-tr-4|pdx	APOA1	7.32616	1.48362	12.6493	pdx	pdx	Tr-4
pdx-tr-4|pdx	AC114730.1	7.21331	0.231784	0.237008	pdx	pdx	Tr-4
pdx-tr-4|pdx	ROBO4	6.97314	0.218147	0.222875	pdx	pdx	Tr-4
pdx-tr-4|pdx	FP236383.3	6.83997	0.216076	0.221075	pdx	pdx	Tr-4
pdx-tr-4|pdx	MT1B	6.83686	0.196604	0.20031	pdx	pdx	Tr-4
pdx-tr-4|pdx	AMIGO1	6.7297	0.396301	0.415704	pdx	pdx	Tr-4
pdx-tr-4|pdx	AC009093.6	6.69215	0.19332	0.197854	pdx	pdx	Tr-4
pdx-tr-4|pdx	AC091564.2	6.43603	0.192954	0.197854	pdx	pdx	Tr-4
pdx-tr-4|pdx	KLK15	6.40301	0.204763	0.210646	pdx	pdx	Tr-4
pdx-tr-4|pdx	AC011374.2	6.24456	0.216619	0.223003	pdx	pdx	Tr-4
pdx-tr-4|pdx	FOXG1-AS1	6.21793	0.223759	0.230578	pdx	pdx	Tr-4
pdx-tr-4|pdx	CHKB-DT	6.19553	0.586276	0.636441	pdx	pdx	Tr-4
pdx-tr-4|pdx	CIDEA	6.18395	0.210436	0.216468	pdx	pdx	Tr-4
pdx-tr-4|pdx	POU3F1	6.17677	0.218887	0.225491	pdx	pdx	Tr-4
pdx-tr-4|pdx	CBLN2	6.13523	0.196249	0.201562	pdx	pdx	Tr-4
pdx-tr-4|pdx	AP000688.4	6.05671	0.204266	0.210115	pdx	pdx	Tr-4
pdx-tr-4|pdx	AL136309.2	5.97479	0.203507	0.209594	pdx	pdx	Tr-4
pdx-tr-4|pdx	ARPIN	5.90536	0.22274	0.229685	pdx	pdx	Tr-4
pdx-tr-4|pdx	RXRG	5.89144	0.213972	0.221075	pdx	pdx	Tr-4
pdx-tr-4|pdx	SFTA3	5.86579	0.217424	0.224913	pdx	pdx	Tr-4
pdx-tr-4|pdx	HIST1H3C	5.79963	0.399503	0.424458	pdx	pdx	Tr-4
pdx-tr-4|pdx	FAM181B	5.63773	0.203033	0.210115	pdx	pdx	Tr-4
pdx-tr-4|pdx	AC002467.1	5.60313	0.386974	0.413342	pdx	pdx	Tr-4
pdx-tr-4|pdx	HLA-F	5.57393	0.214902	0.222875	pdx	pdx	Tr-4
pdx-tr-4|pdx	SFN	5.50488	0.208785	0.216468	pdx	pdx	Tr-4
pdx-tr-4|pdx	BSND	5.42921	0.2057	0.213605	pdx	pdx	Tr-4
pdx-tr-4|pdx	TBCEL	5.33819	0.217769	0.226277	pdx	pdx	Tr-4
pdx-tr-4|pdx	AL136038.5	5.28958	0.212316	0.221075	pdx	pdx	Tr-4
pdx-tr-4|pdx	FUT7	5.1856	0.193175	0.20031	pdx	pdx	Tr-4
pdx-tr-4|pdx	AC093690.1	5.17259	0.199752	0.20844	pdx	pdx	Tr-4
pdx-tr-4|pdx	Z82173.1	5.16948	0.212833	0.222214	pdx	pdx	Tr-4
pdx-tr-4|pdx	AL357033.4	5.13426	0.224156	0.234518	pdx	pdx	Tr-4
pdx-tr-4|pdx	TAX1BP3	5.09571	0.733475	0.847937	pdx	pdx	Tr-4
pdx-tr-4|pdx	AL008723.1	5.03631	0.206125	0.215548	pdx	pdx	Tr-4
pdx-tr-4|pdx	LINC02280	4.88469	0.192106	0.20031	pdx	pdx	Tr-4
pdx-tr-4|pdx	AL451069.1	4.80566	0.383085	0.418875	pdx	pdx	Tr-4
pdx-tr-4|pdx	IGFBP5	4.80459	0.204304	0.213605	pdx	pdx	Tr-4
pdx-tr-4|pdx	AC010136.1	4.78495	0.200948	0.210646	pdx	pdx	Tr-4
pdx-tr-4|pdx	AC008121.3	4.75605	0.199361	0.209594	pdx	pdx	Tr-4
pdx-tr-4|pdx	BTBD17	4.71326	0.205482	0.215942	pdx	pdx	Tr-4
pdx-tr-4|pdx	AL645608.8	4.69889	0.213826	0.225491	pdx	pdx	Tr-4
pdx-tr-4|pdx	TRH	4.69332	1.65542	2.41358	pdx	pdx	Tr-4
pdx-tr-4|pdx	HLX	4.60025	0.21013	0.221075	pdx	pdx	Tr-4
pdx-tr-4|pdx	TUBA4A	4.50767	0.73455	0.883403	pdx	pdx	Tr-4
pdx-tr-4|pdx	GAPDH	4.49604	2.3589	9.93031	pdx	pdx	Tr-4
pdx-tr-4|pdx	AC092574.1	4.49582	0.216582	0.229685	pdx	pdx	Tr-4
pdx-tr-4|pdx	MT-ATP6	4.4891	2.6424	9.62802	pdx	pdx	Tr-4
pdx-tr-4|pdx	EDN1	4.47251	0.201235	0.212438	pdx	pdx	Tr-4
pdx-tr-4|pdx	STEAP3-AS1	4.36539	0.1873	0.197854	pdx	pdx	Tr-4
pdx-tr-4|pdx	AC004233.3	4.28779	0.374971	0.417711	pdx	pdx	Tr-4
pdx-tr-4|pdx	SMPD1	4.26666	0.705923	0.857292	pdx	pdx	Tr-4
pdx-tr-4|pdx	NMBR	4.24323	0.209727	0.222875	pdx	pdx	Tr-4
pdx-tr-4|pdx	TPBG	4.23614	0.392112	0.440298	pdx	pdx	Tr-4
pdx-tr-4|pdx	AC120498.10	4.2291	0.20863	0.222214	pdx	pdx	Tr-4
pdx-tr-4|pdx	AL355472.4	4.20552	0.21628	0.230578	pdx	pdx	Tr-4
pdx-tr-4|pdx	AC003101.1	4.20296	0.200511	0.213605	pdx	pdx	Tr-4
pdx-tr-4|pdx	B3GNT7	4.17802	0.189033	0.20031	pdx	pdx	Tr-4
pdx-tr-4|pdx	AC005609.5	4.04401	0.207252	0.222163	pdx	pdx	Tr-4
pdx-tr-4|pdx	CST4	4.00736	2.31442	4.72121	pdx	pdx	Tr-4
pdx-tr-4|pdx	KIRREL3-AS1	3.99628	0.19691	0.210914	pdx	pdx	Tr-4
pdx-tr-4|pdx	AC137579.2	3.97683	0.199325	0.213605	pdx	pdx	Tr-4
pdx-tr-4|pdx	AP000229.1	3.95525	0.203295	0.218411	pdx	pdx	Tr-4
pdx-tr-4|pdx	FXYD7	3.92206	0.195309	0.20844	pdx	pdx	Tr-4
pdx-tr-4|pdx	LINC01141	3.91269	0.202265	0.217743	pdx	pdx	Tr-4
pdx-tr-4|pdx	TMEM256	3.91099	0.214621	0.229685	pdx	pdx	Tr-4
pdx-tr-4|pdx	MT-ND4	3.86706	2.41406	8.62365	pdx	pdx	Tr-4
pdx-tr-4|pdx	FAM110D	3.84738	0.205735	0.221369	pdx	pdx	Tr-4
pdx-tr-4|pdx	CCDC151	3.84297	0.387806	0.4474	pdx	pdx	Tr-4
pdx-tr-4|pdx	LINC01584	3.83815	0.200056	0.215942	pdx	pdx	Tr-4
pdx-tr-4|pdx	DISP3	3.82385	0.208346	0.225491	pdx	pdx	Tr-4
pdx-tr-4|pdx	AC090617.3	3.81645	0.185077	0.197854	pdx	pdx	Tr-4
pdx-tr-4|pdx	AC108067.1	3.76943	0.188779	0.202428	pdx	pdx	Tr-4
pdx-tr-4|pdx	SERPINA1	3.76783	1.0843	11.9297	pdx	pdx	Tr-4
pdx-tr-4|pdx	NPR1	3.76038	0.205894	0.222875	pdx	pdx	Tr-4
pdx-tr-4|pdx	LINC01502	3.74206	0.18739	0.202428	pdx	pdx	Tr-4
pdx-tr-4|pdx	AC090679.1	3.73348	0.19359	0.20891	pdx	pdx	Tr-4
pdx-tr-4|pdx	CARNS1	3.72915	0.216618	0.23574	pdx	pdx	Tr-4
pdx-tr-4|pdx	TEX33	3.7269	0.218849	0.238736	pdx	pdx	Tr-4
pdx-tr-4|pdx	APOA2	3.69806	0.873019	12.1411	pdx	pdx	Tr-4
pdx-tr-4|pdx	AC022140.1	3.69787	0.383719	0.447646	pdx	pdx	Tr-4
pdx-tr-4|pdx	MT-ND1	3.66087	2.31098	8.32086	pdx	pdx	Tr-4
pdx-tr-4|pdx	AL138966.2	3.63326	0.205692	0.223003	pdx	pdx	Tr-4
pdx-tr-4|pdx	PDGFRA	3.63255	0.20551	0.222875	pdx	pdx	Tr-4
pdx-tr-4|pdx	AC005261.2	3.62029	0.217924	0.237008	pdx	pdx	Tr-4
pdx-tr-4|pdx	AC111188.1	3.60473	0.199293	0.216468	pdx	pdx	Tr-4
pdx-tr-4|pdx	TOLLIP-AS1	3.59713	0.193241	0.20891	pdx	pdx	Tr-4
pdx-tr-4|pdx	MT-CO3	3.57486	1.65366	10.0737	pdx	pdx	Tr-4
pdx-tr-4|pdx	RGMB-AS1	3.57029	0.192454	0.20844	pdx	pdx	Tr-4
pdx-tr-4|pdx	AC109779.1	3.53662	0.217116	0.238736	pdx	pdx	Tr-4
pdx-tr-4|pdx	AL023803.1	3.51854	0.192474	0.20844	pdx	pdx	Tr-4
pdx-tr-4|pdx	AL358473.1	3.5163	0.198706	0.216468	pdx	pdx	Tr-4
pdx-tr-4|pdx	C1QTNF4	3.49749	0.368883	0.433065	pdx	pdx	Tr-4
pdx-tr-4|pdx	TPI1	3.47879	1.99958	4.52723	pdx	pdx	Tr-4
pdx-tr-4|pdx	ZNHIT2	3.45715	0.367353	0.43024	pdx	pdx	Tr-4
pdx-tr-4|pdx	AC016550.2	3.45603	0.18645	0.202428	pdx	pdx	Tr-4
pdx-tr-4|pdx	F9	3.44746	0.209577	0.230193	pdx	pdx	Tr-4
pdx-tr-4|pdx	LINC01799	3.44353	0.184321	0.20031	pdx	pdx	Tr-4
pdx-tr-4|pdx	AP000254.1	3.43355	0.209571	0.229685	pdx	pdx	Tr-4
pdx-tr-4|pdx	APOB	3.43235	0.640611	11.5479	pdx	pdx	Tr-4
pdx-tr-4|pdx	XKR8	3.42077	0.532882	0.670708	pdx	pdx	Tr-4
pdx-tr-4|pdx	MT2A	3.41279	1.43289	2.54864	pdx	pdx	Tr-4
pdx-tr-4|pdx	PAGE4	3.37787	0.89125	1.30105	pdx	pdx	Tr-4
pdx-tr-4|pdx	EPHX3	3.34859	0.196931	0.216468	pdx	pdx	Tr-4
pdx-tr-4|pdx	AC017100.1	3.34713	0.204916	0.225491	pdx	pdx	Tr-4
pdx-tr-4|pdx	USP27X	3.32121	0.651447	0.879823	pdx	pdx	Tr-4
pdx-tr-4|pdx	SNTN	3.31986	0.184099	0.202428	pdx	pdx	Tr-4
pdx-tr-4|pdx	MATN1	3.22807	0.202877	0.225491	pdx	pdx	Tr-4
pdx-tr-4|pdx	AL391095.3	3.20809	0.196483	0.217743	pdx	pdx	Tr-4
pdx-tr-4|pdx	SLC10A3	3.18804	0.339238	0.400282	pdx	pdx	Tr-4
pdx-tr-4|pdx	AL359711.2	3.18422	0.188966	0.20891	pdx	pdx	Tr-4
pdx-tr-4|pdx	AL137847.2	3.18037	0.21267	0.238736	pdx	pdx	Tr-4
pdx-tr-4|pdx	AC008764.5	3.11898	0.200574	0.225187	pdx	pdx	Tr-4
pdx-tr-4|pdx	MT-CO2	3.11777	1.88482	8.48026	pdx	pdx	Tr-4
pdx-tr-4|pdx	LINC00222	3.11635	0.193541	0.215548	pdx	pdx	Tr-4
pdx-tr-4|pdx	C1QTNF1	3.10143	0.199086	0.222214	pdx	pdx	Tr-4
pdx-tr-4|pdx	FAM84A	3.09785	0.358037	0.431191	pdx	pdx	Tr-4
pdx-tr-4|pdx	MIF-AS1	3.08576	0.496692	0.638813	pdx	pdx	Tr-4
pdx-tr-4|pdx	LINC00663	3.0831	0.200745	0.225491	pdx	pdx	Tr-4
pdx-tr-4|pdx	ADAM15	3.04581	0.632523	0.886003	pdx	pdx	Tr-4
pdx-tr-4|pdx	EBF1	3.04345	0.423676	0.531761	pdx	pdx	Tr-4
pdx-tr-4|pdx	MFNG	3.0392	0.73244	1.07624	pdx	pdx	Tr-4
pdx-tr-4|pdx	AC013762.1	3.03686	0.199885	0.225187	pdx	pdx	Tr-4
pdx-tr-4|pdx	ANKRD37	3.03136	0.344918	0.420079	pdx	pdx	Tr-4
pdx-tr-4|pdx	RPLP0	3.0308	1.44946	9.54506	pdx	pdx	Tr-4
pdx-tr-4|pdx	ILDR2	3.01917	0.186249	0.206797	pdx	pdx	Tr-4
pdx-tr-4|pdx	DYNLL2	3.01887	1.09899	1.91415	pdx	pdx	Tr-4
pdx-tr-5|pdx	GAD1	69.8436	4.48184	4.88547	pdx	pdx	Tr-5
pdx-tr-5|pdx	FREM2-AS1	62.592	3.09241	3.29323	pdx	pdx	Tr-5
pdx-tr-5|pdx	ENTPD1	60.8357	3.59544	3.90002	pdx	pdx	Tr-5
pdx-tr-5|pdx	CACHD1	60.6687	5.86613	7.06622	pdx	pdx	Tr-5
pdx-tr-5|pdx	ST6GAL2	60.4699	2.13693	2.19529	pdx	pdx	Tr-5
pdx-tr-5|pdx	VWA2	56.0261	2.85503	3.06636	pdx	pdx	Tr-5
pdx-tr-5|pdx	FGF9	54.786	3.72502	4.19859	pdx	pdx	Tr-5
pdx-tr-5|pdx	NEBL	54.3593	2.67434	2.85468	pdx	pdx	Tr-5
pdx-tr-5|pdx	FREM2	54.2454	6.22335	8.02572	pdx	pdx	Tr-5
pdx-tr-5|pdx	BACH2	50.3776	2.91142	3.20845	pdx	pdx	Tr-5
pdx-tr-5|pdx	ZAP70	49.9315	2.57579	2.80651	pdx	pdx	Tr-5
pdx-tr-5|pdx	AP000787.1	49.8296	2.26795	2.42405	pdx	pdx	Tr-5
pdx-tr-5|pdx	DACH1	49.5765	3.24302	3.65536	pdx	pdx	Tr-5
pdx-tr-5|pdx	MAP1B	49.1499	2.57971	2.79974	pdx	pdx	Tr-5
pdx-tr-5|pdx	LDB2	47.9531	3.29813	3.75976	pdx	pdx	Tr-5
pdx-tr-5|pdx	RSPO2	47.7482	2.22525	2.39403	pdx	pdx	Tr-5
pdx-tr-5|pdx	LYPD6B	47.4669	2.59155	2.84448	pdx	pdx	Tr-5
pdx-tr-5|pdx	MMP16	47.4297	2.4788	2.70837	pdx	pdx	Tr-5
pdx-tr-5|pdx	AL591686.2	47.0497	1.76878	1.8562	pdx	pdx	Tr-5
pdx-tr-5|pdx	CLIC5	47.0425	1.80146	1.90209	pdx	pdx	Tr-5
pdx-tr-5|pdx	SEMA3C	46.4382	5.52684	7.50756	pdx	pdx	Tr-5
pdx-tr-5|pdx	CHST11	46.3664	4.40277	5.4408	pdx	pdx	Tr-5
pdx-tr-5|pdx	LMO2	46.3584	2.08493	2.2495	pdx	pdx	Tr-5
pdx-tr-5|pdx	SESN3	46.116	1.95534	2.09195	pdx	pdx	Tr-5
pdx-tr-5|pdx	GRIK2	45.9205	4.44663	5.5082	pdx	pdx	Tr-5
pdx-tr-5|pdx	PLD5	45.5783	3.30024	3.82994	pdx	pdx	Tr-5
pdx-tr-5|pdx	WLS	44.7195	2.33809	2.58075	pdx	pdx	Tr-5
pdx-tr-5|pdx	CHL1	43.4378	2.98467	3.48157	pdx	pdx	Tr-5
pdx-tr-5|pdx	LHX1	42.3578	2.79915	3.22843	pdx	pdx	Tr-5
pdx-tr-5|pdx	ADAMTS18	41.7785	2.77628	3.21882	pdx	pdx	Tr-5
pdx-tr-5|pdx	WIPF1	40.76	2.55023	2.94805	pdx	pdx	Tr-5
pdx-tr-5|pdx	AL136962.1	40.4866	1.54741	1.6525	pdx	pdx	Tr-5
pdx-tr-5|pdx	ABHD17C	38.7254	2.49185	2.92725	pdx	pdx	Tr-5
pdx-tr-5|pdx	STRA6	38.6874	4.07277	5.60815	pdx	pdx	Tr-5
pdx-tr-5|pdx	GNG12-AS1	38.4765	2.86707	3.48598	pdx	pdx	Tr-5
pdx-tr-5|pdx	PLA2G4A	38.4501	1.58393	1.7075	pdx	pdx	Tr-5
pdx-tr-5|pdx	EPHA4	38.4136	1.66692	1.82077	pdx	pdx	Tr-5
pdx-tr-5|pdx	HS3ST3A1	38.3673	2.1424	2.44349	pdx	pdx	Tr-5
pdx-tr-5|pdx	HERC3	37.8952	1.89101	2.12335	pdx	pdx	Tr-5
pdx-tr-5|pdx	LHX1-DT	37.6482	1.48669	1.60966	pdx	pdx	Tr-5
pdx-tr-5|pdx	CCDC141	37.5913	1.98382	2.23472	pdx	pdx	Tr-5
pdx-tr-5|pdx	IQGAP1	36.8197	3.88034	5.41915	pdx	pdx	Tr-5
pdx-tr-5|pdx	AC008056.1	36.7763	3.72492	5.04487	pdx	pdx	Tr-5
pdx-tr-5|pdx	IL17RD	36.1642	2.21087	2.60661	pdx	pdx	Tr-5
pdx-tr-5|pdx	GRAPL	35.9694	2.04482	2.38394	pdx	pdx	Tr-5
pdx-tr-5|pdx	VCAN-AS1	35.9343	2.12808	2.47175	pdx	pdx	Tr-5
pdx-tr-5|pdx	EPHA6	35.7218	2.33208	2.77128	pdx	pdx	Tr-5
pdx-tr-5|pdx	FMN1	35.5735	2.46855	3.00386	pdx	pdx	Tr-5
pdx-tr-5|pdx	ABCA4	34.6707	1.83397	2.11072	pdx	pdx	Tr-5
pdx-tr-5|pdx	EMX2	34.5867	0.878218	0.908689	pdx	pdx	Tr-5
pdx-tr-5|pdx	SORCS1	34.5672	4.5518	7.44059	pdx	pdx	Tr-5
pdx-tr-5|pdx	LEF1	34.4434	3.91701	5.76558	pdx	pdx	Tr-5
pdx-tr-5|pdx	HMCN1	34.3784	1.39518	1.53089	pdx	pdx	Tr-5
pdx-tr-5|pdx	EPHA7	34.2392	0.905148	0.943367	pdx	pdx	Tr-5
pdx-tr-5|pdx	CAMK4	34.2028	1.27085	1.37615	pdx	pdx	Tr-5
pdx-tr-5|pdx	LDLRAD3	32.7982	2.79753	3.70605	pdx	pdx	Tr-5
pdx-tr-5|pdx	BCL11A	32.6463	3.79823	5.73294	pdx	pdx	Tr-5
pdx-tr-5|pdx	CD200	32.5772	0.855611	0.897059	pdx	pdx	Tr-5
pdx-tr-5|pdx	FAM171B	32.5255	0.838273	0.876964	pdx	pdx	Tr-5
pdx-tr-5|pdx	VCAN	32.448	3.54799	5.10969	pdx	pdx	Tr-5
pdx-tr-5|pdx	GRM7	32.4257	1.82009	2.13138	pdx	pdx	Tr-5
pdx-tr-5|pdx	CTBP2	32.3583	3.95798	6.06738	pdx	pdx	Tr-5
pdx-tr-5|pdx	SFMBT2	32.1276	1.49185	1.69866	pdx	pdx	Tr-5
pdx-tr-5|pdx	AFAP1L2	32.0041	0.915009	0.971415	pdx	pdx	Tr-5
pdx-tr-5|pdx	HDAC9	32.0026	1.70545	1.98322	pdx	pdx	Tr-5
pdx-tr-5|pdx	SEZ6L	31.9733	2.48612	3.15068	pdx	pdx	Tr-5
pdx-tr-5|pdx	TNS4	31.8434	1.17649	1.29037	pdx	pdx	Tr-5
pdx-tr-5|pdx	NAV2	31.7878	3.96718	6.32912	pdx	pdx	Tr-5
pdx-tr-5|pdx	MOXD1	31.7199	1.40874	1.57394	pdx	pdx	Tr-5
pdx-tr-5|pdx	ARNT2	31.5013	2.66619	3.54462	pdx	pdx	Tr-5
pdx-tr-5|pdx	FNDC3A	31.3751	4.3123	9.46258	pdx	pdx	Tr-5
pdx-tr-5|pdx	CMKLR1	31.022	1.30808	1.46736	pdx	pdx	Tr-5
pdx-tr-5|pdx	TNIK	30.9594	2.24696	2.85506	pdx	pdx	Tr-5
pdx-tr-5|pdx	GPR155	30.8778	2.7988	3.842	pdx	pdx	Tr-5
pdx-tr-5|pdx	EXPH5	30.8693	1.90389	2.31821	pdx	pdx	Tr-5
pdx-tr-5|pdx	HUNK	30.6722	4.44948	9.45263	pdx	pdx	Tr-5
pdx-tr-5|pdx	EDAR	30.6294	1.51528	1.75454	pdx	pdx	Tr-5
pdx-tr-5|pdx	AFAP1L1	30.2942	1.6714	1.9832	pdx	pdx	Tr-5
pdx-tr-5|pdx	TGFA	30.2845	2.28692	2.96249	pdx	pdx	Tr-5
pdx-tr-5|pdx	AC004080.1	30.2477	0.698613	0.730612	pdx	pdx	Tr-5
pdx-tr-5|pdx	SLC16A12	30.1167	2.10492	2.61906	pdx	pdx	Tr-5
pdx-tr-5|pdx	NRXN3	30.0422	4.50153	9.37144	pdx	pdx	Tr-5
pdx-tr-5|pdx	PROM1	29.8946	1.80848	2.16874	pdx	pdx	Tr-5
pdx-tr-5|pdx	PCNX2	29.6263	2.40719	3.17198	pdx	pdx	Tr-5
pdx-tr-5|pdx	AC012368.1	29.4889	1.60112	1.90201	pdx	pdx	Tr-5
pdx-tr-5|pdx	FHOD3	29.2683	2.53416	3.44396	pdx	pdx	Tr-5
pdx-tr-5|pdx	FAM13A-AS1	29.2321	1.18683	1.3416	pdx	pdx	Tr-5
pdx-tr-5|pdx	FRMD6	29.1901	1.94598	2.44969	pdx	pdx	Tr-5
pdx-tr-5|pdx	EMX2OS	28.8489	1.33279	1.53769	pdx	pdx	Tr-5
pdx-tr-5|pdx	CYP39A1	28.1728	2.00215	2.5771	pdx	pdx	Tr-5
pdx-tr-5|pdx	HDGFL3	28.1566	1.19313	1.36684	pdx	pdx	Tr-5
pdx-tr-5|pdx	GRM3	28.0868	1.16915	1.31946	pdx	pdx	Tr-5
pdx-tr-5|pdx	CHSY3	27.9908	1.80846	2.25433	pdx	pdx	Tr-5
pdx-tr-5|pdx	PPP1R14C	27.9097	1.34151	1.57204	pdx	pdx	Tr-5
pdx-tr-5|pdx	ERICH2	27.7656	0.896516	0.982238	pdx	pdx	Tr-5
pdx-tr-5|pdx	PRKCQ	27.7149	1.96647	2.54426	pdx	pdx	Tr-5
pdx-tr-5|pdx	CD44	27.7021	1.20107	1.37747	pdx	pdx	Tr-5
pdx-tr-5|pdx	ZFHX4	27.5829	2.76951	4.09354	pdx	pdx	Tr-5
pdx-tr-5|pdx	DANT2	27.5816	2.80272	4.10225	pdx	pdx	Tr-5
pdx-tr-5|pdx	PRICKLE2	27.4706	3.86511	9.50311	pdx	pdx	Tr-5
pdx-tr-5|pdx	PRSS23	27.4299	2.37074	3.30035	pdx	pdx	Tr-5
pdx-tr-5|pdx	CCDC148-AS1	27.3878	0.893241	0.981721	pdx	pdx	Tr-5
pdx-tr-5|pdx	KCNIP4	27.3055	2.18276	2.95626	pdx	pdx	Tr-5
pdx-tr-5|pdx	CHN1	27.2965	2.81146	4.28261	pdx	pdx	Tr-5
pdx-tr-5|pdx	PAX2	27.0929	2.32455	3.23545	pdx	pdx	Tr-5
pdx-tr-5|pdx	AC006974.2	26.8666	0.521859	0.538577	pdx	pdx	Tr-5
pdx-tr-5|pdx	FGF3	26.8455	1.35929	1.60796	pdx	pdx	Tr-5
pdx-tr-5|pdx	JAG1	26.6254	1.46774	1.78695	pdx	pdx	Tr-5
pdx-tr-5|pdx	SGSM1	26.4883	1.4356	1.75054	pdx	pdx	Tr-5
pdx-tr-5|pdx	TCF4-AS1	26.422	0.698069	0.748884	pdx	pdx	Tr-5
pdx-tr-5|pdx	BMP7	26.4018	1.42291	1.72066	pdx	pdx	Tr-5
pdx-tr-5|pdx	AC103876.1	26.1799	1.15894	1.3552	pdx	pdx	Tr-5
pdx-tr-5|pdx	MYO3B	26.1679	2.61359	3.99198	pdx	pdx	Tr-5
pdx-tr-5|pdx	PTCH1	26.1272	2.83849	4.52273	pdx	pdx	Tr-5
pdx-tr-5|pdx	TGFB2	26.1016	2.36898	3.36303	pdx	pdx	Tr-5
pdx-tr-5|pdx	ADAM23	26.0951	3.51958	6.3539	pdx	pdx	Tr-5
pdx-tr-5|pdx	SLCO3A1	26.0775	1.24981	1.46708	pdx	pdx	Tr-5
pdx-tr-5|pdx	IL7	26.0644	1.67337	2.13871	pdx	pdx	Tr-5
pdx-tr-5|pdx	TTC9	25.7951	1.07662	1.24701	pdx	pdx	Tr-5
pdx-tr-5|pdx	EVX1-AS	25.7941	0.494902	0.51375	pdx	pdx	Tr-5
pdx-tr-5|pdx	CCDC148	25.7112	2.42999	3.60474	pdx	pdx	Tr-5
pdx-tr-5|pdx	RIMKLA	25.5786	1.30236	1.57598	pdx	pdx	Tr-5
pdx-tr-5|pdx	DISC1	25.562	2.91291	4.8548	pdx	pdx	Tr-5
pdx-tr-5|pdx	ZNF462	25.4877	1.97939	2.71011	pdx	pdx	Tr-5
pdx-tr-5|pdx	TRPM3	25.4344	2.46476	3.67344	pdx	pdx	Tr-5
pdx-tr-5|pdx	TTC39B	25.4235	1.99484	2.73258	pdx	pdx	Tr-5
pdx-tr-5|pdx	KCNH8	25.3873	1.09869	1.28256	pdx	pdx	Tr-5
pdx-tr-5|pdx	SLC25A21	25.3574	2.37195	3.51839	pdx	pdx	Tr-5
pdx-tr-5|pdx	CHL1-AS1	25.1681	0.574703	0.6082	pdx	pdx	Tr-5
pdx-tr-5|pdx	ITGB8	24.9421	0.986302	1.13112	pdx	pdx	Tr-5
pdx-tr-5|pdx	FYN	24.5526	2.52827	4.01603	pdx	pdx	Tr-5
pdx-tr-5|pdx	TCF4	24.5505	1.81336	2.43964	pdx	pdx	Tr-5
pdx-tr-5|pdx	ANKRD30B	24.5469	0.721425	0.790499	pdx	pdx	Tr-5
pdx-tr-5|pdx	UGCG	24.1972	2.17282	3.20301	pdx	pdx	Tr-5
pdx-tr-5|pdx	PDE4D	24.1667	3.34414	11.3124	pdx	pdx	Tr-5
pdx-tr-5|pdx	KDM5B	24.1116	2.45738	3.84736	pdx	pdx	Tr-5
pdx-tr-5|pdx	CCSER1	24.0541	2.47502	3.8155	pdx	pdx	Tr-5
pdx-tr-5|pdx	SLC38A1	23.9631	1.06687	1.26346	pdx	pdx	Tr-5
pdx-tr-5|pdx	SAT1	23.7827	2.90528	5.2241	pdx	pdx	Tr-5
pdx-tr-5|pdx	APCDD1	23.7807	2.99417	5.57237	pdx	pdx	Tr-5
pdx-tr-5|pdx	SATB2	23.7071	1.4136	1.79682	pdx	pdx	Tr-5
pdx-tr-5|pdx	COL4A6	23.5365	1.97251	2.84733	pdx	pdx	Tr-5
pdx-tr-5|pdx	FGF20	23.3829	0.994682	1.16967	pdx	pdx	Tr-5
pdx-tr-5|pdx	CD47	23.3326	1.07033	1.28006	pdx	pdx	Tr-5
pdx-tr-5|pdx	CCDC112	23.3244	0.721956	0.802005	pdx	pdx	Tr-5
pdx-tr-5|pdx	PTPN14	23.3002	3.07233	6.2398	pdx	pdx	Tr-5
pdx-tr-5|pdx	KIF26B-AS1	23.253	2.06124	3.06086	pdx	pdx	Tr-5
pdx-tr-5|pdx	ERVMER61-1	23.2279	1.6057	2.16643	pdx	pdx	Tr-5
pdx-tr-5|pdx	ENTPD1-AS1	23.2221	3.15387	6.5468	pdx	pdx	Tr-5
pdx-tr-5|pdx	HECW2	23.2082	1.30307	1.64908	pdx	pdx	Tr-5
pdx-tr-5|pdx	AF121898.1	23.0715	1.11102	1.35039	pdx	pdx	Tr-5
pdx-tr-5|pdx	ADAMTS19	23.0556	1.25803	1.56895	pdx	pdx	Tr-5
pdx-tr-5|pdx	SYTL2	23.0117	2.57821	4.19011	pdx	pdx	Tr-5
pdx-tr-5|pdx	SLC39A8	22.9667	1.88185	2.69581	pdx	pdx	Tr-5
pdx-tr-5|pdx	SLC6A16	22.9605	1.94983	2.88124	pdx	pdx	Tr-5
pdx-tr-5|pdx	CD37	22.8756	1.48237	1.9829	pdx	pdx	Tr-5
pdx-tr-5|pdx	DLGAP2	22.8449	1.16986	1.43519	pdx	pdx	Tr-5
pdx-tr-5|pdx	SLC39A10	22.8199	2.02705	3.02892	pdx	pdx	Tr-5
pdx-tr-5|pdx	AC079145.1	22.7167	0.8959	1.04339	pdx	pdx	Tr-5
pdx-tr-5|pdx	CPNE7	22.4909	1.15758	1.44217	pdx	pdx	Tr-5
pdx-tr-5|pdx	TBC1D32	22.373	1.22229	1.5474	pdx	pdx	Tr-5
pdx-tr-5|pdx	PKIA-AS1	22.3455	0.422679	0.44443	pdx	pdx	Tr-5
pdx-tr-5|pdx	LINC02506	22.2019	0.529912	0.56651	pdx	pdx	Tr-5
pdx-tr-5|pdx	AFF2	22.0778	0.708089	0.801319	pdx	pdx	Tr-5
pdx-tr-5|pdx	KDM7A	22.0774	2.40174	4.11289	pdx	pdx	Tr-5
pdx-tr-5|pdx	AC104365.1	22.0358	2.67425	5.04831	pdx	pdx	Tr-5
pdx-tr-5|pdx	HSPA12A	22.0271	2.34037	3.96924	pdx	pdx	Tr-5
pdx-tr-5|pdx	TLL2	22.0268	1.52013	2.03136	pdx	pdx	Tr-5
pdx-tr-5|pdx	TM6SF1	21.6794	0.424155	0.449695	pdx	pdx	Tr-5
pdx-tr-5|pdx	GLCE	21.622	2.28464	3.9061	pdx	pdx	Tr-5
pdx-tr-5|pdx	NRCAM	21.5978	1.42061	1.91089	pdx	pdx	Tr-5
pdx-tr-5|pdx	KIAA1217	21.4035	3.07998	7.87998	pdx	pdx	Tr-5
pdx-tr-5|pdx	RASSF3	21.3357	2.68932	5.34437	pdx	pdx	Tr-5
pdx-tr-5|pdx	PKP4	21.3202	2.9908	8.18708	pdx	pdx	Tr-5
pdx-tr-5|pdx	PBX1	21.2711	3.02182	6.87938	pdx	pdx	Tr-5
pdx-tr-5|pdx	AC008056.2	21.1777	1.08333	1.36581	pdx	pdx	Tr-5
pdx-tr-5|pdx	AP002383.2	21.1567	0.683213	0.77961	pdx	pdx	Tr-5
pdx-tr-5|pdx	PPM1H	21.1332	2.9905	8.0998	pdx	pdx	Tr-5
pdx-tr-5|pdx	AC092167.1	21.0894	1.55234	2.17809	pdx	pdx	Tr-5
pdx-tr-5|pdx	CNR1	21.0887	0.632338	0.712232	pdx	pdx	Tr-5
pdx-tr-5|pdx	KCNQ5	21.0811	0.945662	1.15546	pdx	pdx	Tr-5
pdx-tr-5|pdx	WIF1	21.0175	0.645231	0.723634	pdx	pdx	Tr-5
pdx-tr-5|pdx	ABCG1	20.928	0.941455	1.15151	pdx	pdx	Tr-5
pdx-tr-5|pdx	FGF8	20.8758	0.806888	0.944208	pdx	pdx	Tr-5
pdx-tr-5|pdx	FREM1	20.8582	1.9627	3.02511	pdx	pdx	Tr-5
pdx-tr-5|pdx	UPP2	20.8162	1.36087	1.84598	pdx	pdx	Tr-5
pdx-tr-5|pdx	AC104041.1	20.736	2.28374	3.89955	pdx	pdx	Tr-5
pdx-tr-5|pdx	FBN2	20.6755	1.18226	1.54784	pdx	pdx	Tr-5
pdx-tr-5|pdx	ST8SIA4	20.6159	0.415708	0.442742	pdx	pdx	Tr-5
pdx-tr-5|pdx	SEMA3A	20.5171	1.80666	2.77934	pdx	pdx	Tr-5
pdx-tr-5|pdx	SH3RF3	20.502	2.59005	4.97678	pdx	pdx	Tr-5
pdx-tr-5|pdx	PKIA	20.4646	0.470457	0.510964	pdx	pdx	Tr-5
pdx-tr-5|pdx	LAMB1	20.3462	2.73729	6.04777	pdx	pdx	Tr-5
pdx-tr-5|pdx	HAGLR	20.3417	0.379202	0.401048	pdx	pdx	Tr-5
pdx-tr-5|pdx	AL022068.1	20.3135	1.70225	2.57807	pdx	pdx	Tr-5
pdx-tr-5|pdx	SEMA6A	20.2765	1.80637	2.8107	pdx	pdx	Tr-5
pdx-tr-5|pdx	SOX4	20.2258	2.23515	3.94219	pdx	pdx	Tr-5
pdx-tr-5|pdx	NRP2	20.2087	1.89765	3.03896	pdx	pdx	Tr-5
pdx-tr-5|pdx	GNG2	20.2036	0.531787	0.589269	pdx	pdx	Tr-5
pdx-tr-5|pdx	ASB18	20.0943	0.391378	0.418191	pdx	pdx	Tr-5
pdx-tr-6|pdx	DTNA	30.624	4.04716	5.43644	pdx	pdx	Tr-6
pdx-tr-6|pdx	SERPINE1	27.4418	2.50296	3.06022	pdx	pdx	Tr-6
pdx-tr-6|pdx	SGIP1	26.9598	1.6025	1.82176	pdx	pdx	Tr-6
pdx-tr-6|pdx	PAM	26.8109	2.88826	3.7452	pdx	pdx	Tr-6
pdx-tr-6|pdx	GREM2	26.6222	2.40541	2.95696	pdx	pdx	Tr-6
pdx-tr-6|pdx	FAM13A	25.9754	3.54755	5.07067	pdx	pdx	Tr-6
pdx-tr-6|pdx	SQSTM1	20.0151	3.41938	6.99935	pdx	pdx	Tr-6
pdx-tr-6|pdx	ABLIM3	19.8306	0.958017	1.11065	pdx	pdx	Tr-6
pdx-tr-6|pdx	AKR1C1	19.1552	1.69418	2.24465	pdx	pdx	Tr-6
pdx-tr-6|pdx	AC107021.1	18.2687	2.67117	4.55616	pdx	pdx	Tr-6
pdx-tr-6|pdx	ANXA3	18.1445	0.539905	0.587809	pdx	pdx	Tr-6
pdx-tr-6|pdx	CAP2	18.128	2.26832	3.59876	pdx	pdx	Tr-6
pdx-tr-6|pdx	ENAH	16.9761	2.94727	6.37972	pdx	pdx	Tr-6
pdx-tr-6|pdx	RAB11A	16.8999	2.98728	6.96248	pdx	pdx	Tr-6
pdx-tr-6|pdx	GDF15	16.779	1.56035	2.19325	pdx	pdx	Tr-6
pdx-tr-6|pdx	DENND4A	16.7085	2.75	5.80404	pdx	pdx	Tr-6
pdx-tr-6|pdx	PRAG1	16.6424	2.55919	4.95012	pdx	pdx	Tr-6
pdx-tr-6|pdx	PLOD2	16.576	2.63954	5.12973	pdx	pdx	Tr-6
pdx-tr-6|pdx	ANKRD1	16.0573	0.52131	0.579866	pdx	pdx	Tr-6
pdx-tr-6|pdx	AL139807.1	15.7239	2.45034	4.7863	pdx	pdx	Tr-6
pdx-tr-6|pdx	TNS1	15.677	1.88146	3.09397	pdx	pdx	Tr-6
pdx-tr-6|pdx	PDK1	15.1271	1.74513	2.85074	pdx	pdx	Tr-6
pdx-tr-6|pdx	ELF3	15.092	1.49811	2.2739	pdx	pdx	Tr-6
pdx-tr-6|pdx	RORA-AS1	14.7407	2.22028	4.43608	pdx	pdx	Tr-6
pdx-tr-6|pdx	HAL	14.4664	1.02111	1.37254	pdx	pdx	Tr-6
pdx-tr-6|pdx	DDX3Y	14.4537	1.41564	2.14941	pdx	pdx	Tr-6
pdx-tr-6|pdx	CHST15	14.449	1.75191	2.98389	pdx	pdx	Tr-6
pdx-tr-6|pdx	FST	14.4086	1.64564	2.66401	pdx	pdx	Tr-6
pdx-tr-6|pdx	CCNL1	14.2139	2.17719	4.63499	pdx	pdx	Tr-6
pdx-tr-6|pdx	SLC38A2	14.0219	2.28912	5.25001	pdx	pdx	Tr-6
pdx-tr-6|pdx	SAMD4A	13.9015	2.52077	8.01454	pdx	pdx	Tr-6
pdx-tr-6|pdx	TUFT1	13.873	1.49895	2.46723	pdx	pdx	Tr-6
pdx-tr-6|pdx	GDA	13.8424	1.00875	1.39217	pdx	pdx	Tr-6
pdx-tr-6|pdx	CP	13.8035	2.04621	3.92727	pdx	pdx	Tr-6
pdx-tr-6|pdx	TNFRSF10D	13.7852	1.3086	1.99894	pdx	pdx	Tr-6
pdx-tr-6|pdx	RBM24	13.748	0.24743	0.263755	pdx	pdx	Tr-6
pdx-tr-6|pdx	NEDD9	13.4051	2.12022	4.65394	pdx	pdx	Tr-6
pdx-tr-6|pdx	DUSP10	13.2374	0.871304	1.18777	pdx	pdx	Tr-6
pdx-tr-6|pdx	AC022601.1	13.1733	0.452934	0.529387	pdx	pdx	Tr-6
pdx-tr-6|pdx	ATF3	13.0926	0.652071	0.819946	pdx	pdx	Tr-6
pdx-tr-6|pdx	JUN	12.9891	1.13673	1.70545	pdx	pdx	Tr-6
pdx-tr-6|pdx	SUCO	12.9379	1.96111	4.27367	pdx	pdx	Tr-6
pdx-tr-6|pdx	TNFRSF10A	12.9164	1.87239	3.74618	pdx	pdx	Tr-6
pdx-tr-6|pdx	ERRFI1	12.8358	1.76975	3.49288	pdx	pdx	Tr-6
pdx-tr-6|pdx	LUCAT1	12.8233	0.41756	0.485899	pdx	pdx	Tr-6
pdx-tr-6|pdx	OPTN	12.7707	0.844376	1.16067	pdx	pdx	Tr-6
pdx-tr-6|pdx	TMC7	12.6677	1.27851	2.10034	pdx	pdx	Tr-6
pdx-tr-6|pdx	PGK1	12.3166	1.68013	3.33607	pdx	pdx	Tr-6
pdx-tr-6|pdx	TLE1	12.2106	1.76395	3.6866	pdx	pdx	Tr-6
pdx-tr-6|pdx	ALCAM	12.0116	2.21645	5.69034	pdx	pdx	Tr-6
pdx-tr-6|pdx	AC012613.1	11.9434	0.312168	0.356139	pdx	pdx	Tr-6
pdx-tr-6|pdx	TGFBI	11.8491	1.01713	1.55916	pdx	pdx	Tr-6
pdx-tr-6|pdx	FEM1C	11.8267	1.1549	1.91473	pdx	pdx	Tr-6
pdx-tr-6|pdx	SERPINB9	11.7945	0.948982	1.42666	pdx	pdx	Tr-6
pdx-tr-6|pdx	SETD7	11.6428	1.02091	1.61186	pdx	pdx	Tr-6
pdx-tr-6|pdx	MYO1B	11.6003	1.90939	4.9909	pdx	pdx	Tr-6
pdx-tr-6|pdx	DENND5A	11.5629	1.9008	5.04781	pdx	pdx	Tr-6
pdx-tr-6|pdx	HIVEP2	11.475	1.33772	2.47932	pdx	pdx	Tr-6
pdx-tr-6|pdx	AL139147.1	11.4302	0.246507	0.27498	pdx	pdx	Tr-6
pdx-tr-6|pdx	IL32	11.4255	0.609945	0.801751	pdx	pdx	Tr-6
pdx-tr-6|pdx	ARFGEF3	11.3977	0.755918	1.0798	pdx	pdx	Tr-6
pdx-tr-6|pdx	SSUH2	11.3584	0.826301	1.22403	pdx	pdx	Tr-6
pdx-tr-6|pdx	FAM241A	11.3576	1.19127	2.07464	pdx	pdx	Tr-6
pdx-tr-6|pdx	NDRG1	11.3194	1.60763	3.44067	pdx	pdx	Tr-6
pdx-tr-6|pdx	GAREM1	11.1689	1.45234	2.91298	pdx	pdx	Tr-6
pdx-tr-6|pdx	ANXA2	11.1437	1.3774	2.65521	pdx	pdx	Tr-6
pdx-tr-6|pdx	KDM3A	11.0188	1.42052	2.91169	pdx	pdx	Tr-6
pdx-tr-6|pdx	KLHL24	10.8062	1.24122	2.34099	pdx	pdx	Tr-6
pdx-tr-6|pdx	CEMIP2	10.764	1.78018	4.80149	pdx	pdx	Tr-6
pdx-tr-6|pdx	RAPGEF5	10.6805	1.19097	2.19684	pdx	pdx	Tr-6
pdx-tr-6|pdx	GLS	10.678	1.52567	3.39203	pdx	pdx	Tr-6
pdx-tr-6|pdx	ALB	10.6617	2.69812	9.61211	pdx	pdx	Tr-6
pdx-tr-6|pdx	PPP1R15A	10.6448	0.54622	0.728513	pdx	pdx	Tr-6
pdx-tr-6|pdx	BICC1	10.6247	1.05502	1.82786	pdx	pdx	Tr-6
pdx-tr-6|pdx	TNFRSF21	10.6117	1.07835	1.90903	pdx	pdx	Tr-6
pdx-tr-6|pdx	MAPRE2	10.5826	1.29154	2.5854	pdx	pdx	Tr-6
pdx-tr-6|pdx	PAG1	10.4709	0.929212	1.54424	pdx	pdx	Tr-6
pdx-tr-6|pdx	HK2	10.4571	0.990259	1.69799	pdx	pdx	Tr-6
pdx-tr-6|pdx	DAPK3	10.4516	1.16178	2.21003	pdx	pdx	Tr-6
pdx-tr-6|pdx	IGFBP1	10.3151	0.868748	1.37203	pdx	pdx	Tr-6
pdx-tr-6|pdx	RHOU	10.2537	1.14908	2.19348	pdx	pdx	Tr-6
pdx-tr-6|pdx	AFP	10.2238	2.40906	8.84628	pdx	pdx	Tr-6
pdx-tr-6|pdx	LGI4	10.196	0.409417	0.518227	pdx	pdx	Tr-6
pdx-tr-6|pdx	CPNE8	10.1903	1.19792	2.33341	pdx	pdx	Tr-6
pdx-tr-6|pdx	NCKAP5	10.1826	1.43304	3.19225	pdx	pdx	Tr-6
pdx-tr-6|pdx	P4HA1	10.1248	1.67629	4.75417	pdx	pdx	Tr-6
pdx-tr-6|pdx	WDR48	10.0441	1.24271	2.59686	pdx	pdx	Tr-6
pdx-tr-6|pdx	CYR61	9.96717	0.333745	0.405302	pdx	pdx	Tr-6
pdx-tr-6|pdx	PFKFB4	9.93982	1.07532	2.0367	pdx	pdx	Tr-6
pdx-tr-6|pdx	ABLIM1	9.92914	1.709	5.52681	pdx	pdx	Tr-6
pdx-tr-6|pdx	GK	9.91845	1.19908	2.45143	pdx	pdx	Tr-6
pdx-tr-6|pdx	PPP3CA	9.91625	1.71318	5.04258	pdx	pdx	Tr-6
pdx-tr-6|pdx	AKR1C2	9.87234	0.410528	0.525848	pdx	pdx	Tr-6
pdx-tr-6|pdx	SCTR	9.87185	0.813735	1.34012	pdx	pdx	Tr-6
pdx-tr-6|pdx	RIT1	9.85394	0.682103	1.03908	pdx	pdx	Tr-6
pdx-tr-6|pdx	HSPA6	9.70331	0.283427	0.333075	pdx	pdx	Tr-6
pdx-tr-6|pdx	RBPMS	9.69435	1.72548	6.89984	pdx	pdx	Tr-6
pdx-tr-6|pdx	TNFRSF10B	9.64363	1.61101	4.94127	pdx	pdx	Tr-6
pdx-tr-6|pdx	CBR3	9.61812	0.931479	1.67717	pdx	pdx	Tr-6
pdx-tr-6|pdx	EGLN1	9.58652	1.40116	3.48452	pdx	pdx	Tr-6
pdx-tr-6|pdx	LONRF3	9.5776	0.49758	0.692101	pdx	pdx	Tr-6
pdx-tr-6|pdx	ATXN1	9.55162	1.74042	6.349	pdx	pdx	Tr-6
pdx-tr-6|pdx	GCLC	9.54054	1.46834	3.91959	pdx	pdx	Tr-6
pdx-tr-6|pdx	COBL	9.51455	1.62466	4.54315	pdx	pdx	Tr-6
pdx-tr-6|pdx	JAK1	9.46953	1.50295	4.22862	pdx	pdx	Tr-6
pdx-tr-6|pdx	GK-AS1	9.43737	0.829987	1.43128	pdx	pdx	Tr-6
pdx-tr-6|pdx	MALAT1	9.41583	0.29913	14.262	pdx	pdx	Tr-6
pdx-tr-6|pdx	ZFAND5	9.37237	1.02252	2.00241	pdx	pdx	Tr-6
pdx-tr-6|pdx	AGTR1	9.32852	1.41629	3.58301	pdx	pdx	Tr-6
pdx-tr-6|pdx	FP700111.1	9.31517	1.5338	4.70026	pdx	pdx	Tr-6
pdx-tr-6|pdx	INSIG2	9.22413	1.32902	3.30537	pdx	pdx	Tr-6
pdx-tr-6|pdx	C3orf58	9.16573	1.03185	2.10312	pdx	pdx	Tr-6
pdx-tr-6|pdx	AMD1	9.12882	1.47897	4.39006	pdx	pdx	Tr-6
pdx-tr-6|pdx	PCP4	9.01709	0.69895	1.14454	pdx	pdx	Tr-6
pdx-tr-6|pdx	ACSL3	8.99126	1.59008	5.7256	pdx	pdx	Tr-6
pdx-tr-6|pdx	RAPGEF1	8.97276	1.54111	5.36526	pdx	pdx	Tr-6
pdx-tr-6|pdx	PLA2G4C	8.93737	0.405768	0.554065	pdx	pdx	Tr-6
pdx-tr-6|pdx	BHLHE40	8.92624	0.411955	0.560623	pdx	pdx	Tr-6
pdx-tr-6|pdx	RPS4Y1	8.91266	1.55523	4.5106	pdx	pdx	Tr-6
pdx-tr-6|pdx	HMOX1	8.908	1.0093	2.00459	pdx	pdx	Tr-6
pdx-tr-6|pdx	CDK14	8.88064	1.2958	3.23724	pdx	pdx	Tr-6
pdx-tr-6|pdx	PLEKHA1	8.85492	1.39171	4.03755	pdx	pdx	Tr-6
pdx-tr-6|pdx	SLC2A3	8.8442	0.939152	1.80292	pdx	pdx	Tr-6
pdx-tr-6|pdx	ESYT2	8.83644	1.3615	3.86973	pdx	pdx	Tr-6
pdx-tr-6|pdx	ARG1	8.64045	1.24688	3.03292	pdx	pdx	Tr-6
pdx-tr-6|pdx	PCSK6	8.6318	1.56314	6.22491	pdx	pdx	Tr-6
pdx-tr-6|pdx	KRTAP5-AS1	8.60232	0.278228	0.350727	pdx	pdx	Tr-6
pdx-tr-6|pdx	ARIH1	8.59982	1.50093	6.19921	pdx	pdx	Tr-6
pdx-tr-6|pdx	IARS	8.59206	1.45402	4.95644	pdx	pdx	Tr-6
pdx-tr-6|pdx	VPS13A	8.56624	1.22388	3.18197	pdx	pdx	Tr-6
pdx-tr-6|pdx	SLC28A1	8.54785	0.667043	1.13479	pdx	pdx	Tr-6
pdx-tr-6|pdx	WEE1	8.522	1.12249	2.7019	pdx	pdx	Tr-6
pdx-tr-6|pdx	CCDC183	8.47352	0.680207	1.18156	pdx	pdx	Tr-6
pdx-tr-6|pdx	DDIT4	8.47165	0.472223	0.692304	pdx	pdx	Tr-6
pdx-tr-6|pdx	PVT1	8.46817	1.5339	5.28291	pdx	pdx	Tr-6
pdx-tr-6|pdx	ABCC3	8.46711	1.02034	2.23808	pdx	pdx	Tr-6
pdx-tr-6|pdx	AP003086.2	8.46241	1.30993	3.61879	pdx	pdx	Tr-6
pdx-tr-6|pdx	ETS2	8.46048	1.23518	3.26789	pdx	pdx	Tr-6
pdx-tr-6|pdx	GLIS3	8.4541	1.05799	2.36207	pdx	pdx	Tr-6
pdx-tr-6|pdx	RAMP1	8.41302	1.07316	2.40516	pdx	pdx	Tr-6
pdx-tr-6|pdx	CCSER1	8.40826	1.11284	2.54898	pdx	pdx	Tr-6
pdx-tr-6|pdx	SLC22A9	8.40133	1.11539	2.57742	pdx	pdx	Tr-6
pdx-tr-6|pdx	SMTN	8.38018	0.69322	1.23515	pdx	pdx	Tr-6
pdx-tr-6|pdx	GTPBP4	8.36117	1.23404	3.39967	pdx	pdx	Tr-6
pdx-tr-6|pdx	HKDC1	8.35683	0.834056	1.61212	pdx	pdx	Tr-6
pdx-tr-6|pdx	NABP1	8.35473	0.353798	0.478564	pdx	pdx	Tr-6
pdx-tr-6|pdx	PNCK	8.35195	0.292365	0.37652	pdx	pdx	Tr-6
pdx-tr-6|pdx	AL139022.1	8.34965	0.701264	1.25492	pdx	pdx	Tr-6
pdx-tr-6|pdx	KMT2C	8.32783	1.4571	6.23814	pdx	pdx	Tr-6
pdx-tr-6|pdx	SMAD3	8.32651	1.46491	5.98655	pdx	pdx	Tr-6
pdx-tr-6|pdx	SLC7A2	8.30736	1.3558	3.95299	pdx	pdx	Tr-6
pdx-tr-6|pdx	RGS2	8.2994	0.210515	0.249308	pdx	pdx	Tr-6
pdx-tr-6|pdx	RNMT	8.279	1.28587	3.85281	pdx	pdx	Tr-6
pdx-tr-6|pdx	AFF4	8.27217	1.43756	5.93681	pdx	pdx	Tr-6
pdx-tr-6|pdx	COPA	8.25469	1.44607	5.6938	pdx	pdx	Tr-6
pdx-tr-6|pdx	LINC01564	8.23747	0.117519	0.128945	pdx	pdx	Tr-6
pdx-tr-6|pdx	QKI	8.2361	1.43939	5.98067	pdx	pdx	Tr-6
pdx-tr-6|pdx	HIF1A-AS2	8.22979	1.19143	3.2038	pdx	pdx	Tr-6
pdx-tr-6|pdx	PDLIM1	8.22352	1.0044	2.27228	pdx	pdx	Tr-6
pdx-tr-6|pdx	USPL1	8.22293	1.13864	2.96922	pdx	pdx	Tr-6
pdx-tr-6|pdx	RICTOR	8.21982	1.41009	5.24124	pdx	pdx	Tr-6
pdx-tr-6|pdx	SESTD1	8.21687	1.23098	3.43389	pdx	pdx	Tr-6
pdx-tr-6|pdx	DDX21	8.20819	1.30206	3.87014	pdx	pdx	Tr-6
pdx-tr-6|pdx	KLF6	8.2013	0.711285	1.30394	pdx	pdx	Tr-6
pdx-tr-6|pdx	MYO6	8.1911	1.21416	3.41527	pdx	pdx	Tr-6
pdx-tr-6|pdx	NAMPT	8.17799	0.790898	1.53897	pdx	pdx	Tr-6
pdx-tr-6|pdx	MKL1	8.17348	1.42355	5.55365	pdx	pdx	Tr-6
pdx-tr-6|pdx	EFNA1	8.14349	1.08085	2.57303	pdx	pdx	Tr-6
pdx-tr-6|pdx	PTTG1IP	8.12107	1.25601	3.74746	pdx	pdx	Tr-6
pdx-tr-6|pdx	AP005899.1	8.11941	0.683344	1.2509	pdx	pdx	Tr-6
pdx-tr-6|pdx	MAP4	8.11139	1.43148	6.1697	pdx	pdx	Tr-6
pdx-tr-6|pdx	DIRC3	8.09993	0.63489	1.09743	pdx	pdx	Tr-6
pdx-tr-6|pdx	SAT1	8.08504	1.27016	3.70245	pdx	pdx	Tr-6
pdx-tr-6|pdx	AKAP12	8.07292	0.401812	0.578353	pdx	pdx	Tr-6
pdx-tr-6|pdx	AC245297.3	8.05363	1.3764	4.28001	pdx	pdx	Tr-6
pdx-tr-6|pdx	RIOK3	8.02995	1.07252	2.73244	pdx	pdx	Tr-6
pdx-tr-6|pdx	L3MBTL4	8.01986	1.45803	4.81741	pdx	pdx	Tr-6
pdx-tr-6|pdx	CYP2J2	8.01578	0.817101	1.64918	pdx	pdx	Tr-6
pdx-tr-6|pdx	AC004253.1	7.98325	1.05197	2.65032	pdx	pdx	Tr-6
pdx-tr-6|pdx	RASGRP3	7.96885	0.484309	0.762892	pdx	pdx	Tr-6
pdx-tr-6|pdx	CFAP161	7.96882	0.471819	0.738841	pdx	pdx	Tr-6
pdx-tr-6|pdx	INKA2	7.95859	0.987908	2.36102	pdx	pdx	Tr-6
pdx-tr-6|pdx	AC068631.1	7.95064	1.45939	5.32575	pdx	pdx	Tr-6
pdx-tr-6|pdx	TSC22D2	7.93422	1.15836	3.27843	pdx	pdx	Tr-6
pdx-tr-6|pdx	ATF6	7.89735	1.26372	4.07383	pdx	pdx	Tr-6
pdx-tr-6|pdx	TOR1AIP2	7.89501	1.26639	4.07714	pdx	pdx	Tr-6
pdx-tr-6|pdx	AP000919.2	7.89105	0.715853	1.38252	pdx	pdx	Tr-6
pdx-tr-6|pdx	AGPS	7.88275	1.30951	4.57979	pdx	pdx	Tr-6
pdx-tr-6|pdx	NGLY1	7.8516	1.1482	3.28005	pdx	pdx	Tr-6
pdx-tr-6|pdx	CDC73	7.84563	1.30122	4.54886	pdx	pdx	Tr-6
pdx-tr-6|pdx	PLCG2	7.83501	0.979496	2.195	pdx	pdx	Tr-6
pdx-tr-6|pdx	SLC20A1	7.83013	0.773174	1.56462	pdx	pdx	Tr-6
pdx-tr-6|pdx	SDC4	7.81203	0.765187	1.51166	pdx	pdx	Tr-6
pdx-tr-6|pdx	SLC7A1	7.80914	0.817426	1.71991	pdx	pdx	Tr-6
pdx-tr-6|pdx	HSPA1A	7.80479	0.430813	0.627863	pdx	pdx	Tr-6
pdx-tr-6|pdx	OSBPL9	7.80007	1.30244	4.66026	pdx	pdx	Tr-6
pdx-tr-6|pdx	PPA1	7.76957	1.23426	3.76855	pdx	pdx	Tr-6
pdx-tr-6|pdx	GRB10	7.74356	0.834087	1.79374	pdx	pdx	Tr-6
pdx-tr-6|pdx	OTUD7B	7.73747	1.27127	4.32191	pdx	pdx	Tr-6
pdx-tr-6|pdx	UBL3	7.73048	0.972363	2.36843	pdx	pdx	Tr-6
pdx-tr-7|pdx	MYH7B	48.5035	5.39863	7.82361	pdx	pdx	Tr-7
pdx-tr-7|pdx	MPPED2	41.8725	3.19522	4.11117	pdx	pdx	Tr-7
pdx-tr-7|pdx	PLCB4	40.3687	4.49102	6.99834	pdx	pdx	Tr-7
pdx-tr-7|pdx	TSPAN5	39.7669	4.89769	8.55808	pdx	pdx	Tr-7
pdx-tr-7|pdx	ENOX1	38.5845	3.51944	4.95383	pdx	pdx	Tr-7
pdx-tr-7|pdx	SH3RF3	38.1776	3.93872	6.15788	pdx	pdx	Tr-7
pdx-tr-7|pdx	SYTL2	38.1617	3.50204	4.97959	pdx	pdx	Tr-7
pdx-tr-7|pdx	FGF13	37.7467	3.73972	5.61296	pdx	pdx	Tr-7
pdx-tr-7|pdx	RGPD1	36.8672	3.85713	6.04878	pdx	pdx	Tr-7
pdx-tr-7|pdx	ATP10A	36.4698	2.51748	3.24019	pdx	pdx	Tr-7
pdx-tr-7|pdx	CCDC170	36.461	3.6284	5.55815	pdx	pdx	Tr-7
pdx-tr-7|pdx	AC073050.1	35.4568	4.575	8.29304	pdx	pdx	Tr-7
pdx-tr-7|pdx	FBXL7	35.2917	3.36543	4.98905	pdx	pdx	Tr-7
pdx-tr-7|pdx	FUT9	34.3914	1.92373	2.35094	pdx	pdx	Tr-7
pdx-tr-7|pdx	CPA6	33.9873	3.96479	6.92502	pdx	pdx	Tr-7
pdx-tr-7|pdx	CTBP2	33.4237	3.42455	5.47899	pdx	pdx	Tr-7
pdx-tr-7|pdx	ARMC3	33.2931	1.71135	2.07269	pdx	pdx	Tr-7
pdx-tr-7|pdx	CNTNAP3B	32.9483	2.85837	4.27732	pdx	pdx	Tr-7
pdx-tr-7|pdx	NRXN3	32.7825	4.10363	8.89485	pdx	pdx	Tr-7
pdx-tr-7|pdx	RASGRF2	32.4846	3.94415	7.51849	pdx	pdx	Tr-7
pdx-tr-7|pdx	SOX6	32.4584	3.83501	7.39829	pdx	pdx	Tr-7
pdx-tr-7|pdx	FAM110B	32.4169	3.20909	5.19489	pdx	pdx	Tr-7
pdx-tr-7|pdx	AC026167.1	32.2276	2.47242	3.40681	pdx	pdx	Tr-7
pdx-tr-7|pdx	HS3ST4	32.1842	5.095	10.2391	pdx	pdx	Tr-7
pdx-tr-7|pdx	TBX5	31.9535	3.04571	4.76728	pdx	pdx	Tr-7
pdx-tr-7|pdx	ACSS3	31.9027	3.83039	9.63042	pdx	pdx	Tr-7
pdx-tr-7|pdx	ZSWIM6	31.7354	3.55467	6.19204	pdx	pdx	Tr-7
pdx-tr-7|pdx	CCND2	31.1997	3.03538	4.85943	pdx	pdx	Tr-7
pdx-tr-7|pdx	PGM5	31.1207	3.0637	5.10616	pdx	pdx	Tr-7
pdx-tr-7|pdx	XIST	30.7046	4.39816	8.63714	pdx	pdx	Tr-7
pdx-tr-7|pdx	LIN7A	30.255	3.56555	7.34984	pdx	pdx	Tr-7
pdx-tr-7|pdx	STPG2	30.2412	3.46845	6.5035	pdx	pdx	Tr-7
pdx-tr-7|pdx	GRIN2B	30.0389	1.71084	2.17132	pdx	pdx	Tr-7
pdx-tr-7|pdx	SLC44A5	30.0314	2.73731	4.29057	pdx	pdx	Tr-7
pdx-tr-7|pdx	DOK6	29.9315	3.57052	7.68576	pdx	pdx	Tr-7
pdx-tr-7|pdx	TACC1	29.4761	3.58238	7.77455	pdx	pdx	Tr-7
pdx-tr-7|pdx	CDH2	28.9899	3.45282	7.1321	pdx	pdx	Tr-7
pdx-tr-7|pdx	NXN	28.849	3.27386	6.09861	pdx	pdx	Tr-7
pdx-tr-7|pdx	FRMD4A	28.6383	3.39926	8.49781	pdx	pdx	Tr-7
pdx-tr-7|pdx	COLGALT2	28.5984	1.4124	1.76651	pdx	pdx	Tr-7
pdx-tr-7|pdx	KIZ	28.4232	3.47137	9.38601	pdx	pdx	Tr-7
pdx-tr-7|pdx	KDM2B	28.1963	3.37311	7.71934	pdx	pdx	Tr-7
pdx-tr-7|pdx	MUCL1	28.0205	2.40014	3.73776	pdx	pdx	Tr-7
pdx-tr-7|pdx	FGFR1	27.9455	2.82542	5.00436	pdx	pdx	Tr-7
pdx-tr-7|pdx	DGKG	27.9217	2.52491	4.0657	pdx	pdx	Tr-7
pdx-tr-7|pdx	CDC14B	27.8564	3.29901	7.48162	pdx	pdx	Tr-7
pdx-tr-7|pdx	PLEKHG1	27.8432	3.16771	6.4137	pdx	pdx	Tr-7
pdx-tr-7|pdx	ABCC1	27.6266	2.50637	4.10838	pdx	pdx	Tr-7
pdx-tr-7|pdx	ZNF521	27.4402	2.12526	3.10436	pdx	pdx	Tr-7
pdx-tr-7|pdx	CARMIL1	27.2187	3.22002	7.91852	pdx	pdx	Tr-7
pdx-tr-7|pdx	PDE4D	27.2098	3.14657	11.0488	pdx	pdx	Tr-7
pdx-tr-7|pdx	VGLL4	27.206	3.11103	6.85275	pdx	pdx	Tr-7
pdx-tr-7|pdx	HUNK	27.1619	3.32432	8.30644	pdx	pdx	Tr-7
pdx-tr-7|pdx	SLC1A3	26.9706	1.57566	2.06442	pdx	pdx	Tr-7
pdx-tr-7|pdx	TGFB2	26.9242	2.04827	3.00954	pdx	pdx	Tr-7
pdx-tr-7|pdx	SMOC2	26.843	2.01608	2.8489	pdx	pdx	Tr-7
pdx-tr-7|pdx	FGF12	26.7308	1.9803	2.93301	pdx	pdx	Tr-7
pdx-tr-7|pdx	RERE	26.6208	3.02049	10.999	pdx	pdx	Tr-7
pdx-tr-7|pdx	JARID2	26.5877	3.16531	7.75989	pdx	pdx	Tr-7
pdx-tr-7|pdx	AUTS2	26.4006	3.17781	7.48998	pdx	pdx	Tr-7
pdx-tr-7|pdx	ISM1	26.3595	2.64634	4.55936	pdx	pdx	Tr-7
pdx-tr-7|pdx	LINC02160	26.0981	1.0509	1.25553	pdx	pdx	Tr-7
pdx-tr-7|pdx	AC087857.1	26.0706	1.67535	2.29875	pdx	pdx	Tr-7
pdx-tr-7|pdx	GRIA1	25.961	2.18158	3.44204	pdx	pdx	Tr-7
pdx-tr-7|pdx	NKD1	25.8718	2.71572	11.7507	pdx	pdx	Tr-7
pdx-tr-7|pdx	SLC38A11	25.717	2.56415	4.54868	pdx	pdx	Tr-7
pdx-tr-7|pdx	PTPRG	25.6873	2.90799	10.9505	pdx	pdx	Tr-7
pdx-tr-7|pdx	KCNMB2-AS1	25.5791	2.772	5.39965	pdx	pdx	Tr-7
pdx-tr-7|pdx	ZMYND8	25.576	3.08234	8.20528	pdx	pdx	Tr-7
pdx-tr-7|pdx	PPCDC	25.4122	2.77615	5.62836	pdx	pdx	Tr-7
pdx-tr-7|pdx	AC009271.1	25.192	2.49707	4.55072	pdx	pdx	Tr-7
pdx-tr-7|pdx	KCNK9	25.1673	0.963173	1.1565	pdx	pdx	Tr-7
pdx-tr-7|pdx	AC096639.1	25.1661	1.46897	2.00609	pdx	pdx	Tr-7
pdx-tr-7|pdx	CD8B	25.1255	2.05143	3.26069	pdx	pdx	Tr-7
pdx-tr-7|pdx	KITLG	24.9969	2.92629	6.39899	pdx	pdx	Tr-7
pdx-tr-7|pdx	TLR2	24.8609	1.48744	2.05707	pdx	pdx	Tr-7
pdx-tr-7|pdx	FREM1	24.8436	1.9522	2.96767	pdx	pdx	Tr-7
pdx-tr-7|pdx	VAV3	24.7607	1.79029	2.69109	pdx	pdx	Tr-7
pdx-tr-7|pdx	SLC41A2	24.725	1.72331	2.56431	pdx	pdx	Tr-7
pdx-tr-7|pdx	LEF1	24.6345	2.38706	4.25892	pdx	pdx	Tr-7
pdx-tr-7|pdx	LAMB1	24.5104	2.75337	5.996	pdx	pdx	Tr-7
pdx-tr-7|pdx	SEMA3C	24.4518	2.54175	4.61939	pdx	pdx	Tr-7
pdx-tr-7|pdx	MYH11	24.3637	1.57618	2.26403	pdx	pdx	Tr-7
pdx-tr-7|pdx	AC027698.1	24.35	1.53546	2.2024	pdx	pdx	Tr-7
pdx-tr-7|pdx	CHST11	24.0349	1.99411	3.11173	pdx	pdx	Tr-7
pdx-tr-7|pdx	LINC01748	23.9266	2.07759	3.49558	pdx	pdx	Tr-7
pdx-tr-7|pdx	SLC12A2	23.9112	2.19816	3.8911	pdx	pdx	Tr-7
pdx-tr-7|pdx	ARL17B	23.9034	2.74365	6.08314	pdx	pdx	Tr-7
pdx-tr-7|pdx	CADM1	23.8338	2.86285	8.07324	pdx	pdx	Tr-7
pdx-tr-7|pdx	BAMBI	23.6608	2.43858	4.71278	pdx	pdx	Tr-7
pdx-tr-7|pdx	CST4	23.5646	2.43996	4.6631	pdx	pdx	Tr-7
pdx-tr-7|pdx	ST18	23.4229	2.04982	3.48069	pdx	pdx	Tr-7
pdx-tr-7|pdx	DCDC2	23.3839	2.79752	9.65486	pdx	pdx	Tr-7
pdx-tr-7|pdx	AC116049.2	23.2808	2.61306	5.41189	pdx	pdx	Tr-7
pdx-tr-7|pdx	PLCH1	23.194	2.5168	5.38298	pdx	pdx	Tr-7
pdx-tr-7|pdx	MAML3	23.1414	2.56098	9.80952	pdx	pdx	Tr-7
pdx-tr-7|pdx	WASF3	23.124	2.27323	4.25338	pdx	pdx	Tr-7
pdx-tr-7|pdx	LRMDA	23.1187	2.5179	10.9061	pdx	pdx	Tr-7
pdx-tr-7|pdx	FUT8	23.0891	2.04411	3.58658	pdx	pdx	Tr-7
pdx-tr-7|pdx	ETV6	23.0657	2.52612	5.52271	pdx	pdx	Tr-7
pdx-tr-7|pdx	TMEM117	22.9846	2.68709	8.8571	pdx	pdx	Tr-7
pdx-tr-7|pdx	SLC16A10	22.9823	2.68571	6.84123	pdx	pdx	Tr-7
pdx-tr-7|pdx	KIZ-AS1	22.8831	2.6709	6.8544	pdx	pdx	Tr-7
pdx-tr-7|pdx	GALNT13	22.8736	1.24811	1.68144	pdx	pdx	Tr-7
pdx-tr-7|pdx	ZBTB7C	22.72	2.68006	6.58094	pdx	pdx	Tr-7
pdx-tr-7|pdx	DHRS3	22.6731	2.507	5.45332	pdx	pdx	Tr-7
pdx-tr-7|pdx	CUX2	22.5468	2.44299	4.73136	pdx	pdx	Tr-7
pdx-tr-7|pdx	CRYBG3	22.4997	1.37797	1.99721	pdx	pdx	Tr-7
pdx-tr-7|pdx	AQP9	22.4765	1.62237	2.47984	pdx	pdx	Tr-7
pdx-tr-7|pdx	ZNF462	22.4522	1.46894	2.19107	pdx	pdx	Tr-7
pdx-tr-7|pdx	AL390957.1	22.3554	2.01021	3.60168	pdx	pdx	Tr-7
pdx-tr-7|pdx	MPP7	22.311	1.67519	2.68698	pdx	pdx	Tr-7
pdx-tr-7|pdx	AL592402.1	22.3023	1.21049	1.67822	pdx	pdx	Tr-7
pdx-tr-7|pdx	PRKD1	22.1954	2.24961	4.4609	pdx	pdx	Tr-7
pdx-tr-7|pdx	AP001574.1	22.188	0.786637	0.952784	pdx	pdx	Tr-7
pdx-tr-7|pdx	TMEM114	22.0782	0.756622	0.911247	pdx	pdx	Tr-7
pdx-tr-7|pdx	ZBTB16	21.9628	1.8106	3.01792	pdx	pdx	Tr-7
pdx-tr-7|pdx	IQCA1	21.9521	2.00657	3.67173	pdx	pdx	Tr-7
pdx-tr-7|pdx	VPS13D	21.9371	2.38571	5.38189	pdx	pdx	Tr-7
pdx-tr-7|pdx	MYO10	21.8992	2.46941	5.96953	pdx	pdx	Tr-7
pdx-tr-7|pdx	SYT1	21.7874	1.86993	3.24614	pdx	pdx	Tr-7
pdx-tr-7|pdx	SEMA3A	21.7044	1.60168	2.54629	pdx	pdx	Tr-7
pdx-tr-7|pdx	KREMEN1	21.7006	2.16363	4.31674	pdx	pdx	Tr-7
pdx-tr-7|pdx	PPM1H	21.6851	2.57346	7.64232	pdx	pdx	Tr-7
pdx-tr-7|pdx	TRAPPC9	21.6717	2.56058	7.99998	pdx	pdx	Tr-7
pdx-tr-7|pdx	PADI2	21.6508	1.08371	1.47092	pdx	pdx	Tr-7
pdx-tr-7|pdx	KIAA1217	21.5353	2.60017	7.36242	pdx	pdx	Tr-7
pdx-tr-7|pdx	MAP4K4	21.5197	2.31795	11.4125	pdx	pdx	Tr-7
pdx-tr-7|pdx	DEPTOR	21.2496	2.34628	5.22313	pdx	pdx	Tr-7
pdx-tr-7|pdx	SHISA6	21.2326	1.28928	1.85499	pdx	pdx	Tr-7
pdx-tr-7|pdx	SH3BP4	21.2287	2.46671	6.41983	pdx	pdx	Tr-7
pdx-tr-7|pdx	ZNRF3	21.1939	2.11254	11.3429	pdx	pdx	Tr-7
pdx-tr-7|pdx	EXOC6B	21.1544	2.48132	8.1197	pdx	pdx	Tr-7
pdx-tr-7|pdx	FAM49B	21.1068	2.45647	6.54729	pdx	pdx	Tr-7
pdx-tr-7|pdx	AC016723.1	21.0815	1.33487	2.01233	pdx	pdx	Tr-7
pdx-tr-7|pdx	SLCO1A2	21.0546	1.95786	3.72694	pdx	pdx	Tr-7
pdx-tr-7|pdx	C20orf194	21.0284	2.01531	3.85033	pdx	pdx	Tr-7
pdx-tr-7|pdx	OSBPL10	21.0216	2.22701	4.682	pdx	pdx	Tr-7
pdx-tr-7|pdx	MALT1	21.0177	2.34726	5.65051	pdx	pdx	Tr-7
pdx-tr-7|pdx	MYLIP	20.9362	1.59357	2.63123	pdx	pdx	Tr-7
pdx-tr-7|pdx	BAZ2B	20.9158	2.31111	5.58163	pdx	pdx	Tr-7
pdx-tr-7|pdx	HABP4	20.9149	2.07836	4.26628	pdx	pdx	Tr-7
pdx-tr-7|pdx	AC006206.2	20.9086	1.89062	3.44861	pdx	pdx	Tr-7
pdx-tr-7|pdx	HS6ST1	20.899	2.37512	5.79155	pdx	pdx	Tr-7
pdx-tr-7|pdx	NAALAD2	20.8495	1.21864	1.78122	pdx	pdx	Tr-7
pdx-tr-7|pdx	UXS1	20.8457	2.12218	4.41536	pdx	pdx	Tr-7
pdx-tr-7|pdx	SLC7A8	20.8321	0.753262	0.929744	pdx	pdx	Tr-7
pdx-tr-7|pdx	DLGAP1	20.8177	2.43799	8.55301	pdx	pdx	Tr-7
pdx-tr-7|pdx	ZFHX4	20.7749	1.76593	3.10038	pdx	pdx	Tr-7
pdx-tr-7|pdx	CMIP	20.6932	2.38028	9.12787	pdx	pdx	Tr-7
pdx-tr-7|pdx	C9orf84	20.6573	1.82462	3.33477	pdx	pdx	Tr-7
pdx-tr-7|pdx	EIF4G3	20.6515	2.42549	7.01098	pdx	pdx	Tr-7
pdx-tr-7|pdx	AC092167.1	20.5619	1.27086	1.88066	pdx	pdx	Tr-7
pdx-tr-7|pdx	EPHB2	20.5498	2.10119	4.396	pdx	pdx	Tr-7
pdx-tr-7|pdx	TLL2	20.5311	1.19108	1.69083	pdx	pdx	Tr-7
pdx-tr-7|pdx	AC022874.1	20.5196	1.23511	1.83269	pdx	pdx	Tr-7
pdx-tr-7|pdx	NRP1	20.4862	2.42432	7.83609	pdx	pdx	Tr-7
pdx-tr-7|pdx	PTCHD4	20.4854	1.254	1.84144	pdx	pdx	Tr-7
pdx-tr-7|pdx	MERTK	20.4679	2.28751	5.45582	pdx	pdx	Tr-7
pdx-tr-7|pdx	VCAN	20.4084	1.90452	3.50729	pdx	pdx	Tr-7
pdx-tr-7|pdx	PLCB1	20.2897	2.39735	9.58851	pdx	pdx	Tr-7
pdx-tr-7|pdx	RNF43	20.2453	2.29401	9.38107	pdx	pdx	Tr-7
pdx-tr-7|pdx	AC091078.1	20.1935	1.00141	1.38937	pdx	pdx	Tr-7
pdx-tr-7|pdx	CRNDE	20.1778	1.73666	3.1584	pdx	pdx	Tr-7
pdx-tr-7|pdx	HS3ST1	20.1693	1.01342	1.40266	pdx	pdx	Tr-7
pdx-tr-7|pdx	ZNF385B	20.1653	2.21253	5.14057	pdx	pdx	Tr-7
pdx-tr-7|pdx	MFF	20.1057	2.29603	6.12479	pdx	pdx	Tr-7
pdx-tr-7|pdx	GATA6	20.1028	1.66095	2.93639	pdx	pdx	Tr-7
pdx-tr-7|pdx	KCND3	20.0917	1.58998	2.71515	pdx	pdx	Tr-7
pdx-tr-7|pdx	AGAP1	20.0594	2.2561	9.43917	pdx	pdx	Tr-7
pdx-tr-7|pdx	NFAT5	20.0581	2.04754	9.96532	pdx	pdx	Tr-7
pdx-tr-7|pdx	ARSE	19.9938	2.04056	4.2677	pdx	pdx	Tr-7
pdx-tr-7|pdx	ARHGAP12	19.9863	2.23128	5.67662	pdx	pdx	Tr-7
pdx-tr-7|pdx	YAP1	19.9094	2.3629	8.4824	pdx	pdx	Tr-7
pdx-tr-7|pdx	VSTM4	19.8615	0.939475	1.2821	pdx	pdx	Tr-7
pdx-tr-7|pdx	STRA6	19.7444	1.79567	3.40848	pdx	pdx	Tr-7
pdx-tr-7|pdx	FAM198B	19.7423	1.69718	3.09048	pdx	pdx	Tr-7
pdx-tr-7|pdx	NCALD	19.7374	1.71509	3.16958	pdx	pdx	Tr-7
pdx-tr-7|pdx	AC008957.2	19.6951	0.577452	0.683884	pdx	pdx	Tr-7
pdx-tr-7|pdx	KLHL29	19.6737	1.38957	2.2449	pdx	pdx	Tr-7
pdx-tr-7|pdx	EXOC7	19.6469	2.1401	5.21938	pdx	pdx	Tr-7
pdx-tr-7|pdx	SERPINE2	19.6232	2.32064	6.25269	pdx	pdx	Tr-7
pdx-tr-7|pdx	EFNB2	19.59	0.965862	1.32978	pdx	pdx	Tr-7
pdx-tr-7|pdx	ZBTB20	19.567	2.18364	9.39074	pdx	pdx	Tr-7
pdx-tr-7|pdx	PRAME	19.5358	1.65707	3.02889	pdx	pdx	Tr-7
pdx-tr-7|pdx	GRIP1	19.4935	1.94427	3.89685	pdx	pdx	Tr-7
pdx-tr-7|pdx	BCL11A	19.4694	1.93583	3.9225	pdx	pdx	Tr-7
pdx-tr-7|pdx	CEP85L	19.4232	1.28464	2.03512	pdx	pdx	Tr-7
pdx-tr-7|pdx	MED13	19.4025	2.13516	9.17876	pdx	pdx	Tr-7
pdx-tr-7|pdx	SEPT9	19.3796	2.30846	8.4637	pdx	pdx	Tr-7
pdx-tr-7|pdx	CCDC40	19.3258	1.21935	1.9089	pdx	pdx	Tr-7
pdx-tr-7|pdx	CASZ1	19.2612	1.33405	2.1812	pdx	pdx	Tr-7
pdx-tr-7|pdx	CTSC	19.2587	2.006	4.3904	pdx	pdx	Tr-7
pdx-tr-7|pdx	LLGL2	19.2549	2.23315	6.32399	pdx	pdx	Tr-7
pdx-tr-7|pdx	UBE2H	19.1999	2.21021	6.30286	pdx	pdx	Tr-7
pdx-tr-7|pdx	DOCK2	19.1827	0.671085	0.847201	pdx	pdx	Tr-7
pdx-tr-7|pdx	TENT5C	19.1691	1.22961	1.92165	pdx	pdx	Tr-7
pdx-tr-7|pdx	PAX2	19.0502	1.38533	2.31248	pdx	pdx	Tr-7
pdx-tr-7|pdx	PPFIBP1	19.0207	2.09889	5.31458	pdx	pdx	Tr-7
pdx-tr-7|pdx	HECTD4	18.9909	2.2188	7.68002	pdx	pdx	Tr-7
pdx-tr-8|pdx	AL133523.1	10.6011	0.774268	1.4112	pdx	pdx	Tr-8
pdx-tr-8|pdx	CENPF	8.79597	1.25083	4.58761	pdx	pdx	Tr-8
pdx-tr-8|pdx	PVT1	8.28068	1.21821	4.95598	pdx	pdx	Tr-8
pdx-tr-8|pdx	HMGA2	8.20864	1.15403	8.64277	pdx	pdx	Tr-8
pdx-tr-8|pdx	MATR3	8.15093	0.65726	1.4507	pdx	pdx	Tr-8
pdx-tr-8|pdx	POLR2A	7.76976	0.918653	2.96185	pdx	pdx	Tr-8
pdx-tr-8|pdx	NOP58	7.70005	1.09892	6.30924	pdx	pdx	Tr-8
pdx-tr-8|pdx	AL118516.1	7.58224	0.382997	0.661832	pdx	pdx	Tr-8
pdx-tr-8|pdx	AC087239.1	7.26246	0.146422	0.186738	pdx	pdx	Tr-8
pdx-tr-8|pdx	PUS7	7.00524	0.937194	4.00422	pdx	pdx	Tr-8
pdx-tr-8|pdx	TEAD4	6.97495	0.812523	2.79632	pdx	pdx	Tr-8
pdx-tr-8|pdx	NCOA3	6.85776	0.955556	7.84016	pdx	pdx	Tr-8
pdx-tr-8|pdx	TGFBR2	6.82924	0.994653	6.86446	pdx	pdx	Tr-8
pdx-tr-8|pdx	LATS2	6.69588	0.80955	3.01353	pdx	pdx	Tr-8
pdx-tr-8|pdx	CHAF1B	6.64945	0.49657	1.18338	pdx	pdx	Tr-8
pdx-tr-8|pdx	DHX37	6.64445	0.641612	1.88402	pdx	pdx	Tr-8
pdx-tr-8|pdx	STK24	6.52548	0.908411	4.79056	pdx	pdx	Tr-8
pdx-tr-8|pdx	UHRF1	6.45224	0.754112	2.66204	pdx	pdx	Tr-8
pdx-tr-8|pdx	EIF3B	6.39534	0.850735	3.91454	pdx	pdx	Tr-8
pdx-tr-8|pdx	TP63	6.38773	0.537716	1.30931	pdx	pdx	Tr-8
pdx-tr-8|pdx	ZNF124	6.0473	0.837822	4.19803	pdx	pdx	Tr-8
pdx-tr-8|pdx	LATS2-AS1	5.98007	0.393533	0.917289	pdx	pdx	Tr-8
pdx-tr-8|pdx	LRPPRC	5.93368	0.842367	5.7218	pdx	pdx	Tr-8
pdx-tr-8|pdx	E2F3	5.91504	0.772204	3.51339	pdx	pdx	Tr-8
pdx-tr-8|pdx	PPARGC1B	5.79696	0.32722	0.704068	pdx	pdx	Tr-8
pdx-tr-8|pdx	DDX21	5.76509	0.743374	3.31643	pdx	pdx	Tr-8
pdx-tr-8|pdx	DHRS9	5.76177	0.129537	0.180913	pdx	pdx	Tr-8
pdx-tr-8|pdx	GLDC	5.75464	0.787712	8.09367	pdx	pdx	Tr-8
pdx-tr-8|pdx	AC011452.1	5.70417	0.253667	0.474195	pdx	pdx	Tr-8
pdx-tr-8|pdx	MB21D2	5.68496	0.453794	1.22546	pdx	pdx	Tr-8
pdx-tr-8|pdx	HIVEP1	5.6628	0.748405	3.70407	pdx	pdx	Tr-8
pdx-tr-8|pdx	WDR43	5.65186	0.793383	4.70691	pdx	pdx	Tr-8
pdx-tr-8|pdx	TLE4	5.60347	0.750825	3.54427	pdx	pdx	Tr-8
pdx-tr-8|pdx	EIF3A	5.55109	0.790293	5.21445	pdx	pdx	Tr-8
pdx-tr-8|pdx	FP671120.1	5.53642	0.79378	6.16598	pdx	pdx	Tr-8
pdx-tr-8|pdx	LIN28B	5.51601	0.766322	4.1596	pdx	pdx	Tr-8
pdx-tr-8|pdx	MKI67	5.49766	0.579836	2.02639	pdx	pdx	Tr-8
pdx-tr-8|pdx	ZNF121	5.40977	0.555156	1.99578	pdx	pdx	Tr-8
pdx-tr-8|pdx	GATA4	5.37865	0.781386	5.65562	pdx	pdx	Tr-8
pdx-tr-8|pdx	UCK2	5.34692	0.711299	3.54083	pdx	pdx	Tr-8
pdx-tr-8|pdx	NKD1	5.32125	0.69779	9.90845	pdx	pdx	Tr-8
pdx-tr-8|pdx	AC008494.3	5.32067	0.017447	0.017805	pdx	pdx	Tr-8
pdx-tr-8|pdx	DNMT1	5.2481	0.661149	3.15966	pdx	pdx	Tr-8
pdx-tr-8|pdx	AC011511.5	5.23623	0.033192	0.036072	pdx	pdx	Tr-8
pdx-tr-8|pdx	AL390067.1	5.21714	0.045443	0.051995	pdx	pdx	Tr-8
pdx-tr-8|pdx	AC010331.1	5.20644	0.158687	0.259637	pdx	pdx	Tr-8
pdx-tr-8|pdx	URB2	5.15186	0.363957	0.974941	pdx	pdx	Tr-8
pdx-tr-8|pdx	AC108047.1	5.05762	0.245499	0.517331	pdx	pdx	Tr-8
pdx-tr-8|pdx	CTPS1	5.0571	0.418309	1.29193	pdx	pdx	Tr-8
pdx-tr-8|pdx	WDR88	5.04791	0.347462	0.920697	pdx	pdx	Tr-8
pdx-tr-8|pdx	MCM3	5.0116	0.603432	2.76179	pdx	pdx	Tr-8
pdx-tr-8|pdx	UBA2	4.98649	0.685159	4.25809	pdx	pdx	Tr-8
pdx-tr-8|pdx	BX284668.6	4.9767	0.08732	0.117256	pdx	pdx	Tr-8
pdx-tr-8|pdx	NASP	4.96996	0.68844	4.30367	pdx	pdx	Tr-8
pdx-tr-8|pdx	TOP2A	4.9551	0.734332	4.98962	pdx	pdx	Tr-8
pdx-tr-8|pdx	MMS22L	4.94563	0.702111	4.42284	pdx	pdx	Tr-8
pdx-tr-8|pdx	PRSS12	4.94	0.099972	0.143069	pdx	pdx	Tr-8
pdx-tr-8|pdx	AC007249.1	4.93917	0.032779	0.036136	pdx	pdx	Tr-8
pdx-tr-8|pdx	URB1	4.87846	0.539274	2.29415	pdx	pdx	Tr-8
pdx-tr-8|pdx	CSKMT	4.87401	0.331691	0.88709	pdx	pdx	Tr-8
pdx-tr-8|pdx	AL353759.1	4.83309	0.166204	0.295853	pdx	pdx	Tr-8
pdx-tr-8|pdx	ZNRF3	4.81052	0.595581	9.95995	pdx	pdx	Tr-8
pdx-tr-8|pdx	NOC3L	4.79403	0.438018	1.51865	pdx	pdx	Tr-8
pdx-tr-8|pdx	SLC7A2	4.77582	0.63379	3.24317	pdx	pdx	Tr-8
pdx-tr-8|pdx	ENAH	4.73946	0.673098	4.16723	pdx	pdx	Tr-8
pdx-tr-8|pdx	YBX3	4.7256	0.461516	1.72081	pdx	pdx	Tr-8
pdx-tr-8|pdx	BAZ1B	4.7059	0.650995	4.40052	pdx	pdx	Tr-8
pdx-tr-8|pdx	XPO1	4.69437	0.669366	6.27078	pdx	pdx	Tr-8
pdx-tr-8|pdx	XPO6	4.66178	0.580422	3.04611	pdx	pdx	Tr-8
pdx-tr-8|pdx	PITPNA	4.64664	0.568665	2.92197	pdx	pdx	Tr-8
pdx-tr-8|pdx	OTX1	4.63707	0.127051	0.206195	pdx	pdx	Tr-8
pdx-tr-8|pdx	SSB	4.63489	0.589407	3.14781	pdx	pdx	Tr-8
pdx-tr-8|pdx	BX284668.5	4.62701	0.097641	0.14135	pdx	pdx	Tr-8
pdx-tr-8|pdx	TFRC	4.61506	0.445302	1.67111	pdx	pdx	Tr-8
pdx-tr-8|pdx	NUP153	4.61219	0.642738	4.5808	pdx	pdx	Tr-8
pdx-tr-8|pdx	HDAC2-AS2	4.59771	0.712044	6.47809	pdx	pdx	Tr-8
pdx-tr-8|pdx	TIMM23B	4.59339	0.637385	4.27281	pdx	pdx	Tr-8
pdx-tr-8|pdx	BOLA1	4.58609	0.202804	0.422401	pdx	pdx	Tr-8
pdx-tr-8|pdx	NAA25	4.58493	0.644665	4.77319	pdx	pdx	Tr-8
pdx-tr-8|pdx	TAF5L	4.54964	0.343558	1.04972	pdx	pdx	Tr-8
pdx-tr-8|pdx	AC008764.2	4.54769	0.220369	0.498325	pdx	pdx	Tr-8
pdx-tr-8|pdx	GTPBP4	4.54322	0.545287	2.72359	pdx	pdx	Tr-8
pdx-tr-8|pdx	AHCTF1	4.52829	0.634903	4.40229	pdx	pdx	Tr-8
pdx-tr-8|pdx	AC097713.1	4.51539	0.078799	0.111778	pdx	pdx	Tr-8
pdx-tr-8|pdx	SINHCAF	4.51303	0.59614	3.54216	pdx	pdx	Tr-8
pdx-tr-8|pdx	FANCE	4.44967	0.216232	0.492169	pdx	pdx	Tr-8
pdx-tr-8|pdx	FOXK2	4.44922	0.633521	5.26851	pdx	pdx	Tr-8
pdx-tr-8|pdx	PRKDC	4.44058	0.632591	6.35638	pdx	pdx	Tr-8
pdx-tr-8|pdx	SLC7A5	4.40923	0.409244	1.51777	pdx	pdx	Tr-8
pdx-tr-8|pdx	AMD1	4.3914	0.578794	3.5088	pdx	pdx	Tr-8
pdx-tr-8|pdx	ATAD2	4.37433	0.645365	5.80695	pdx	pdx	Tr-8
pdx-tr-8|pdx	MCM5	4.36746	0.444453	1.83222	pdx	pdx	Tr-8
pdx-tr-8|pdx	AF015262.1	4.36411	0.009483	0.009483	pdx	pdx	Tr-8
pdx-tr-8|pdx	AL136961.1	4.36411	0.009536	0.009536	pdx	pdx	Tr-8
pdx-tr-8|pdx	AC095056.1	4.36411	0.008906	0.008906	pdx	pdx	Tr-8
pdx-tr-8|pdx	AC113192.2	4.36411	0.008732	0.008732	pdx	pdx	Tr-8
pdx-tr-8|pdx	AC069439.2	4.36411	0.009352	0.009352	pdx	pdx	Tr-8
pdx-tr-8|pdx	LINC02440	4.36411	0.008709	0.008709	pdx	pdx	Tr-8
pdx-tr-8|pdx	AL451164.1	4.36411	0.007153	0.007153	pdx	pdx	Tr-8
pdx-tr-8|pdx	AC091705.1	4.36411	0.009927	0.009927	pdx	pdx	Tr-8
pdx-tr-8|pdx	NEUROD4	4.36411	0.009905	0.009905	pdx	pdx	Tr-8
pdx-tr-8|pdx	PRSS58	4.36411	0.007901	0.007901	pdx	pdx	Tr-8
pdx-tr-8|pdx	AC025171.5	4.36411	0.008772	0.008772	pdx	pdx	Tr-8
pdx-tr-8|pdx	CACNA1G-AS1	4.36411	0.00852	0.00852	pdx	pdx	Tr-8
pdx-tr-8|pdx	AC005865.1	4.36411	0.008691	0.008691	pdx	pdx	Tr-8
pdx-tr-8|pdx	REPIN1	4.36411	0.007771	0.007771	pdx	pdx	Tr-8
pdx-tr-8|pdx	AC060814.5	4.36411	0.00894	0.00894	pdx	pdx	Tr-8
pdx-tr-8|pdx	AMER2	4.36411	0.010074	0.010074	pdx	pdx	Tr-8
pdx-tr-8|pdx	FGFBP2	4.36411	0.008259	0.008259	pdx	pdx	Tr-8
pdx-tr-8|pdx	AC097372.2	4.36411	0.00749	0.00749	pdx	pdx	Tr-8
pdx-tr-8|pdx	KRTAP20-4	4.36411	0.008832	0.008832	pdx	pdx	Tr-8
pdx-tr-8|pdx	TUNAR	4.36411	0.007534	0.007534	pdx	pdx	Tr-8
pdx-tr-8|pdx	AC074135.1	4.36411	0.009382	0.009382	pdx	pdx	Tr-8
pdx-tr-8|pdx	AC003986.2	4.36411	0.008464	0.008464	pdx	pdx	Tr-8
pdx-tr-8|pdx	AP000402.1	4.36411	0.010082	0.010082	pdx	pdx	Tr-8
pdx-tr-8|pdx	FCGR1A	4.36411	0.010408	0.010408	pdx	pdx	Tr-8
pdx-tr-8|pdx	AC008114.1	4.36411	0.00873	0.00873	pdx	pdx	Tr-8
pdx-tr-8|pdx	AP000697.1	4.36411	0.00868	0.00868	pdx	pdx	Tr-8
pdx-tr-8|pdx	OR14A16	4.36411	0.009695	0.009695	pdx	pdx	Tr-8
pdx-tr-8|pdx	TRIM43B	4.36411	0.00931	0.00931	pdx	pdx	Tr-8
pdx-tr-8|pdx	AC244502.3	4.36411	0.009329	0.009329	pdx	pdx	Tr-8
pdx-tr-8|pdx	SCP2D1	4.36411	0.009939	0.009939	pdx	pdx	Tr-8
pdx-tr-8|pdx	AC069061.2	4.36411	0.008913	0.008913	pdx	pdx	Tr-8
pdx-tr-8|pdx	MYCNOS	4.35929	0.107987	0.174064	pdx	pdx	Tr-8
pdx-tr-8|pdx	CDCA7	4.35774	0.547851	2.85063	pdx	pdx	Tr-8
pdx-tr-8|pdx	PHLPP2	4.34243	0.447072	1.90339	pdx	pdx	Tr-8
pdx-tr-8|pdx	HIST1H2BD	4.33718	0.21834	0.500738	pdx	pdx	Tr-8
pdx-tr-8|pdx	GLS	4.31935	0.502503	2.3931	pdx	pdx	Tr-8
pdx-tr-8|pdx	AC010997.5	4.31297	0.16838	0.341938	pdx	pdx	Tr-8
pdx-tr-8|pdx	SOBP	4.29224	0.620691	6.19904	pdx	pdx	Tr-8
pdx-tr-8|pdx	AC092941.1	4.28418	0.083885	0.124256	pdx	pdx	Tr-8
pdx-tr-8|pdx	MCM7	4.28019	0.468078	2.11264	pdx	pdx	Tr-8
pdx-tr-8|pdx	RELT	4.27824	0.167191	0.344032	pdx	pdx	Tr-8
pdx-tr-8|pdx	AP4E1	4.27573	0.442481	1.9293	pdx	pdx	Tr-8
pdx-tr-8|pdx	NAA16	4.2597	0.523316	2.8969	pdx	pdx	Tr-8
pdx-tr-8|pdx	AC107068.2	4.2597	0.509741	2.60897	pdx	pdx	Tr-8
pdx-tr-8|pdx	POU2F1	4.25708	0.613009	5.07051	pdx	pdx	Tr-8
pdx-tr-8|pdx	HELLS	4.23592	0.610468	4.67866	pdx	pdx	Tr-8
pdx-tr-8|pdx	AL353807.2	4.17378	0.036344	0.043133	pdx	pdx	Tr-8
pdx-tr-8|pdx	AL360091.3	4.16626	0.411511	1.69942	pdx	pdx	Tr-8
pdx-tr-8|pdx	AP000311.1	4.15387	0.574917	3.8443	pdx	pdx	Tr-8
pdx-tr-8|pdx	AL359504.2	4.14346	0.167664	0.351556	pdx	pdx	Tr-8
pdx-tr-8|pdx	AL512428.1	4.13504	0.037975	0.045489	pdx	pdx	Tr-8
pdx-tr-8|pdx	AC011595.1	4.13359	0.135707	0.258904	pdx	pdx	Tr-8
pdx-tr-8|pdx	POLR1C	4.11694	0.557593	3.83017	pdx	pdx	Tr-8
pdx-tr-8|pdx	TOP1	4.10348	0.577067	4.68438	pdx	pdx	Tr-8
pdx-tr-8|pdx	TOE1	4.10277	0.236032	0.621639	pdx	pdx	Tr-8
pdx-tr-8|pdx	FP236383.1	4.09158	0.549562	7.03336	pdx	pdx	Tr-8
pdx-tr-8|pdx	NCL	4.08904	0.602387	6.23156	pdx	pdx	Tr-8
pdx-tr-8|pdx	NOLC1	4.08275	0.368077	1.39213	pdx	pdx	Tr-8
pdx-tr-8|pdx	NFATC3	4.07703	0.573018	7.03421	pdx	pdx	Tr-8
pdx-tr-8|pdx	AC132192.2	4.06447	0.118694	0.209265	pdx	pdx	Tr-8
pdx-tr-8|pdx	EIF5A2	4.05106	0.156075	0.324586	pdx	pdx	Tr-8
pdx-tr-8|pdx	AC008761.1	4.05011	0.241861	0.669552	pdx	pdx	Tr-8
pdx-tr-8|pdx	CMTM7	4.04565	0.500611	2.86572	pdx	pdx	Tr-8
pdx-tr-8|pdx	AC016575.1	4.0407	0.066917	0.096468	pdx	pdx	Tr-8
pdx-tr-8|pdx	EIF5B	4.0295	0.572207	5.06912	pdx	pdx	Tr-8
pdx-tr-8|pdx	GRK3	4.01758	0.507145	2.82977	pdx	pdx	Tr-8
pdx-tr-8|pdx	UBE2O	3.99889	0.51515	3.2698	pdx	pdx	Tr-8
pdx-tr-8|pdx	LINC02494	3.98976	0.024841	0.028043	pdx	pdx	Tr-8
pdx-tr-8|pdx	GMPS	3.97735	0.503926	3.10969	pdx	pdx	Tr-8
pdx-tr-8|pdx	SPRY2	3.97067	0.235478	0.652928	pdx	pdx	Tr-8
pdx-tr-8|pdx	AC110285.6	3.91624	0.177824	0.406984	pdx	pdx	Tr-8
pdx-tr-8|pdx	HLA-DRB1	3.91428	0.025621	0.028796	pdx	pdx	Tr-8
pdx-tr-8|pdx	CST7	3.89906	0.088336	0.145637	pdx	pdx	Tr-8
pdx-tr-8|pdx	LINC01016	3.8921	0.072506	0.110259	pdx	pdx	Tr-8
pdx-tr-8|pdx	DNM1L	3.88681	0.530705	4.0222	pdx	pdx	Tr-8
pdx-tr-8|pdx	AP001266.2	3.86728	0.100451	0.174383	pdx	pdx	Tr-8
pdx-tr-8|pdx	HK2	3.86503	0.298008	1.02287	pdx	pdx	Tr-8
pdx-tr-8|pdx	EZH2	3.86267	0.529145	3.80043	pdx	pdx	Tr-8
pdx-tr-8|pdx	ATP6V0A2	3.85879	0.384227	1.73852	pdx	pdx	Tr-8
pdx-tr-8|pdx	TTLL12	3.85879	0.258601	0.799062	pdx	pdx	Tr-8
pdx-tr-8|pdx	AP000487.1	3.83479	0.404667	1.96833	pdx	pdx	Tr-8
pdx-tr-8|pdx	SRPK1	3.81882	0.543605	5.65976	pdx	pdx	Tr-8
pdx-tr-8|pdx	ANKRD11	3.8075	0.511417	7.37776	pdx	pdx	Tr-8
pdx-tr-8|pdx	AL008635.1	3.75612	0.016453	0.017948	pdx	pdx	Tr-8
pdx-tr-8|pdx	AL391095.1	3.75242	0.178437	0.448855	pdx	pdx	Tr-8
pdx-tr-8|pdx	PABPC1	3.74818	0.490413	7.20745	pdx	pdx	Tr-8
pdx-tr-8|pdx	POLG	3.74503	0.332955	1.37456	pdx	pdx	Tr-8
pdx-tr-8|pdx	AC034102.4	3.72408	0.200863	0.543048	pdx	pdx	Tr-8
pdx-tr-8|pdx	SPRED2	3.71029	0.532821	5.07874	pdx	pdx	Tr-8
pdx-tr-8|pdx	SRPK2	3.69416	0.523322	6.4974	pdx	pdx	Tr-8
pdx-tr-8|pdx	DDX54	3.69211	0.350968	1.55249	pdx	pdx	Tr-8
pdx-tr-8|pdx	MCM6	3.68987	0.36372	1.65232	pdx	pdx	Tr-8
pdx-tr-8|pdx	NRP1	3.68313	0.541091	6.11377	pdx	pdx	Tr-8
pdx-tr-8|pdx	AL138899.1	3.6607	0.00891	0.00919	pdx	pdx	Tr-8
pdx-tr-8|pdx	XRCC5	3.65115	0.510513	6.40136	pdx	pdx	Tr-8
pdx-tr-8|pdx	SGTB	3.63876	0.227401	0.700534	pdx	pdx	Tr-8
pdx-tr-8|pdx	ZNF436-AS1	3.62859	0.098896	0.182135	pdx	pdx	Tr-8
pdx-tr-8|pdx	FTSJ3	3.62622	0.285524	1.05643	pdx	pdx	Tr-8
pdx-tr-8|pdx	AL121983.1	3.62511	0.0241	0.027883	pdx	pdx	Tr-8
pdx-tr-8|pdx	DEK	3.62269	0.502493	4.092	pdx	pdx	Tr-8
pdx-tr-8|pdx	GAST	3.61484	0.023016	0.026571	pdx	pdx	Tr-8
pdx-tr-8|pdx	ZNFX1	3.61431	0.366651	1.78741	pdx	pdx	Tr-8
pdx-tr-8|pdx	MRM1	3.6096	0.196362	0.550926	pdx	pdx	Tr-8
pdx-tr-8|pdx	SLC4A7	3.60806	0.471417	3.14484	pdx	pdx	Tr-8
pdx-tr-8|pdx	LGR5	3.60784	0.527047	6.577	pdx	pdx	Tr-8
pdx-tr-8|pdx	CSE1L	3.60253	0.509494	4.65415	pdx	pdx	Tr-8
pdx-tr-8|pdx	CCDC127	3.58938	0.223899	0.685173	pdx	pdx	Tr-8
pdx-tr-8|pdx	AC087623.1	3.57372	0.01766	0.019564	pdx	pdx	Tr-8
pdx-tr-9|pdx	OTOR	18.6408	0.177865	0.177865	pdx	pdx	Tr-9
pdx-tr-9|pdx	PCDH9-AS1	18.6408	0.158897	0.158897	pdx	pdx	Tr-9
pdx-tr-9|pdx	LINC01758	18.6408	0.151655	0.151655	pdx	pdx	Tr-9
pdx-tr-9|pdx	ANXA13	15.2219	2.81316	3.05638	pdx	pdx	Tr-9
pdx-tr-9|pdx	AC126178.1	14.9502	0.139706	0.140007	pdx	pdx	Tr-9
pdx-tr-9|pdx	AC022511.1	14.0671	0.177419	0.177865	pdx	pdx	Tr-9
pdx-tr-9|pdx	Z82214.2	12.8044	0.150847	0.151309	pdx	pdx	Tr-9
pdx-tr-9|pdx	AC069307.1	12.3083	0.279844	0.282712	pdx	pdx	Tr-9
pdx-tr-9|pdx	LINC01497	10.3203	0.151591	0.152727	pdx	pdx	Tr-9
pdx-tr-9|pdx	BX324167.2	10.1798	0.151264	0.152425	pdx	pdx	Tr-9
pdx-tr-9|pdx	OR10A4	10.0232	0.145117	0.14625	pdx	pdx	Tr-9
pdx-tr-9|pdx	Z98257.2	9.86489	0.150757	0.151969	pdx	pdx	Tr-9
pdx-tr-9|pdx	AC092067.1	9.73134	0.151502	0.152727	pdx	pdx	Tr-9
pdx-tr-9|pdx	SFTA1P	9.11258	0.112169	0.112989	pdx	pdx	Tr-9
pdx-tr-9|pdx	AL451140.1	8.96008	0.154753	0.156569	pdx	pdx	Tr-9
pdx-tr-9|pdx	SCUBE2	8.46427	1.60025	1.86134	pdx	pdx	Tr-9
pdx-tr-9|pdx	LINC00900	8.11757	0.149981	0.151969	pdx	pdx	Tr-9
pdx-tr-9|pdx	PNPLA1	8.09494	2.57068	3.32355	pdx	pdx	Tr-9
pdx-tr-9|pdx	TMEM125	8.03423	0.170425	0.172895	pdx	pdx	Tr-9
pdx-tr-9|pdx	AL023802.1	7.98686	0.111809	0.112989	pdx	pdx	Tr-9
pdx-tr-9|pdx	AL035420.3	7.90377	0.141322	0.143054	pdx	pdx	Tr-9
pdx-tr-9|pdx	AL359182.1	7.80694	0.320309	0.331402	pdx	pdx	Tr-9
pdx-tr-9|pdx	AC106017.1	7.7196	0.146582	0.148668	pdx	pdx	Tr-9
pdx-tr-9|pdx	AJ003147.1	7.68967	0.144014	0.14625	pdx	pdx	Tr-9
pdx-tr-9|pdx	AC092316.1	7.63929	0.29351	0.303534	pdx	pdx	Tr-9
pdx-tr-9|pdx	OR6C4	7.62135	0.111578	0.112989	pdx	pdx	Tr-9
pdx-tr-9|pdx	GRIN2B	7.43601	2.1457	2.73253	pdx	pdx	Tr-9
pdx-tr-9|pdx	AC009720.1	7.404	0.156163	0.158897	pdx	pdx	Tr-9
pdx-tr-9|pdx	TCEAL3-AS1	7.39616	0.140285	0.142341	pdx	pdx	Tr-9
pdx-tr-9|pdx	CDYL2	7.29766	2.70296	3.79394	pdx	pdx	Tr-9
pdx-tr-9|pdx	AL355592.1	7.27119	0.154606	0.157549	pdx	pdx	Tr-9
pdx-tr-9|pdx	GUCA2B	7.22752	0.149364	0.151655	pdx	pdx	Tr-9
pdx-tr-9|pdx	BICDL2	7.22162	0.399999	0.421085	pdx	pdx	Tr-9
pdx-tr-9|pdx	AC107294.1	7.21307	0.148633	0.151309	pdx	pdx	Tr-9
pdx-tr-9|pdx	CALHM3	7.18302	0.146338	0.148974	pdx	pdx	Tr-9
pdx-tr-9|pdx	GJD4	7.07481	0.139954	0.142341	pdx	pdx	Tr-9
pdx-tr-9|pdx	AC113355.1	6.99324	0.128521	0.130767	pdx	pdx	Tr-9
pdx-tr-9|pdx	AC108868.1	6.95156	0.29104	0.303277	pdx	pdx	Tr-9
pdx-tr-9|pdx	AC099521.1	6.9514	0.14056	0.143178	pdx	pdx	Tr-9
pdx-tr-9|pdx	AL137786.1	6.76895	0.120351	0.122349	pdx	pdx	Tr-9
pdx-tr-9|pdx	HS3ST4	6.70163	5.39546	10.9187	pdx	pdx	Tr-9
pdx-tr-9|pdx	CCDC170	6.59427	3.36295	5.56413	pdx	pdx	Tr-9
pdx-tr-9|pdx	DCLK3	6.53102	0.15417	0.157522	pdx	pdx	Tr-9
pdx-tr-9|pdx	MEX3B	6.46629	0.148628	0.151912	pdx	pdx	Tr-9
pdx-tr-9|pdx	AC073050.1	6.4439	4.25326	8.31352	pdx	pdx	Tr-9
pdx-tr-9|pdx	CPA6	6.41091	3.81561	7.07203	pdx	pdx	Tr-9
pdx-tr-9|pdx	C1QB	6.35777	0.120458	0.122349	pdx	pdx	Tr-9
pdx-tr-9|pdx	TSPAN5	6.32594	4.01881	8.04712	pdx	pdx	Tr-9
pdx-tr-9|pdx	WDR63	6.27602	1.10978	1.33782	pdx	pdx	Tr-9
pdx-tr-9|pdx	HLF	6.21213	3.20928	5.68688	pdx	pdx	Tr-9
pdx-tr-9|pdx	CLPSL2	6.19214	0.148166	0.151969	pdx	pdx	Tr-9
pdx-tr-9|pdx	AC087623.3	6.15297	0.311039	0.328421	pdx	pdx	Tr-9
pdx-tr-9|pdx	TNNT3	6.06432	0.155444	0.159947	pdx	pdx	Tr-9
pdx-tr-9|pdx	XIST	6.04263	4.39222	8.9593	pdx	pdx	Tr-9
pdx-tr-9|pdx	AC112503.2	5.99174	0.153469	0.157549	pdx	pdx	Tr-9
pdx-tr-9|pdx	GCOM1	5.93666	0.379894	0.408097	pdx	pdx	Tr-9
[truncated: 2,544 more rows]
