# Supplementary material for: Identification of distinct tumor cell populations and key genetic mechanisms through single cell sequencing in hepatoblastoma
Source: Commun Biol. 2021 Sep 8;4:1049. doi: 10.1038/s42003-021-02562-8 (PMC8426487; doi:10.1038/s42003-021-02562-8)
Supplement: Supplementary file 11 — Supplementary Data 8 [file 42003_2021_2562_MOESM11_ESM.xlsx]

## Sheet: Sheet1
ct values	Actinb	GPC3							GPC3					averages		GPC3
17B	21.4295	26.9329						N3	1						Normal Liver	1
17T	19.9509	20.2977						17B	19.1152						Background	9.36671
18B	18.8957	23.9599						17T	640.603						Tumor	474.805
18T	18.766	19.9567						18B	25.9166
20B	20.877	25.8134						18T	379.854							4.34173
20T	22.153	21.946						20B	0.035453							161.928
21B	20.885	30.0876						20T	1000.84
21T	21.7094	21.8957						21B	1.47165
22B	21.1938	28.2386						21T	762.057
22T	21.9647	26.8881						22B	6.5671
23B	19.7715	27.9019						22T	28.5734
23T	20.87	25.4245						23B	3.09425
N3	24.002	33.7648						23T	36.8987
N4	23.4343	26.2419
24B	19.5642	29.8343
24T	18.9	21.4943
25B	19.8916	28.8685
25T	20.6228	26.7659
26B	20.7926	27.868
26T	19.9929	28.9124
27B	20.3977	29.881
27T	19.9421	20.4249
28B	21.8345	30.9489
28T	20.3306	25.3391
30B	17.5116	29.5799
30T	18.7064	17.9534
31B	19.8221	29.6941
31T	19.775	21.9902
32B	19.8142
32T	20.7062
33B	19.8476	28.8884
33T	24.7416	32.8784
34B	19.068
34T	19.5403
37B
37T	20.8493	24.9019
	GPC3
17B	5.50335	-4.25665	19.1152
17T	0.346714	-9.32329	640.603
18B	5.06419	-4.69581	25.9166
18T	1.1907	-8.5693	379.854
20B	4.93637	4.81795	0.035453
20T	-0.207001	-9.967	1000.84
21B	9.20256	-0.557438	1.47165
21T	0.186244	-9.57376	762.057
22B	7.04474	-2.71526	6.5671						N3	1
22T	4.9234	-4.8366	28.5734						17B	19.1152
23B	8.13041	-1.62959	3.09425						17T	640.603
23T	4.5545	-5.2055	36.8987						18B	25.9166
N3	9.7628	0	1						18T	379.854
N4	2.80764	-6.95516	124.083						20B	0.035453
24B	10.27	0.507241	0.703567						20T	1000.84
24T	2.59426	-7.16854	143.862						21B	1.47165
25B	8.97689	-0.785914	1.72418						21T	762.057
25T	6.14308	-3.61972	12.2926						22B	6.5671
26B	7.07541	-2.68739	6.44147						22T	28.5734
26T	8.91952	-0.843282	1.79413						23B	3.09425
27B	9.48329	-0.279506	1.21378						23T	36.8987
27T	0.482861	-9.27994	621.642						24B	0.703567
28B	9.11444	-0.648356	1.56738						24T	143.862
28T	5.00855	-4.75425	26.9881						25B	1.72418
30B	12.0684	2.30555	0.202283						25T	12.2926
30T	-0.753082	-10.5159	1464.19						26B	6.44147
31B	9.87205	0.109252	0.927068						26T	1.79413
31T	2.21526	-7.54754	187.084						27B	1.21378
32B	-19.8142	-29.577							27T	621.642
32T	-20.7062	-30.469							28B	1.56738
33B	9.04073	-0.72207	1.64955						28T	26.9881
33T	8.13685	-1.62595	3.08646						30B	0.202283
34B	-19.068	-28.8308							30T	1464.19
34T	-19.5403	-29.3031							31B	0.927068
37B									31T	187.084
37T	4.05255	-5.71025	52.355						33B	1.64955
									33T	3.08646
									37T	52.355

## Sheet: Sheet3
ct values	Actinb	DLK1							DLK1			averages		DLK1
17B	21.4295	26.9157						N3	0.996623				Normal Liver	0.996623
17T	19.9509	22.4945						17B	80.1063				Background	48.0486
18B	18.8957	25.1895						17T	615.873				Tumor	1416.72
18T	18.766	19.7747						18B	45.7643
20B	20.877	23.9542						18T	1784.43					35.0322
20T	22.153	20.742						20B	425.444					767.007
21B	20.885	32.8825						20T	9548.12
21T	21.7094	23.9544						21B	0.878142
22B	21.1938	30.9346						21T	757.468
22T	21.9647	25.1998						22B	4.19664
23B	19.7715	30.8537						22T	381.326
23T	20.87	25.4038						23B	1.65608
24 B	19.5642	29.8156						23T	155.01
24 T	18.9	22.977						24 B	2.94569
25B	19.8916	30.7931						24 T	212.748
25T	20.6228	25.9888						25B	1.87702
26B	20.7926	28.9716						25T	87.0666
26T	19.9929	31.7891						26B	12.3887
27B	20.3977	32.2368						26T	1.00961
27T	19.9421	21.7811						27B	0.980076
28B	21.8345	35.5921						27T	1003.59
28T	20.3306	24.6561						28B	0.259247
29B	17.5116	32.8432						28T	179.083
29T	18.7064	19.3648						29B	0.0870744
N3	24.002	35.8169						29T	2274.91
N4	23.4343	24.2236
									GPC3
								N3	1
								17B	19.1152
	DLK1							17T	640.603
17B	5.48616	-6.32384	80.1063					18B	25.9166
17T	2.54351	-9.26649	615.873					18T	379.854
18B	6.29385	-5.51615	45.7643					20B	0.035453
18T	1.00875	-10.8012	1784.43					20T	1000.84
20B	3.07718	-8.73282	425.444					21B	1.47165
20T	-1.411	-13.221	9548.12					21T	762.057
21B	11.9975	0.187474	0.878142					22B	6.5671
21T	2.24496	-9.56504	757.468					22T	28.5734
22B	9.74077	-2.06923	4.19664					23B	3.09425
22T	3.23512	-8.57488	381.326					23T	36.8987
23B	11.0822	-0.727775	1.65608					24 B
23T	4.53378	-7.27622	155.01					24 T
24 B	10.2514	-1.55861	2.94569					25B
24 T	4.077	-7.733	212.748					25T
25B	10.9016	-0.908443	1.87702					26B
25T	5.36595	-6.44405	87.0666					26T
26B	8.17905	-3.63095	12.3887					27B
26T	11.7962	-0.0137983	1.00961					27T
27B	11.839	0.0290341	0.980076					28B
27T	1.83905	-9.97095	1003.59					28T
28B	13.7576	1.9476	0.259247					29B
28T	4.32552	-7.48448	179.083					29T
29B	15.3316	3.52161	0.0870744
29T	0.658404	-11.1516	2274.91
N3	11.8149	0.00488	0.996623

## Sheet: Sheet2
	GPC3	DLK1	IGF2			ct values	Actinb	DLK1
17B	0.99768	1.00267				17B	21.4295	26.9157
17T	35.5872	7.70871				17T	19.9509	22.4945
	GPC3	DLK1				18B	18.8957	25.1895
18B	0.997097	0.997336				18T	18.766	19.7747
18T	14.6142	38.8879				20B	20.877	23.9542
	GPC3	DLK1				20T	22.153	20.742
20B	1.00252	1.00196				21B	20.885	32.8825
20T	35.4325	22.4867				21T	21.7094	23.9544
	GPC3	DLK1				22B	21.1938	30.9346
21B	0.998226	1.00175				22T	21.9647	25.1998
21T	516.905	864.093				23B	19.7715	30.8537
	GPC3	DLK1				23T	20.87	25.4038
22B	0.996717	0.999469				N3	24.002	35.8169
22T	4.33671	90.8165				N4	23.4343	24.2236
	GPC3	DLK1
23B	0.999716	0.998459
23T	11.9215	93.4562
N3
N4
	GPC3	DLK1
21B	0.998226	1.00175
21T	516.905	864.093
	Reg3a
21B	0.997332
21T	75591.2

## Sheet: Graphpad data
combined GPC3 data
Normal	Background	Tumor
1	19.1152	640.602
	25.9166	379.854
	0.03545	1000.84
	1.47165	762.058
	6.5671	28.5734
	3.0942	36.898
	0.7035	143.862
	1.72418	12.2926
	6.4414	1.7941
	1.12378	621.642
	1.56738	26.9881
	0.202283	1464.18
	HB17 Background						HB17 Tumor						HB17 PDX						HB18 Background						HB18 Tumor						HB18 PDX
GPC3	22.0091						732.739						1939.11	1132.06	1723.99	960.68	2432.01	1645.96	82.0903						1173.89						1719.16	2951.26	2302.63	2456.56	1995.94	1882.96
DLK1	25.43						226.21						188.92	265.08	465.05	294.61	369.04	312.93	13.61						575.9						1753.37	1184.04	1568.13	2181.35	2652.41	2659.57
IGF2	99.74						1034.75						2775.79	3082.27	2693.78	1852.67	3551.02	2554.76	89.38						1502.69						1694.41	2322.38	2279.37	3331.43	3562.56	3733.66
	N3	17B	17T	18B	18T	20B	20T	21B	21T	22B	22T	23B	23T	24B	24T	25B	25T	26B	26T	27B	27T	28B	28T	30B	30T
GPC3	1	19.1152	640.603	25.9166	379.854	0.035453	1000.84	1.47165	762.058	6.5671	28.5734	3.09425	36.8987	0.703567	143.862	1.72419	12.2926	6.44147	1.79413	1.21378	621.642	1.56738	26.9881	0.202283	1464.18
