# Supplementary material for: Identification of distinct tumor cell populations and key genetic mechanisms through single cell sequencing in hepatoblastoma
Source: Commun Biol. 2021 Sep 8;4:1049. doi: 10.1038/s42003-021-02562-8 (PMC8426487; doi:10.1038/s42003-021-02562-8)
Supplement: Supplementary file 12 — Supplementary Data 9 [file 42003_2021_2562_MOESM12_ESM.xlsx]

## Sheet: graphs
			GAPDH	Axin2	Beta-catenin	FANCD2	GPC3	SHH	Wnt3a	YAP1
		21B	24.5381	31.27	29.2018	32.6927	32.874	34.3206	32.2441	27.6715
		21T	25.5268	29.9111	29.1388	31.8234	26.1702	33.249	31.0584	29.2432
		23B	23.6576	30.758	27.6629	31.3222	30.7168	33.2094	31.2781	27.1752
		23T	26.1304	30.0262	29.7238	31.832	29.2545	33.2533	31.4812	29.4359
		18B	20.9327	33.2403	25.3139	31.6334	23.8805	30.1154	36.6654	24.2834
		18T	20.0796	26.7649	24.6152	29.2742	19.9262	28.9237	36.8093	23.2202
		30B	20.9305	32.4102	26.0885	32.203	30.2546	28.6863	36.0322	23.976
		30T	19.3436	27.366	25.1784	29.0776	18.193	29.887	36.4618	23.7339
		31B	24.7005	31.3811	30.3369	31.5515	34.3761	34.0165	33.214	29.0964
		31T	24.4547	30.7623	29.3961	32.2058	25.2956	33.2945	35.0316	27.832
		38B	19.9973	30.6037	25.0147	31.7271	28.012	29.4676	35.3371	23.3196
		38T	19.7375	25.3152	23.7046	30.8639	23.6962	26.7279	35.5532	23.745
			Axin2				Beta-catenin					FANCD2
		21B	6.73193	0	1		4.66371	0	1			8.15464	0	1
		21T	4.38433	-2.3476	5.08979		3.61197	-1.05174	2.07302			6.29658	-1.85806	3.62519
		23B	7.10039	0	1		4.00527	0	1			7.66451	0	1
		23T	3.8958	-3.20459	9.21888		3.59336	-0.411908	1.33044			5.70158	-1.96293	3.89854
		18B	12.3075	0	1		4.38118	0	1			10.7007	0	1
		18T	6.68527	-5.62227	49.2576		4.53559	0.154405	0.898503			9.19458	-1.50612	2.84045
		30B	11.4797	0	1		5.15796	0	1			11.2725	0	1
		30T	8.02244	-3.45725	10.9834		5.83482	0.676854	0.625528			9.73395	-1.53858	2.90508
		31B	6.68061	0	1		5.63634	0	1			6.85095	0	1
		31T	6.30762	-0.372986	1.29503		4.94139	-0.694947	1.61882			7.75114	0.90019	0.535816
		38B	10.6064	0	1		5.01734	0	1			11.7298	0	1
		38T	5.57773	-5.02865	32.6419		3.96713	-1.05021	2.07084			11.1264	-0.603378	1.51927
			GPC3				SHH					Wnt3a
		21B	8.33585	0	1		9.78245	0	1			7.706	0	1
		21T	0.643363	-7.69249	206.856		7.72218	-2.06027	4.17065			5.53165	-2.17435	4.51382
		23B	7.05917	0	1		9.55178	0	1			7.62049	0	1
		23T	3.1241	-3.93507	15.2958		7.12284	-2.42894	5.38496			5.35075	-2.26974	4.82236
		18B	2.94777	0	1		9.1827	0	1			15.7327	0	1
		18T	-0.153422	-3.10119	8.58126		8.84407	-0.338628	1.26455			16.7297	0.996987	0.501045
		30B	9.32405	0	1		7.75581	0	1			15.1017	0	1
		30T	-1.15065	-10.4747	1422.98		10.5434	2.78762	0.144825			17.1182	2.01655	0.247149
		31B	9.67558	0	1		9.31596	0	1			8.51348	0	1
		31T	0.840909	-8.83467	456.563		8.83976	-0.476206	1.39108			10.5769	2.06339	0.239254
		38B	8.01463	0	1		9.47024	0	1			15.3398	0	1
		38T	3.95868	-4.05595	16.6327		6.99042	-2.47982	5.57828			15.8157	0.475943	0.718997
			YAP1
		21B	3.13344	0	1
		21T	3.71638	0.582938	0.667603
		23B	3.51761	0	1
		23T	3.30545	-0.212157	1.15842
		18B	3.35073	0	1
		18T	3.14056	-0.210174	1.15683
		30B	3.04551	0	1
		30T	4.39034	1.34483	0.393699
		31B	4.39586	0	1
		31T	3.37727	-1.01859	2.02593
		38B	3.32228	0	1
		38T	4.00749	0.685208	0.621916
		Axin2	Beta-catenin	FANCD2	GPC3	SHH	Wnt3a	YAP1
	18B	1	1	1	1	1	1	1
	18T	49.2576	0.898503	2.84045	8.58126	1.26455	0.501045	1.15683
	21B	1	1	1	1	1	1	1
	21T	5.08979	2.07302	3.62519	206.856	4.17065	4.51382	0.667603
	23B	1	1	1	1	1	1	1
	23T	9.21888	1.33044	3.89854	15.2958	5.38496	4.82236	1.15842
	30B	1	1	1	1	1	1	1
	30T	10.9834	0.625528	2.90508	1422.98	0.144825	0.247149	0.393699
	31B	1	1	1	1	1	1	1
	31T	1.29503	1.61882	0.535816	456.563	1.39108	0.239254	2.02593
	38B	1	1	1	1	1	1	1
	38T	32.6419	2.07084	1.51927	16.6327	5.57828	0.718997	0.621916
		Axin2	Beta-catenin	FANCD2	GPC3	SHH	Wnt3a	YAP1
	18B	1	1	1	1	1	1	1
	18T	49.2576	0.898503	2.84045	8.58126	1.26455	0.501045	1.15683
	21B	1	1	1	1	1	1	1
	21T	5.08979	2.07302	3.62519	206.856	4.17065	4.51382	0.667603
	23B	1	1	1	1	1	1	1
	23T	9.21888	1.33044	3.89854	15.2958	5.38496	4.82236	1.15842
	30B	1	1	1	1	1	1	1
	30T	10.9834	0.625528	2.90508	1422.98	0.144825	0.247149	0.393699

## Sheet: Sheet1
	GAPDH	GPC3	bcat	wnt3a	YAP1	SHH	Axin2	FANCD2	GAPDH	GPC3	bcat	wnt3a	YAP1	SHH	Axin2	FANCD2	GAPDH	GPC3	bcat	wnt3a	YAP1	SHH	Axin2	FANCD2	GAPDH	GPC3	bcat	wnt3a	YAP1	SHH	Axin2	FANCD2
	18B	18B	18B	18B	18B	18B	18B	18B	18T	18T	18T	18T	18T	18T	18T	18T	30B	30B	30B	30B	30B	30B	30B	30B	30T	30T	30T	30T	30T	30T	30T	30T
	20.9327	23.8805	25.3139	36.6654	24.2834	30.1154	33.2403	31.6334	20.0796	19.9262	24.6152	36.8093	23.2202	28.9237	26.7649	29.2742	20.9305	30.2546	26.0885	36.0322	23.976	28.6863	32.4102	32.203	19.3436	18.193	25.1784	36.4618	23.7339	29.887	27.366	29.0776
Axin2	Axin2	Axin2	Axin2	bcat	bcat	bcat	bcat	FANCD2	FANCD2	FANCD2	FANCD2	GAPDH	GAPDH	GAPDH	GAPDH
31B	31T	38B	38T	31B	31T	38B	38T	31B	31T	38B	38T	31B	31T	38B	38T
31.3811	30.7623	30.6037	25.3152	30.3369	29.3961	25.0147	23.7046	31.5515	32.2058	31.7271	30.8639	24.7005	24.4547	19.9973	19.7375
GPC3	GPC3	GPC3	GPC3	SHH	SHH	SHH	SHH	wnt3a	wnt3a	wnt3a	wnt3a	YAP1	YAP1	YAP1	YAP1
31B	31T	38B	38T	31B	31T	38B	38T	31B	31T	38B	38T	31B	31T	38B	38T
34.3761	25.2956	28.012	23.6962	34.0165	33.2945	29.4676	26.7279	33.214	35.0316	35.3371	35.5532	29.0964	27.832	23.3196	23.745

## Sheet: graphs (2)
			GAPDH	Axin2	Beta-catenin	FANCD2	GPC3	SHH	Wnt3a	YAP1
		21B	24.5381	31.27	29.2018	32.6927	32.874	34.3206	32.2441	27.6715
		21T	25.5268	29.9111	29.1388	31.8234	26.1702	33.249	31.0584	29.2432
		23B	23.6576	30.758	27.6629	31.3222	30.7168	33.2094	31.2781	27.1752
		23T	26.1304	30.0262	29.7238	31.832	29.2545	33.2533	31.4812	29.4359
		18B	20.9327	33.2403	25.3139	31.6334	23.8805	30.1154	36.6654	24.2834
		18T	20.0796	26.7649	24.6152	29.2742	19.9262	28.9237	36.8093	23.2202
		30B	20.9305	32.4102	26.0885	32.203	30.2546	28.6863	36.0322	23.976
		30T	19.3436	27.366	25.1784	29.0776	18.193	29.887	36.4618	23.7339
			Axin2				Beta-catenin					FANCD2
		21B	6.73193	0	1		4.66371	0	1			8.15464	0	1
		21T	4.38433	-2.3476	5.08979		3.61197	-1.05174	2.07302			6.29658	-1.85806	3.62519
		23B	7.10039	0.368459	0.774609		4.00527	-0.658443	1.57838			7.66451	-0.490124	1.40457
		23T	3.8958	-2.83613	7.14103		3.59336	-1.07035	2.09994			5.70158	-2.45306	5.47576
		18B	12.3075	5.57561	0.0209688		4.38118	-0.282526	1.21632			10.7007	2.54606	0.171222
		18T	6.68527	-0.046661	1.03287		4.53559	-0.128121	1.09287			9.19458	1.03994	0.486348
		30B	11.4797	4.74776	0.0372204		5.15796	0.494255	0.709928			11.2725	3.11789	0.115192
		30T	8.02244	1.29051	0.408807		5.83482	1.17111	0.44408			9.73395	1.57931	0.334641
			GPC3				SHH					Wnt3a
		21B	8.33585	0	1		9.78245	0	1			7.706	0	1
		21T	0.643363	-7.69249	206.856		7.72218	-2.06027	4.17065			5.53165	-2.17435	4.51382
		23B	7.05917	-1.27668	2.42281		9.55178	-0.23067	1.17338			7.62049	-0.0855091	1.06106
		23T	3.1241	-5.21175	37.0589		7.12284	-2.65961	6.3186			5.35075	-2.35525	5.11682
		18B	2.94777	-5.38808	41.8769		9.1827	-0.599751	1.51546			15.7327	8.02666	0.00383472
		18T	-0.153422	-8.48927	359.356		8.84407	-0.93838	1.91638			16.7297	9.02365	0.00192137
		30B	9.32405	0.988203	0.504105		7.75581	-2.02663	4.07453			15.1017	7.39567	0.00593855
		30T	-1.15065	-9.4865	717.333		10.5434	0.760986	0.590093			17.1182	9.41222	0.0014677
			YAP1
		21B	3.13344	0	1		0	0	1
		21T	3.71638	0.582938	0.667603		0	0	1
		23B	3.51761	0.38417	0.76622		0	0	1
		23T	3.30545	0.172012	0.887604		0	0	1
		18B	3.35073	0.217295	0.860177
		18T	3.14056	0.00712046	0.995077
		30B	3.04551	-0.0879291	1.06284
		30T	4.39034	1.2569	0.418441
		Axin2	Beta-catenin	FANCD2	GPC3	SHH	Wnt3a	YAP1
	21B	1	1	1	1	1	1	1
	21T	5.08979	2.07302	3.62519	206.856	4.17065	4.51382	0.667603
	23B	1	1	1	1	1	1	1
	23T	9.21888	1.33044	3.89854	15.2958	5.38496	4.82236	1.15842
	18B	1	1	1	1	1	1	1
	18T	49.2576	0.898503	2.84045	8.58126	1.26455	0.501045	1.15683
	30B	1	1	1	1	1	1	1
	30T	10.9834	0.625528	2.90508	1422.98	0.144825	0.247149	0.393699
		Axin2	Beta-catenin	FANCD2	GPC3	SHH	Wnt3a	YAP1
	18B	1	1	1	1	1	1	1
	18T	49.2576	0.898503	2.84045	8.58126	1.26455	0.501045	1.15683
	21B	1	1	1	1	1	1	1
	21T	5.08979	2.07302	3.62519	206.856	4.17065	4.51382	0.667603
	23B	1	1	1	1	1	1	1
	23T	9.21888	1.33044	3.89854	15.2958	5.38496	4.82236	1.15842
	30B	1	1	1	1	1	1	1
	30T	10.9834	0.625528	2.90508	1422.98	0.144825	0.247149	0.393699

## Sheet: Graphpad data
	18B	18T	21B	21T	23B	23T	30B	30T	31B	31T	38B	38T
Axin2	1	49.2576	1	5.08979	1	9.21888	1	10.9834	1	1.29503	1	32.6419
Beta-catenin	1	0.898503	1	2.07302	1	1.33044	1	0.625528	1	1.61882	1	2.07084
FANCD2	1	2.84045	1	3.62519	1	3.89854	1	2.90508	1	0.535816	1	1.51927
GPC3	1	8.58126	1	206.856	1	15.2958	1	1422.98	1	456.563	1	16.6327
SHH	1	1.26455	1	4.17065	1	5.38496	1	0.144825	1	1.39108	1	5.57828
Wnt3a	1	0.501045	1	4.51382	1	4.82236	1	0.247149	1	0.239254	1	0.718997
YAP1	1	1.15683	1	0.667603	1	1.15842	1	0.393699	1	2.02593	1	0.621916
Combined data
	Axin2										GPC3
Background	1									Background	1
Tumor	49.2576	5.08979	9.21888	10.9834	1.29503	32.6419				Tumor	8.58126	206.856	15.2958	1422.98	456.563	16.6327
	betacatenin
Background	1										SHH
Tumor	0.898503	2.07302	1.33044	0.625528	1.61882	2.07084				Background	1
										Tumor	1.26455	4.17065	5.38496	0.144825	1.39108	5.57828
	FANCD2
Background	1										WNT3A
Tumor	2.84045	3.62519	3.89854	2.90508	0.535816	1.51927				Background	1
										Tumor	0.501045	4.51382	4.82236	0.247149	0.239254	0.718997
											YAP1
										Background	1
										Tumor	1.15683	0.667603	1.15842	0.393699	2.02593	0.621916
